# Supplementary material for: Heat Stress Factors Expressed during Seed Maturation Differentially Regulate Seed Longevity and Seedling Greening
Source: Plants (Basel). 2020 Mar 6;9(3):335. doi: 10.3390/plants9030335 (PMC7154816; doi:10.3390/plants9030335)
Supplement: Supplementary file 1 [file plants-09-00335-s001.zip]

Archive with 15 entries (14 files):
- Table S1.xlsx
- __MACOSX/
- __MACOSX/._Table S1.xlsx
- Table S2.xlsx
- __MACOSX/._Table S2.xlsx
- Table S3.xlsx
- __MACOSX/._Table S3.xlsx
- Table S4.xlsx
- __MACOSX/._Table S4.xlsx
- Table S5.xlsx
- __MACOSX/._Table S5.xlsx
- Table S6.xlsx
- __MACOSX/._Table S6.xlsx
- Table S7.docx
- __MACOSX/._Table S7.docx
