# Supplementary material for: Heat Stress Factors Expressed during Seed Maturation Differentially Regulate Seed Longevity and Seedling Greening
Source: Plants (Basel). 2020 Mar 6;9(3):335. doi: 10.3390/plants9030335 (PMC7154816; doi:10.3390/plants9030335)
Supplement: Supplementary file 1 [file plants-09-00335-s001.zip › Table S1.xlsx]

## Sheet: Hoja1
GeneID (Ds10, 35S)	Length	NT-Expression	A9-Expression	log2FoldChange(DA9/DNT)	Pvalue	Cellular Component	Molecular Function	Biological Process	Kegg Orthology	Nr Description
gene_10006	703	0.01	0.51	5.67243	0.131345	NA	NA	NA	K12598//ATP-dependent RNA helicase DOB1 [EC:3.6.4.13];K14794//ribosomal RNA-processing protein 12	gi|697177568|ref|XP_009597747.1|//PREDICTED: uncharacterized protein LOC104093669 [Nicotiana tomentosiformis]
gene_10006	703	0.01	0.59	5.88264	0.0322428	NA	NA	NA	NA	gi|113205290|gb|ABI34329.1|//Integrase core domain containing protein [Solanum demissum]
gene_1001	172	0.01	0.78	6.2854	0.512534	NA	NA	NA	NA	NA
gene_1001	172	1.17	4.07	1.79852	0.113098	NA	NA	NA	NA	NA
gene_10054	2633	0.12	0.25	1.05889	0.243022	NA	NA	NA	K17964//leucine-rich PPR motif-containing protein, mitochondrial;K17710//pentatricopeptide repeat domain-containing protein 1	gi|698515254|ref|XP_009802502.1|//PREDICTED: pentatricopeptide repeat-containing protein At3g22670, mitochondrial [Nicotiana sylvestris]
gene_10054	2633	0.01	0.21	4.39232	0.00814518	NA	NA	NA	K15336//tRNA (cytosine38-C5)-methyltransferase [EC:2.1.1.204]	gi|565390053|ref|XP_006360761.1|//PREDICTED: pentatricopeptide repeat-containing protein At3g22670, mitochondrial-like isoform X1 [Solanum tuberosum]
gene_10065	746	0.01	0.38	5.24793	0.131345	NA	NA	NA	NA	NA
gene_10065	746	0.01	0.32	5	0.127634	NA	NA	NA	NA	NA
gene_10077	2007	0.01	0.09	3.16993	0.259458	NA	NA	NA	K13199//plasminogen activator inhibitor 1 RNA-binding protein;K01183//chitinase [EC:3.2.1.14]	gi|971555052|ref|XP_006350127.2|//PREDICTED: subtilisin-like protease SBT5.3 [Solanum tuberosum]
gene_10077	2007	0.77	1.91	1.31064	0.000358232	NA	GO:0004252//serine-type endopeptidase activity;GO:0042802//identical protein binding	GO:0009733//response to auxin;GO:0006508//proteolysis;GO:0043086//negative regulation of catalytic activity;GO:0010102//lateral root morphogenesis	NA	gi|565366916|ref|XP_006350127.1|//PREDICTED: subtilisin-like protease-like, partial [Solanum tuberosum]
gene_10082	437	0.01	0.23	4.52356	0.512534	NA	NA	NA	NA	NA
gene_10082	437	0.64	1.33	1.05528	0.23337	NA	NA	NA	NA	NA
gene_101	4298	0.04	0.14	1.80735	0.118409	NA	NA	NA	K03155//timeless	gi|698496919|ref|XP_009794473.1|//PREDICTED: protein timeless homolog isoform X2 [Nicotiana sylvestris]
gene_101	4298	0.36	0.71	0.979822	0.011075	NA	NA	NA	K03155//timeless	gi|565402345|ref|XP_006366642.1|//PREDICTED: protein timeless homolog [Solanum tuberosum]
gene_10100	996	0.01	0.46	5.52356	0.0336594	NA	NA	NA	K14972//PAX-interacting protein 1	gi|697115406|ref|XP_009611620.1|//PREDICTED: uncharacterized protein LOC104105087 isoform X1 [Nicotiana tomentosiformis];gi|697115408|ref|XP_009611621.1|//PREDICTED: uncharacterized protein LOC104105087 isoform X2 [Nicotiana tomentosiformis]
gene_10100	2253	0.25	0.71	1.50589	0.00405484	NA	GO:0008080//N-acetyltransferase activity	GO:0008152//metabolic process	K10728//topoisomerase (DNA) II binding protein 1;K10683//BRCA1-associated RING domain protein 1	gi|460381668|ref|XP_004236566.1|//PREDICTED: uncharacterized protein LOC101254373 [Solanum lycopersicum];gi|565383646|ref|XP_006358045.1|//PREDICTED: uncharacterized protein LOC102578143 [Solanum tuberosum]
gene_10121	1759	0.01	0.05	2.32193	0.512534	NA	NA	NA	K14709//solute carrier family 39 (zinc transporter), member 1/2/3	gi|697112914|ref|XP_009610335.1|//PREDICTED: zinc transporter 5 [Nicotiana tomentosiformis]
gene_10121	995	0.13	1.26	3.27684	0.0027767	GO:0016021//integral component of membrane	GO:0032440//2-alkenal reductase [NAD(P)] activity;GO:0005385//zinc ion transmembrane transporter activity	GO:0055114//oxidation-reduction process;GO:0071577//zinc ion transmembrane transport	K14709//solute carrier family 39 (zinc transporter), member 1/2/3	gi|238769999|dbj|BAH66920.1|//metal transporter [Nicotiana tabacum];gi|565374343|ref|XP_006353723.1|//PREDICTED: zinc transporter 5-like [Solanum tuberosum]
gene_10135	1038	0.01	0.09	3.16993	0.512534	NA	NA	NA	K00799//glutathione S-transferase [EC:2.5.1.18]	gi|697121229|ref|XP_009614585.1|//PREDICTED: probable glutathione S-transferase [Nicotiana tomentosiformis]
gene_10135	1038	13.53	30.95	1.19378	8.14718e-22	NA	GO:0004462//lactoylglutathione lyase activity;GO:0004364//glutathione transferase activity	GO:0008152//metabolic process;GO:0009734//auxin-activated signaling pathway	K00799//glutathione S-transferase [EC:2.5.1.18]	gi|565366649|ref|XP_006349999.1|//PREDICTED: probable glutathione S-transferase-like [Solanum tuberosum]
gene_10146	412	0.01	0.5	5.64386	0.259458	NA	NA	NA	NA	NA
gene_10146	412	0.41	0.81	0.982298	0.461744	NA	NA	NA	NA	NA
gene_10148	3324	0.08	0.26	1.70044	0.0637322	NA	NA	NA	K00620//glutamate N-acetyltransferase / amino-acid N-acetyltransferase [EC:2.3.1.35 2.3.1.1];K18195//rhamnogalacturonan endolyase [EC:4.2.2.23];K18577//mannosylglycoprotein endo-beta-mannosidase [EC:3.2.1.152]	gi|971581468|ref|XP_015159485.1|//PREDICTED: uncharacterized protein LOC107058369 [Solanum tuberosum]
gene_10148	3324	0.07	0.21	1.58496	0.095992	NA	NA	NA	K12619//5'-3' exoribonuclease 2 [EC:3.1.13.-];K13217//pre-mRNA-processing factor 39;K13148//integrator complex subunit 11 [EC:3.1.27.-]	gi|332322087|emb|CCA65979.1|//hypothetical protein [Beta vulgaris subsp. vulgaris]
gene_10160	4714	0.43	0.66	0.618129	0.112723	NA	NA	NA	K05909//laccase [EC:1.10.3.2];K11292//transcription elongation factor SPT6;K18577//mannosylglycoprotein endo-beta-mannosidase [EC:3.2.1.152]	gi|147805881|emb|CAN76026.1|//hypothetical protein VITISV_027817 [Vitis vinifera]
gene_10160	4763	1	1.52	0.604071	0.0137836	NA	NA	NA	K12619//5'-3' exoribonuclease 2 [EC:3.1.13.-];K14321//nucleoporin-like protein 2;K13148//integrator complex subunit 11 [EC:3.1.27.-]	gi|359486871|ref|XP_002272748.2|//PREDICTED: uncharacterized protein LOC100256388 [Vitis vinifera]
gene_1023	3096	0.06	0.17	1.5025	0.192257	NA	NA	NA	K12663//Delta(3,5)-Delta(2,4)-dienoyl-CoA isomerase [EC:5.3.3.-];K01183//chitinase [EC:3.2.1.14]	gi|698466683|ref|XP_009782970.1|//PREDICTED: subtilisin-like protease SBT5.4 [Nicotiana sylvestris]
gene_1023	3125	1.45	2.6	0.842459	0.000341968	NA	GO:0004252//serine-type endopeptidase activity;GO:0042802//identical protein binding;GO:0008236//serine-type peptidase activity	GO:0008152//metabolic process;GO:0006508//proteolysis;GO:0043086//negative regulation of catalytic activity	NA	gi|566155137|ref|XP_002300539.2|//hypothetical protein POPTR_0001s460002g, partial [Populus trichocarpa];gi|255575263|ref|XP_002528535.1|//Cucumisin precursor, putative [Ricinus communis];gi|27529828|dbj|BAC53929.1|//serine protease-like protein [Nicotiana tabacum]
gene_10238	3043	0.01	0.46	5.52356	1.88	NA	NA	NA	NA	gi|698522536|ref|XP_009758086.1|//PREDICTED: uncharacterized protein LOC104210813 [Nicotiana sylvestris]
gene_10238	3043	2.42	4.79	0.985019	2.0068e-08	NA	NA	NA	NA	gi|147811750|emb|CAN59756.1|//hypothetical protein VITISV_034568 [Vitis vinifera]
gene_10277	2612	0.07	0.71	3.34239	4.6	NA	NA	NA	NA	gi|697173792|ref|XP_009595825.1|//PREDICTED: uncharacterized protein LOC104092041 [Nicotiana tomentosiformis]
gene_10277	2612	2	4.63	1.21101	1.62538e-09	NA	NA	NA	NA	gi|147811750|emb|CAN59756.1|//hypothetical protein VITISV_034568 [Vitis vinifera]
gene_1028	2179	0.21	0.44	1.06711	0.22895	NA	NA	NA	K19998//sec1 family domain-containing protein 1	gi|697185274|ref|XP_009601662.1|//PREDICTED: SEC1 family transport protein SLY1-like [Nicotiana tomentosiformis]
gene_1028	2179	0.32	0.63	0.97728	0.09239	GO:0005829//cytosol	NA	GO:0006904//vesicle docking involved in exocytosis	K15292//syntaxin-binding protein 1;K12479//vacuolar protein sorting-associated protein 45	gi|565397569|ref|XP_006364363.1|//PREDICTED: SEC1 family transport protein SLY1-like [Solanum tuberosum]
gene_10310	1624	0.01	0.11	3.45943	0.259458	NA	NA	NA	NA	NA
gene_10310	1624	0.05	0.2	2	0.223688	NA	NA	NA	NA	NA
gene_10322	1625	0.01	0.11	3.45943	0.259458	NA	NA	NA	NA	NA
gene_10322	1625	1.46	3.12	1.09558	0.00026724	NA	NA	NA	NA	NA
gene_10323	1561	0.01	0.11	3.45943	0.512534	NA	NA	NA	NA	NA
gene_10323	1561	0.4	2.42	2.59694	1.95776e-08	NA	NA	NA	NA	NA
gene_10339	869	0.01	0.11	3.45943	0.512534	NA	NA	NA	NA	NA
gene_10339	869	0.01	0.18	4.16993	0.25394	NA	NA	NA	NA	NA
gene_10358	3189	0.18	0.3	0.736966	0.259718	NA	NA	NA	K07305//peptide-methionine (R)-S-oxide reductase [EC:1.8.4.12]	gi|697115901|ref|XP_009611865.1|//PREDICTED: uncharacterized protein LOC104105311 isoform X1 [Nicotiana tomentosiformis];gi|697115903|ref|XP_009611866.1|//PREDICTED: peptide methionine sulfoxide reductase B5-like isoform X2 [Nicotiana tomentosiformis]
gene_10358	3077	0.79	1.45	0.876128	0.00365146	GO:0005634//nucleus	GO:0033743//peptide-methionine (R)-S-oxide reductase activity;GO:0008113//peptide-methionine (S)-S-oxide reductase activity;GO:0070191//methionine-R-sulfoxide reductase activity	GO:0006979//response to oxidative stress;GO:0034599//cellular response to oxidative stress;GO:0030091//protein repair;GO:0055114//oxidation-reduction process;GO:0009631//cold acclimation	K07305//peptide-methionine (R)-S-oxide reductase [EC:1.8.4.12];K00391//null	gi|460369614|ref|XP_004230652.1|//PREDICTED: peptide methionine sulfoxide reductase B5-like [Solanum lycopersicum];gi|565392598|ref|XP_006361981.1|//PREDICTED: peptide methionine sulfoxide reductase B5-like [Solanum tuberosum]
gene_10363	2759	0.07	0.19	1.44057	0.192257	NA	NA	NA	K15078//structure-specific endonuclease subunit SLX1 [EC:3.6.1.-]	gi|697115919|ref|XP_009611876.1|//PREDICTED: disease resistance protein RGA2-like [Nicotiana tomentosiformis]
gene_10363	2759	0.14	0.52	1.89308	0.0044207	NA	NA	NA	K03013//DNA-directed RNA polymerases I, II, and III subunit RPABC1;K13457//disease resistance protein RPM1	gi|460371082|ref|XP_004231374.1|//PREDICTED: disease resistance protein RGA2-like [Solanum lycopersicum]
gene_10411	1948	0.37	0.57	0.623437	0.415512	NA	NA	NA	K01810//glucose-6-phosphate isomerase [EC:5.3.1.9]	gi|697190804|ref|XP_009604467.1|//PREDICTED: pachytene checkpoint protein 2 homolog [Nicotiana tomentosiformis]
gene_10411	1852	0.25	0.41	0.713696	0.46737	NA	GO:0005524//ATP binding;GO:0008568//microtubule-severing ATPase activity	GO:0006200//ATP catabolic process	K14575//AAA family ATPase;K13525//transitional endoplasmic reticulum ATPase	gi|565380720|ref|XP_006356743.1|//PREDICTED: pachytene checkpoint protein 2 homolog [Solanum tuberosum]
gene_10485	1910	0.42	0.7	0.736966	0.169836	NA	NA	NA	K08193//MFS transporter, ACS family, solute carrier family 17 (sodium-dependent inorganic phosphate cotransporter), other;K12303//MFS transporter, ACS family, solute carrier family 17 (sodium-dependent inorganic phosphate cotransporter), member 9	gi|697129084|ref|XP_009618597.1|//PREDICTED: probable anion transporter 5 [Nicotiana tomentosiformis]
gene_10485	1902	2.06	3.84	0.898462	0.00010097	GO:0016021//integral component of membrane	GO:0005315//inorganic phosphate transmembrane transporter activity	GO:0055085//transmembrane transport;GO:0009624//response to nematode	K08193//MFS transporter, ACS family, solute carrier family 17 (sodium-dependent inorganic phosphate cotransporter), other;K12303//MFS transporter, ACS family, solute carrier family 17 (sodium-dependent inorganic phosphate cotransporter), member 9;K13783//MFS transporter, OPA family, solute carrier family 37 (glycerol-3-phosphate transporter), member 1/2	gi|565400603|ref|XP_006365811.1|//PREDICTED: probable anion transporter 5-like [Solanum tuberosum]
gene_10500	617	0.01	0.16	4	0.512534	NA	NA	NA	NA	NA
gene_10500	617	0.01	0.92	6.52356	0.00814518	NA	NA	NA	NA	NA
gene_10506	3354	0.72	1.13	0.650254	0.0079904	NA	NA	NA	NA	NA
gene_10506	2759	0.31	0.94	1.60039	0.00235308	NA	NA	NA	NA	NA
gene_10515	749	0.01	0.13	3.70044	0.512534	NA	NA	NA	NA	gi|697176502|ref|XP_009597207.1|//PREDICTED: uncharacterized protein LOC104093193 [Nicotiana tomentosiformis]
gene_10515	749	2.04	7.65	1.90689	1.63999e-08	NA	NA	NA	NA	gi|565376299|ref|XP_006354644.1|//PREDICTED: uncharacterized protein LOC102588165 [Solanum tuberosum]
gene_10539	2916	0.03	0.14	2.22239	0.0664906	NA	GO:0003824//catalytic activity	NA	K00830//alanine-glyoxylate transaminase / serine-glyoxylate transaminase / serine-pyruvate transaminase [EC:2.6.1.44 2.6.1.45 2.6.1.51]	gi|697097090|ref|XP_009619693.1|//PREDICTED: serine--glyoxylate aminotransferase [Nicotiana tomentosiformis]
gene_10539	2891	58.89	113.44	0.945835	9.55808e-148	GO:0048046//apoplast;GO:0005777//peroxisome;GO:0005886//plasma membrane;GO:0009570//chloroplast stroma	GO:0050281//serine-glyoxylate transaminase activity;GO:0004760//serine-pyruvate transaminase activity;GO:0008453//alanine-glyoxylate transaminase activity;GO:0003824//catalytic activity;GO:0030170//pyridoxal phosphate binding	GO:0006833//water transport;GO:0008152//metabolic process;GO:0009651//response to salt stress;GO:0009853//photorespiration;GO:0009750//response to fructose;GO:0070838//divalent metal ion transport;GO:0030003//cellular cation homeostasis	K00830//alanine-glyoxylate transaminase / serine-glyoxylate transaminase / serine-pyruvate transaminase [EC:2.6.1.44 2.6.1.45 2.6.1.51]	gi|565366189|ref|XP_006349776.1|//PREDICTED: serine--glyoxylate aminotransferase-like [Solanum tuberosum]
gene_1055	330	0.01	1.3	7.02237	0.0664906	NA	NA	NA	K14767//U3 small nucleolar RNA-associated protein 3	gi|698468027|ref|XP_009783262.1|//PREDICTED: uncharacterized protein LOC104231894 [Nicotiana sylvestris]
gene_1055	330	0.26	2.1	3.01381	0.02242	NA	NA	NA	NA	gi|113205290|gb|ABI34329.1|//Integrase core domain containing protein [Solanum demissum]
gene_10551	1202	0.65	0.98	0.592342	0.313698	NA	NA	NA	NA	gi|763816693|gb|KJB83545.1|//hypothetical protein B456_013G253300 [Gossypium raimondii];gi|697189488|ref|XP_009603800.1|//PREDICTED: crt homolog 3 isoform X1 [Nicotiana tomentosiformis]
gene_10551	1201	0.53	0.97	0.871992	0.239866	GO:0009536//plastid	NA	GO:0046686//response to cadmium ion;GO:0034635//glutathione transport;GO:0002229//defense response to oomycetes	NA	gi|629084725|gb|KCW51082.1|//hypothetical protein EUGRSUZ_J00689 [Eucalyptus grandis];gi|565366221|ref|XP_006349792.1|//PREDICTED: crt homolog 1-like [Solanum tuberosum]
gene_10553	3818	0.01	0.12	3.58496	0.0336594	NA	NA	NA	K00830//alanine-glyoxylate transaminase / serine-glyoxylate transaminase / serine-pyruvate transaminase [EC:2.6.1.44 2.6.1.45 2.6.1.51]	gi|697097090|ref|XP_009619693.1|//PREDICTED: serine--glyoxylate aminotransferase [Nicotiana tomentosiformis]
gene_10553	3818	0.01	0.14	3.80735	0.00814518	GO:0048046//apoplast;GO:0005886//plasma membrane;GO:0009570//chloroplast stroma	GO:0003824//catalytic activity;GO:0030170//pyridoxal phosphate binding	GO:0008152//metabolic process	K00830//alanine-glyoxylate transaminase / serine-glyoxylate transaminase / serine-pyruvate transaminase [EC:2.6.1.44 2.6.1.45 2.6.1.51]	gi|565366189|ref|XP_006349776.1|//PREDICTED: serine--glyoxylate aminotransferase-like [Solanum tuberosum]
gene_10563	807	0.01	0.35	5.12928	0.131345	NA	NA	NA	NA	gi|697189488|ref|XP_009603800.1|//PREDICTED: crt homolog 3 isoform X1 [Nicotiana tomentosiformis]
gene_10563	807	0.2	0.39	0.963474	0.461744	NA	NA	NA	NA	gi|565366221|ref|XP_006349792.1|//PREDICTED: crt homolog 1-like [Solanum tuberosum]
gene_10564	1193	0.01	0.3	4.90689	0.0664906	NA	NA	NA	NA	NA
gene_10564	1193	0.13	0.46	1.82312	0.113098	NA	NA	NA	NA	NA
gene_1057	842	0.01	0.22	4.45943	0.259458	NA	NA	GO:0006952//defense response;GO:0009607//response to biotic stimulus	NA	gi|697116628|ref|XP_009612232.1|//PREDICTED: kirola {ECO:0000303|PubMed:21309790}-like [Nicotiana tomentosiformis]
gene_1057	842	1.12	1.99	0.82927	0.0854614	NA	NA	NA	NA	gi|256141|gb|AAB23378.1|//orf [Nicotiana tabacum]
gene_10572	972	1.07	2.65	1.30838	0.00811654	NA	NA	NA	NA	NA
gene_10572	972	0.01	0.24	4.58496	0.127634	NA	NA	NA	NA	NA
gene_10580	1924	0.01	0.28	4.80735	0.0170393	NA	NA	NA	K14638//solute carrier family 15 (peptide/histidine transporter), member 3/4	gi|697165630|ref|XP_009591623.1|//PREDICTED: protein NRT1/ PTR FAMILY 6.2-like isoform X1 [Nicotiana tomentosiformis]
gene_10580	1924	12.74	34.69	1.44515	4.67304e-59	GO:0016021//integral component of membrane	GO:0005215//transporter activity	GO:0009611//response to wounding;GO:0006857//oligopeptide transport;GO:0009753//response to jasmonic acid	K14638//solute carrier family 15 (peptide/histidine transporter), member 3/4	gi|565380744|ref|XP_006356754.1|//PREDICTED: nitrate transporter 1.4-like [Solanum tuberosum]
gene_10619	439	0.24	0.46	0.938599	0.643798	NA	NA	NA	NA	NA
gene_10619	439	0.19	0.38	1	0.63286	NA	NA	NA	NA	NA
gene_10646	522	0.78	1.88	1.26919	0.130317	NA	NA	NA	NA	gi|698554714|ref|XP_009770290.1|//PREDICTED: receptor-like protein 12 [Nicotiana sylvestris]
gene_10646	522	0.32	0.78	1.2854	0.295976	NA	NA	NA	NA	NA
gene_10681	1629	0.06	0.33	2.45943	0.075934	NA	NA	NA	NA	NA
gene_10681	1629	0.01	0.14	3.80735	0.127634	NA	NA	NA	NA	NA
gene_10682	939	0.2	0.98	2.29278	0.0252036	NA	NA	NA	K13466//EIX receptor 1/2;K03021//DNA-directed RNA polymerase III subunit RPC2 [EC:2.7.7.6]	gi|698542661|ref|XP_009766482.1|//PREDICTED: probable LRR receptor-like serine/threonine-protein kinase At4g36180 isoform X1 [Nicotiana sylvestris]
gene_10682	939	0.01	0.08	3	0.50524	NA	NA	NA	K13428//LRR receptor-like serine/threonine-protein kinase EFR [EC:2.7.11.1];K13420//LRR receptor-like serine/threonine-protein kinase FLS2 [EC:2.7.11.1]	gi|460394433|ref|XP_004242807.1|//PREDICTED: LRR receptor-like serine/threonine-protein kinase GSO1-like [Solanum lycopersicum]
gene_10717	1276	1.76	3.54	1.00817	0.00346588	NA	NA	NA	K12493//ADP-ribosylation factor GTPase-activating protein 2/3	gi|698505910|ref|XP_009798381.1|//PREDICTED: uncharacterized protein LOC104244618 [Nicotiana sylvestris]
gene_10717	1276	0.19	0.8	2.074	0.0135051	GO:0005829//cytosol	GO:0008060//ARF GTPase activator activity;GO:0008233//peptidase activity;GO:0008270//zinc ion binding	GO:0032312//regulation of ARF GTPase activity;GO:0009555//pollen development;GO:0006508//proteolysis;GO:0043547//positive regulation of GTPase activity;GO:0009793//embryo development ending in seed dormancy;GO:0009737//response to abscisic acid	K12493//ADP-ribosylation factor GTPase-activating protein 2/3	gi|400131576|emb|CCH50976.1|//T4.15 [Malus x robusta]
gene_10732	671	0.29	0.99	1.77138	0.192257	NA	NA	NA	NA	gi|698495777|ref|XP_009793982.1|//PREDICTED: uncharacterized protein LOC104240794 [Nicotiana sylvestris]
gene_10732	671	0.24	0.6	1.32193	0.295976	NA	NA	NA	NA	NA
gene_10734	1842	0.69	1.16	0.749457	0.126309	NA	GO:0008270//zinc ion binding;GO:0016491//oxidoreductase activity	GO:0055114//oxidation-reduction process	K00083//cinnamyl-alcohol dehydrogenase [EC:1.1.1.195]	gi|399515849|gb|AFP43764.1|//cinnamyl alcohol dehydrogenase [Nicotiana attenuata]
gene_10734	1842	29.53	78.34	1.40757	7.8586e-121	NA	GO:0045551//cinnamyl-alcohol dehydrogenase activity;GO:0008270//zinc ion binding;GO:0052747//sinapyl alcohol dehydrogenase activity	GO:0080167//response to karrikin;GO:0009809//lignin biosynthetic process;GO:0055114//oxidation-reduction process	K00083//cinnamyl-alcohol dehydrogenase [EC:1.1.1.195]	gi|231675|sp|P30359.1|CADH1_TOBAC//RecName: Full=Probable cinnamyl alcohol dehydrogenase 1; Short=CAD 1
gene_10736	2779	0.1	0.16	0.678072	0.532638	NA	NA	NA	K13420//LRR receptor-like serine/threonine-protein kinase FLS2 [EC:2.7.11.1]	gi|697169143|ref|XP_009593464.1|//PREDICTED: probable LRR receptor-like serine/threonine-protein kinase At4g37250 [Nicotiana tomentosiformis]
gene_10736	2779	1.77	3.25	0.87669	5.98184e-05	GO:0016020//membrane	GO:0016301//kinase activity	GO:0016310//phosphorylation	K13420//LRR receptor-like serine/threonine-protein kinase FLS2 [EC:2.7.11.1]	gi|565359116|ref|XP_006346368.1|//PREDICTED: probable LRR receptor-like serine/threonine-protein kinase At4g37250-like [Solanum tuberosum]
gene_10737	585	0.01	0.5	5.64386	0.131345	NA	NA	NA	K11446//histone demethylase JARID1 [EC:1.14.11.-]	gi|698540930|ref|XP_009765922.1|//PREDICTED: lysine-specific demethylase SE14 [Nicotiana sylvestris]
gene_10737	585	0.01	0.28	4.80735	0.25394	NA	GO:0046872//metal ion binding;GO:0003676//nucleic acid binding	NA	K11446//histone demethylase JARID1 [EC:1.14.11.-]	gi|296085997|emb|CBI31438.3|//unnamed protein product [Vitis vinifera]
gene_10764	1144	0.08	0.4	2.32193	0.13338	NA	NA	NA	NA	NA
gene_10764	1144	1.44	2.65	0.879924	0.022729	NA	NA	NA	NA	NA
gene_10789	1473	0.01	0.12	3.58496	0.259458	NA	NA	NA	NA	NA
gene_10789	1473	0.05	0.16	1.67807	0.381566	NA	NA	NA	NA	NA
gene_10803	1336	0.07	0.13	0.893085	0.643798	NA	NA	NA	K11982//E3 ubiquitin-protein ligase RNF115/126 [EC:2.3.2.27]	gi|698479298|ref|XP_009786747.1|//PREDICTED: E3 ubiquitin-protein ligase RING1-like isoform X2 [Nicotiana sylvestris]
gene_10803	1336	0.01	0.17	4.08746	0.127634	NA	NA	NA	K11982//E3 ubiquitin-protein ligase RNF115/126 [EC:2.3.2.27]	gi|565370640|ref|XP_006351927.1|//PREDICTED: E3 ubiquitin-protein ligase RING1-like [Solanum tuberosum]
gene_10855	1575	2.21	4.08	0.884523	0.0182829	NA	NA	NA	K16222//Dof zinc finger protein DOF5.5	gi|697134328|ref|XP_009621216.1|//PREDICTED: cyclic dof factor 3-like isoform X2 [Nicotiana tomentosiformis];gi|697134326|ref|XP_009621215.1|//PREDICTED: cyclic dof factor 3-like isoform X1 [Nicotiana tomentosiformis]
gene_10855	1751	1.32	2.93	1.15036	0.00118733	NA	NA	NA	NA	gi|565342626|ref|XP_006338444.1|//PREDICTED: cyclic dof factor 2-like [Solanum tuberosum]
gene_10856	705	0.83	2.14	1.36643	0.0401138	NA	NA	NA	NA	NA
gene_10856	705	1.49	2.72	0.868294	0.078249	NA	NA	NA	NA	gi|460385867|ref|XP_004238622.1|//PREDICTED: uncharacterized protein LOC101249819 [Solanum lycopersicum]
gene_10858	3235	0.44	0.81	0.880418	0.0489862	GO:0009501//amyloplast;GO:0009507//chloroplast	GO:0033201//alpha-1,4-glucan synthase activity;GO:0004373//glycogen (starch) synthase activity;GO:0009011//starch synthase activity	GO:0019252//starch biosynthetic process	K00703//starch synthase [EC:2.4.1.21]	gi|697149140|ref|XP_009628770.1|//PREDICTED: granule-bound starch synthase 2, chloroplastic/amyloplastic [Nicotiana tomentosiformis]
gene_10858	3235	5.11	16.96	1.73074	9.71062e-64	GO:0005774//vacuolar membrane;GO:0009506//plasmodesma;GO:0009501//amyloplast;GO:0005794//Golgi apparatus;GO:0005886//plasma membrane;GO:0009507//chloroplast	GO:0016844//strictosidine synthase activity;GO:0009011//starch synthase activity	GO:0010264//myo-inositol hexakisphosphate biosynthetic process;GO:0009611//response to wounding;GO:0019375//galactolipid biosynthetic process;GO:0010260//organ senescence;GO:0010167//response to nitrate;GO:0009753//response to jasmonic acid;GO:0015706//nitrate transport;GO:0001666//response to hypoxia;GO:0019252//starch biosynthetic process;GO:0010021//amylopectin biosynthetic process	K00703//starch synthase [EC:2.4.1.21]	gi|460372814|ref|XP_004232219.1|//PREDICTED: granule-bound starch synthase 2, chloroplastic/amyloplastic-like [Solanum lycopersicum]
gene_1086	867	0.66	1.92	1.54057	0.0173261	NA	NA	NA	NA	NA
gene_1086	867	0.01	0.27	4.75489	0.127634	NA	NA	NA	NA	NA
gene_10866	262	0.01	0.44	5.45943	0.512534	NA	NA	NA	NA	NA
gene_10866	262	0.01	0.34	5.08746	0.50524	NA	NA	NA	NA	NA
gene_10890	4028	0.07	0.35	2.32193	0.000879434	NA	GO:0005524//ATP binding;GO:0003777//microtubule motor activity;GO:0008017//microtubule binding	GO:0007018//microtubule-based movement	K10398//kinesin family member 11	gi|565368202|ref|XP_006350736.1|//PREDICTED: 125 kDa kinesin-related protein-like [Solanum tuberosum]
gene_10890	4031	1.08	2.09	0.952472	3.77238e-05	GO:0005874//microtubule;GO:0005886//plasma membrane;GO:0005871//kinesin complex	GO:0005524//ATP binding;GO:0003777//microtubule motor activity;GO:0008017//microtubule binding	GO:0007018//microtubule-based movement;GO:0008152//metabolic process	K10398//kinesin family member 11	gi|565368202|ref|XP_006350736.1|//PREDICTED: 125 kDa kinesin-related protein-like [Solanum tuberosum]
gene_10899	793	0.01	0.24	4.58496	0.259458	NA	NA	NA	K09284//AP2-like factor, euAP2 lineage	gi|697114785|ref|XP_009611312.1|//PREDICTED: ethylene-responsive transcription factor RAP2-7-like isoform X2 [Nicotiana tomentosiformis]
gene_10899	793	1.92	3.8	0.984893	0.0133363	NA	NA	NA	K09284//AP2-like factor, euAP2 lineage	gi|350539485|ref|NP_001233891.1|//AP2 transcription factor SlAP2e [Solanum lycopersicum]
gene_10902	2045	1.33	2.12	0.672638	0.0432828	NA	NA	NA	NA	gi|698442952|ref|XP_009763819.1|//PREDICTED: uncharacterized protein LOC104215666 [Nicotiana sylvestris]
gene_10902	2045	0.42	1.05	1.32193	0.00709296	NA	NA	NA	NA	NA
gene_10939	645	0.01	0.44	5.45943	0.131345	NA	NA	NA	K17508//protein phosphatase PTC7 [EC:3.1.3.16];K01206//alpha-L-fucosidase [EC:3.2.1.51]	gi|698545567|ref|XP_009767430.1|//PREDICTED: GDSL esterase/lipase At5g03980-like isoform X3 [Nicotiana sylvestris];gi|698545561|ref|XP_009767428.1|//PREDICTED: acetylajmalan esterase-like isoform X1 [Nicotiana sylvestris]
gene_10939	645	0.51	1.5	1.55639	0.0515612	NA	GO:0016787//hydrolase activity	NA	K00514//zeta-carotene desaturase [EC:1.3.5.6];K01206//alpha-L-fucosidase [EC:3.2.1.51]	gi|565355476|ref|XP_006344612.1|//PREDICTED: acetylajmalan esterase-like [Solanum tuberosum];gi|460368684|ref|XP_004230195.1|//PREDICTED: acetylajmalan esterase-like isoform 2 [Solanum lycopersicum]
gene_10946	1629	0.06	0.16	1.41504	0.390764	NA	NA	NA	NA	gi|698536211|ref|XP_009764436.1|//PREDICTED: craniofacial development protein 2-like [Nicotiana sylvestris]
gene_10946	1629	0.14	0.33	1.23704	0.23337	NA	NA	NA	NA	NA
gene_10947	829	0.01	0.11	3.45943	0.512534	NA	NA	NA	K16189//phytochrome-interacting factor 4;K10863//aprataxin [EC:3.-.-.-];K12126//phytochrome-interacting factor 3	gi|697186080|ref|XP_009602075.1|//PREDICTED: transcription factor bHLH84-like isoform X1 [Nicotiana tomentosiformis]
gene_10947	1338	0.01	0.29	4.85798	0.0322428	NA	NA	NA	K10863//aprataxin [EC:3.-.-.-];K12126//phytochrome-interacting factor 3	gi|565374890|ref|XP_006353978.1|//PREDICTED: transcription factor bHLH84-like [Solanum tuberosum]
gene_1095	2775	0.39	0.66	0.758992	0.139944	NA	NA	NA	K20359//PRA1 family protein 1	gi|697156184|ref|XP_009586839.1|//PREDICTED: uncharacterized protein LOC104084634 [Nicotiana tomentosiformis]
gene_1095	2775	0.64	0.99	0.629357	0.100576	GO:0009507//chloroplast	GO:0043531//ADP binding;GO:0005524//ATP binding;GO:0017111//nucleoside-triphosphatase activity	GO:0008152//metabolic process;GO:0007165//signal transduction	NA	gi|565358519|ref|XP_006346074.1|//PREDICTED: uncharacterized protein LOC102592557 [Solanum tuberosum]
gene_10968	270	0.01	2.09	7.70736	0.0336594	NA	NA	NA	K11490//condensin-2 complex subunit H2	gi|697186778|ref|XP_009602426.1|//PREDICTED: condensin-2 complex subunit H2-like, partial [Nicotiana tomentosiformis]
gene_10968	270	0.01	2.98	8.21917	0.00205764	GO:0000793//condensed chromosome;GO:0005730//nucleolus	NA	GO:0045739//positive regulation of DNA repair	K11490//condensin-2 complex subunit H2	gi|460415132|ref|XP_004252914.1|//PREDICTED: condensin-2 complex subunit H2-like [Solanum lycopersicum]
gene_11012	296	0.96	1.61	0.745954	0.473814	NA	GO:0043531//ADP binding	GO:0006952//defense response	K01188//beta-glucosidase [EC:3.2.1.21];K05658//ATP-binding cassette, subfamily B (MDR/TAP), member 1 [EC:3.6.3.44];K11968//ariadne-1 [EC:2.3.2.27];K03644//lipoyl synthase [EC:2.8.1.8]	gi|126673487|gb|ABO26299.1|//polyprotein [Nicotiana tabacum]
gene_11012	296	0.01	1.01	6.65821	0.127634	NA	GO:0043531//ADP binding	GO:0006952//defense response	NA	gi|126673487|gb|ABO26299.1|//polyprotein [Nicotiana tabacum]
gene_11027	842	0.11	0.33	1.58496	0.390764	NA	NA	NA	NA	gi|698521861|ref|XP_009757738.1|//PREDICTED: uncharacterized protein LOC104210521 isoform X3 [Nicotiana sylvestris]
gene_11027	842	0.09	0.28	1.63743	0.381566	NA	NA	NA	NA	gi|565378311|ref|XP_006355601.1|//PREDICTED: putative ribonuclease H protein At1g65750-like [Solanum tuberosum]
gene_11043	1786	2.98	4.52	0.60101	0.0107163	NA	NA	NA	K12581//CCR4-NOT transcription complex subunit 7/8;K05909//laccase [EC:1.10.3.2];K00620//glutamate N-acetyltransferase / amino-acid N-acetyltransferase [EC:2.3.1.35 2.3.1.1];K03939//NADH dehydrogenase (ubiquinone) Fe-S protein 6;K17982//geranyllinalool synthase [EC:4.2.3.144]	gi|698449504|ref|XP_009774161.1|//PREDICTED: uncharacterized protein LOC104224249 [Nicotiana sylvestris];gi|697136718|ref|XP_009622445.1|//PREDICTED: E3 ubiquitin-protein ligase MBR1-like [Nicotiana tomentosiformis];gi|527187107|gb|EPS59774.1|//hypothetical protein M569_15032, partial [Genlisea aurea]
gene_11043	4488	0.16	0.81	2.33985	2.3955e-06	GO:0005739//mitochondrion	NA	GO:0006661//phosphatidylinositol biosynthetic process	K12619//5'-3' exoribonuclease 2 [EC:3.1.13.-];K03939//NADH dehydrogenase (ubiquinone) Fe-S protein 6;K13148//integrator complex subunit 11 [EC:3.1.27.-]	gi|332322110|emb|CCA66009.1|//hypothetical protein [Beta vulgaris subsp. vulgaris];gi|565370664|ref|XP_006351939.1|//PREDICTED: uncharacterized protein LOC102581206 [Solanum tuberosum];gi|593110359|ref|XP_007131526.1|//hypothetical protein PHAVU_011G020300g [Phaseolus vulgaris];gi|567203787|ref|XP_006408346.1|//hypothetical protein EUTSA_v10021803mg [Eutrema salsugineum]
gene_11048	2137	0.02	0.04	1	0.981318	NA	NA	NA	K01738//cysteine synthase A [EC:2.5.1.47];K13024//inositol-hexakisphosphate/diphosphoinositol-pentakisphosphate 1-kinase [EC:2.7.4.24];K16196//eukaryotic translation initiation factor 2-alpha kinase 4 [EC:2.7.11.1]	gi|923683200|ref|XP_013654240.1|//PREDICTED: uncharacterized protein LOC106359020 [Brassica napus];gi|971579187|ref|XP_015158902.1|//PREDICTED: uncharacterized protein LOC107058094 [Solanum tuberosum]
gene_11048	3260	0.61	1	0.713119	0.0104103	NA	GO:0003824//catalytic activity;GO:0003676//nucleic acid binding	GO:0006259//DNA metabolic process	K03655//ATP-dependent DNA helicase RecG [EC:3.6.4.12];K14488//SAUR family protein	gi|12322008|gb|AAG51046.1|AC069473_8//gypsy/Ty-3 retroelement polyprotein; 69905-74404 [Arabidopsis thaliana];gi|470120478|ref|XP_004296329.1|//PREDICTED: uncharacterized protein LOC101295505 [Fragaria vesca subsp. vesca]
gene_11056	732	0.01	0.13	3.70044	0.512534	NA	NA	NA	NA	gi|697125395|ref|XP_009616718.1|//PREDICTED: uncharacterized protein LOC104109195 [Nicotiana tomentosiformis]
gene_11056	732	0.01	0.33	5.04439	0.127634	NA	NA	NA	NA	NA
gene_1107	2317	7.16	11.05	0.626015	0.419	NA	NA	NA	K13496//UDP-glucosyl transferase 73C [EC:2.4.1.-]	gi|697154504|ref|XP_009631489.1|//PREDICTED: UDP-glycosyltransferase 73C1 [Nicotiana tomentosiformis];gi|698435422|ref|XP_009800394.1|//PREDICTED: UDP-glycosyltransferase 73C3-like [Nicotiana sylvestris]
gene_1107	2325	8.92	13.97	0.647216	5.25994e-09	NA	GO:0035251//UDP-glucosyltransferase activity	GO:0008152//metabolic process	K13496//UDP-glucosyl transferase 73C [EC:2.4.1.-]	gi|565403625|ref|XP_006367257.1|//PREDICTED: UDP-glycosyltransferase 73C3-like [Solanum tuberosum]
gene_11082	515	0.79	1.91	1.27365	0.130317	NA	NA	GO:0008152//metabolic process	K01658//anthranilate synthase component II [EC:4.1.3.27]	gi|697148206|ref|XP_009628280.1|//PREDICTED: LOW QUALITY PROTEIN: anthranilate synthase beta subunit 1, chloroplastic-like, partial [Nicotiana tomentosiformis]
gene_11082	515	0.48	0.8	0.736966	0.518156	NA	GO:0004049//anthranilate synthase activity	GO:0008152//metabolic process	K01658//anthranilate synthase component II [EC:4.1.3.27]	gi|590697553|ref|XP_007045472.1|//Anthranilate synthase beta subunit 1 [Theobroma cacao]
gene_11111	1209	0.32	0.82	1.35755	0.130317	GO:0016021//integral component of membrane;GO:0000139//Golgi membrane	GO:0016757//transferase activity, transferring glycosyl groups	GO:0071555//cell wall organization	K11714//rhamnogalacturonan II specific xylosyltransferase [EC:2.4.2.-]	gi|698528531|ref|XP_009761098.1|//PREDICTED: uncharacterized protein At4g15970-like isoform X1 [Nicotiana sylvestris];gi|565400653|ref|XP_006365834.1|//PREDICTED: uncharacterized protein At4g15970-like [Solanum tuberosum]
gene_11111	1216	0.01	0.45	5.49185	0.00814518	NA	GO:0016301//kinase activity	GO:0016310//phosphorylation	K11714//rhamnogalacturonan II specific xylosyltransferase [EC:2.4.2.-]	gi|565400653|ref|XP_006365834.1|//PREDICTED: uncharacterized protein At4g15970-like [Solanum tuberosum]
gene_11117	1224	0.15	0.52	1.79355	0.118409	NA	NA	NA	K03013//DNA-directed RNA polymerases I, II, and III subunit RPABC1;K02328//DNA polymerase delta subunit 2;K13111//WD40 repeat-containing protein SMU1;K14491//two-component response regulator ARR-B family;K17913//carlactone synthase / all-trans-10'-apo-beta-carotenal 13,14-cleaving dioxygenase [EC:1.13.11.69 1.13.11.70]	gi|698506301|ref|XP_009798547.1|//PREDICTED: uncharacterized protein LOC104244767 [Nicotiana sylvestris]
gene_11117	1224	0.19	0.38	1	0.352392	NA	NA	NA	NA	gi|359490564|ref|XP_003634113.1|//PREDICTED: uncharacterized protein LOC100245099 [Vitis vinifera]
gene_11118	412	0.01	0.74	6.20945	0.131345	NA	NA	NA	K18674//N-acetylgalactosamine kinase [EC:2.7.1.157]	gi|698581519|ref|XP_009777572.1|//PREDICTED: uncharacterized protein LOC104227112 isoform X14 [Nicotiana sylvestris]
gene_11118	412	0.82	1.43	0.802319	0.39788	NA	NA	NA	NA	gi|147865038|emb|CAN78967.1|//hypothetical protein VITISV_027273 [Vitis vinifera]
gene_11120	3153	1.07	1.81	0.758379	0.00809266	GO:0016021//integral component of membrane	NA	NA	K11323//histone arginine demethylase JMJD6 [EC:1.14.11.-]	gi|971567809|ref|XP_006357007.2|//PREDICTED: putative late blight resistance protein homolog R1B-16 [Solanum tuberosum]
gene_11120	3153	2.65	5.36	1.01624	6.90492e-10	NA	NA	NA	K13457//disease resistance protein RPM1	gi|565378897|ref|XP_006355881.1|//PREDICTED: putative late blight resistance protein homolog R1B-16-like [Solanum tuberosum]
gene_11127	1252	0.07	0.36	2.36257	0.13338	NA	NA	NA	K00227//Delta7-sterol 5-desaturase [EC:1.14.19.20]	gi|698461321|ref|XP_009781749.1|//PREDICTED: delta(7)-sterol-C5(6)-desaturase-like [Nicotiana sylvestris]
gene_11127	1252	1.31	2.66	1.02186	0.00672046	GO:0016021//integral component of membrane;GO:0005789//endoplasmic reticulum membrane	GO:0005506//iron ion binding;GO:0050046//lathosterol oxidase activity	GO:0016126//sterol biosynthetic process;GO:0006633//fatty acid biosynthetic process;GO:0055114//oxidation-reduction process	K00227//delta7-sterol 5-desaturase [EC:1.14.19.20]	gi|4426627|gb|AAD20458.1|//sterol-C5(6)-desaturase homolog [Nicotiana tabacum]
gene_11133	549	0.37	0.89	1.26628	0.305716	NA	NA	NA	K11254//histone H4	gi|828311309|ref|XP_004500223.2|//PREDICTED: uncharacterized protein LOC101512088 [Cicer arietinum]
gene_11133	549	9.87	18.84	0.932677	1.40696e-05	GO:0005634//nucleus;GO:0000786//nucleosome	GO:0003677//DNA binding;GO:0046982//protein heterodimerization activity	GO:0006334//nucleosome assembly	K11254//histone H4	gi|470116831|ref|XP_004294578.1|//PREDICTED: histone H4-like [Fragaria vesca subsp. vesca]
gene_1114	670	0.01	0.14	3.80735	0.512534	NA	NA	NA	NA	gi|728839514|gb|KHG18957.1|//hypothetical protein F383_25772 [Gossypium arboreum]
gene_1114	670	0.36	0.84	1.22239	0.23337	NA	NA	NA	K12821//pre-mRNA-processing factor 40	gi|357463451|ref|XP_003602007.1|//hypothetical protein MTR_3g087790 [Medicago truncatula]
gene_11160	3904	0.21	0.42	1	0.0713188	NA	NA	NA	K00770//1,4-beta-D-xylan synthase [EC:2.4.2.24]	gi|698558814|ref|XP_009771399.1|//PREDICTED: cellulose synthase-like protein D3 [Nicotiana sylvestris]
gene_11160	3910	0.68	1.61	1.24345	1.0625e-05	GO:0005768//endosome;GO:0005783//endoplasmic reticulum;GO:0030173//integral component of Golgi membrane;GO:0005886//plasma membrane;GO:0005802//trans-Golgi network	GO:0016760//cellulose synthase (UDP-forming) activity;GO:0051753//mannan synthase activity	GO:0097502//mannosylation;GO:0009409//response to cold;GO:0030244//cellulose biosynthetic process;GO:0048767//root hair elongation	K00770//1,4-beta-D-xylan synthase [EC:2.4.2.24]	gi|460398231|ref|XP_004244666.1|//PREDICTED: cellulose synthase-like protein D3-like [Solanum lycopersicum]
gene_11171	303	0.01	0.72	6.16993	0.512534	NA	NA	NA	NA	gi|698502305|ref|XP_009796813.1|//PREDICTED: uncharacterized protein LOC104243331 [Nicotiana sylvestris]
gene_11171	303	0.58	0.94	0.696608	0.697324	NA	NA	NA	NA	gi|565390684|ref|XP_006361065.1|//PREDICTED: putative NPIP-like protein LOC613037-like [Solanum tuberosum]
gene_11186	573	0.01	0.17	4.08746	0.512534	NA	NA	NA	NA	NA
gene_11186	573	0.01	0.14	3.80735	0.50524	NA	NA	NA	NA	NA
gene_11210	8877	0.09	0.21	1.22239	0.02412	NA	NA	NA	K07018//uncharacterized protein	gi|698572404|ref|XP_009775134.1|//PREDICTED: uncharacterized protein LOC104225070 [Nicotiana sylvestris]
gene_11210	8877	0.45	0.74	0.7176	0.00387072	NA	NA	NA	K12619//5'-3' exoribonuclease 2 [EC:3.1.13.-];K13217//pre-mRNA-processing factor 39	gi|332322090|emb|CCA65981.1|//hypothetical protein [Beta vulgaris subsp. vulgaris]
gene_11211	336	0.01	0.32	5	0.512534	NA	NA	NA	NA	NA
gene_11211	336	0.01	0.26	4.70044	0.50524	NA	NA	NA	NA	NA
gene_11261	1419	0.01	0.06	2.58496	0.512534	NA	NA	NA	NA	gi|698471420|ref|XP_009784036.1|//PREDICTED: epoxide hydrolase 4-like [Nicotiana sylvestris]
gene_11261	1419	0.27	1.41	2.38466	0.000127058	NA	GO:0016787//hydrolase activity	GO:0008152//metabolic process	NA	gi|565374597|ref|XP_006353844.1|//PREDICTED: monoacylglycerol lipase ABHD6-like [Solanum tuberosum]
gene_11268	1184	0.01	0.31	4.9542	0.0664906	NA	NA	NA	NA	gi|698516686|ref|XP_009803229.1|//PREDICTED: uncharacterized protein LOC104248623 [Nicotiana sylvestris]
gene_11268	1184	0.07	0.13	0.893085	0.63286	NA	NA	NA	K13148//integrator complex subunit 11 [EC:3.1.27.-]	gi|565355279|ref|XP_006344520.1|//PREDICTED: uncharacterized protein LOC102602464 [Solanum tuberosum]
gene_11287	1665	1.16	2.13	0.876729	0.054175	NA	NA	NA	NA	gi|698495388|ref|XP_009793811.1|//PREDICTED: uncharacterized protein LOC104240645 [Nicotiana sylvestris]
gene_11287	1677	0.15	1.8	3.58496	9.46686e-08	NA	NA	NA	NA	NA
gene_11298	3655	0.02	0.05	1.32193	0.259458	NA	NA	NA	K08286//protein-serine/threonine kinase [EC:2.7.11.-]	gi|698519617|ref|XP_009804678.1|//PREDICTED: probable LRR receptor-like serine/threonine-protein kinase At1g12460 [Nicotiana sylvestris]
gene_11298	3655	1.12	2.06	0.879146	0.000231856	GO:0016021//integral component of membrane	GO:0032440//2-alkenal reductase [NAD(P)] activity;GO:0005524//ATP binding;GO:0004672//protein kinase activity	GO:0006468//protein phosphorylation;GO:0055114//oxidation-reduction process	K00924//null;K08286//protein-serine/threonine kinase [EC:2.7.11.-]	gi|460400330|ref|XP_004245688.1|//PREDICTED: probable LRR receptor-like serine/threonine-protein kinase At1g12460-like [Solanum lycopersicum]
gene_11316	2643	0.04	0.13	1.70044	0.230646	NA	NA	NA	K01872//alanyl-tRNA synthetase [EC:6.1.1.7];K17525//chitinase domain-containing protein 1;K07300//Ca2+:H+ antiporter	gi|698516639|ref|XP_009803204.1|//PREDICTED: uncharacterized protein LOC104248602 [Nicotiana sylvestris];gi|698516627|ref|XP_009803196.1|//PREDICTED: uncharacterized protein LOC104248599 [Nicotiana sylvestris]
gene_11316	2025	0.17	0.38	1.16046	0.343276	NA	NA	NA	NA	gi|565401190|ref|XP_006366093.1|//PREDICTED: uncharacterized protein LOC102600573 [Solanum tuberosum]
gene_11325	2103	0.82	1.29	0.653675	0.141243	NA	GO:0003866//3-phosphoshikimate 1-carboxyvinyltransferase activity	GO:0009423//chorismate biosynthetic process;GO:0008652//cellular amino acid biosynthetic process;GO:0009073//aromatic amino acid family biosynthetic process	K00800//3-phosphoshikimate 1-carboxyvinyltransferase [EC:2.5.1.19]	gi|971547255|ref|XP_015163386.1|//PREDICTED: 3-phosphoshikimate 1-carboxyvinyltransferase 2 [Solanum tuberosum]
gene_11325	2103	4.19	7.44	0.828352	6.38046e-07	GO:0009507//chloroplast	GO:0003866//3-phosphoshikimate 1-carboxyvinyltransferase activity	GO:0009423//chorismate biosynthetic process;GO:0009073//aromatic amino acid family biosynthetic process;GO:0009635//response to herbicide	K00800//3-phosphoshikimate 1-carboxyvinyltransferase [EC:2.5.1.19]	gi|460388790|ref|XP_004240047.1|//PREDICTED: 3-phosphoshikimate 1-carboxyvinyltransferase, chloroplastic-like [Solanum lycopersicum]
gene_1135	1170	0.01	0.39	5.2854	0.0336594	NA	NA	NA	NA	gi|697173637|ref|XP_009595745.1|//PREDICTED: uncharacterized protein LOC104091987 [Nicotiana tomentosiformis]
gene_1135	1170	0.13	0.2	0.621488	0.697324	NA	NA	NA	NA	gi|113205247|gb|AAT39965.2|//hypothetical protein SDM1_29t00005 [Solanum demissum]
gene_11361	1441	0.01	0.12	3.58496	0.259458	NA	NA	NA	NA	NA
gene_11361	1441	0.05	0.11	1.1375	0.63286	NA	NA	NA	NA	NA
gene_11362	348	0.35	1.51	2.10912	0.13338	NA	NA	NA	NA	gi|698511719|ref|XP_009800930.1|//PREDICTED: probable basic-leucine zipper transcription factor Q [Nicotiana sylvestris]
gene_11362	396	1.23	4.89	1.99118	0.00157596	NA	NA	NA	NA	NA
gene_11365	1780	0.67	1.35	1.01073	0.0336324	NA	NA	NA	K01809//mannose-6-phosphate isomerase [EC:5.3.1.8]	gi|698506782|ref|XP_009798758.1|//PREDICTED: mannose-6-phosphate isomerase 2-like [Nicotiana sylvestris]
gene_11365	1780	1.96	3.1	0.661415	0.0147619	NA	GO:0008270//zinc ion binding;GO:0004476//mannose-6-phosphate isomerase activity	GO:0010043//response to zinc ion;GO:0009298//GDP-mannose biosynthetic process;GO:0009744//response to sucrose;GO:0046686//response to cadmium ion;GO:0032025//response to cobalt ion;GO:0046680//response to DDT;GO:0009646//response to absence of light;GO:0019853//L-ascorbic acid biosynthetic process;GO:0009793//embryo development ending in seed dormancy;GO:0033591//response to L-ascorbic acid	K01809//mannose-6-phosphate isomerase [EC:5.3.1.8]	gi|565400031|ref|XP_006365538.1|//PREDICTED: mannose-6-phosphate isomerase 1-like [Solanum tuberosum]
gene_11387	1488	0.07	0.36	2.36257	0.075934	NA	NA	NA	NA	gi|698498829|ref|XP_009795296.1|//PREDICTED: uncharacterized protein LOC104242026 isoform X2 [Nicotiana sylvestris];gi|698498835|ref|XP_009795298.1|//PREDICTED: uncharacterized protein LOC104242026 isoform X4 [Nicotiana sylvestris];gi|698498831|ref|XP_009795297.1|//PREDICTED: uncharacterized protein LOC104242026 isoform X3 [Nicotiana sylvestris];gi|698498851|ref|XP_009795304.1|//PREDICTED: unchar…
gene_11387	1646	0.42	0.7	0.736966	0.239866	NA	GO:0002161//aminoacyl-tRNA editing activity;GO:0003824//catalytic activity	GO:0008152//metabolic process;GO:0006450//regulation of translational fidelity	NA	gi|356514256|ref|XP_003525822.1|//PREDICTED: uncharacterized protein LOC100815424 [Glycine max];gi|590676923|ref|XP_007039876.1|//YbaK/aminoacyl-tRNA synthetase-associated domain isoform 1 [Theobroma cacao]
gene_11388	2084	0.04	0.21	2.39232	0.13338	NA	NA	NA	K04730//interleukin-1 receptor-associated kinase 1 [EC:2.7.11.1]	gi|697187047|ref|XP_009602564.1|//PREDICTED: serine/threonine-protein kinase-like protein At3g51990 [Nicotiana tomentosiformis]
gene_11388	2084	0.41	0.7	0.771731	0.158029	NA	GO:0016301//kinase activity	NA	K00924//null;K04733//interleukin-1 receptor-associated kinase 4 [EC:2.7.11.1];K13430//serine/threonine-protein kinase PBS1 [EC:2.7.11.1]	gi|565341870|ref|XP_006338093.1|//PREDICTED: serine/threonine-protein kinase-like protein At1g28390-like [Solanum tuberosum]
gene_1140	1517	0.06	0.12	1	0.643798	NA	NA	NA	K14962//COMPASS component SWD2	gi|566170839|ref|XP_006383111.1|//hypothetical protein POPTR_0005s11660g [Populus trichocarpa]
gene_1140	1517	0.01	0.3	4.90689	0.0162057	NA	NA	NA	NA	gi|460375887|ref|XP_004233735.1|//PREDICTED: uncharacterized protein LOC101262687 [Solanum lycopersicum]
gene_1141	3208	0.45	0.76	0.756074	0.086758	NA	NA	NA	NA	NA
gene_1141	3208	0.07	0.19	1.44057	0.151115	NA	NA	NA	NA	NA
gene_11438	298	0.54	2.41	2.158	0.075934	NA	GO:0004014//adenosylmethionine decarboxylase activity	GO:0006597//spermine biosynthetic process;GO:0006557//S-adenosylmethioninamine biosynthetic process;GO:0008295//spermidine biosynthetic process	K01611//S-adenosylmethionine decarboxylase [EC:4.1.1.50]	gi|698539635|ref|XP_009765510.1|//PREDICTED: S-adenosylmethionine decarboxylase proenzyme, partial [Nicotiana sylvestris]
gene_11438	298	19.5	29.9	0.616671	0.00637294	NA	GO:0004014//adenosylmethionine decarboxylase activity	GO:0006597//spermine biosynthetic process;GO:0006557//S-adenosylmethioninamine biosynthetic process;GO:0008295//spermidine biosynthetic process	K01611//S-adenosylmethionine decarboxylase [EC:4.1.1.50]	gi|2687584|gb|AAB88854.1|//S-adenosylmethionine decarboxylase [Nicotiana tabacum]
gene_11454	4737	0.56	0.95	0.762501	0.0146048	GO:0005829//cytosol	GO:0016614//oxidoreductase activity, acting on CH-OH group of donors;GO:0009055//electron carrier activity;GO:0004031//aldehyde oxidase activity;GO:0051537//2 iron, 2 sulfur cluster binding;GO:0005506//iron ion binding;GO:0050660//flavin adenine dinucleotide binding;GO:0004854//xanthine dehydrogenase activity	GO:0055114//oxidation-reduction process;GO:0009115//xanthine catabolic process	K09842//abscisic-aldehyde oxidase [EC:1.2.3.14]	gi|697139765|ref|XP_009623975.1|//PREDICTED: benzaldehyde dehydrogenase (NAD(+))-like, partial [Nicotiana tomentosiformis];gi|698553202|ref|XP_009769877.1|//PREDICTED: benzaldehyde dehydrogenase (NAD(+))-like [Nicotiana sylvestris]
gene_11454	4595	0.37	0.79	1.09433	0.00339378	NA	GO:0009055//electron carrier activity;GO:0008762//UDP-N-acetylmuramate dehydrogenase activity;GO:0051537//2 iron, 2 sulfur cluster binding;GO:0004031//aldehyde oxidase activity;GO:0005506//iron ion binding;GO:0050660//flavin adenine dinucleotide binding	GO:0055114//oxidation-reduction process;GO:0009851//auxin biosynthetic process	K11817//indole-3-acetaldehyde oxidase [EC:1.2.3.7];K09842//abscisic-aldehyde oxidase [EC:1.2.3.14]	gi|565346510|ref|XP_006340295.1|//PREDICTED: indole-3-acetaldehyde oxidase-like [Solanum tuberosum]
gene_11475	764	0.01	0.12	3.58496	0.512534	NA	NA	NA	K14826//FK506-binding nuclear protein [EC:5.2.1.8]	gi|698498302|ref|XP_009795064.1|//PREDICTED: uncharacterized protein LOC104241808 [Nicotiana sylvestris]
gene_11475	764	0.01	0.1	3.32193	0.50524	NA	NA	NA	NA	gi|565374859|ref|XP_006353966.1|//PREDICTED: uncharacterized protein LOC102582764 [Solanum tuberosum]
gene_11479	856	0.01	0.22	4.45943	0.259458	NA	NA	NA	K14309//nuclear pore complex protein Nup93	gi|697182570|ref|XP_009600295.1|//PREDICTED: uncharacterized protein At2g41620-like isoform X1 [Nicotiana tomentosiformis]
gene_11479	856	0.56	0.92	0.716207	0.343276	GO:0005643//nuclear pore;GO:0009506//plasmodesma;GO:0005730//nucleolus	NA	GO:0006810//transport	K14309//nuclear pore complex protein Nup93	gi|582014353|dbj|BAO49699.1|//nuclear pore complex protein Nup93a [Nicotiana benthamiana]
gene_11526	223	0.57	1.08	0.921997	0.643798	NA	NA	NA	NA	NA
gene_11526	223	0.42	1.25	1.57347	0.381566	NA	NA	NA	NA	NA
gene_11534	2327	2.4	3.97	0.726105	0.00150543	NA	NA	NA	K06662//cell cycle checkpoint protein	gi|698502298|ref|XP_009796809.1|//PREDICTED: cell cycle checkpoint protein RAD17 isoform X1 [Nicotiana sylvestris]
gene_11534	2352	0.82	1.33	0.69773	0.054991	GO:0005634//nucleus	GO:0005524//ATP binding;GO:0017111//nucleoside-triphosphatase activity	GO:0007049//cell cycle;GO:0006282//regulation of DNA repair	K06662//cell cycle checkpoint protein	gi|565347493|ref|XP_006340760.1|//PREDICTED: cell cycle checkpoint protein RAD17-like isoform X1 [Solanum tuberosum]
gene_11565	584	0.01	0.17	4.08746	0.512534	NA	NA	NA	NA	gi|698535941|ref|XP_009764345.1|//PREDICTED: uncharacterized protein LOC104216081, partial [Nicotiana sylvestris]
gene_11565	584	0.56	1.11	0.987061	0.275142	NA	NA	NA	NA	gi|460387246|ref|XP_004239293.1|//PREDICTED: uncharacterized protein LOC101249917 [Solanum lycopersicum]
gene_11575	383	1.74	3.51	1.01238	0.128782	NA	NA	NA	NA	NA
gene_11575	383	1.61	3.88	1.269	0.046052	NA	NA	NA	NA	NA
gene_11581	410	1.03	1.74	0.756443	0.412228	NA	NA	NA	NA	NA
gene_11581	410	0.21	0.41	0.965235	0.63286	NA	NA	NA	NA	NA
gene_11588	2274	0.68	1.36	1	0.0162612	NA	NA	NA	K18643//katanin p80 WD40 repeat-containing subunit B1	gi|697136712|ref|XP_009622442.1|//PREDICTED: uncharacterized protein LOC104113843 isoform X1 [Nicotiana tomentosiformis]
gene_11588	2274	0.03	0.1	1.73697	0.381566	NA	NA	NA	NA	gi|460379307|ref|XP_004235405.1|//PREDICTED: uncharacterized protein LOC101260214 [Solanum lycopersicum]
gene_11616	1087	23.4	41.91	0.840786	1.72e-10	NA	NA	NA	K15622//myeloid leukemia factor 1	gi|697144886|ref|XP_009626567.1|//PREDICTED: uncharacterized protein LOC104117245 isoform X1 [Nicotiana tomentosiformis]
gene_11616	1087	9.56	18.66	0.964866	1.43627e-10	NA	NA	NA	NA	gi|460367902|ref|XP_004229809.1|//PREDICTED: uncharacterized protein LOC101251327 [Solanum lycopersicum]
gene_11645	8731	0.1	0.16	0.678072	0.275408	NA	NA	NA	NA	gi|697178716|ref|XP_009598346.1|//PREDICTED: uncharacterized protein LOC104094175 [Nicotiana tomentosiformis]
gene_11645	8731	0.05	0.13	1.37851	0.0555246	NA	NA	NA	NA	gi|147835120|emb|CAN63372.1|//hypothetical protein VITISV_035289 [Vitis vinifera]
gene_11675	671	0.01	0.34	5.08746	0.259458	NA	NA	NA	K03006//DNA-directed RNA polymerase II subunit RPB1 [EC:2.7.7.6];K03549//KUP system potassium uptake protein;K12447//UDP-sugar pyrophosphorylase [EC:2.7.7.64];K05658//ATP-binding cassette, subfamily B (MDR/TAP), member 1 [EC:3.6.3.44]	gi|133711804|gb|ABO36622.1|//copia LTR rider [Solanum lycopersicum]
gene_11675	671	0.65	2.01	1.62868	0.0180488	NA	NA	NA	NA	gi|133711804|gb|ABO36622.1|//copia LTR rider [Solanum lycopersicum]
gene_11679	1516	0.01	0.24	4.58496	0.0664906	NA	NA	NA	K13336//peroxin-3;K00963//UTP--glucose-1-phosphate uridylyltransferase [EC:2.7.7.9]	gi|828338055|ref|XP_012567460.1|//PREDICTED: uncharacterized protein LOC101492305 [Cicer arietinum]
gene_11679	1516	0.05	0.15	1.58496	0.381566	NA	GO:0005488//binding	NA	NA	gi|47824950|gb|AAT38724.1|//Putative retrotransposon protein, identical [Solanum demissum]
gene_1168	3463	0.03	0.05	0.736966	0.643798	NA	NA	NA	NA	gi|697164880|ref|XP_009591255.1|//PREDICTED: adhesive plaque matrix protein-like [Nicotiana tomentosiformis]
gene_1168	3463	0.01	0.09	3.16993	0.0641504	NA	NA	NA	NA	gi|460379406|ref|XP_004235453.1|//PREDICTED: uncharacterized protein LOC101255569 [Solanum lycopersicum]
gene_11696	592	0.34	0.53	0.640458	0.710998	NA	NA	NA	K17604//zinc finger SWIM domain-containing protein 3;K01164//ribonuclease P/MRP protein subunit POP1 [EC:3.1.26.5]	gi|698548219|ref|XP_009768270.1|//PREDICTED: uncharacterized protein LOC104219304 [Nicotiana sylvestris]
gene_11696	592	0.28	0.96	1.77761	0.113098	NA	NA	NA	NA	gi|568833602|ref|XP_006470974.1|//PREDICTED: uncharacterized protein LOC102620129 [Citrus sinensis]
gene_11700	890	0.11	0.31	1.49476	0.390764	NA	NA	NA	NA	NA
gene_11700	890	1.16	2.31	0.993768	0.0416726	NA	NA	NA	NA	NA
gene_11746	1275	0.01	0.1	3.32193	0.512534	NA	GO:0003677//DNA binding;GO:0005524//ATP binding	NA	K19036//ATP-dependent RNA/DNA helicase IGHMBP2 [EC:3.6.4.12 3.6.4.13]	gi|703110194|ref|XP_010099518.1|//DNA-binding protein SMUBP-2 [Morus notabilis]
gene_11746	1275	5.85	16.43	1.48982	2.5187e-20	GO:0009941//chloroplast envelope;GO:0009570//chloroplast stroma	GO:0003677//DNA binding;GO:0005524//ATP binding;GO:0017111//nucleoside-triphosphatase activity	GO:0015996//chlorophyll catabolic process	K14326//regulator of nonsense transcripts 1 [EC:3.6.4.-]	gi|565361748|ref|XP_006347615.1|//PREDICTED: DNA-binding protein SMUBP-2-like [Solanum tuberosum]
gene_11752	1838	0.01	0.05	2.32193	0.512534	NA	NA	NA	K10781//fatty acyl-ACP thioesterase B [EC:3.1.2.14 3.1.2.21]	gi|698481371|ref|XP_009787684.1|//PREDICTED: palmitoyl-acyl carrier protein thioesterase, chloroplastic-like [Nicotiana sylvestris]
gene_11752	1838	0.01	0.46	5.52356	0.0005198	NA	GO:0016297//acyl-[acyl-carrier-protein] hydrolase activity	GO:0006633//fatty acid biosynthetic process	K10781//fatty acyl-ACP thioesterase B [EC:3.1.2.14 3.1.2.21]	gi|565361752|ref|XP_006347617.1|//PREDICTED: palmitoyl-acyl carrier protein thioesterase, chloroplastic-like [Solanum tuberosum]
gene_11773	2953	0.15	0.47	1.6477	0.0197486	NA	NA	NA	K13199//plasminogen activator inhibitor 1 RNA-binding protein;K12663//Delta(3,5)-Delta(2,4)-dienoyl-CoA isomerase [EC:5.3.3.-];K00121//S-(hydroxymethyl)glutathione dehydrogenase / alcohol dehydrogenase [EC:1.1.1.284 1.1.1.1];K01183//chitinase [EC:3.2.1.14]	gi|565345478|ref|XP_006339823.1|//PREDICTED: subtilisin-like protease SBT1.7 [Solanum tuberosum]
gene_11773	2953	4.96	9.92	1	7.29134e-16	GO:0005576//extracellular region	GO:0004252//serine-type endopeptidase activity;GO:0042802//identical protein binding	GO:0006508//proteolysis;GO:0043086//negative regulation of catalytic activity	K11262//acetyl-CoA carboxylase / biotin carboxylase 1 [EC:6.4.1.2 6.3.4.14]	gi|148299083|gb|ABQ58079.1|//subtilisin-like protease [Nicotiana tabacum]
gene_11782	1280	0.87	1.62	0.896907	0.0769056	NA	NA	NA	K02069//putative ABC transport system permease protein	gi|698588796|ref|XP_009779566.1|//PREDICTED: protein ALUMINUM SENSITIVE 3 [Nicotiana sylvestris]
gene_11782	1280	3.61	11.74	1.70136	7.3334e-18	NA	NA	GO:0010044//response to aluminum ion	K02069//putative ABC transport system permease protein	gi|529172819|dbj|BAN67818.1|//ALS3-like protein [Nicotiana tabacum]
gene_11835	217	0.01	0.55	5.78136	0.987544	NA	NA	NA	NA	gi|969999105|ref|XP_015080794.1|//PREDICTED: uncharacterized protein LOC107024343 [Solanum pennellii]
gene_11835	217	0.01	0.87	6.44294	0.25394	NA	NA	NA	NA	NA
gene_11838	3507	0.74	3.18	2.10343	0.000464	NA	GO:0010011//auxin binding;GO:0008270//zinc ion binding	NA	K03549//KUP system potassium uptake protein;K12447//UDP-sugar pyrophosphorylase [EC:2.7.7.64]	gi|565372419|ref|XP_006352791.1|//PREDICTED: auxin-binding protein T85 [Solanum tuberosum];gi|111183162|gb|ABH07899.1|//putative polyprotein [Solanum lycopersicum];gi|147783627|emb|CAN68148.1|//hypothetical protein VITISV_035665 [Vitis vinifera]
gene_11838	1766	1.02	2.91	1.51245	2.84534e-08	GO:0005788//endoplasmic reticulum lumen;GO:0005783//endoplasmic reticulum	GO:0010011//auxin binding;GO:0004872//receptor activity;GO:0008270//zinc ion binding	GO:0044763//single-organism cellular process;GO:0048522//positive regulation of cellular process;GO:0016043//cellular component organization;GO:0044710//single-organism metabolic process	K12619//5'-3' exoribonuclease 2 [EC:3.1.13.-];K04728//ataxia telangiectasia mutated family protein [EC:2.7.11.1];K05356//all-trans-nonaprenyl-diphosphate synthase [EC:2.5.1.84 2.5.1.85];K10760//adenylate isopentenyltransferase (cytokinin synthase)	gi|147788164|emb|CAN71595.1|//hypothetical protein VITISV_010143 [Vitis vinifera];gi|111183162|gb|ABH07899.1|//putative polyprotein [Solanum lycopersicum];gi|461450|sp|P33491.1|ABP2_TOBAC//RecName: Full=Auxin-binding protein T92; Short=ABP; Flags: Precursor
gene_11843	2371	0.15	0.26	0.793549	0.412228	NA	NA	NA	K10767//alkylated DNA repair protein alkB homolog 5 [EC:1.14.11.-]	gi|698570624|ref|XP_009774650.1|//PREDICTED: uncharacterized protein LOC104224666 [Nicotiana sylvestris]
gene_11843	2158	0.49	0.9	0.877143	0.125321	NA	GO:0016706//oxidoreductase activity, acting on paired donors, with incorporation or reduction of molecular oxygen, 2-oxoglutarate as one donor, and incorporation of one atom each of oxygen into both donors;GO:0016491//oxidoreductase activity	GO:0055114//oxidation-reduction process	K10767//alkylated DNA repair protein alkB homolog 5 [EC:1.14.11.-];K10770//alkylated DNA repair protein alkB homolog 8 [EC:1.14.11.- 2.1.1.229]	gi|565372417|ref|XP_006352790.1|//PREDICTED: uncharacterized protein LOC102602285 [Solanum tuberosum]
gene_11845	2794	0.37	0.74	1	0.0292558	GO:0016021//integral component of membrane	NA	NA	K04427//mitogen-activated protein kinase kinase kinase 7 [EC:2.7.11.25]	gi|698486341|ref|XP_009789903.1|//PREDICTED: protein trichome birefringence-like 10 [Nicotiana sylvestris]
gene_11845	2384	2.1	3.64	0.793549	0.0213748	NA	NA	NA	NA	gi|565372394|ref|XP_006352779.1|//PREDICTED: uncharacterized protein LOC102598636 isoform X1 [Solanum tuberosum]
gene_11864	1247	0.75	1.59	1.08406	0.0417356	NA	NA	NA	NA	NA
gene_11864	1247	0.01	0.12	3.58496	0.25394	NA	NA	NA	NA	NA
gene_11872	1376	0.2	0.52	1.37851	0.158418	NA	NA	NA	K09285//AP2-like factor, ANT lineage	gi|698529487|ref|XP_009761562.1|//PREDICTED: ethylene-responsive transcription factor WRI1 [Nicotiana sylvestris]
gene_11872	1494	0.17	1.91	3.48997	1.25859e-08	GO:0005634//nucleus	GO:0003677//DNA binding	GO:0009744//response to sucrose;GO:1901959//positive regulation of cutin biosynthetic process;GO:0019432//triglyceride biosynthetic process;GO:0006110//regulation of glycolytic process	K09285//AP2-like factor, ANT lineage	gi|565361924|ref|XP_006347702.1|//PREDICTED: ethylene-responsive transcription factor WRI1-like [Solanum tuberosum]
gene_119	1857	0.15	0.71	2.24286	0.00878388	NA	GO:0016765//transferase activity, transferring alkyl or aryl (other than methyl) groups	GO:0009058//biosynthetic process	K02291//phytoene synthase [EC:2.5.1.32]	gi|697154788|ref|XP_009631631.1|//PREDICTED: phytoene synthase 2, chloroplastic [Nicotiana tomentosiformis]
gene_119	1986	20.01	60.08	1.58616	2.90766e-119	GO:0010287//plastoglobule;GO:0009507//chloroplast	GO:0016767//geranylgeranyl-diphosphate geranylgeranyltransferase activity	GO:0016117//carotenoid biosynthetic process	K02291//phytoene synthase [EC:2.5.1.32]	gi|300510854|gb|ADK25054.1|//phytoene synthase [Nicotiana tabacum]
gene_11910	935	0.01	0.1	3.32193	0.512534	NA	NA	NA	NA	gi|698534626|ref|XP_009763923.1|//PREDICTED: uncharacterized protein LOC104215741 [Nicotiana sylvestris]
gene_11910	935	0.01	0.25	4.64386	0.127634	NA	NA	NA	NA	NA
gene_1192	2044	0.62	0.99	0.67516	0.165541	NA	NA	NA	K16222//Dof zinc finger protein DOF5.5	gi|698483397|ref|XP_009788566.1|//PREDICTED: cyclic dof factor 1-like [Nicotiana sylvestris]
gene_1192	2044	1.81	2.8	0.629437	0.0175645	NA	NA	NA	NA	gi|565377274|ref|XP_006355111.1|//PREDICTED: cyclic dof factor 2-like [Solanum tuberosum]
gene_11920	769	0.01	0.12	3.58496	0.512534	NA	NA	NA	NA	NA
gene_11920	769	0.01	0.1	3.32193	0.50524	NA	NA	NA	NA	NA
gene_11927	1384	1.34	3.24	1.27376	0.00537896	NA	NA	NA	K09493//T-complex protein 1 subunit alpha	gi|698583312|ref|XP_009778062.1|//PREDICTED: DNA-binding protein RHL1 isoform X1 [Nicotiana sylvestris];gi|698444360|ref|XP_009766114.1|//PREDICTED: uncharacterized protein LOC104217532 [Nicotiana sylvestris]
gene_11927	1522	1.04	2.28	1.13245	0.00020709	NA	NA	NA	NA	gi|586641973|ref|XP_006826167.1|//hypothetical protein AMTR_s04947p00003620 [Amborella trichopoda];gi|565374796|ref|XP_006353936.1|//PREDICTED: DNA-binding protein RHL1-like isoform X2 [Solanum tuberosum]
gene_11936	3049	0.01	0.14	3.80735	0.0336594	NA	NA	NA	K05909//laccase [EC:1.10.3.2];K00620//glutamate N-acetyltransferase / amino-acid N-acetyltransferase [EC:2.3.1.35 2.3.1.1];K18195//rhamnogalacturonan endolyase [EC:4.2.2.23];K17982//geranyllinalool synthase [EC:4.2.3.144];K18577//mannosylglycoprotein endo-beta-mannosidase [EC:3.2.1.152]	gi|731333722|ref|XP_010677875.1|//PREDICTED: uncharacterized protein LOC104893474 [Beta vulgaris subsp. vulgaris]
gene_11936	3049	0.15	0.3	1	0.174211	NA	NA	NA	K12619//5'-3' exoribonuclease 2 [EC:3.1.13.-];K13217//pre-mRNA-processing factor 39;K14321//nucleoporin-like protein 2;K13148//integrator complex subunit 11 [EC:3.1.27.-]	gi|332322090|emb|CCA65981.1|//hypothetical protein [Beta vulgaris subsp. vulgaris]
gene_11949	1473	0.01	0.18	4.16993	0.131345	NA	NA	NA	NA	gi|697151986|ref|XP_009630222.1|//PREDICTED: uncharacterized protein LOC104120196 [Nicotiana tomentosiformis]
gene_11949	1473	1.43	2.83	0.984787	0.00308134	NA	NA	NA	K11323//histone arginine demethylase JMJD6 [EC:1.14.11.-]	gi|565380671|ref|XP_006356719.1|//PREDICTED: putative uncharacterized protein DDB_G0293878-like isoform X1 [Solanum tuberosum]
gene_11961	1045	0.01	0.26	4.70044	0.131345	NA	NA	NA	NA	gi|698530881|ref|XP_009762264.1|//PREDICTED: uncharacterized protein LOC104214312 [Nicotiana sylvestris]
gene_11961	1045	0.15	0.97	2.69302	0.00445668	NA	NA	NA	NA	gi|565374143|ref|XP_006353623.1|//PREDICTED: uncharacterized protein LOC102593915 [Solanum tuberosum]
gene_11964	723	0.01	0.26	4.70044	0.259458	NA	NA	NA	K14638//solute carrier family 15 (peptide/histidine transporter), member 3/4	gi|697169278|ref|XP_009593533.1|//PREDICTED: protein NRT1/ PTR FAMILY 5.10-like [Nicotiana tomentosiformis]
gene_11964	723	0.01	0.77	6.26679	0.00814518	GO:0005886//plasma membrane	GO:0005215//transporter activity	GO:0006857//oligopeptide transport	K14638//solute carrier family 15 (peptide/histidine transporter), member 3/4	gi|604303314|gb|EYU22787.1|//hypothetical protein MIMGU_mgv1a003626mg [Erythranthe guttata]
gene_11977	1220	0.08	0.3	1.90689	0.230646	NA	NA	NA	NA	NA
gene_11977	1220	0.01	0.06	2.58496	0.50524	NA	NA	NA	NA	NA
gene_11986	5012	0.11	0.2	0.862496	0.158111	NA	NA	NA	K13457//disease resistance protein RPM1	gi|697108381|ref|XP_009608047.1|//PREDICTED: LOW QUALITY PROTEIN: uncharacterized protein LOC104102120 [Nicotiana tomentosiformis]
gene_11986	5270	2.71	4.12	0.604351	9.42782e-06	GO:0005829//cytosol	GO:0043531//ADP binding;GO:0043522//leucine zipper domain binding	GO:0006952//defense response	K13457//disease resistance protein RPM1	gi|565400796|ref|XP_006365905.1|//PREDICTED: putative late blight resistance protein homolog R1B-14-like [Solanum tuberosum]
gene_11991	1170	0.01	0.31	4.9542	0.0664906	NA	NA	NA	NA	gi|698561550|ref|XP_009772161.1|//PREDICTED: putative late blight resistance protein homolog R1B-8 isoform X1 [Nicotiana sylvestris]
gene_11991	1170	2.02	3.36	0.734106	0.0289278	GO:0005829//cytosol	GO:0043531//ADP binding;GO:0043522//leucine zipper domain binding	GO:0006952//defense response	NA	gi|565345912|ref|XP_006340022.1|//PREDICTED: putative late blight resistance protein homolog R1B-14-like isoform X1 [Solanum tuberosum]
gene_12063	699	0.01	0.14	3.80735	0.512534	NA	NA	NA	NA	gi|658033807|ref|XP_008352422.1|//PREDICTED: protein MID1-COMPLEMENTING ACTIVITY 1-like [Malus domestica]
gene_12063	699	0.01	0.23	4.52356	0.25394	NA	NA	GO:0044699//single-organism process	NA	gi|593786295|ref|XP_007156188.1|//hypothetical protein PHAVU_003G265800g [Phaseolus vulgaris]
gene_12086	358	0.31	0.59	0.928447	0.643798	NA	NA	NA	NA	NA
gene_12086	358	0.01	0.48	5.58496	0.25394	NA	NA	NA	NA	NA
gene_12087	2522	0.85	1.33	0.645891	0.069698	NA	GO:0016787//hydrolase activity;GO:0016740//transferase activity;GO:0005488//binding	GO:0090304//nucleic acid metabolic process	K08202//MFS transporter, OCT family, solute carrier family 22 (organic cation transporter), member 4/5	gi|697168832|ref|XP_009593309.1|//PREDICTED: organic cation/carnitine transporter 3-like [Nicotiana tomentosiformis]
gene_12087	2522	0.82	1.61	0.973365	0.00270988	GO:0016020//membrane	NA	GO:0044763//single-organism cellular process;GO:0044765//single-organism transport	K12619//5'-3' exoribonuclease 2 [EC:3.1.13.-]	gi|130582|sp|P10978.1|POLX_TOBAC//RecName: Full=Retrovirus-related Pol polyprotein from transposon TNT 1-94; Includes: RecName: Full=Protease; Includes: RecName: Full=Reverse transcriptase; Includes: RecName: Full=Endonuclease [Nicotiana tabacum]
gene_12145	721	0.01	0.39	5.2854	0.131345	NA	NA	NA	NA	NA
gene_12145	721	0.56	1.55	1.46877	0.0437628	NA	NA	NA	NA	NA
gene_12150	583	0.01	0.5	5.64386	0.131345	NA	NA	NA	NA	NA
gene_12150	583	0.14	0.28	1	0.63286	NA	NA	NA	NA	NA
gene_12152	2906	0.12	0.39	1.70044	0.0351898	NA	NA	NA	K03695//ATP-dependent Clp protease ATP-binding subunit ClpB	gi|698521674|ref|XP_009757639.1|//PREDICTED: uncharacterized protein LOC104210439 [Nicotiana sylvestris]
gene_12152	2906	0.4	0.86	1.10434	0.0104419	NA	NA	NA	K03695//ATP-dependent Clp protease ATP-binding subunit ClpB	gi|565363513|ref|XP_006348481.1|//PREDICTED: uncharacterized protein LOC102582744 [Solanum tuberosum]
gene_1218	446	0.23	0.9	1.96829	0.230646	NA	NA	NA	K07305//peptide-methionine (R)-S-oxide reductase [EC:1.8.4.12];K09874//aquaporin NIP;K03549//KUP system potassium uptake protein;K07739//elongator complex protein 3 [EC:2.3.1.48];K14794//ribosomal RNA-processing protein 12	gi|113205290|gb|ABI34329.1|//Integrase core domain containing protein [Solanum demissum]
gene_1218	446	0.01	0.19	4.24793	0.50524	NA	NA	NA	K05391//cyclic nucleotide gated channel, other eukaryote;K04728//ataxia telangiectasia mutated family protein [EC:2.7.11.1];K05356//all-trans-nonaprenyl-diphosphate synthase [EC:2.5.1.84 2.5.1.85];K10760//adenylate isopentenyltransferase (cytokinin synthase)	gi|113205290|gb|ABI34329.1|//Integrase core domain containing protein [Solanum demissum]
gene_12185	494	0.21	0.6	1.51457	0.390764	NA	NA	NA	NA	NA
gene_12185	494	0.01	1	6.64386	0.0162057	NA	NA	NA	NA	NA
gene_12216	712	0.01	0.4	5.32193	0.131345	NA	NA	NA	NA	NA
gene_12216	712	0.01	0.56	5.80735	0.0322428	NA	NA	NA	NA	NA
gene_12243	1519	0.06	0.18	1.58496	0.390764	NA	NA	NA	K07428//cytochrome P450, family 4, subfamily X [EC:1.14.14.1];K07426//cytochrome P450, family 4, subfamily B, polypeptide 1 [EC:1.14.14.1]	gi|698523170|ref|XP_009758390.1|//PREDICTED: cytochrome P450 CYP72A219-like, partial [Nicotiana sylvestris]
gene_12243	1519	0.01	0.05	2.32193	0.50524	NA	GO:0020037//heme binding;GO:0016705//oxidoreductase activity, acting on paired donors, with incorporation or reduction of molecular oxygen;GO:0005506//iron ion binding;GO:0004497//monooxygenase activity	GO:0055114//oxidation-reduction process	K10717//cytokinin trans-hydroxylase;K15639//PHYB activation tagged suppressor 1 [EC:1.14.-.-];K15638//cytochrome P450, family 72, subfamily C, polypeptide 1	gi|4376203|gb|AAB05376.3|//putative cytochrome P-450 [Nicotiana plumbaginifolia]
gene_12259	5542	0.03	0.08	1.41504	0.305716	NA	NA	NA	K15115//solute carrier family 25 (mitochondrial folate transporter), member 32;K18195//rhamnogalacturonan endolyase [EC:4.2.2.23]	gi|731333722|ref|XP_010677875.1|//PREDICTED: uncharacterized protein LOC104893474 [Beta vulgaris subsp. vulgaris]
gene_12259	5542	0.03	0.24	3	0.000241992	NA	NA	NA	K12619//5'-3' exoribonuclease 2 [EC:3.1.13.-];K13217//pre-mRNA-processing factor 39;K13148//integrator complex subunit 11 [EC:3.1.27.-]	gi|332322090|emb|CCA65981.1|//hypothetical protein [Beta vulgaris subsp. vulgaris]
gene_1227	1151	1.22	1.97	0.691314	0.137151	NA	NA	NA	K01711//GDPmannose 4,6-dehydratase [EC:4.2.1.47]	gi|697116124|ref|XP_009611979.1|//PREDICTED: GDP-mannose 4,6 dehydratase 2 [Nicotiana tomentosiformis]
gene_1227	1151	0.01	0.2	4.32193	0.127634	GO:0005829//cytosol	GO:0008446//GDP-mannose 4,6-dehydratase activity;GO:0050662//coenzyme binding	GO:0009826//unidimensional cell growth;GO:0019673//GDP-mannose metabolic process	K01711//GDPmannose 4,6-dehydratase [EC:4.2.1.47]	gi|565347412|ref|XP_006340721.1|//PREDICTED: GDP-mannose 4,6 dehydratase 1-like [Solanum tuberosum]
gene_12287	1793	0.55	1.24	1.17284	0.19007	NA	NA	NA	K09658//dolichyl-phosphate mannosyltransferase polypeptide 2, regulatory subunit;K09285//AP2-like factor, ANT lineage	gi|698479499|ref|XP_009786832.1|//PREDICTED: ethylene-responsive transcription factor WRI1-like [Nicotiana sylvestris];gi|698479484|ref|XP_009786827.1|//PREDICTED: uncharacterized protein LOC104234886 isoform X1 [Nicotiana sylvestris];gi|565400952|ref|XP_006365981.1|//PREDICTED: AP2-like ethylene-responsive transcription factor At1g16060 [Solanum tuberosum]
gene_12287	2589	1.44	2.2	0.611435	1.16314e-05	GO:0030176//integral component of endoplasmic reticulum membrane;GO:0033185//dolichol-phosphate-mannose synthase complex;GO:0009507//chloroplast	NA	GO:0009059//macromolecule biosynthetic process	K09658//dolichyl-phosphate mannosyltransferase polypeptide 2, regulatory subunit;K09285//AP2-like factor, ANT lineage	gi|460393237|ref|XP_004242217.1|//PREDICTED: pentatricopeptide repeat-containing protein At4g14050, mitochondrial-like [Solanum lycopersicum];gi|565400938|ref|XP_006365974.1|//PREDICTED: dolichol phosphate-mannose biosynthesis regulatory protein-like [Solanum tuberosum];gi|565400952|ref|XP_006365981.1|//PREDICTED: AP2-like ethylene-responsive transcription factor At1g16060-like [Solanum tuberosum]
gene_12289	2846	0.03	0.06	1	0.643798	NA	NA	NA	K05681//ATP-binding cassette, subfamily G (WHITE), member 2	gi|697144220|ref|XP_009626224.1|//PREDICTED: ABC transporter G family member 6 [Nicotiana tomentosiformis]
gene_12289	2846	1.21	4.48	1.88849	5.52174e-18	GO:0005886//plasma membrane	GO:0005524//ATP binding;GO:0015416//organic phosphonate transmembrane-transporting ATPase activity	GO:0015748//organophosphate ester transport;GO:0006200//ATP catabolic process;GO:0009624//response to nematode;GO:0015716//organic phosphonate transport	K05681//ATP-binding cassette, subfamily G (WHITE), member 2;K12843//U4/U6 small nuclear ribonucleoprotein PRP3;K05658//ATP-binding cassette, subfamily B (MDR/TAP), member 1 [EC:3.6.3.44]	gi|460388206|ref|XP_004239760.1|//PREDICTED: ABC transporter G family member 1-like [Solanum lycopersicum]
gene_1229	1137	0.21	0.48	1.19265	0.364566	NA	NA	NA	K03327//multidrug resistance protein, MATE family;K01184//polygalacturonase [EC:3.2.1.15];K03469//ribonuclease HI [EC:3.1.26.4];K10760//adenylate isopentenyltransferase (cytokinin synthase)	gi|698547747|ref|XP_009768117.1|//PREDICTED: uncharacterized protein LOC104219182 [Nicotiana sylvestris];gi|698449038|ref|XP_009773443.1|//PREDICTED: uncharacterized protein LOC104223668 [Nicotiana sylvestris]
gene_1229	1335	0.21	0.75	1.8365	0.0135051	NA	NA	NA	NA	gi|565380429|ref|XP_006356603.1|//PREDICTED: putative ribonuclease H protein At1g65750-like [Solanum tuberosum];gi|565385730|ref|XP_006358721.1|//PREDICTED: uncharacterized protein LOC102596481 [Solanum tuberosum]
gene_123	3311	0.15	0.48	1.67807	0.00104642	NA	NA	NA	K03549//KUP system potassium uptake protein;K00279//cytokinin dehydrogenase [EC:1.5.99.12]	gi|698526541|ref|XP_009760106.1|//PREDICTED: reticuline oxidase-like protein [Nicotiana sylvestris];gi|697116526|ref|XP_009612178.1|//PREDICTED: uncharacterized protein LOC104105542 [Nicotiana tomentosiformis]
gene_123	2440	0.13	0.34	1.38702	0.0369348	NA	GO:0008762//UDP-N-acetylmuramate dehydrogenase activity;GO:0050660//flavin adenine dinucleotide binding	GO:0055114//oxidation-reduction process	K00279//cytokinin dehydrogenase [EC:1.5.99.12]	gi|565362884|ref|XP_006348174.1|//PREDICTED: reticuline oxidase-like protein-like [Solanum tuberosum];gi|460373752|ref|XP_004232678.1|//PREDICTED: uncharacterized protein LOC101268538 [Solanum lycopersicum]
gene_12322	794	0.01	0.47	5.55459	0.0664906	NA	NA	NA	NA	gi|697172534|ref|XP_009595203.1|//PREDICTED: uncharacterized protein LOC104091543 isoform X3 [Nicotiana tomentosiformis]
gene_12322	794	0.1	0.7	2.80735	0.0405556	NA	NA	GO:0044699//single-organism process	K11323//histone arginine demethylase JMJD6 [EC:1.14.11.-]	gi|565392200|ref|XP_006361794.1|//PREDICTED: uncharacterized protein LOC102587347 isoform X2 [Solanum tuberosum]
gene_12367	409	6.75	13.74	1.02542	0.00179512	NA	GO:0005509//calcium ion binding;GO:0016491//oxidoreductase activity	GO:0055114//oxidation-reduction process	K17871//NADH:ubiquinone reductase (non-electrogenic) [EC:1.6.5.9]	gi|698580989|ref|XP_009777442.1|//PREDICTED: external alternative NAD(P)H-ubiquinone oxidoreductase B2, mitochondrial-like [Nicotiana sylvestris]
gene_12367	409	4.97	9.24	0.894647	0.0130362	GO:0031314//extrinsic component of mitochondrial inner membrane	GO:0015036//disulfide oxidoreductase activity;GO:0003954//NADH dehydrogenase activity;GO:0043167//ion binding	NA	K03885//NADH dehydrogenase [EC:1.6.99.3]	gi|565360770|ref|XP_006347139.1|//PREDICTED: external alternative NAD(P)H-ubiquinone oxidoreductase B2, mitochondrial-like [Solanum tuberosum]
gene_12404	2466	0.11	0.36	1.71049	0.0637322	NA	NA	NA	NA	gi|698504247|ref|XP_009797663.1|//PREDICTED: 5'-adenylylsulfate reductase-like 5 [Nicotiana sylvestris]
gene_12404	2466	0.03	0.15	2.32193	0.128466	NA	NA	NA	NA	NA
gene_12481	1013	0.1	0.36	1.848	0.230646	NA	NA	NA	K03013//DNA-directed RNA polymerases I, II, and III subunit RPABC1	gi|698523537|ref|XP_009758582.1|//PREDICTED: uncharacterized protein LOC104211252 isoform X1 [Nicotiana sylvestris]
gene_12481	1013	0.01	0.62	5.9542	0.00409388	NA	NA	NA	NA	gi|565375597|ref|XP_006354309.1|//PREDICTED: uncharacterized protein LOC102580529 [Solanum tuberosum]
gene_12507	2988	0.01	0.25	4.64386	0.0043666	NA	NA	NA	NA	gi|698499915|ref|XP_009795750.1|//PREDICTED: uncharacterized protein LOC104242402 isoform X3 [Nicotiana sylvestris]
gene_12507	2988	0.74	3.1	2.06667	5.61198e-15	NA	NA	NA	NA	NA
gene_12527	1705	0.06	0.21	1.80735	0.230646	NA	NA	NA	K01872//alanyl-tRNA synthetase [EC:6.1.1.7];K07300//Ca2+:H+ antiporter	gi|697174610|ref|XP_009596236.1|//PREDICTED: uncharacterized protein LOC104092351 [Nicotiana tomentosiformis]
gene_12527	1442	0.01	0.05	2.32193	0.50524	NA	NA	NA	NA	gi|571468345|ref|XP_006584233.1|//PREDICTED: uncharacterized protein LOC102663662 [Glycine max]
gene_12534	1606	0.06	0.61	3.34577	0.003923	NA	NA	NA	NA	NA
gene_12534	1606	0.01	0.19	4.24793	0.0641504	NA	NA	NA	NA	NA
gene_12637	1984	0.19	0.4	1.074	0.195264	NA	NA	NA	K11292//transcription elongation factor SPT6;K13415//protein brassinosteroid insensitive 1 [EC:2.7.10.1 2.7.11.1];K18577//mannosylglycoprotein endo-beta-mannosidase [EC:3.2.1.152]	gi|697173961|ref|XP_009595914.1|//PREDICTED: uncharacterized protein LOC104092110 isoform X4 [Nicotiana tomentosiformis]
gene_12637	1917	0.04	0.24	2.58496	0.072629	NA	NA	NA	K01855//tRNA pseudouridine38/39 synthase [EC:5.4.99.45];K13148//integrator complex subunit 11 [EC:3.1.27.-];K14327//regulator of nonsense transcripts 2	gi|565378311|ref|XP_006355601.1|//PREDICTED: putative ribonuclease H protein At1g65750-like [Solanum tuberosum]
gene_12641	2998	0.01	0.11	3.45943	0.131345	NA	NA	NA	K00889//1-phosphatidylinositol-4-phosphate 5-kinase [EC:2.7.1.68]	gi|697183305|ref|XP_009600673.1|//PREDICTED: protein ROOT HAIR DEFECTIVE 3 {ECO:0000255|HAMAP-Rule:MF_03109}-like isoform X1 [Nicotiana tomentosiformis];gi|307136281|gb|ADN34108.1|//protein SEY1 [Cucumis melo subsp. melo]
gene_12641	3717	0.1	0.26	1.37851	0.0668822	GO:0016021//integral component of membrane;GO:0005789//endoplasmic reticulum membrane	GO:0005525//GTP binding;GO:0003924//GTPase activity	GO:0006184//GTP catabolic process	NA	gi|414868861|tpg|DAA47418.1|//TPA: hypothetical protein ZEAMMB73_661154 [Zea mays];gi|460379700|ref|XP_004235599.1|//PREDICTED: protein ROOT HAIR DEFECTIVE 3-like isoform 2 [Solanum lycopersicum]
gene_12669	2378	0.46	0.78	0.76184	0.139944	NA	NA	NA	K09835//prolycopene isomerase [EC:5.2.1.13];K12818//ATP-dependent RNA helicase DHX8/PRP22 [EC:3.6.4.13]	gi|698450926|ref|XP_009776484.1|//PREDICTED: probable pre-mRNA-splicing factor ATP-dependent RNA helicase isoform X2 [Nicotiana sylvestris];gi|697125193|ref|XP_009616612.1|//PREDICTED: putative pre-mRNA-splicing factor ATP-dependent RNA helicase PRP1 isoform X1 [Nicotiana tomentosiformis]
gene_12669	2378	0.19	0.54	1.50696	0.0242094	NA	GO:0000166//nucleotide binding;GO:0004386//helicase activity	GO:0008152//metabolic process	K09835//prolycopene isomerase [EC:5.2.1.13]	gi|565391683|ref|XP_006361550.1|//PREDICTED: ATP-dependent RNA helicase DHX8-like isoform X1 [Solanum tuberosum];gi|604343125|gb|EYU42108.1|//hypothetical protein MIMGU_mgv1a023664mg [Erythranthe guttata]
gene_12671	980	0.01	0.19	4.24793	0.259458	NA	NA	NA	K08360//cytochrome b-561 [EC:1.16.5.1]	gi|697095506|ref|XP_009611647.1|//PREDICTED: probable ascorbate-specific transmembrane electron transporter 1 [Nicotiana tomentosiformis]
gene_12671	990	1.97	3.08	0.644735	0.0893414	GO:0016020//membrane	NA	NA	K08360//cytochrome b-561	gi|565396925|ref|XP_006364056.1|//PREDICTED: probable ascorbate-specific transmembrane electron transporter 1-like [Solanum tuberosum]
gene_12687	1478	0.01	0.48	5.58496	0.0043666	NA	NA	NA	NA	gi|697171639|ref|XP_009594749.1|//PREDICTED: uncharacterized protein LOC104091175 [Nicotiana tomentosiformis]
gene_12687	1478	0.01	0.16	4	0.127634	NA	NA	NA	NA	gi|565393406|ref|XP_006362368.1|//PREDICTED: uncharacterized protein LOC102603347 [Solanum tuberosum]
gene_1269	3359	0.17	0.28	0.719892	0.22895	GO:0005739//mitochondrion	GO:0005524//ATP binding;GO:0003777//microtubule motor activity;GO:0008017//microtubule binding	GO:0007018//microtubule-based movement;GO:0009845//seed germination;GO:0009060//aerobic respiration	K10406//kinesin family member C2/C3	gi|698513969|ref|XP_009801901.1|//PREDICTED: kinesin KP1 [Nicotiana sylvestris]
gene_1269	3352	0.5	0.76	0.604071	0.46734	GO:0043234//protein complex;GO:0015630//microtubule cytoskeleton;GO:0044430//cytoskeletal part	GO:0000166//nucleotide binding	GO:0044763//single-organism cellular process;GO:0008152//metabolic process	K10406//kinesin family member C2/C3	gi|565358583|ref|XP_006346106.1|//PREDICTED: kinesin-4-like [Solanum tuberosum];gi|460397564|ref|XP_004244337.1|//PREDICTED: kinesin-4-like [Solanum lycopersicum]
gene_12690	2317	0.06	0.11	0.874469	0.390764	GO:0016021//integral component of membrane	GO:0005524//ATP binding;GO:0042626//ATPase activity, coupled to transmembrane movement of substances	GO:0055085//transmembrane transport	K05665//ATP-binding cassette, subfamily C (CFTR/MRP), member 1	gi|698475982|ref|XP_009785345.1|//PREDICTED: ABC transporter C family member 3-like [Nicotiana sylvestris]
gene_12690	2317	2.92	5.9	1.01475	2.11734e-08	GO:0016021//integral component of membrane	GO:0005524//ATP binding;GO:0042626//ATPase activity, coupled to transmembrane movement of substances	GO:0055085//transmembrane transport;GO:0006200//ATP catabolic process	K05666//ATP-binding cassette, subfamily C (CFTR/MRP), member 2;K05658//ATP-binding cassette, subfamily B (MDR/TAP), member 1 [EC:3.6.3.44]	gi|565358687|ref|XP_006346157.1|//PREDICTED: ABC transporter C family member 3-like [Solanum tuberosum]
gene_12693	2317	0.06	0.11	0.874469	0.390764	GO:0016021//integral component of membrane	GO:0005524//ATP binding;GO:0042626//ATPase activity, coupled to transmembrane movement of substances	GO:0055085//transmembrane transport	K05665//ATP-binding cassette, subfamily C (CFTR/MRP), member 1	gi|698475982|ref|XP_009785345.1|//PREDICTED: ABC transporter C family member 3-like [Nicotiana sylvestris]
gene_12693	2317	2.92	5.9	1.01475	2.11734e-08	GO:0016021//integral component of membrane	GO:0005524//ATP binding;GO:0042626//ATPase activity, coupled to transmembrane movement of substances	GO:0055085//transmembrane transport;GO:0006200//ATP catabolic process	K05666//ATP-binding cassette, subfamily C (CFTR/MRP), member 2;K05658//ATP-binding cassette, subfamily B (MDR/TAP), member 1 [EC:3.6.3.44]	gi|565358687|ref|XP_006346157.1|//PREDICTED: ABC transporter C family member 3-like [Solanum tuberosum]
gene_12704	1981	1.51	7.06	2.22512	2.65e-15	NA	NA	NA	K13448//calcium-binding protein CML;K19747//BAHD acyltransferase [EC:2.3.1.-];K05747//Wiskott-Aldrich syndrome protein	gi|697098667|ref|XP_009627866.1|//PREDICTED: uncharacterized protein LOC104118341 [Nicotiana tomentosiformis]
gene_12704	1981	4.41	7.68	0.800328	1.59305e-06	NA	NA	NA	NA	gi|565395404|ref|XP_006363329.1|//PREDICTED: uncharacterized protein LOC102600321 [Solanum tuberosum]
gene_12720	1405	0.01	0.06	2.58496	0.512534	NA	NA	NA	K03469//ribonuclease HI [EC:3.1.26.4]	gi|697102880|ref|XP_009603514.1|//PREDICTED: uncharacterized protein LOC104098474, partial [Nicotiana tomentosiformis]
gene_12720	1405	0.01	0.05	2.32193	0.50524	NA	NA	NA	NA	gi|113205385|gb|ABI34372.1|//RNase H family protein [Solanum demissum]
gene_12751	432	0.01	0.47	5.55459	0.259458	NA	NA	NA	NA	NA
gene_12751	432	1.17	1.97	0.751687	0.343276	NA	NA	NA	NA	NA
gene_12758	2566	6.11	12.38	1.01877	3.37e-10	GO:0005737//cytoplasm	GO:0045548//phenylalanine ammonia-lyase activity	GO:0009800//cinnamic acid biosynthetic process;GO:0006559//L-phenylalanine catabolic process	K10775//phenylalanine ammonia-lyase [EC:4.3.1.24]	gi|972777118|ref|NP_001305567.1|//phenylalanine ammonia-lyase-like [Solanum tuberosum]
gene_12758	2566	18.39	54.76	1.5742	1.32634e-139	GO:0005737//cytoplasm	GO:0045548//phenylalanine ammonia-lyase activity	GO:0009800//cinnamic acid biosynthetic process;GO:0006559//L-phenylalanine catabolic process	K10775//phenylalanine ammonia-lyase [EC:4.3.1.24]	gi|215400624|gb|ACJ66297.1|//phenylalanine ammonia-lyase 4 [Nicotiana tabacum]
gene_12768	3905	0.02	0.13	2.70044	0.075934	NA	NA	NA	K18195//rhamnogalacturonan endolyase [EC:4.2.2.23]	gi|697116633|ref|XP_009612234.1|//PREDICTED: uncharacterized protein LOC104105593 [Nicotiana tomentosiformis]
gene_12768	3905	0.04	0.35	3.12928	0.000241992	NA	NA	NA	K12619//5'-3' exoribonuclease 2 [EC:3.1.13.-];K13148//integrator complex subunit 11 [EC:3.1.27.-]	gi|332322090|emb|CCA65981.1|//hypothetical protein [Beta vulgaris subsp. vulgaris]
gene_12772	2057	0.26	0.43	0.725825	0.358824	NA	NA	NA	K13434//pathogenesis-related genes transcriptional activator PTI6	gi|698491057|ref|XP_009791967.1|//PREDICTED: ethylene-responsive transcription factor CRF4-like [Nicotiana sylvestris]
gene_12772	2057	0.11	0.45	2.03242	0.0224596	NA	NA	NA	K09286//EREBP-like factor	gi|565388852|ref|XP_006360182.1|//PREDICTED: ethylene-responsive transcription factor CRF4-like [Solanum tuberosum]
gene_12775	1086	0.35	0.84	1.26303	0.130317	NA	NA	NA	K15292//syntaxin-binding protein 1	gi|697117878|ref|XP_009612878.1|//PREDICTED: blue copper protein-like [Nicotiana tomentosiformis]
gene_12775	1121	4.13	8.06	0.964638	8.71014e-06	NA	NA	NA	K12418//fatty acid desaturase (delta-4 desaturase) [EC:1.14.19.-];K01115//phospholipase D1/2 [EC:3.1.4.4]	gi|565384746|ref|XP_006358285.1|//PREDICTED: blue copper protein-like [Solanum tuberosum]
gene_12785	393	0.82	1.83	1.15815	0.243022	NA	NA	NA	NA	NA
gene_12785	393	0.01	0.43	5.42626	0.25394	NA	NA	NA	NA	NA
gene_12791	241	0.01	0.49	5.61471	0.512534	NA	NA	NA	NA	gi|697179397|ref|XP_009598677.1|//PREDICTED: uncharacterized protein LOC104094446 [Nicotiana tomentosiformis]
gene_12791	241	0.38	2.66	2.80735	0.0405556	NA	NA	NA	NA	gi|565344848|ref|XP_006339515.1|//PREDICTED: uncharacterized protein LOC102605679 [Solanum tuberosum]
gene_12793	599	1.67	3.85	1.20501	0.0111299	GO:0016021//integral component of membrane	NA	GO:0006810//transport	K15109//solute carrier family 25 (mitochondrial carnitine/acylcarnitine transporter), member 20/29	gi|698439592|ref|XP_009758770.1|//PREDICTED: mitochondrial carnitine/acylcarnitine carrier-like protein [Nicotiana sylvestris];gi|697117073|ref|XP_009612464.1|//PREDICTED: mitochondrial carnitine/acylcarnitine carrier-like protein [Nicotiana tomentosiformis]
gene_12793	592	17.44	50.43	1.53188	3.6564e-27	GO:0016021//integral component of membrane;GO:0009507//chloroplast	NA	GO:0015822//ornithine transport;GO:0006839//mitochondrial transport	K15109//solute carrier family 25 (mitochondrial carnitine/acylcarnitine transporter), member 20/29	gi|565369224|ref|XP_006351236.1|//PREDICTED: mitochondrial carnitine/acylcarnitine carrier-like protein-like isoform X1 [Solanum tuberosum]
gene_12804	2099	0.01	0.21	4.39232	0.0336594	NA	NA	NA	K18183//cytochrome c oxidase assembly protein subunit 19;K15601//lysine-specific demethylase 3 [EC:1.14.11.-]	gi|698459485|ref|XP_009781305.1|//PREDICTED: uncharacterized protein LOC104230245 [Nicotiana sylvestris]
gene_12804	2099	0.55	1	0.862496	0.0711964	NA	NA	NA	K15601//lysine-specific demethylase 3 [EC:1.14.11.-]	gi|565360331|ref|XP_006346923.1|//PREDICTED: uncharacterized protein LOC102580062 isoform X1 [Solanum tuberosum]
gene_12871	1408	0.43	0.83	0.948775	0.0351898	NA	NA	NA	NA	NA
gene_12871	1061	0.19	0.51	1.4245	0.23337	NA	NA	NA	NA	NA
gene_12932	707	0.34	0.53	0.640458	0.473814	NA	NA	NA	NA	NA
gene_12932	1664	0.02	0.42	4.39232	0.012292	NA	NA	NA	NA	NA
gene_12936	1897	0.01	0.05	2.32193	0.512534	NA	NA	NA	K15397//3-ketoacyl-CoA synthase [EC:2.3.1.199]	gi|460404306|ref|XP_004247624.1|//PREDICTED: 3-ketoacyl-CoA synthase 19-like [Solanum lycopersicum]
gene_12936	1897	3.06	11.79	1.94596	1.88933e-31	GO:0016020//membrane	GO:0016747//transferase activity, transferring acyl groups other than amino-acyl groups	GO:0006633//fatty acid biosynthetic process	K15397//3-ketoacyl-CoA synthase [EC:2.3.1.199]	gi|460404306|ref|XP_004247624.1|//PREDICTED: 3-ketoacyl-CoA synthase 11-like [Solanum lycopersicum]
gene_12940	3587	0.2	0.34	0.765535	0.232704	NA	NA	NA	K17604//zinc finger SWIM domain-containing protein 3;K13963//serpin B	gi|698572872|ref|XP_009775261.1|//PREDICTED: protein FAR1-RELATED SEQUENCE 5-like [Nicotiana sylvestris]
gene_12940	3587	0.53	1.08	1.02697	0.00324596	NA	GO:0008270//zinc ion binding	NA	NA	gi|359476992|ref|XP_002263941.2|//PREDICTED: protein FAR1-RELATED SEQUENCE 5-like [Vitis vinifera];gi|147768753|emb|CAN71534.1|//hypothetical protein VITISV_018182 [Vitis vinifera]
gene_12958	378	0.01	0.27	4.75489	0.512534	NA	NA	NA	NA	NA
gene_12958	378	0.01	0.45	5.49185	0.25394	NA	NA	NA	NA	NA
gene_12975	1401	0.11	0.19	0.788496	0.710998	NA	NA	NA	NA	gi|697186344|ref|XP_009602212.1|//PREDICTED: N-acetyl-D-glucosamine kinase [Nicotiana tomentosiformis];gi|698535374|ref|XP_009764163.1|//PREDICTED: N-acetyl-D-glucosamine kinase-like [Nicotiana sylvestris]
gene_12975	1401	0.11	0.17	0.628031	0.697324	NA	GO:0016301//kinase activity	GO:0016310//phosphorylation	NA	gi|565372760|ref|XP_006352956.1|//PREDICTED: N-acetyl-D-glucosamine kinase-like [Solanum tuberosum]
gene_12994	752	0.01	0.12	3.58496	0.512534	NA	NA	NA	NA	gi|698585356|ref|XP_009778624.1|//PREDICTED: organ-specific protein P4-like [Nicotiana sylvestris]
gene_12994	718	0.01	0.22	4.45943	0.25394	NA	NA	NA	NA	gi|460394595|ref|XP_004242887.1|//PREDICTED: organ-specific protein S2-like [Solanum lycopersicum]
gene_13035	1911	0.19	0.37	0.961526	0.286904	NA	NA	NA	NA	gi|697134538|ref|XP_009621314.1|//PREDICTED: uncharacterized protein LOC104112969 isoform X1 [Nicotiana tomentosiformis]
gene_13035	1911	2.35	3.89	0.727109	0.00212344	NA	NA	NA	NA	gi|565358030|ref|XP_006345832.1|//PREDICTED: uncharacterized protein LOC102598039 [Solanum tuberosum]
gene_13052	1673	0.01	0.05	2.32193	0.512534	GO:0016020//membrane	GO:0046872//metal ion binding;GO:0016491//oxidoreductase activity	NA	K00517;K13260//isoflavone 2'-hydroxylase [EC:1.14.13.89]	gi|697137741|ref|XP_009622945.1|//PREDICTED: isoflavone 2'-hydroxylase-like [Nicotiana tomentosiformis]
gene_13052	1673	0.6	1.1	0.874469	0.078249	NA	GO:0046872//metal ion binding;GO:0016705//oxidoreductase activity, acting on paired donors, with incorporation or reduction of molecular oxygen;GO:0004497//monooxygenase activity	NA	K00517//null	gi|225458751|ref|XP_002285061.1|//PREDICTED: isoflavone 2'-hydroxylase-like [Vitis vinifera]
gene_13081	270	0.01	0.42	5.39232	0.512534	NA	NA	NA	NA	NA
gene_13081	270	0.01	0.33	5.04439	0.50524	NA	NA	NA	NA	NA
gene_1311	1647	1.55	2.38	0.618693	0.095614	NA	NA	NA	NA	gi|698471512|ref|XP_009784048.1|//PREDICTED: uncharacterized protein LOC104232531 isoform X1 [Nicotiana sylvestris];gi|698531391|ref|XP_009762528.1|//PREDICTED: uncharacterized protein LOC104214534 [Nicotiana sylvestris]
gene_1311	1635	0.66	1.22	0.886343	0.0642504	NA	NA	NA	NA	gi|565403840|ref|XP_006367363.1|//PREDICTED: uncharacterized protein LOC102583961 [Solanum tuberosum]
gene_13116	1201	0.01	0.3	4.90689	0.0664906	NA	NA	NA	K09872//aquaporin PIP	gi|697131233|ref|XP_009619670.1|//PREDICTED: aquaporin PIP2-1-like [Nicotiana tomentosiformis]
gene_13116	1201	10.16	199.39	4.29462	0	GO:0016021//integral component of membrane	GO:0005215//transporter activity	GO:0006810//transport;GO:0009624//response to nematode	K09872//aquaporin PIP	gi|565403123|ref|XP_006367014.1|//PREDICTED: aquaporin PIP2-1-like, partial [Solanum tuberosum]
gene_13141	3567	20.54	30.94	0.591037	1.73e-14	NA	GO:0032440//2-alkenal reductase [NAD(P)] activity;GO:0008964//phosphoenolpyruvate carboxylase activity	GO:0006099//tricarboxylic acid cycle;GO:0015977//carbon fixation	K01595//phosphoenolpyruvate carboxylase [EC:4.1.1.31]	gi|565364308|ref|XP_006348868.1|//PREDICTED: phosphoenolpyruvate carboxylase-like [Solanum tuberosum]
gene_13141	3567	78.28	187.16	1.25756	0	GO:0048046//apoplast;GO:0005829//cytosol	GO:0032440//2-alkenal reductase [NAD(P)] activity;GO:0008964//phosphoenolpyruvate carboxylase activity	GO:0006099//tricarboxylic acid cycle;GO:0016036//cellular response to phosphate starvation;GO:0015977//carbon fixation;GO:0051262//protein tetramerization	K01595//phosphoenolpyruvate carboxylase [EC:4.1.1.31]	gi|565364308|ref|XP_006348868.1|//PREDICTED: phosphoenolpyruvate carboxylase-like [Solanum tuberosum]
gene_13167	3750	0.15	0.37	1.30256	0.0401138	NA	NA	NA	K09874//aquaporin NIP	gi|697138395|ref|XP_009623273.1|//PREDICTED: aquaporin NIP6-1 isoform X1 [Nicotiana tomentosiformis];gi|697166100|ref|XP_009591866.1|//PREDICTED: uncharacterized protein LOC104088828 [Nicotiana tomentosiformis]
gene_13167	3750	0.41	0.62	0.596644	0.172231	GO:0016021//integral component of membrane;GO:0005886//plasma membrane	GO:0046715//borate transmembrane transporter activity;GO:0015168//glycerol transmembrane transporter activity;GO:0015204//urea transmembrane transporter activity	GO:0080029//cellular response to boron-containing substance levels;GO:0071918//urea transmembrane transport;GO:0015793//glycerol transport;GO:0035445//borate transmembrane transport	K09874//aquaporin NIP	gi|565348744|ref|XP_006341363.1|//PREDICTED: aquaporin NIP6-1-like [Solanum tuberosum]
gene_13187	739	0.01	0.25	4.64386	0.259458	NA	NA	NA	K03654//ATP-dependent DNA helicase RecQ [EC:3.6.4.12]	gi|698433204|ref|XP_009797163.1|//PREDICTED: ATP-dependent DNA helicase Q-like SIM isoform X2 [Nicotiana sylvestris]
gene_13187	739	0.01	0.43	5.42626	0.0641504	GO:0005622//intracellular	GO:0005524//ATP binding;GO:0043140//ATP-dependent 3'-5' DNA helicase activity;GO:0003676//nucleic acid binding	GO:0006281//DNA repair;GO:0006260//DNA replication;GO:0006200//ATP catabolic process;GO:0032508//DNA duplex unwinding;GO:0006310//DNA recombination	K03654//ATP-dependent DNA helicase RecQ [EC:3.6.4.12]	gi|565378637|ref|XP_006355761.1|//PREDICTED: Werner syndrome ATP-dependent helicase-like [Solanum tuberosum]
gene_13190	1385	0.01	0.06	2.58496	0.512534	NA	NA	NA	NA	gi|698500909|ref|XP_009796181.1|//PREDICTED: uncharacterized protein LOC104242798 [Nicotiana sylvestris]
gene_13190	1385	0.36	1.45	2.00998	0.000362416	NA	NA	NA	NA	gi|565377840|ref|XP_006355376.1|//PREDICTED: uncharacterized protein LOC102596917 [Solanum tuberosum]
gene_13217	964	0.01	0.19	4.24793	0.259458	NA	NA	NA	NA	NA
gene_13217	964	0.08	0.9	3.49185	0.0036223	NA	NA	NA	NA	NA
gene_13228	696	0.01	0.27	4.75489	0.259458	NA	NA	NA	NA	gi|697111828|ref|XP_009609792.1|//PREDICTED: uncharacterized protein LOC104103583 isoform X2 [Nicotiana tomentosiformis]
gene_13228	696	0.46	0.92	1	0.275142	NA	NA	NA	NA	gi|565352903|ref|XP_006343376.1|//PREDICTED: probable serine protease EDA2-like isoform X2 [Solanum tuberosum]
gene_13239	1075	0.44	1.1	1.32193	0.0716978	NA	NA	NA	K17968//TRIAP1/MDM35 family protein	gi|697164266|ref|XP_009590943.1|//PREDICTED: uncharacterized protein At4g33100 isoform X1 [Nicotiana tomentosiformis];gi|697164268|ref|XP_009590944.1|//PREDICTED: uncharacterized protein At4g33100 isoform X2 [Nicotiana tomentosiformis]
gene_13239	1075	1.67	2.54	0.60498	0.0945412	GO:0005634//nucleus	NA	NA	NA	gi|460399076|ref|XP_004245069.1|//PREDICTED: uncharacterized protein At4g33100-like [Solanum lycopersicum]
gene_13242	1724	5.03	7.74	0.621775	0.00237072	NA	NA	NA	K12737//peptidyl-prolyl cis-trans isomerase SDCCAG10 [EC:5.2.1.8]	gi|697097658|ref|XP_009622710.1|//PREDICTED: peptidyl-prolyl cis-trans isomerase CYP57 isoform X3 [Nicotiana tomentosiformis];gi|697097656|ref|XP_009622702.1|//PREDICTED: peptidyl-prolyl cis-trans isomerase CYP57 isoform X2 [Nicotiana tomentosiformis];gi|697097654|ref|XP_009622695.1|//PREDICTED: peptidyl-prolyl cis-trans isomerase CYP57 isoform X1 [Nicotiana tomentosiformis]
gene_13242	1892	2.58	4.02	0.639824	0.000479528	GO:0005634//nucleus;GO:0009506//plasmodesma	GO:0003755//peptidyl-prolyl cis-trans isomerase activity	GO:0009644//response to high light intensity;GO:0006457//protein folding;GO:0006623//protein targeting to vacuole;GO:0034976//response to endoplasmic reticulum stress;GO:0000413//protein peptidyl-prolyl isomerization;GO:0042542//response to hydrogen peroxide;GO:0009408//response to heat	K12737//peptidyl-prolyl cis-trans isomerase SDCCAG10 [EC:5.2.1.8]	gi|460399086|ref|XP_004245074.1|//PREDICTED: peptidyl-prolyl cis-trans isomerase CWC27 homolog [Solanum lycopersicum];gi|565369957|ref|XP_006351597.1|//PREDICTED: peptidyl-prolyl cis-trans isomerase CWC27 homolog isoform X2 [Solanum tuberosum]
gene_13282	1294	0.26	0.63	1.27684	0.101313	NA	NA	NA	K20241//WD repeat-containing protein 44	gi|698517772|ref|XP_009803768.1|//PREDICTED: WD repeat-containing protein 44-like isoform X2 [Nicotiana sylvestris]
gene_13282	1653	0.24	3.07	3.67713	1.35387e-16	GO:0044424//intracellular part	NA	GO:0048868//pollen tube development;GO:0048610//cellular process involved in reproduction	NA	gi|565348429|ref|XP_006341215.1|//PREDICTED: WD repeat-containing protein 44-like [Solanum tuberosum]
gene_13283	1459	0.01	0.18	4.16993	0.131345	NA	NA	NA	K20241//WD repeat-containing protein 44	gi|698517770|ref|XP_009803767.1|//PREDICTED: WD repeat-containing protein 44-like isoform X1 [Nicotiana sylvestris]
gene_13283	1459	0.01	0.64	6	0.000261258	NA	NA	GO:0000003//reproduction;GO:0009987//cellular process	NA	gi|565348429|ref|XP_006341215.1|//PREDICTED: WD repeat-containing protein 44-like [Solanum tuberosum]
gene_13367	612	0.01	0.16	4	0.512534	NA	NA	NA	NA	NA
gene_13367	612	0.01	0.53	5.72792	0.0641504	NA	NA	NA	NA	NA
gene_13374	2163	9.86	16.03	0.701115	0.000689	GO:0005618//cell wall;GO:0005829//cytosol;GO:0046658//anchored component of plasma membrane;GO:0005737//cytoplasm	GO:0005524//ATP binding;GO:0051082//unfolded protein binding	GO:0006457//protein folding	K09494//T-complex protein 1 subunit beta	gi|698533662|ref|XP_009763623.1|//PREDICTED: T-complex protein 1 subunit beta-like [Nicotiana sylvestris];gi|697127258|ref|XP_009617669.1|//PREDICTED: T-complex protein 1 subunit beta [Nicotiana tomentosiformis];gi|747056896|ref|XP_011074727.1|//PREDICTED: LOW QUALITY PROTEIN: T-complex protein 1 subunit beta-like [Sesamum indicum]
gene_13374	2278	5.34	9.66	0.855183	6.09022e-12	GO:0005618//cell wall;GO:0005829//cytosol;GO:0046658//anchored component of plasma membrane;GO:0005737//cytoplasm	GO:0005524//ATP binding;GO:0051082//unfolded protein binding	GO:0006457//protein folding	K09494//T-complex protein 1 subunit beta	gi|460411410|ref|XP_004251105.1|//PREDICTED: T-complex protein 1 subunit beta-like [Solanum lycopersicum]
gene_13377	3171	0.01	0.03	1.58496	0.512534	GO:0016021//integral component of membrane	NA	NA	NA	gi|697154021|ref|XP_009631262.1|//PREDICTED: uncharacterized protein LOC104121073 [Nicotiana tomentosiformis]
gene_13377	3171	0.1	0.31	1.63227	0.0326326	NA	NA	NA	NA	gi|565400480|ref|XP_006365756.1|//PREDICTED: uncharacterized protein LOC102579416 [Solanum tuberosum]
gene_13384	1827	0.65	1.12	0.784987	0.11536	NA	NA	NA	K16298//serine carboxypeptidase-like clade IV [EC:3.4.16.-]	gi|698523550|ref|XP_009758588.1|//PREDICTED: serine carboxypeptidase-like [Nicotiana sylvestris]
gene_13384	1827	0.51	0.96	0.912537	0.0441028	NA	GO:0004185//serine-type carboxypeptidase activity	GO:0006508//proteolysis	K13289//cathepsin A (carboxypeptidase C) [EC:3.4.16.5]	gi|565360899|ref|XP_006347201.1|//PREDICTED: serine carboxypeptidase 3-like [Solanum tuberosum]
gene_13406	3499	0.01	0.05	2.32193	0.259458	NA	NA	NA	K00512//steroid 17alpha-monooxygenase / 17alpha-hydroxyprogesterone aldolase [EC:1.14.14.19 4.1.2.30]	gi|698425246|ref|XP_009785020.1|//PREDICTED: isoflavone 2'-hydroxylase-like isoform X2 [Nicotiana sylvestris]
gene_13406	3499	0.64	1.35	1.07682	0.000612032	NA	GO:0005488//binding;GO:0016491//oxidoreductase activity	NA	K00517//null	gi|85068600|gb|ABC69380.1|//CYP81C6v2 [Nicotiana tabacum]
gene_1341	1010	3.18	4.9	0.623755	0.0444602	NA	NA	NA	K14493//gibberellin receptor GID1 [EC:3.-.-.-]	gi|698547752|ref|XP_009768118.1|//PREDICTED: gibberellin receptor GID1B-like [Nicotiana sylvestris]
gene_1341	1010	2.66	5.66	1.08938	0.000184939	NA	GO:0016787//hydrolase activity	GO:0009939//positive regulation of gibberellic acid mediated signaling pathway;GO:0010325//raffinose family oligosaccharide biosynthetic process;GO:0048444//floral organ morphogenesis	K14493//gibberellin receptor GID1 [EC:3.-.-.-]	gi|375126869|gb|AFA35961.1|//gid1-like gibberellin receptor [Nicotiana attenuata]
gene_13411	1701	0.01	1.05	6.71425	1.24	NA	NA	NA	K12581//CCR4-NOT transcription complex subunit 7/8;K13126//polyadenylate-binding protein;K05941//glutathione gamma-glutamylcysteinyltransferase [EC:2.3.2.15];K01054//acylglycerol lipase [EC:3.1.1.23]	gi|698517879|ref|XP_009803819.1|//PREDICTED: NAC domain-containing protein 100-like isoform X1 [Nicotiana sylvestris];gi|698517881|ref|XP_009803821.1|//PREDICTED: NAC domain-containing protein 100-like isoform X2 [Nicotiana sylvestris]
gene_13411	1701	1.06	4.33	2.0303	1.08302e-12	GO:0005634//nucleus	GO:0003677//DNA binding;GO:0003700//sequence-specific DNA binding transcription factor activity	GO:0007275//multicellular organismal development;GO:0006355//regulation of transcription, DNA-templated	NA	gi|565398032|ref|XP_006364584.1|//PREDICTED: NAC domain-containing protein 100-like [Solanum tuberosum];gi|460391961|ref|XP_004241586.1|//PREDICTED: NAC domain-containing protein 100-like [Solanum lycopersicum]
gene_13442	762	0.49	1.16	1.24327	0.101313	NA	NA	NA	NA	gi|698494389|ref|XP_009793394.1|//PREDICTED: uncharacterized protein LOC104240273 [Nicotiana sylvestris]
gene_13442	762	0.72	2.01	1.48113	0.0100973	NA	NA	NA	K01115//phospholipase D1/2 [EC:3.1.4.4];K11323//histone arginine demethylase JMJD6 [EC:1.14.11.-]	gi|113205290|gb|ABI34329.1|//Integrase core domain containing protein [Solanum demissum]
gene_13453	664	1.33	2.86	1.10459	0.0286272	NA	NA	NA	K14009//B-cell receptor-associated protein 31	gi|698498773|ref|XP_009795272.1|//PREDICTED: uncharacterized protein LOC104241998 [Nicotiana sylvestris]
gene_13453	664	0.97	2.54	1.38877	0.0174217	NA	NA	NA	NA	gi|565350600|ref|XP_006342256.1|//PREDICTED: uncharacterized protein LOC102584894 [Solanum tuberosum]
gene_13458	342	0.01	0.31	4.9542	0.512534	NA	NA	NA	NA	gi|697106537|ref|XP_009607099.1|//PREDICTED: uncharacterized protein LOC104101366 [Nicotiana tomentosiformis]
gene_13458	342	0.53	3.74	2.81897	0.00251774	NA	NA	NA	NA	gi|27529834|dbj|BAC53932.1|//hypothetical protein [Nicotiana tabacum]
gene_13474	2479	1.61	2.63	0.708002	0.00859836	NA	NA	NA	K05666//ATP-binding cassette, subfamily C (CFTR/MRP), member 2;K05665//ATP-binding cassette, subfamily C (CFTR/MRP), member 1	gi|971563838|ref|XP_015167598.1|//PREDICTED: ABC transporter C family member 12-like isoform X3 [Solanum tuberosum];gi|971563842|ref|XP_015167600.1|//PREDICTED: ABC transporter C family member 12-like isoform X5 [Solanum tuberosum];gi|971563845|ref|XP_015167601.1|//PREDICTED: ABC transporter C family member 12-like isoform X7 [Solanum tuberosum];gi|743936343|ref|XP_011012562.1|//PREDICTED: ABC tr…
gene_13474	2391	6.78	13.54	0.997871	2.28432e-17	GO:0009506//plasmodesma;GO:0016021//integral component of membrane;GO:0000325//plant-type vacuole	GO:0005524//ATP binding;GO:0000166//nucleotide binding;GO:0071992//phytochelatin transmembrane transporter activity;GO:0042626//ATPase activity, coupled to transmembrane movement of substances;GO:0015446//arsenite-transmembrane transporting ATPase activity;GO:0022891//substrate-specific transmembrane transporter activity;GO:0016491//oxidoreductase activity	GO:0006810//transport;GO:0071994//phytochelatin transmembrane transport;GO:0055085//transmembrane transport;GO:0006812//cation transport;GO:0044710//single-organism metabolic process;GO:0006811//ion transport;GO:0044763//single-organism cellular process;GO:0006200//ATP catabolic process;GO:0015700//arsenite transport;GO:0046685//response to arsenic-containing substance	K05663//mitochondrial ABC transporter ATM;K05666//ATP-binding cassette, subfamily C (CFTR/MRP), member 2;K05658//ATP-binding cassette, subfamily B (MDR/TAP), member 1 [EC:3.6.3.44]	gi|565377032|ref|XP_006354994.1|//PREDICTED: ABC transporter C family member 12-like isoform X6 [Solanum tuberosum]
gene_13475	425	0.01	0.72	6.16993	0.131345	NA	NA	NA	NA	gi|415666345|dbj|BAM66423.1|//calcium-sensing receptor [Nicotiana benthamiana]
gene_13475	425	7.34	33.64	2.19633	1.07141e-21	GO:0009535//chloroplast thylakoid membrane;GO:0005739//mitochondrion	NA	GO:0009657//plastid organization;GO:0009773//photosynthetic electron transport in photosystem I;GO:0000023//maltose metabolic process;GO:0009637//response to blue light;GO:0015994//chlorophyll metabolic process;GO:0071277//cellular response to calcium ion;GO:0006636//unsaturated fatty acid biosynthetic process;GO:0010218//response to far red light;GO:0019216//regulation of lipid metabolic process…	NA	gi|415666345|dbj|BAM66423.1|//calcium-sensing receptor [Nicotiana benthamiana]
gene_13476	2398	2.93	4.42	0.593146	0.00382766	NA	NA	NA	K05666//ATP-binding cassette, subfamily C (CFTR/MRP), member 2;K05665//ATP-binding cassette, subfamily C (CFTR/MRP), member 1	gi|698572185|ref|XP_009775081.1|//PREDICTED: ABC transporter C family member 12-like isoform X2 [Nicotiana sylvestris]
gene_13476	2398	6.37	14.27	1.16362	6.32748e-23	GO:0009506//plasmodesma;GO:0016021//integral component of membrane;GO:0000325//plant-type vacuole	GO:0032440//2-alkenal reductase [NAD(P)] activity;GO:0005524//ATP binding;GO:0071992//phytochelatin transmembrane transporter activity;GO:0015446//arsenite-transmembrane transporting ATPase activity	GO:0071994//phytochelatin transmembrane transport;GO:0046685//response to arsenic-containing substance;GO:0015700//arsenite transport;GO:0006200//ATP catabolic process;GO:0006812//cation transport;GO:0055114//oxidation-reduction process	K05666//ATP-binding cassette, subfamily C (CFTR/MRP), member 2;K05658//ATP-binding cassette, subfamily B (MDR/TAP), member 1 [EC:3.6.3.44]	gi|565377032|ref|XP_006354994.1|//PREDICTED: ABC transporter C family member 12-like isoform X6 [Solanum tuberosum]
gene_13480	539	0.01	0.18	4.16993	0.512534	NA	NA	NA	NA	NA
gene_13480	539	0.01	0.91	6.50779	0.0162057	NA	NA	NA	NA	NA
gene_13500	1105	1.02	2.06	1.01408	0.0404708	NA	NA	NA	NA	NA
gene_13500	1105	0.14	0.35	1.32193	0.295976	NA	NA	NA	NA	NA
gene_13529	768	0.16	0.26	0.70044	0.643798	NA	NA	NA	K15223//upstream activation factor subunit UAF30	gi|697139397|ref|XP_009623786.1|//PREDICTED: protein TRI1 [Nicotiana tomentosiformis]
gene_13529	768	0.01	0.3	4.90689	0.25394	NA	NA	NA	K15223//upstream activation factor subunit UAF30	gi|565371526|ref|XP_006352354.1|//PREDICTED: uncharacterized protein LOC102595561 [Solanum tuberosum]
gene_13600	1855	0.74	1.53	1.04793	0.0168349	NA	NA	NA	NA	NA
gene_13600	1855	0.01	0.66	6.04439	1.66727e-05	NA	NA	NA	NA	NA
gene_13631	2394	0.04	0.07	0.807355	0.643798	NA	NA	NA	K05658//ATP-binding cassette, subfamily B (MDR/TAP), member 1 [EC:3.6.3.44]	gi|470138127|ref|XP_004304810.1|//PREDICTED: ABC transporter B family member 4-like [Fragaria vesca subsp. vesca]
gene_13631	2394	0.01	0.06	2.58496	0.25394	NA	NA	NA	K05658//ATP-binding cassette, subfamily B (MDR/TAP), member 1 [EC:3.6.3.44]	gi|460368791|ref|XP_004230248.1|//PREDICTED: pre-mRNA-splicing factor SF2-like isoform 1 [Solanum lycopersicum]
gene_13644	1057	0.01	0.17	4.08746	0.259458	NA	NA	NA	NA	gi|698558478|ref|XP_009771300.1|//PREDICTED: uncharacterized protein LOC104221860 isoform X1 [Nicotiana sylvestris]
gene_13644	1057	0.07	0.15	1.09954	0.63286	NA	GO:0016597//amino acid binding;GO:0003824//catalytic activity;GO:0030170//pyridoxal phosphate binding	GO:0009058//biosynthetic process	NA	gi|565367389|ref|XP_006350352.1|//PREDICTED: uncharacterized protein LOC102581430 [Solanum tuberosum]
gene_13647	1413	0.59	0.89	0.59309	0.337486	NA	NA	NA	NA	NA
gene_13647	1413	0.17	0.44	1.37197	0.151115	NA	NA	NA	NA	NA
gene_13653	724	0.56	1.03	0.879146	0.412228	NA	NA	NA	K03006//DNA-directed RNA polymerase II subunit RPB1 [EC:2.7.7.6];K03549//KUP system potassium uptake protein;K12447//UDP-sugar pyrophosphorylase [EC:2.7.7.64];K05658//ATP-binding cassette, subfamily B (MDR/TAP), member 1 [EC:3.6.3.44]	gi|113205327|gb|ABI34342.1|//Polyprotein, putative [Solanum demissum]
gene_13653	724	0.45	0.94	1.06274	0.275142	NA	NA	NA	NA	gi|113205327|gb|ABI34342.1|//Polyprotein, putative [Solanum demissum]
gene_1370	955	0.01	0.19	4.24793	0.259458	NA	NA	NA	NA	NA
gene_1370	955	0.01	0.16	4	0.25394	NA	NA	NA	NA	NA
gene_1374	2438	0.07	0.22	1.65208	0.192257	NA	NA	NA	NA	gi|697166994|ref|XP_009592336.1|//PREDICTED: uncharacterized protein LOC104089196 [Nicotiana tomentosiformis]
gene_1374	2438	0.03	0.16	2.41504	0.128466	NA	NA	NA	NA	gi|565367346|ref|XP_006350331.1|//PREDICTED: uncharacterized protein LOC102600585 [Solanum tuberosum]
gene_13750	895	0.77	1.44	0.903138	0.232704	NA	NA	NA	NA	gi|697189151|ref|XP_009603625.1|//PREDICTED: GDSL esterase/lipase At5g62930 [Nicotiana tomentosiformis]
gene_13750	999	2.11	3.45	0.709353	0.0356082	GO:0005829//cytosol	GO:0016788//hydrolase activity, acting on ester bonds	GO:0006629//lipid metabolic process	NA	gi|565361413|ref|XP_006347451.1|//PREDICTED: GDSL esterase/lipase At5g62930-like [Solanum tuberosum];gi|460391839|ref|XP_004241526.1|//PREDICTED: GDSL esterase/lipase At5g62930-like [Solanum lycopersicum]
gene_13776	1572	1.23	3.64	1.56528	0.374	NA	NA	NA	K15340//DNA cross-link repair 1A protein	gi|698431304|ref|XP_009794231.1|//PREDICTED: uncharacterized protein LOC104241024 [Nicotiana sylvestris]
gene_13776	1572	1.14	2.06	0.853611	0.0208886	NA	NA	NA	K15340//DNA cross-link repair 1A protein	gi|565391630|ref|XP_006361524.1|//PREDICTED: uncharacterized protein LOC102596611 [Solanum tuberosum]
gene_13809	513	0.99	1.72	0.796908	0.325158	NA	NA	NA	NA	NA
gene_13809	513	0.01	1.28	7	0.00409388	NA	NA	NA	NA	NA
gene_1383	1219	0.38	0.67	0.818162	0.325158	NA	NA	NA	K19476//vacuolar protein sorting-associated protein IST1	gi|697136671|ref|XP_009622419.1|//PREDICTED: IST1 homolog [Nicotiana tomentosiformis]
gene_1383	1219	0.01	0.7	6.12928	0.0005198	NA	NA	NA	K03453//bile acid:Na+ symporter, BASS family	gi|460373115|ref|XP_004232368.1|//PREDICTED: IST1-like protein-like [Solanum lycopersicum]
gene_13864	2059	0.01	0.04	2	0.512534	NA	NA	NA	K05909//laccase [EC:1.10.3.2]	gi|460390536|ref|XP_004240885.1|//PREDICTED: laccase-5-like [Solanum lycopersicum]
gene_13864	2059	0.6	2.41	2.006	2.93034e-08	GO:0048046//apoplast	GO:0052716//hydroquinone:oxygen oxidoreductase activity;GO:0005507//copper ion binding	GO:0046274//lignin catabolic process;GO:0055114//oxidation-reduction process;GO:0046688//response to copper ion	K00423//L-ascorbate oxidase [EC:1.10.3.3]	gi|565373723|ref|XP_006353418.1|//PREDICTED: laccase-12-like [Solanum tuberosum]
gene_13879	1359	3.59	6.22	0.792931	0.00971178	NA	NA	NA	K03798//cell division protease FtsH [EC:3.4.24.-]	gi|698522690|ref|XP_009758156.1|//PREDICTED: ATP-dependent zinc metalloprotease FTSH 9, chloroplastic-like [Nicotiana sylvestris]
gene_13879	1326	5.02	10.73	1.09589	4.63758e-09	GO:0016020//membrane;GO:0016021//integral component of membrane	GO:0008233//peptidase activity;GO:0005524//ATP binding;GO:0004222//metalloendopeptidase activity;GO:0000166//nucleotide binding;GO:0017111//nucleoside-triphosphatase activity;GO:0008568//microtubule-severing ATPase activity;GO:0008270//zinc ion binding;GO:0043167//ion binding	GO:0044763//single-organism cellular process;GO:0006508//proteolysis;GO:0051301//cell division;GO:0044238//primary metabolic process;GO:0006200//ATP catabolic process;GO:0071704//organic substance metabolic process	K03798//cell division protease FtsH [EC:3.4.24.-]	gi|565354272|ref|XP_006344040.1|//PREDICTED: ATP-dependent zinc metalloprotease FTSH 9, chloroplastic-like [Solanum tuberosum]
gene_13895	660	0.89	2.16	1.27915	0.0599778	NA	NA	NA	K14424//4-alpha-methyl-delta7-sterol-4alpha-methyl oxidase [EC:1.14.13.72]	gi|698519362|ref|XP_009804546.1|//PREDICTED: methylsterol monooxygenase 2-2-like isoform X2 [Nicotiana sylvestris]
gene_13895	660	1.72	6.81	1.98525	3.3449e-07	GO:0016021//integral component of membrane;GO:0009941//chloroplast envelope	GO:0005506//iron ion binding	GO:0006633//fatty acid biosynthetic process;GO:0080065//4-alpha-methyl-delta7-sterol oxidation;GO:0055114//oxidation-reduction process	K14424//4-alpha-methyl-delta7-sterol-4alpha-methyl oxidase [EC:1.14.13.72]	gi|34978966|gb|AAQ83692.1|//C-4 sterol methyl oxidase 2 [Nicotiana benthamiana]
gene_13916	1480	0.19	0.3	0.658963	0.532638	NA	NA	NA	NA	NA
gene_13916	1480	0.21	0.42	1	0.275142	NA	NA	NA	NA	NA
gene_13920	2385	0.15	0.26	0.793549	0.412228	NA	NA	NA	NA	gi|698519360|ref|XP_009804545.1|//PREDICTED: methylsterol monooxygenase 2-2-like isoform X1 [Nicotiana sylvestris]
gene_13920	2385	0.23	0.96	2.0614	0.000131972	NA	NA	NA	NA	NA
gene_13928	826	0.58	0.9	0.633872	0.451854	NA	NA	NA	K14686//solute carrier family 31 (copper transporter), member 1	gi|970034626|ref|XP_015078639.1|//PREDICTED: copper transporter 6-like isoform X1 [Solanum pennellii]
gene_13928	826	0.39	0.77	0.981384	0.275142	GO:0016020//membrane	GO:0005375//copper ion transmembrane transporter activity	GO:0048235//pollen sperm cell differentiation;GO:0048364//root development;GO:0006825//copper ion transport	K14686//solute carrier family 31 (copper transporter), member 1	gi|460389488|ref|XP_004240384.1|//PREDICTED: copper transporter 1-like [Solanum lycopersicum]
gene_13931	1162	0.01	0.08	3	0.512534	NA	NA	NA	NA	gi|698534807|ref|XP_009763983.1|//PREDICTED: uncharacterized protein LOC104215784 [Nicotiana sylvestris]
gene_13931	1162	0.27	0.8	1.56704	0.0515612	NA	NA	NA	NA	gi|565385709|ref|XP_006358711.1|//PREDICTED: uncharacterized protein LOC102592618 [Solanum tuberosum]
gene_13942	1088	0.25	0.84	1.74846	0.0252036	NA	NA	NA	NA	NA
gene_13942	1088	15.26	23.46	0.620448	7.69776e-07	NA	NA	NA	NA	NA
gene_1397	957	1.19	2.11	0.826281	0.104336	NA	NA	NA	K19032//30S ribosomal protein 3	gi|697136673|ref|XP_009622420.1|//PREDICTED: 30S ribosomal protein 3, chloroplastic-like [Nicotiana tomentosiformis]
gene_1397	957	11.67	18.04	0.628395	4.7246e-05	GO:0044434//chloroplast part;GO:0030529//ribonucleoprotein complex;GO:0009579//thylakoid	GO:0003723//RNA binding	GO:0006412//translation	NA	gi|460377574|ref|XP_004234566.1|//PREDICTED: 30S ribosomal protein 3, chloroplastic-like [Solanum lycopersicum]
gene_13975	1723	0.05	0.21	2.07039	0.230646	NA	NA	NA	K14857//AdoMet-dependent rRNA methyltransferase SPB1 [EC:2.1.1.-];K11292//transcription elongation factor SPT6;K18577//mannosylglycoprotein endo-beta-mannosidase [EC:3.2.1.152]	gi|697153212|ref|XP_009630850.1|//PREDICTED: uncharacterized protein LOC104120731 [Nicotiana tomentosiformis]
gene_13975	1723	0.09	0.19	1.078	0.461744	NA	NA	NA	K01754//threonine dehydratase [EC:4.3.1.19];K14321//nucleoporin-like protein 2;K08775//breast cancer 2 susceptibility protein	gi|359486871|ref|XP_002272748.2|//PREDICTED: uncharacterized protein LOC100256388 [Vitis vinifera]
gene_14006	215	0.01	1.71	7.41785	0.131345	NA	NA	NA	K01369//legumain [EC:3.4.22.34];K04498//E1A/CREB-binding protein [EC:2.3.1.48];K13457//disease resistance protein RPM1;K05658//ATP-binding cassette, subfamily B (MDR/TAP), member 1 [EC:3.6.3.44]	gi|108863072|gb|ABG22121.1|//polyprotein [Solanum melongena]
gene_14006	215	1.63	4.5	1.46505	0.0599746	NA	GO:0003677//DNA binding	GO:0015074//DNA integration;GO:0006310//DNA recombination	K04728//ataxia telangiectasia mutated family protein [EC:2.7.11.1];K05356//all-trans-nonaprenyl-diphosphate synthase [EC:2.5.1.84 2.5.1.85];K10760//adenylate isopentenyltransferase (cytokinin synthase)	gi|108863072|gb|ABG22121.1|//polyprotein [Solanum melongena]
gene_1401	294	0.01	1.88	7.55459	0.0336594	NA	NA	NA	NA	gi|697136659|ref|XP_009622413.1|//PREDICTED: HEAT repeat-containing protein 5B isoform X1 [Nicotiana tomentosiformis]
gene_1401	294	0.01	0.6	5.90689	0.25394	NA	NA	NA	NA	gi|565394968|ref|XP_006363125.1|//PREDICTED: HEAT repeat-containing protein 5B-like isoform X2 [Solanum tuberosum]
gene_14012	1659	0.01	0.05	2.32193	0.512534	NA	NA	NA	K15378//solute carrier family 45, member 1/2/4	gi|553726709|dbj|BAO02526.1|//predicted sucrose transporter-like protein ortholog [Nicotiana alata]
gene_14012	1659	0.01	0.05	2.32193	0.50524	NA	NA	NA	K15378//solute carrier family 45, member 1/2/4	gi|553726709|dbj|BAO02526.1|//predicted sucrose transporter-like protein ortholog [Nicotiana alata]
gene_14023	496	0.21	0.4	0.929611	0.643798	NA	NA	NA	NA	NA
gene_14023	496	0.01	0.33	5.04439	0.25394	NA	NA	NA	NA	NA
gene_1407	1174	0.64	1.16	0.857981	0.169836	NA	NA	NA	NA	NA
gene_1407	1174	0.6	1.26	1.07039	0.0654312	NA	NA	NA	NA	NA
gene_14102	1015	0.01	0.09	3.16993	0.512534	NA	NA	NA	NA	gi|697165864|ref|XP_009591738.1|//PREDICTED: uncharacterized protein LOC104088721 isoform X1 [Nicotiana tomentosiformis]
gene_14102	1015	0.01	0.08	3	0.50524	NA	NA	NA	NA	NA
gene_14118	570	0.01	0.17	4.08746	0.512534	GO:0030126//COPI vesicle coat;GO:0000139//Golgi membrane	GO:0005198//structural molecule activity	GO:0006886//intracellular protein transport;GO:0016192//vesicle-mediated transport	K17267//coatomer subunit gamma	gi|698498451|ref|XP_009795130.1|//PREDICTED: coatomer subunit gamma [Nicotiana sylvestris]
gene_14118	570	0.01	0.14	3.80735	0.50524	GO:0030126//COPI vesicle coat;GO:0009506//plasmodesma;GO:0005829//cytosol;GO:0005886//plasma membrane;GO:0009507//chloroplast	GO:0005198//structural molecule activity	GO:0006886//intracellular protein transport;GO:0016192//vesicle-mediated transport	NA	gi|593143951|ref|XP_007131844.1|//hypothetical protein PHAVU_011G046000g [Phaseolus vulgaris]
gene_14125	379	0.01	0.27	4.75489	0.512534	GO:0016021//integral component of membrane	GO:0005215//transporter activity	GO:0006810//transport	K09872//aquaporin PIP	gi|698526960|ref|XP_009760326.1|//PREDICTED: aquaporin PIP2-1-like [Nicotiana sylvestris]
gene_14125	413	6.95	145.16	4.38449	1.12332e-159	GO:0016021//integral component of membrane	GO:0005215//transporter activity	GO:0006833//water transport;GO:0006810//transport;GO:0009624//response to nematode	K09872//aquaporin PIP	gi|565403123|ref|XP_006367014.1|//PREDICTED: aquaporin PIP2-1-like, partial [Solanum tuberosum];gi|82659447|gb|ABB88840.1|//aquaporin [Stevia rebaudiana]
gene_14135	1540	0.18	0.52	1.53051	0.101313	NA	NA	NA	K17479//glutaredoxin domain-containing cysteine-rich protein 1	gi|698537170|ref|XP_009764745.1|//PREDICTED: uncharacterized protein At3g28850 [Nicotiana sylvestris]
gene_14135	1540	23.33	69.86	1.58228	6.54138e-107	NA	NA	GO:0044699//single-organism process;GO:0009987//cellular process	NA	gi|565353842|ref|XP_006343831.1|//PREDICTED: glutaredoxin domain-containing cysteine-rich protein 1-like isoform X1 [Solanum tuberosum]
gene_14136	1176	0.08	0.31	1.9542	0.230646	NA	NA	NA	NA	gi|723678005|ref|XP_010317272.1|//PREDICTED: F-box protein SKIP23-like [Solanum lycopersicum]
gene_14136	1176	0.01	0.29	4.85798	0.0641504	NA	NA	NA	NA	gi|460375637|ref|XP_004233611.1|//PREDICTED: F-box protein SKIP23-like [Solanum lycopersicum]
gene_14161	592	4.01	6.04	0.590946	0.0646518	NA	NA	NA	K08869//aarF domain-containing kinase	gi|697137225|ref|XP_009622705.1|//PREDICTED: aarF domain-containing protein kinase 4 [Nicotiana tomentosiformis];gi|698498003|ref|XP_009794940.1|//PREDICTED: aarF domain-containing protein kinase 4, partial [Nicotiana sylvestris]
gene_14161	565	2.61	4.03	0.62673	0.4224	GO:0005746//mitochondrial respiratory chain	GO:0016772//transferase activity, transferring phosphorus-containing groups	GO:0017004//cytochrome complex assembly;GO:0015996//chlorophyll catabolic process	K08869//aarF domain-containing kinase	gi|460366560|ref|XP_004229149.1|//PREDICTED: chaperone activity of bc1 complex-like, mitochondrial-like [Solanum lycopersicum];gi|596113044|ref|XP_007221550.1|//hypothetical protein PRUPE_ppa002977mg [Prunus persica]
gene_14166	1599	0.24	0.73	1.60486	0.0716978	NA	NA	NA	K14209//solute carrier family 36 (proton-coupled amino acid transporter)	gi|698488100|ref|XP_009790662.1|//PREDICTED: zinc finger BED domain-containing protein RICESLEEPER 4-like [Nicotiana sylvestris];gi|697099341|ref|XP_009631298.1|//PREDICTED: uncharacterized protein LOC104121105 [Nicotiana tomentosiformis]
gene_14166	1595	0.84	1.61	0.938599	0.0104419	GO:0016021//integral component of membrane;GO:0005886//plasma membrane	GO:0005275//amine transmembrane transporter activity	GO:0006865//amino acid transport	K14209//solute carrier family 36 (proton-coupled amino acid transporter)	gi|460396732|ref|XP_004243925.1|//PREDICTED: uncharacterized protein LOC101262832 [Solanum lycopersicum];gi|460377454|ref|XP_004234508.1|//PREDICTED: proton-coupled amino acid transporter 1-like [Solanum lycopersicum]
gene_14214	1538	0.01	0.06	2.58496	0.512534	NA	NA	NA	NA	gi|697165899|ref|XP_009591759.1|//PREDICTED: uncharacterized protein LOC104088733 isoform X1 [Nicotiana tomentosiformis]
gene_14214	1538	0.15	0.6	2	0.0224596	NA	NA	NA	NA	gi|157679148|dbj|BAF80453.1|//DC1 domain containing protein [Nicotiana tabacum]
gene_14253	859	0.11	0.32	1.54057	0.390764	NA	GO:0003964//RNA-directed DNA polymerase activity;GO:0008270//zinc ion binding;GO:0004519//endonuclease activity;GO:0004190//aspartic-type endopeptidase activity;GO:0003676//nucleic acid binding	GO:0015074//DNA integration;GO:0006508//proteolysis;GO:0090305//nucleic acid phosphodiester bond hydrolysis;GO:0006278//RNA-dependent DNA replication	K03006//DNA-directed RNA polymerase II subunit RPB1 [EC:2.7.7.6];K02350//DNA polymerase zeta [EC:2.7.7.7];K03549//KUP system potassium uptake protein;K12447//UDP-sugar pyrophosphorylase [EC:2.7.7.64];K05658//ATP-binding cassette, subfamily B (MDR/TAP), member 1 [EC:3.6.3.44]	gi|130582|sp|P10978.1|POLX_TOBAC//RecName: Full=Retrovirus-related Pol polyprotein from transposon TNT 1-94; Includes: RecName: Full=Protease; Includes: RecName: Full=Reverse transcriptase; Includes: RecName: Full=Endonuclease
gene_14253	859	0.09	0.37	2.03953	0.223688	NA	NA	NA	NA	gi|130582|sp|P10978.1|POLX_TOBAC//RecName: Full=Retrovirus-related Pol polyprotein from transposon TNT 1-94; Includes: RecName: Full=Protease; Includes: RecName: Full=Reverse transcriptase; Includes: RecName: Full=Endonuclease [Nicotiana tabacum]
gene_14259	867	0.33	1.18	1.83825	0.0395194	NA	NA	NA	K14794//ribosomal RNA-processing protein 12	gi|697179836|ref|XP_009598890.1|//PREDICTED: uncharacterized protein LOC104094632 [Nicotiana tomentosiformis]
gene_14259	1760	0.89	4.49	2.33484	5.78844e-18	NA	NA	NA	NA	gi|565396543|ref|XP_006363870.1|//PREDICTED: uncharacterized protein LOC102584367 [Solanum tuberosum]
gene_14277	544	0.19	0.72	1.922	0.230646	NA	NA	NA	NA	NA
gene_14277	544	0.76	1.5	0.980891	0.217878	NA	NA	NA	NA	NA
gene_14314	1573	0.01	0.23	4.52356	0.0664906	NA	NA	NA	NA	gi|697189548|ref|XP_009603828.1|//PREDICTED: uncharacterized protein LOC104098725 [Nicotiana tomentosiformis]
gene_14314	1573	0.01	0.1	3.32193	0.25394	NA	NA	NA	NA	NA
gene_14332	3043	0.24	0.49	1.02975	0.0865576	NA	NA	NA	K04733//interleukin-1 receptor-associated kinase 4 [EC:2.7.11.1];K04730//interleukin-1 receptor-associated kinase 1 [EC:2.7.11.1]	gi|698509448|ref|XP_009799943.1|//PREDICTED: probable inactive receptor kinase At4g23740 [Nicotiana sylvestris]
gene_14332	3043	8.81	15.73	0.836305	7.53438e-19	GO:0016021//integral component of membrane;GO:0005886//plasma membrane	GO:0005524//ATP binding;GO:0004672//protein kinase activity	GO:0006468//protein phosphorylation	K13417//somatic embryogenesis receptor kinase 4 [EC:2.7.10.1 2.7.11.1];K10576//ubiquitin-conjugating enzyme E2 H [EC:2.3.2.23];K13416//brassinosteroid insensitive 1-associated receptor kinase 1 [EC:2.7.10.1 2.7.11.1]	gi|565353977|ref|XP_006343895.1|//PREDICTED: probable inactive receptor kinase At4g23740-like [Solanum tuberosum]
gene_14339	1723	0.05	0.1	1	0.643798	NA	NA	NA	NA	NA
gene_14339	1723	0.01	0.04	2	0.50524	NA	NA	NA	NA	NA
gene_14357	3057	0.65	1.11	0.772048	0.0382602	NA	NA	NA	K05909//laccase [EC:1.10.3.2];K18195//rhamnogalacturonan endolyase [EC:4.2.2.23];K18577//mannosylglycoprotein endo-beta-mannosidase [EC:3.2.1.152]	gi|697111315|ref|XP_009609531.1|//PREDICTED: uncharacterized protein LOC104103336, partial [Nicotiana tomentosiformis]
gene_14357	3057	0.1	0.3	1.58496	0.0515612	NA	NA	NA	K12619//5'-3' exoribonuclease 2 [EC:3.1.13.-];K14321//nucleoporin-like protein 2;K13148//integrator complex subunit 11 [EC:3.1.27.-]	gi|359486871|ref|XP_002272748.2|//PREDICTED: uncharacterized protein LOC100256388 [Vitis vinifera]
gene_14377	960	0.01	0.48	5.58496	0.0336594	NA	NA	NA	NA	gi|970056823|ref|XP_015055053.1|//PREDICTED: uncharacterized protein LOC107001580 [Solanum pennellii]
gene_14377	960	0.25	0.74	1.5656	0.095992	NA	NA	NA	NA	gi|595883646|ref|XP_007212829.1|//hypothetical protein PRUPE_ppa020726mg [Prunus persica]
gene_14408	645	0.01	0.44	5.45943	0.131345	NA	NA	NA	NA	NA
gene_14408	645	0.13	0.75	2.52838	0.072629	NA	NA	NA	NA	NA
gene_14413	533	0.01	0.22	4.45943	0.512534	NA	NA	NA	K12178//COP9 signalosome complex subunit 4;K14442//ATP-dependent RNA helicase DHX36 [EC:3.6.4.13]	gi|697168858|ref|XP_009593323.1|//PREDICTED: tetratricopeptide repeat protein 7A-like [Nicotiana tomentosiformis]
gene_14413	533	0.37	0.91	1.29834	0.295976	GO:0005886//plasma membrane	NA	NA	NA	gi|565403575|ref|XP_006367232.1|//PREDICTED: tetratricopeptide repeat protein 7A-like isoform X2 [Solanum tuberosum]
gene_14428	249	0.01	0.93	6.53916	0.259458	NA	NA	NA	K16302//metal transporter CNNM	gi|698572958|ref|XP_009775283.1|//PREDICTED: DUF21 domain-containing protein At1g47330 [Nicotiana sylvestris]
gene_14428	249	0.01	1.83	7.5157	0.0322428	NA	NA	NA	NA	gi|587878783|gb|EXB67773.1|//DUF21 domain-containing protein [Morus notabilis]
gene_14430	990	0.19	0.54	1.50696	0.305716	GO:0005634//nucleus;GO:0005737//cytoplasm	NA	NA	NA	gi|565369040|ref|XP_006351145.1|//PREDICTED: uncharacterized protein LOC102586059 [Solanum tuberosum]
gene_14430	990	0.8	1.66	1.05311	0.0754088	NA	GO:0016874//ligase activity	GO:0008152//metabolic process	NA	gi|565369040|ref|XP_006351145.1|//PREDICTED: uncharacterized protein LOC102586059 [Solanum tuberosum]
gene_14445	1340	0.07	0.6	3.09954	0.0131253	NA	NA	NA	K13448//calcium-binding protein CML	gi|697108329|ref|XP_009608019.1|//PREDICTED: calmodulin-like protein 3 [Nicotiana tomentosiformis]
gene_14445	1340	2.39	3.87	0.695323	0.014444	NA	NA	NA	K13448//calcium-binding protein CML	gi|565384782|ref|XP_006358302.1|//PREDICTED: calmodulin-like protein 5-like [Solanum tuberosum]
gene_14478	329	0.01	0.65	6.02237	0.259458	NA	NA	NA	NA	gi|697186983|ref|XP_009602531.1|//PREDICTED: uncharacterized protein LOC104097637 [Nicotiana tomentosiformis]
gene_14478	329	2.38	3.95	0.730891	0.239866	GO:0005634//nucleus	NA	NA	NA	gi|565362518|ref|XP_006347994.1|//PREDICTED: pheromone-processing carboxypeptidase KEX1-like isoform X2 [Solanum tuberosum]
gene_14488	968	0.2	0.66	1.72247	0.118409	NA	NA	NA	NA	gi|698485474|ref|XP_009789511.1|//PREDICTED: uncharacterized protein LOC104237124 [Nicotiana sylvestris]
gene_14488	968	0.33	0.81	1.29546	0.123334	NA	NA	GO:0044763//single-organism cellular process;GO:0050789//regulation of biological process;GO:0043170//macromolecule metabolic process	NA	gi|565364320|ref|XP_006348873.1|//PREDICTED: uncharacterized protein LOC102601491 [Solanum tuberosum]
gene_14500	167	0.01	1.63	7.34873	0.259458	NA	NA	NA	K10255//acyl-lipid omega-6 desaturase (Delta-12 desaturase) [EC:1.14.19.23 1.14.19.45]	gi|636774024|gb|AIA22326.1|//chloroplast omega-6 fatty acid desaturase [Nicotiana tabacum]
gene_14500	167	23.06	36.3	0.654577	0.030271	NA	NA	GO:0006629//lipid metabolic process	K10255//omega-6 fatty acid desaturase (delta-12 desaturase) [EC:1.14.19.-]	gi|636774024|gb|AIA22326.1|//chloroplast omega-6 fatty acid desaturase [Nicotiana tabacum]
gene_1451	608	0.82	1.29	0.653675	0.451854	NA	NA	NA	NA	gi|698452764|ref|XP_009779797.1|//PREDICTED: uncharacterized protein LOC104228939 isoform X2 [Nicotiana sylvestris]
gene_1451	608	0.13	0.53	2.02748	0.223688	NA	NA	NA	NA	gi|565349903|ref|XP_006341918.1|//PREDICTED: uncharacterized protein LOC102583582 isoform X1 [Solanum tuberosum]
gene_14510	2226	0.08	0.16	1	0.473814	NA	NA	NA	K18999//RNA polymerase II C-terminal domain phosphatase-like 3/4 [EC:3.1.3.16]	gi|698526576|ref|XP_009760122.1|//PREDICTED: reticulon-like protein B21 [Nicotiana sylvestris]
gene_14510	2226	0.35	0.69	0.979241	0.0754088	NA	NA	NA	K12875//apoptotic chromatin condensation inducer in the nucleus;K03243//translation initiation factor 5B	gi|565366853|ref|XP_006350096.1|//PREDICTED: reticulon-like protein B21-like [Solanum tuberosum]
gene_14511	925	3.38	5.29	0.646244	0.0555256	NA	NA	NA	K10255//acyl-lipid omega-6 desaturase (Delta-12 desaturase) [EC:1.14.19.23 1.14.19.45]	gi|698435847|ref|XP_009801093.1|//PREDICTED: omega-6 fatty acid desaturase, chloroplastic isoform X2 [Nicotiana sylvestris];gi|636774024|gb|AIA22326.1|//chloroplast omega-6 fatty acid desaturase [Nicotiana tabacum]
gene_14511	932	59.1	94.49	0.677004	8.86734e-23	GO:0009536//plastid;GO:0031969//chloroplast membrane	GO:0016491//oxidoreductase activity	GO:0006636//unsaturated fatty acid biosynthetic process;GO:0006631//fatty acid metabolic process;GO:0010205//photoinhibition	K10255//omega-6 fatty acid desaturase (delta-12 desaturase) [EC:1.14.19.-]	gi|636774024|gb|AIA22326.1|//chloroplast omega-6 fatty acid desaturase [Nicotiana tabacum]
gene_14555	3503	0.16	0.57	1.83289	0.00860892	GO:0005634//nucleus;GO:0005622//intracellular	GO:0000155//phosphorelay sensor kinase activity;GO:0042803//protein homodimerization activity;GO:0009881//photoreceptor activity	GO:0023014//signal transduction by protein phosphorylation;GO:0017006//protein-tetrapyrrole linkage;GO:0009585//red, far-red light phototransduction;GO:0000160//phosphorelay signal transduction system;GO:0006355//regulation of transcription, DNA-templated;GO:0009584//detection of visible light;GO:0018298//protein-chromophore linkage	K12121//phytochrome B	gi|565378581|ref|XP_006355734.1|//PREDICTED: phytochrome B-like [Solanum tuberosum];gi|2370331|emb|CAA74992.1|//phytochrome B [Nicotiana plumbaginifolia]
gene_14555	4565	0.51	1.18	1.21022	4.8643e-05	GO:0016020//membrane;GO:0016604//nuclear body;GO:0005829//cytosol	GO:0000155//phosphorelay sensor kinase activity;GO:0031517//red light photoreceptor activity;GO:0031516//far-red light photoreceptor activity;GO:0005524//ATP binding;GO:0042803//protein homodimerization activity	GO:0023014//signal transduction by phosphorylation;GO:0010161//red light signaling pathway;GO:0010202//response to low fluence red light stimulus;GO:0010018//far-red light signaling pathway;GO:0006355//regulation of transcription, DNA-templated;GO:0010148//transpiration;GO:0009687//abscisic acid metabolic process;GO:0009640//photomorphogenesis;GO:0017006//protein-tetrapyrrole linkage;GO:0009585//…	K12121//phytochrome B	gi|565378581|ref|XP_006355734.1|//PREDICTED: phytochrome B-like [Solanum tuberosum]
gene_14587	895	0.01	0.1	3.32193	0.512534	NA	NA	NA	NA	gi|698483392|ref|XP_009788564.1|//PREDICTED: uncharacterized protein LOC104236351 [Nicotiana sylvestris]
gene_14587	895	0.09	0.7	2.95936	0.02242	NA	NA	NA	NA	gi|460378373|ref|XP_004234947.1|//PREDICTED: uncharacterized protein LOC101252159 [Solanum lycopersicum]
gene_14597	2899	0.01	0.21	4.39232	0.00862578	NA	NA	NA	NA	gi|698453839|ref|XP_009780040.1|//PREDICTED: uncharacterized protein LOC104229154 [Nicotiana sylvestris]
gene_14597	2899	0.01	0.52	5.70044	2.11692e-06	NA	NA	NA	NA	gi|113205363|gb|AAT66771.2|//Putative polyprotein, identical [Solanum demissum]
gene_1461	1684	0.01	0.05	2.32193	0.987544	NA	NA	NA	NA	gi|698465288|ref|XP_009782639.1|//PREDICTED: adenylate isopentenyltransferase 5, chloroplastic-like [Nicotiana sylvestris]
gene_1461	1684	0.01	0.05	2.32193	0.50524	NA	NA	NA	NA	NA
gene_14640	2214	0.08	0.2	1.32193	0.305716	NA	NA	NA	K17964//leucine-rich PPR motif-containing protein, mitochondrial;K17710//pentatricopeptide repeat domain-containing protein 1	gi|697180591|ref|XP_009599276.1|//PREDICTED: pentatricopeptide repeat-containing protein At2g38420, mitochondrial [Nicotiana tomentosiformis]
gene_14640	2214	0.07	0.28	2	0.067996	NA	NA	NA	K15336//tRNA (cytosine38-C5)-methyltransferase [EC:2.1.1.204]	gi|460401609|ref|XP_004246310.1|//PREDICTED: pentatricopeptide repeat-containing protein At2g38420, mitochondrial-like [Solanum lycopersicum]
gene_14642	1401	0.01	0.06	2.58496	0.512534	NA	NA	NA	K14794//ribosomal RNA-processing protein 12;K12309//beta-galactosidase [EC:3.2.1.23]	gi|698534041|ref|XP_009763748.1|//PREDICTED: protein TRANSPARENT TESTA 1-like [Nicotiana sylvestris]
gene_14642	1401	0.89	1.71	0.942119	0.0320916	NA	NA	NA	NA	gi|565357344|ref|XP_006345504.1|//PREDICTED: protein TRANSPARENT TESTA 1-like [Solanum tuberosum]
gene_14646	1473	0.06	0.18	1.58496	0.390764	NA	NA	NA	K05863//solute carrier family 25 (mitochondrial adenine nucleotide translocator), member 4/5/6/31	gi|697163509|ref|XP_009590575.1|//PREDICTED: ADP,ATP carrier protein 1, mitochondrial-like isoform X1 [Nicotiana tomentosiformis]
gene_14646	1550	0.01	0.15	3.90689	0.127634	GO:0005774//vacuolar membrane;GO:0016021//integral component of membrane;GO:0005743//mitochondrial inner membrane;GO:0009941//chloroplast envelope	GO:0005471//ATP:ADP antiporter activity;GO:0005507//copper ion binding	GO:0055085//transmembrane transport;GO:0015867//ATP transport;GO:0015866//ADP transport	K05863//solute carrier family 25 (mitochondrial adenine nucleotide translocator), member 4/5/6/31	gi|565357254|ref|XP_006345460.1|//PREDICTED: ADP,ATP carrier protein, mitochondrial-like [Solanum tuberosum]
gene_14650	767	0.38	0.85	1.16146	0.243022	NA	NA	NA	NA	NA
gene_14650	767	0.43	2.69	2.6452	3.83348e-05	NA	NA	NA	NA	NA
gene_14658	1300	0.01	0.13	3.70044	0.512534	NA	NA	NA	NA	NA
gene_14658	1300	0.01	0.06	2.58496	0.50524	NA	NA	NA	NA	NA
gene_14665	1043	0.09	0.26	1.53051	0.390764	GO:0005634//nucleus	NA	GO:0006355//regulation of transcription, DNA-templated;GO:0009734//auxin-activated signaling pathway	K14484//auxin-responsive protein IAA	gi|697114251|ref|XP_009611025.1|//PREDICTED: auxin-responsive protein IAA17-like [Nicotiana tomentosiformis]
gene_14665	1043	0.01	2.32	7.85798	5.5019e-10	GO:0005634//nucleus	GO:0046983//protein dimerization activity	GO:0006355//regulation of transcription, DNA-templated;GO:0009734//auxin-activated signaling pathway	K14484//auxin-responsive protein IAA	gi|565352341|ref|XP_006343103.1|//PREDICTED: LOW QUALITY PROTEIN: auxin-responsive protein IAA17-like [Solanum tuberosum]
gene_14673	1058	0.62	1.12	0.853159	0.287866	NA	NA	NA	NA	gi|698469060|ref|XP_009783493.1|//PREDICTED: bromodomain-containing protein 4 isoform X2 [Nicotiana sylvestris]
gene_14673	831	0.34	0.57	0.745427	0.352392	NA	NA	NA	NA	gi|565365251|ref|XP_006349330.1|//PREDICTED: bromodomain-containing factor 2-like [Solanum tuberosum]
gene_14675	1183	1.18	1.99	0.753982	0.104585	NA	NA	NA	K12446//L-arabinokinase [EC:2.7.1.46]	gi|697171223|ref|XP_009594542.1|//PREDICTED: L-arabinokinase-like isoform X2 [Nicotiana tomentosiformis]
gene_14675	1183	0.13	0.85	2.70895	0.00445668	NA	NA	NA	K12446//L-arabinokinase [EC:2.7.1.46]	gi|460394591|ref|XP_004242885.1|//PREDICTED: L-arabinokinase-like [Solanum lycopersicum]
gene_14688	443	4.2	6.44	0.616671	0.123034	NA	NA	NA	NA	NA
gene_14688	443	2.77	5.69	1.03854	0.0176969	NA	NA	NA	NA	NA
gene_14721	709	2.7	4.12	0.609685	0.554844	NA	NA	NA	NA	NA
gene_14721	592	0.62	1.23	0.988318	0.646138	NA	NA	NA	NA	NA
gene_14732	753	0.13	0.62	2.25376	0.13338	NA	NA	NA	NA	NA
gene_14732	753	0.01	0.11	3.45943	0.50524	NA	NA	NA	NA	NA
gene_14768	580	0.2	0.67	1.74416	0.230646	NA	NA	NA	NA	gi|698528535|ref|XP_009761100.1|//PREDICTED: interferon-induced guanylate-binding protein 1-like [Nicotiana sylvestris]
gene_14768	580	0.01	0.42	5.39232	0.127634	GO:0005730//nucleolus;GO:0009507//chloroplast	GO:0005525//GTP binding;GO:0003924//GTPase activity	GO:0000911//cytokinesis by cell plate formation;GO:0000226//microtubule cytoskeleton organization;GO:0006184//GTP catabolic process;GO:0006955//immune response	NA	gi|460374249|ref|XP_004232924.1|//PREDICTED: uncharacterized protein LOC101263779 [Solanum lycopersicum]
gene_14792	1488	1.3	3.49	1.42472	4.09	NA	NA	NA	K09422//myb proto-oncogene protein, plant	gi|697136078|ref|XP_009622107.1|//PREDICTED: transcription factor MYB12-like [Nicotiana tomentosiformis]
gene_14792	1488	0.37	0.57	0.623437	0.371464	NA	NA	NA	K09422//myb proto-oncogene protein, plant	gi|565364997|ref|XP_006349204.1|//PREDICTED: transcription factor MYB12-like [Solanum tuberosum]
gene_14799	2179	0.12	0.4	1.73697	0.0637322	NA	NA	NA	K10956//protein transport protein SEC61 subunit alpha	gi|697130177|ref|XP_009619152.1|//PREDICTED: COBRA-like protein 7 [Nicotiana tomentosiformis]
gene_14799	2179	0.21	0.35	0.736966	0.343276	GO:0005768//endosome;GO:0005783//endoplasmic reticulum;GO:0009506//plasmodesma;GO:0005794//Golgi apparatus;GO:0046658//anchored component of plasma membrane;GO:0005802//trans-Golgi network	NA	GO:0016043//cellular component organization;GO:0016049//cell growth;GO:0010053//root epidermal cell differentiation	NA	gi|565388231|ref|XP_006359882.1|//PREDICTED: COBRA-like protein 7-like [Solanum tuberosum]
gene_14804	2778	0.03	0.19	2.66297	0.075934	NA	NA	NA	NA	gi|697100589|ref|XP_009591896.1|//PREDICTED: uncharacterized protein LOC104088855 [Nicotiana tomentosiformis]
gene_14804	2778	0.01	0.03	1.58496	0.50524	NA	NA	NA	NA	NA
gene_14826	2075	0.04	0.09	1.16993	0.643798	NA	NA	NA	K00666//fatty-acyl-CoA synthase [EC:6.2.1.-];K10526//OPC-8:0 CoA ligase 1 [EC:6.2.1.-]	gi|971539112|ref|XP_006340821.2|//PREDICTED: probable acyl-activating enzyme 1, peroxisomal [Solanum tuberosum]
gene_14826	2075	0.45	1.66	1.88319	9.84286e-06	NA	GO:0008756//o-succinylbenzoate-CoA ligase activity	GO:0008152//metabolic process	K00666//fatty-acyl-CoA synthase [EC:6.2.1.-];K01904//4-coumarate--CoA ligase [EC:6.2.1.12];K10526//OPC-8:0 CoA ligase 1 [EC:6.2.1.-]	gi|565347618|ref|XP_006340821.1|//PREDICTED: probable acyl-activating enzyme 2-like [Solanum tuberosum]
gene_14887	1678	0.01	0.05	2.32193	0.512534	NA	NA	NA	NA	gi|697116628|ref|XP_009612232.1|//PREDICTED: kirola {ECO:0000303|PubMed:21309790}-like [Nicotiana tomentosiformis]
gene_14887	1678	1.9	4.94	1.37851	3.74368e-08	NA	NA	NA	NA	gi|256141|gb|AAB23378.1|//orf [Nicotiana tabacum]
gene_14902	1832	0.1	0.63	2.65535	0.00486504	NA	NA	NA	K10528//hydroperoxide lyase [EC:4.1.2.-]	gi|698494709|ref|XP_009793535.1|//PREDICTED: allene oxide synthase-like [Nicotiana sylvestris]
gene_14902	1832	0.34	0.54	0.667425	0.297582	GO:0009941//chloroplast envelope	GO:0020037//heme binding;GO:0016829//lyase activity;GO:0016705//oxidoreductase activity, acting on paired donors, with incorporation or reduction of molecular oxygen;GO:0005506//iron ion binding;GO:0004497//monooxygenase activity	GO:0009611//response to wounding;GO:0055114//oxidation-reduction process	K10528//hydroperoxide lyase [EC:4.1.2.-]	gi|15982240|emb|CAC91565.1|//hydroperoxide lyase [Nicotiana attenuata]
gene_14905	1037	0.01	0.09	3.16993	0.512534	NA	NA	NA	K12581//CCR4-NOT transcription complex subunit 7/8	gi|698511776|ref|XP_009800955.1|//PREDICTED: uncharacterized protein LOC104246773 [Nicotiana sylvestris]
gene_14905	1037	0.3	0.6	1	0.275142	NA	NA	NA	NA	gi|470112528|ref|XP_004292485.1|//PREDICTED: putative ribonuclease H protein At1g65750-like [Fragaria vesca subsp. vesca]
gene_14932	1125	0.01	0.08	3	0.512534	NA	NA	NA	NA	NA
gene_14932	1125	0.01	0.14	3.80735	0.25394	NA	NA	NA	NA	NA
gene_15002	2201	0.04	0.12	1.58496	0.390764	NA	NA	NA	K10955//intestinal mucin-2;K00430//peroxidase [EC:1.11.1.7];K15292//syntaxin-binding protein 1	gi|697125802|ref|XP_009616925.1|//PREDICTED: mucin-2-like [Nicotiana tomentosiformis]
gene_15002	2201	0.04	0.24	2.58496	0.0405556	NA	NA	NA	K03006//DNA-directed RNA polymerase II subunit RPB1 [EC:2.7.7.6]	gi|568839071|ref|XP_006473518.1|//PREDICTED: proline-rich receptor-like protein kinase PERK2-like [Citrus sinensis];gi|565348571|ref|XP_006341284.1|//PREDICTED: putative uncharacterized protein DDB_G0290521-like [Solanum tuberosum]
gene_15050	803	0.01	0.12	3.58496	0.512534	NA	NA	NA	NA	NA
gene_15050	803	0.01	0.2	4.32193	0.25394	NA	NA	NA	NA	NA
gene_15054	822	0.01	0.34	5.08746	0.131345	NA	NA	NA	NA	gi|697141819|ref|XP_009625024.1|//PREDICTED: uncharacterized protein LOC104115982 isoform X1 [Nicotiana tomentosiformis]
gene_15054	822	0.01	0.1	3.32193	0.50524	NA	NA	NA	NA	gi|565382493|ref|XP_006357572.1|//PREDICTED: uncharacterized protein LOC102599307 [Solanum tuberosum]
gene_15106	595	0.62	1.29	1.05703	0.243022	NA	NA	NA	K13800//UMP-CMP kinase [EC:2.7.4.- 2.7.4.14]	gi|698527935|ref|XP_009760814.1|//PREDICTED: pentatricopeptide repeat-containing protein At3g49170, chloroplastic isoform X2 [Nicotiana sylvestris]
gene_15106	595	0.14	0.65	2.21501	0.223688	NA	GO:0016772//transferase activity, transferring phosphorus-containing groups	NA	K15271//ATP-dependent DNA helicase HFM1/MER3 [EC:3.6.4.12];K03798//cell division protease FtsH [EC:3.4.24.-]	gi|565362238|ref|XP_006347856.1|//PREDICTED: pentatricopeptide repeat-containing protein At3g49170, chloroplastic-like [Solanum tuberosum]
gene_15120	794	0.24	0.94	1.96963	0.0716798	NA	NA	NA	NA	NA
gene_15120	794	0.3	1.9	2.66297	0.000534308	NA	NA	NA	NA	gi|604303557|gb|EYU23003.1|//hypothetical protein MIMGU_mgv1a025406mg [Erythranthe guttata]
gene_15127	871	0.01	0.21	4.39232	0.259458	NA	NA	NA	NA	NA
gene_15127	871	0.37	0.63	0.767827	0.39788	NA	NA	NA	NA	NA
gene_15133	2383	2.43	4.83	0.991067	0.317	NA	NA	NA	NA	gi|697127264|ref|XP_009617672.1|//PREDICTED: probable zinc metallopeptidase EGY3, chloroplastic [Nicotiana tomentosiformis]
gene_15133	2383	20.76	61.2	1.55973	1.34077e-142	GO:0005739//mitochondrion	GO:0008233//peptidase activity	GO:0009644//response to high light intensity;GO:0006457//protein folding;GO:0006508//proteolysis;GO:0042542//response to hydrogen peroxide;GO:0009408//response to heat	NA	gi|565358938|ref|XP_006346281.1|//PREDICTED: uncharacterized protein LOC102606295 [Solanum tuberosum]
gene_15165	3393	0.39	0.69	0.823122	0.052649	NA	NA	NA	K15867//activity-regulated cytoskeleton-associated protein;K19882//O-palmitoleoyl-L-serine hydrolase [EC:3.1.1.98];K20293//conserved oligomeric Golgi complex subunit 6	gi|697186297|ref|XP_009602187.1|//PREDICTED: uncharacterized protein LOC104097332 [Nicotiana tomentosiformis]
gene_15165	3393	0.11	0.18	0.710493	0.435534	NA	NA	NA	K12200//programmed cell death 6-interacting protein	gi|460395181|ref|XP_004243164.1|//PREDICTED: uncharacterized protein LOC101246263 [Solanum lycopersicum]
gene_15170	1055	0.23	0.52	1.17688	0.192257	NA	NA	NA	NA	NA
gene_15170	1055	0.01	0.81	6.33985	0.00103419	NA	NA	NA	NA	NA
gene_15188	313	0.01	0.69	6.10852	0.259458	NA	GO:0016787//hydrolase activity	NA	K11407//histone deacetylase 6 [EC:3.5.1.98]	gi|698482208|ref|XP_009788039.1|//PREDICTED: histone deacetylase 5 [Nicotiana sylvestris]
gene_15188	313	0.56	5.29	3.23977	0.000133156	NA	NA	NA	K11407//histone deacetylase 6 [EC:3.5.1.98]	gi|587866604|gb|EXB56058.1|//hypothetical protein L484_001083 [Morus notabilis]
gene_15190	1379	0.01	0.26	4.70044	0.0664906	NA	GO:0005509//calcium ion binding	NA	K06268//serine/threonine-protein phosphatase 2B regulatory subunit	gi|698516277|ref|XP_009803024.1|//PREDICTED: calcineurin B-like protein 7 [Nicotiana sylvestris]
gene_15190	1467	5.6	8.67	0.630605	0.00153915	NA	GO:0046872//metal ion binding;GO:0005509//calcium ion binding	GO:0010035//response to inorganic substance;GO:0009651//response to salt stress;GO:0006950//response to stress;GO:0009628//response to abiotic stimulus	K06268//serine/threonine-protein phosphatase 2B regulatory subunit	gi|133925821|gb|ABO43663.1|//calcineurin B-like protein 4-1 [Populus trichocarpa]
gene_15224	501	0.07	0.2	1.51457	0.512534	NA	NA	NA	NA	NA
gene_15224	501	0.01	0.1	3.32193	0.994774	NA	NA	NA	NA	NA
gene_15234	683	11.89	17.94	0.593431	0.00221814	GO:0005634//nucleus;GO:0000786//nucleosome	GO:0003677//DNA binding;GO:0046982//protein heterodimerization activity	GO:0006334//nucleosome assembly	K11254//histone H4	gi|698438005|ref|XP_009804375.1|//PREDICTED: uncharacterized protein LOC104249611 [Nicotiana sylvestris]
gene_15234	683	8.65	14.82	0.776773	0.000219872	GO:0005634//nucleus;GO:0000786//nucleosome	GO:0003677//DNA binding;GO:0046982//protein heterodimerization activity	GO:0006334//nucleosome assembly	K11254//histone H4	gi|565468248|ref|XP_006292004.1|//hypothetical protein CARUB_v10018191mg [Capsella rubella]
gene_15271	708	0.14	0.27	0.947533	0.643798	NA	NA	NA	NA	gi|698499461|ref|XP_009795553.1|//PREDICTED: thionin-like protein 2 [Nicotiana sylvestris]
gene_15271	708	0.34	3.38	3.31342	8.87208e-07	NA	NA	NA	NA	gi|565352357|ref|XP_006343111.1|//PREDICTED: thionin-like protein 2-like [Solanum tuberosum]
gene_15280	1100	0.26	0.83	1.6746	0.0637322	NA	NA	NA	K19891//glucan endo-1,3-beta-glucosidase 1/2/3 [EC:3.2.1.39]	gi|743878247|ref|XP_011035596.1|//PREDICTED: DEAD-box ATP-dependent RNA helicase 21-like isoform X1 [Populus euphratica]
gene_15280	1100	0.01	0.14	3.80735	0.25394	NA	GO:0005509//calcium ion binding	GO:0006915//apoptotic process	K11984//U4/U6.U5 tri-snRNP-associated protein 1	gi|218184575|gb|EEC67002.1|//hypothetical protein OsI_33708 [Oryza sativa Indica Group]
gene_15281	1045	0.01	0.09	3.16993	0.512534	NA	NA	NA	NA	NA
gene_15281	1045	0.01	0.15	3.90689	0.25394	NA	NA	NA	NA	NA
gene_15282	641	0.01	0.34	5.08746	0.259458	NA	NA	NA	NA	gi|697106932|ref|XP_009607292.1|//PREDICTED: protein OSB2, chloroplastic-like [Nicotiana tomentosiformis]
gene_15282	641	0.51	1.29	1.3388	0.123334	NA	GO:0003697//single-stranded DNA binding	GO:0006260//DNA replication	NA	gi|565366114|ref|XP_006349739.1|//PREDICTED: protein OSB2, chloroplastic-like [Solanum tuberosum]
gene_15332	1085	0.25	0.5	1	0.963484	NA	NA	NA	K16302//metal transporter CNNM;K15449//tRNA wybutosine-synthesizing protein 1 [EC:4.1.3.44]	gi|697166175|ref|XP_009591906.1|//PREDICTED: probable methyltransferase PMT2 [Nicotiana tomentosiformis]
gene_15332	1085	0.07	0.22	1.65208	0.381566	GO:0005768//endosome;GO:0005802//trans-Golgi network	GO:0008168//methyltransferase activity	GO:0032259//methylation	NA	gi|565376586|ref|XP_006354784.1|//PREDICTED: probable methyltransferase PMT2-like [Solanum tuberosum]
gene_15333	518	3.34	5.21	0.641435	0.158417	NA	NA	NA	K11290//template-activating factor I	gi|697171270|ref|XP_009594564.1|//PREDICTED: NAP1-related protein 2-like [Nicotiana tomentosiformis]
gene_15333	518	1.21	6.06	2.32431	2.16808e-06	GO:0005634//nucleus;GO:0005829//cytosol	GO:0042393//histone binding;GO:0003682//chromatin binding	GO:0046686//response to cadmium ion;GO:0030154//cell differentiation;GO:0008283//cell proliferation;GO:0010311//lateral root formation;GO:0016444//somatic cell DNA recombination;GO:0006334//nucleosome assembly	K11290//template-activating factor I	gi|460391939|ref|XP_004241575.1|//PREDICTED: protein SET-like isoform 1 [Solanum lycopersicum]
gene_15334	2025	8.45	14.1	0.738672	0.0143	NA	NA	NA	K01592//tyrosine decarboxylase [EC:4.1.1.25]	gi|697149509|ref|XP_009628965.1|//PREDICTED: uncharacterized protein LOC104119227 [Nicotiana tomentosiformis];gi|697149505|ref|XP_009628963.1|//PREDICTED: uncharacterized protein LOC104119225 [Nicotiana tomentosiformis]
gene_15334	1795	2.66	13.67	2.36152	3.7202e-45	NA	NA	NA	NA	gi|565376582|ref|XP_006354782.1|//PREDICTED: uncharacterized protein LOC102585962 [Solanum tuberosum]
gene_15351	1303	0.07	0.14	1	0.643798	NA	NA	NA	K11137//telomere length regulation protein	gi|242081491|ref|XP_002445514.1|//hypothetical protein SORBIDRAFT_07g020803, partial [Sorghum bicolor]
gene_15351	1303	0.01	0.12	3.58496	0.25394	NA	GO:0005524//ATP binding;GO:0004674//protein serine/threonine kinase activity	GO:0006468//protein phosphorylation	K13412//calcium-dependent protein kinase [EC:2.7.11.1]	gi|242081491|ref|XP_002445514.1|//hypothetical protein SORBIDRAFT_07g020803 [Sorghum bicolor]
gene_15354	428	0.49	1.41	1.52484	0.305716	NA	NA	GO:0050832//defense response to fungus;GO:0031640//killing of cells of other organism	NA	gi|697177150|ref|XP_009597529.1|//PREDICTED: defensin-like protein 1 [Nicotiana tomentosiformis]
gene_15354	428	19.26	34.91	0.858033	1.40717e-06	NA	NA	NA	NA	gi|676882|dbj|BAA06149.1|//pit1 [Nicotiana tabacum]
gene_15356	568	1.08	2.38	1.13993	0.128782	NA	NA	GO:0050832//defense response to fungus;GO:0031640//killing of cells of other organism	NA	gi|697177152|ref|XP_009597530.1|//PREDICTED: defensin-like protein 1 [Nicotiana tomentosiformis]
gene_15356	568	14.51	34.92	1.26701	7.52236e-15	NA	NA	NA	NA	gi|676882|dbj|BAA06149.1|//pit1 [Nicotiana tabacum]
gene_15361	1037	0.27	0.62	1.19931	0.243022	NA	NA	NA	NA	gi|698556504|ref|XP_009770774.1|//PREDICTED: uncharacterized protein LOC104221408 [Nicotiana sylvestris]
gene_15361	1037	0.15	0.3	1	0.461744	NA	NA	NA	K08775//breast cancer 2 susceptibility protein	gi|460390072|ref|XP_004240666.1|//PREDICTED: uncharacterized protein LOC101255404 [Solanum lycopersicum]
gene_15362	4202	0.91	1.88	1.04679	0.0556	NA	NA	NA	K11292//transcription elongation factor SPT6;K18577//mannosylglycoprotein endo-beta-mannosidase [EC:3.2.1.152]	gi|698519783|ref|XP_009804761.1|//PREDICTED: uncharacterized protein LOC104249929 [Nicotiana sylvestris]
gene_15362	4202	0.47	1.11	1.23983	0.000134083	NA	NA	NA	K14321//nucleoporin-like protein 2;K13148//integrator complex subunit 11 [EC:3.1.27.-]	gi|147787725|emb|CAN71912.1|//hypothetical protein VITISV_018965 [Vitis vinifera]
gene_15402	778	1.99	5.89	1.5655	5.11	NA	NA	NA	NA	gi|698585993|ref|XP_009778798.1|//PREDICTED: uncharacterized protein LOC104228094 [Nicotiana sylvestris]
gene_15402	778	6.18	10.61	0.779746	0.000731124	NA	NA	NA	NA	gi|565371823|ref|XP_006352500.1|//PREDICTED: uncharacterized protein LOC102589791 [Solanum tuberosum]
gene_15429	868	0.11	0.53	2.26849	0.13338	NA	NA	NA	NA	NA
gene_15429	868	3.48	5.81	0.739451	0.0117099	NA	NA	NA	NA	NA
gene_15455	979	0.58	1.22	1.07276	0.128782	NA	NA	NA	NA	gi|697166732|ref|XP_009592195.1|//PREDICTED: uncharacterized protein LOC104089085 [Nicotiana tomentosiformis]
gene_15455	979	0.16	0.32	1	0.461744	NA	NA	NA	NA	gi|587940126|gb|EXC26747.1|//hypothetical protein L484_023363 [Morus notabilis]
gene_15460	955	0.1	0.19	0.925999	0.643798	NA	NA	NA	NA	gi|697145508|ref|XP_009626892.1|//PREDICTED: expansin-like B1 [Nicotiana tomentosiformis]
gene_15460	955	0.08	4.6	5.84549	5.48252e-16	GO:0005576//extracellular region	NA	GO:0009826//unidimensional cell growth;GO:0009828//plant-type cell wall loosening	NA	gi|460392759|ref|XP_004241981.1|//PREDICTED: expansin-like B1-like [Solanum lycopersicum]
gene_15476	1274	0.01	0.5	5.64386	0.00862578	NA	NA	NA	K15631//molybdenum cofactor sulfurtransferase [EC:2.8.1.9]	gi|698556173|ref|XP_009770696.1|//PREDICTED: mitochondrial amidoxime reducing component 2-like [Nicotiana sylvestris];gi|565371995|ref|XP_006352585.1|//PREDICTED: uncharacterized protein LOC102588593 [Solanum tuberosum]
gene_15476	1248	1.66	2.88	0.794886	0.0209668	GO:0009507//chloroplast	GO:0008265//Mo-molybdopterin cofactor sulfurase activity;GO:0030151//molybdenum ion binding;GO:0030170//pyridoxal phosphate binding	GO:0008152//metabolic process	K15631//molybdenum cofactor sulfurtransferase [EC:2.8.1.9]	gi|565346034|ref|XP_006340075.1|//PREDICTED: MOSC domain-containing protein 2, mitochondrial-like isoform X1 [Solanum tuberosum];gi|565371995|ref|XP_006352585.1|//PREDICTED: uncharacterized protein LOC102588593 [Solanum tuberosum]
gene_155	1130	0.01	0.08	3	0.512534	NA	NA	NA	NA	gi|698476022|ref|XP_009785363.1|//PREDICTED: uncharacterized protein LOC104233638 [Nicotiana sylvestris]
gene_155	1130	0.21	1.45	2.78759	0.000173047	NA	NA	NA	NA	gi|565362763|ref|XP_006348114.1|//PREDICTED: uncharacterized protein LOC102595538 [Solanum tuberosum]
gene_15528	830	0.12	0.22	0.874469	0.643798	NA	NA	NA	NA	NA
gene_15528	830	0.01	0.09	3.16993	0.50524	NA	NA	NA	NA	NA
gene_15541	2050	0.92	2.28	1.30933	0.000215306	NA	NA	NA	K11450//lysine-specific histone demethylase 1A [EC:1.-.-.-]	gi|698575832|ref|XP_009776050.1|//PREDICTED: lysine-specific histone demethylase 1 homolog 1 [Nicotiana sylvestris]
gene_15541	2050	0.81	1.67	1.04385	0.00487552	NA	GO:0003677//DNA binding;GO:0001716//L-amino-acid oxidase activity	GO:0055114//oxidation-reduction process;GO:0016570//histone modification	K11450//lysine-specific histone demethylase 1A [EC:1.-.-.-]	gi|565388038|ref|XP_006359789.1|//PREDICTED: lysine-specific histone demethylase 1 homolog 1-like [Solanum tuberosum]
gene_15542	557	0.15	1.03	2.77961	0.0336594	NA	NA	NA	NA	gi|698589153|ref|XP_009779655.1|//PREDICTED: probable phosphoinositide phosphatase SAC9 [Nicotiana sylvestris]
gene_15542	557	1.47	3.03	1.0435	0.0754088	NA	GO:0042578//phosphoric ester hydrolase activity	GO:0008152//metabolic process	NA	gi|565359846|ref|XP_006346699.1|//PREDICTED: probable phosphoinositide phosphatase SAC9-like isoform X1 [Solanum tuberosum]
gene_15544	1401	0.79	3.52	2.15565	0.0108	NA	NA	NA	K03327//multidrug resistance protein, MATE family	gi|661883008|emb|CDP13216.1|//unnamed protein product [Coffea canephora]
gene_15544	1401	0.89	3.69	2.05174	1.12308e-08	GO:0016021//integral component of membrane	GO:0015238//drug transmembrane transporter activity;GO:0015297//antiporter activity	GO:0006855//drug transmembrane transport	K03327//multidrug resistance protein, MATE family	gi|565373084|ref|XP_006353110.1|//PREDICTED: protein TRANSPARENT TESTA 12-like [Solanum tuberosum]
gene_15551	285	0.01	1.95	7.60733	0.0336594	NA	NA	NA	NA	gi|698502020|ref|XP_009796680.1|//PREDICTED: probable phosphoinositide phosphatase SAC9 [Nicotiana sylvestris]
gene_15551	285	1.56	4.04	1.37281	0.0668822	NA	GO:0042578//phosphoric ester hydrolase activity	GO:0008152//metabolic process	NA	gi|565359846|ref|XP_006346699.1|//PREDICTED: probable phosphoinositide phosphatase SAC9-like isoform X1 [Solanum tuberosum]
gene_15584	790	0.01	0.24	4.58496	0.259458	NA	NA	NA	K03231//elongation factor 1-alpha	gi|697094310|ref|XP_009605667.1|//PREDICTED: uncharacterized protein LOC104100193 [Nicotiana tomentosiformis]
gene_15584	790	0.01	0.5	5.64386	0.0322428	NA	NA	GO:0009987//cellular process	K13338//peroxin-1;K04728//ataxia telangiectasia mutated family protein [EC:2.7.11.1]	gi|565391307|ref|XP_006361364.1|//PREDICTED: uncharacterized protein LOC102596609 [Solanum tuberosum]
gene_15604	2484	0.21	0.42	1	0.107307	NA	NA	NA	K03593//ATP-binding protein involved in chromosome partitioning	gi|697147030|ref|XP_009627669.1|//PREDICTED: fe-S cluster assembly factor HCF101, chloroplastic isoform X1 [Nicotiana tomentosiformis];gi|698535492|ref|XP_009764200.1|//PREDICTED: fe-S cluster assembly factor HCF101, chloroplastic isoform X1 [Nicotiana sylvestris];gi|697147032|ref|XP_009627670.1|//PREDICTED: fe-S cluster assembly factor HCF101, chloroplastic isoform X2 [Nicotiana tomentosiformis]
gene_15604	2494	23.03	35.67	0.631197	4.39098e-22	GO:0009570//chloroplast stroma	GO:0005524//ATP binding	GO:0000023//maltose metabolic process;GO:0009902//chloroplast relocation;GO:0019288//isopentenyl diphosphate biosynthetic process, methylerythritol 4-phosphate pathway;GO:0006364//rRNA processing;GO:0019252//starch biosynthetic process;GO:0016226//iron-sulfur cluster assembly;GO:0006098//pentose-phosphate shunt;GO:0016117//carotenoid biosynthetic process;GO:0043085//positive regulation of catalyt…	K03593//ATP-binding protein involved in chromosome partitioning	gi|565373790|ref|XP_006353451.1|//PREDICTED: uncharacterized protein LOC102590013 isoform X2 [Solanum tuberosum];gi|460412422|ref|XP_004251600.1|//PREDICTED: protein mrp homolog isoform 2 [Solanum lycopersicum];gi|565373788|ref|XP_006353450.1|//PREDICTED: uncharacterized protein LOC102590013 isoform X1 [Solanum tuberosum]
gene_1563	816	0.01	0.11	3.45943	0.512534	NA	NA	NA	K11420//euchromatic histone-lysine N-methyltransferase [EC:2.1.1.43]	gi|697183132|ref|XP_009600586.1|//PREDICTED: histone-lysine N-methyltransferase, H3 lysine-9 specific SUVH1-like [Nicotiana tomentosiformis]
gene_1563	816	0.01	0.29	4.85798	0.127634	NA	NA	NA	NA	gi|565386941|ref|XP_006359264.1|//PREDICTED: uncharacterized protein LOC102580454 [Solanum tuberosum]
gene_15645	802	0.14	0.23	0.716207	0.643798	NA	GO:0046872//metal ion binding	GO:0030001//metal ion transport	NA	gi|971577359|ref|XP_015158429.1|//PREDICTED: uncharacterized protein LOC102601342 [Solanum tuberosum]
gene_15645	677	1.01	3.31	1.71248	0.00374534	NA	NA	NA	NA	gi|225455908|ref|XP_002276388.1|//PREDICTED: uncharacterized protein LOC100245724 [Vitis vinifera]
gene_15657	568	1	2.04	1.02857	0.562578	NA	NA	NA	K14416//elongation factor 1 alpha-like protein	gi|698424924|ref|XP_009784539.1|//PREDICTED: vacuolar protein-sorting-associated protein 36-like isoform X1 [Nicotiana sylvestris]
gene_15657	496	1.49	3.31	1.15152	0.532152	NA	GO:0005488//binding	NA	K14416//elongation factor 1 alpha-like protein	gi|565374515|ref|XP_006353808.1|//PREDICTED: HBS1-like protein-like isoform X1 [Solanum tuberosum]
gene_15669	989	0.1	0.19	0.925999	0.643798	NA	NA	NA	K15472//premnaspirodiene oxygenase [EC:1.14.13.121]	gi|698419476|ref|XP_009793271.1|//PREDICTED: premnaspirodiene oxygenase-like [Nicotiana sylvestris]
gene_15669	989	0.24	0.63	1.39232	0.151115	NA	NA	NA	NA	gi|5713172|gb|AAD47832.1|//cytochrome P450 [Nicotiana tabacum]
gene_1567	1832	0.05	0.1	1	0.643798	NA	NA	NA	K01611//S-adenosylmethionine decarboxylase [EC:4.1.1.50]	gi|697128604|ref|XP_009618361.1|//PREDICTED: S-adenosylmethionine decarboxylase proenzyme-like [Nicotiana tomentosiformis]
gene_1567	1832	0.25	0.42	0.748461	0.343276	NA	GO:0016831//carboxy-lyase activity	GO:0006596//polyamine biosynthetic process	K01611//S-adenosylmethionine decarboxylase [EC:4.1.1.50]	gi|449453942|ref|XP_004144715.1|//PREDICTED: S-adenosylmethionine decarboxylase proenzyme-like [Cucumis sativus]
gene_15675	321	0.01	1.34	7.06609	0.0664906	NA	NA	NA	K02492//glutamyl-tRNA reductase [EC:1.2.1.70]	gi|150171033|emb|CAN88916.1|//glutamyl tRNA Reductase [Nicotiana tabacum]
gene_15675	321	18.92	46.61	1.30073	3.01712e-11	GO:0009507//chloroplast	GO:0050661//NADP binding;GO:0008883//glutamyl-tRNA reductase activity;GO:0005515//protein binding	GO:0055072//iron ion homeostasis;GO:0009416//response to light stimulus;GO:0006782//protoporphyrinogen IX biosynthetic process;GO:0010039//response to iron ion;GO:0055114//oxidation-reduction process;GO:0015995//chlorophyll biosynthetic process;GO:0000302//response to reactive oxygen species	K02492//glutamyl-tRNA reductase [EC:1.2.1.70]	gi|150171033|emb|CAN88916.1|//glutamyl tRNA Reductase [Nicotiana tabacum]
gene_15689	1316	3.8	19.99	2.39521	1.38e-33	NA	NA	NA	K00434//L-ascorbate peroxidase [EC:1.11.1.11]	gi|698434358|ref|XP_009798830.1|//PREDICTED: L-ascorbate peroxidase 2, cytosolic [Nicotiana sylvestris]
gene_15689	1316	13.48	318.13	4.56072	0	NA	GO:0020037//heme binding;GO:0004601//peroxidase activity	GO:0006979//response to oxidative stress;GO:0055114//oxidation-reduction process	K00434//L-ascorbate peroxidase [EC:1.11.1.11]	gi|460402400|ref|XP_004246700.1|//PREDICTED: L-ascorbate peroxidase 2, cytosolic-like [Solanum lycopersicum]
gene_15702	1258	0.07	0.29	2.05063	0.230646	NA	NA	NA	NA	gi|697180798|ref|XP_009599381.1|//PREDICTED: uncharacterized protein LOC104095040 [Nicotiana tomentosiformis]
gene_15702	1319	76.12	200.22	1.39524	1.99712e-214	GO:0009507//chloroplast	NA	NA	NA	gi|565345480|ref|XP_006339824.1|//PREDICTED: uncharacterized protein LOC102595705 [Solanum tuberosum]
gene_15706	2218	0.08	0.2	1.32193	0.532638	NA	NA	NA	K05909//laccase [EC:1.10.3.2];K00620//glutamate N-acetyltransferase / amino-acid N-acetyltransferase [EC:2.3.1.35 2.3.1.1];K17982//geranyllinalool synthase [EC:4.2.3.144];K18195//rhamnogalacturonan endolyase [EC:4.2.2.23];K18577//mannosylglycoprotein endo-beta-mannosidase [EC:3.2.1.152]	gi|698584570|ref|XP_009778407.1|//PREDICTED: uncharacterized protein LOC104227788 [Nicotiana sylvestris]
gene_15706	2181	1.16	3.43	1.56408	5.2606e-09	NA	NA	NA	K12619//5'-3' exoribonuclease 2 [EC:3.1.13.-];K13217//pre-mRNA-processing factor 39;K13148//integrator complex subunit 11 [EC:3.1.27.-]	gi|332322090|emb|CCA65981.1|//hypothetical protein [Beta vulgaris subsp. vulgaris]
gene_15736	1517	0.79	1.32	0.740613	0.152867	NA	NA	NA	K20241//WD repeat-containing protein 44	gi|698445202|ref|XP_009767447.1|//PREDICTED: uncharacterized protein LOC104218607 [Nicotiana sylvestris]
gene_15736	1517	1.48	2.64	0.834941	0.00836086	NA	NA	NA	NA	gi|460397308|ref|XP_004244209.1|//PREDICTED: WD repeat-containing protein 44-like isoform 1 [Solanum lycopersicum]
gene_15759	1631	0.06	0.11	0.874469	0.643798	NA	GO:0030750//putrescine N-methyltransferase activity	GO:0042179//nicotine biosynthetic process;GO:0009446//putrescine biosynthetic process;GO:0032259//methylation	K05353//putrescine N-methyltransferase [EC:2.1.1.53];K00797//spermidine synthase [EC:2.5.1.16]	gi|12229879|sp|Q9SEH4.1|PMT4_TOBAC//RecName: Full=Putrescine N-methyltransferase 4; Short=PMT 4
gene_15759	1631	5.47	11.79	1.10795	1.20363e-12	NA	GO:0030750//putrescine N-methyltransferase activity	GO:0042179//nicotine biosynthetic process;GO:0009446//putrescine biosynthetic process;GO:0032259//methylation	K00797//spermidine synthase [EC:2.5.1.16]	gi|12229879|sp|Q9SEH4.1|PMT4_TOBAC//RecName: Full=Putrescine N-methyltransferase 4; Short=PMT 4
gene_15793	295	0.01	0.37	5.20945	0.512534	NA	NA	NA	NA	NA
gene_15793	295	1.2	2.39	0.993976	0.275142	NA	NA	NA	NA	NA
gene_15820	1736	2.95	5.02	0.766972	0.00120141	NA	NA	NA	K14306//nuclear pore complex protein Nup62	gi|698483004|ref|XP_009788390.1|//PREDICTED: uncharacterized protein LOC104236209 [Nicotiana sylvestris]
gene_15820	1736	14.02	30.33	1.11326	8.34016e-32	NA	NA	NA	K14306//nuclear pore complex protein Nup62	gi|565378270|ref|XP_006355582.1|//PREDICTED: lisH domain-containing protein C1711.05-like isoform X2 [Solanum tuberosum]
gene_15829	1638	0.01	0.11	3.45943	0.259458	NA	NA	NA	K10746//exonuclease 1 [EC:3.1.-.-]	gi|970005980|ref|XP_015063835.1|//PREDICTED: exonuclease 1 [Solanum pennellii];gi|698547556|ref|XP_009768070.1|//PREDICTED: exonuclease 1 isoform X2 [Nicotiana sylvestris]
gene_15829	2087	0.05	0.5	3.32193	0.00104569	GO:0005634//nucleus	GO:0003677//DNA binding;GO:0016788//hydrolase activity, acting on ester bonds;GO:0004518//nuclease activity	GO:0044763//single-organism cellular process;GO:0031048//chromatin silencing by small RNA;GO:0006281//DNA repair;GO:0007062//sister chromatid cohesion;GO:0090305//nucleic acid phosphodiester bond hydrolysis;GO:0045132//meiotic chromosome segregation	K10746//exonuclease 1 [EC:3.1.-.-]	gi|565378240|ref|XP_006355567.1|//PREDICTED: exonuclease 1-like [Solanum tuberosum]
gene_1585	371	0.01	0.28	4.80735	0.512534	NA	NA	NA	K00620//glutamate N-acetyltransferase / amino-acid N-acetyltransferase [EC:2.3.1.35 2.3.1.1];K03243//translation initiation factor 5B;K18195//rhamnogalacturonan endolyase [EC:4.2.2.23];K11000//callose synthase [EC:2.4.1.-];K18577//mannosylglycoprotein endo-beta-mannosidase [EC:3.2.1.152]	gi|697111315|ref|XP_009609531.1|//PREDICTED: uncharacterized protein LOC104103336, partial [Nicotiana tomentosiformis]
gene_1585	371	0.23	1.15	2.32193	0.128466	NA	NA	NA	K13217//pre-mRNA-processing factor 39;K14321//nucleoporin-like protein 2	gi|147822732|emb|CAN70538.1|//hypothetical protein VITISV_040070 [Vitis vinifera]
gene_15868	816	0.01	0.11	3.45943	0.512534	GO:0009536//plastid	GO:0033854//glutamate-prephenate aminotransferase activity;GO:0033853//aspartate-prephenate aminotransferase activity;GO:0042802//identical protein binding;GO:0004069//L-aspartate:2-oxoglutarate aminotransferase activity;GO:0030170//pyridoxal phosphate binding	GO:0008652//cellular amino acid biosynthetic process;GO:0009095//aromatic amino acid family biosynthetic process, prephenate pathway	K15849//bifunctional aspartate aminotransferase and glutamate/aspartate-prephenate aminotransferase [EC:2.6.1.1 2.6.1.78 2.6.1.79]	gi|698576204|ref|XP_009776150.1|//PREDICTED: bifunctional aspartate aminotransferase and glutamate/aspartate-prephenate aminotransferase [Nicotiana sylvestris]
gene_15868	816	0.49	0.87	0.828234	0.311438	GO:0009570//chloroplast stroma	GO:0033854//glutamate-prephenate aminotransferase activity;GO:0033853//aspartate-prephenate aminotransferase activity;GO:0042802//identical protein binding;GO:0004069//L-aspartate:2-oxoglutarate aminotransferase activity;GO:0030170//pyridoxal phosphate binding	GO:0009793//embryo development ending in seed dormancy;GO:0009095//aromatic amino acid family biosynthetic process, prephenate pathway	NA	gi|350540010|ref|NP_001234609.1|//prephenate aminotransferase [Solanum lycopersicum]
gene_15962	813	0.62	2.19	1.82059	0.00493862	NA	NA	NA	NA	gi|698496764|ref|XP_009794404.1|//PREDICTED: uncharacterized protein LOC104241185 [Nicotiana sylvestris]
gene_15962	813	0.01	0.1	3.32193	0.50524	NA	NA	NA	NA	NA
gene_1598	2459	0.04	0.18	2.16993	0.13338	NA	NA	NA	K06228//fused [EC:2.7.11.1];K03006//DNA-directed RNA polymerase II subunit RPB1 [EC:2.7.7.6];K16570//gamma-tubulin complex component 3;K03549//KUP system potassium uptake protein	gi|698520602|ref|XP_009757116.1|//PREDICTED: uncharacterized protein LOC104210023 [Nicotiana sylvestris]
gene_1598	2459	0.01	0.12	3.58496	0.0641504	NA	NA	NA	K04728//ataxia telangiectasia mutated family protein [EC:2.7.11.1];K05356//all-trans-nonaprenyl-diphosphate synthase [EC:2.5.1.84 2.5.1.85];K10760//adenylate isopentenyltransferase (cytokinin synthase)	gi|150036244|gb|ABR67407.1|//integrase [Cucumis melo subsp. melo]
gene_1599	905	3.64	6.32	0.795986	0.193394	NA	NA	NA	K00939//adenylate kinase [EC:2.7.4.3]	gi|697189181|ref|XP_009603641.1|//PREDICTED: adenylate kinase 4-like [Nicotiana tomentosiformis]
gene_1599	1204	2.87	4.84	0.753956	0.00532042	GO:0005774//vacuolar membrane;GO:0005739//mitochondrion	GO:0005524//ATP binding;GO:0005507//copper ion binding;GO:0004017//adenylate kinase activity	GO:0046686//response to cadmium ion;GO:0046939//nucleotide phosphorylation;GO:0006163//purine nucleotide metabolic process	K00939//adenylate kinase [EC:2.7.4.3]	gi|460387035|ref|XP_004239196.1|//PREDICTED: adenylate kinase B-like [Solanum lycopersicum]
gene_15995	598	0.17	0.48	1.4975	0.390764	NA	NA	NA	NA	gi|697180841|ref|XP_009599404.1|//PREDICTED: fruit protein pKIWI501-like [Nicotiana tomentosiformis]
gene_15995	598	7.09	24.88	1.81113	2.25086e-18	NA	NA	NA	NA	NA
gene_16075	206	0.01	1.21	6.91886	0.259458	GO:0009535//chloroplast thylakoid membrane;GO:0016021//integral component of membrane;GO:0009522//photosystem I	GO:0000287//magnesium ion binding;GO:0009055//electron carrier activity;GO:0051539//4 iron, 4 sulfur cluster binding;GO:0016168//chlorophyll binding;GO:0016491//oxidoreductase activity	GO:0055114//oxidation-reduction process;GO:0018298//protein-chromophore linkage;GO:0015979//photosynthesis	K02690//photosystem I P700 chlorophyll a apoprotein A2	gi|725797333|ref|YP_009106975.1|//photosystem I P700 apoprotein A2 (chloroplast) [Sapindus mukorossi]
gene_16075	206	0.01	0.46	5.52356	0.50524	GO:0009535//chloroplast thylakoid membrane;GO:0016021//integral component of membrane;GO:0009522//photosystem I	GO:0009055//electron carrier activity;GO:0000287//magnesium ion binding;GO:0051539//4 iron, 4 sulfur cluster binding;GO:0016168//chlorophyll binding;GO:0016491//oxidoreductase activity	GO:0055114//oxidation-reduction process;GO:0018298//protein-chromophore linkage;GO:0015979//photosynthesis	K02690//photosystem I P700 chlorophyll a apoprotein A2	gi|511369822|gb|AGN73979.1|//photosystem I P700 apoprotein A2 (chloroplast) (chloroplast) [Aconitum barbatum var. puberulum]
gene_16092	1551	1.6	2.88	0.847997	0.132453	NA	NA	NA	K14821//bud site selection protein 20	gi|697177420|ref|XP_009597669.1|//PREDICTED: zinc finger protein 593-like [Nicotiana tomentosiformis];gi|697103776|ref|XP_009605687.1|//PREDICTED: uncharacterized protein LOC104100211 [Nicotiana tomentosiformis]
gene_16092	3066	0.35	0.72	1.04064	0.02476	NA	NA	NA	K14821//bud site selection protein 20	gi|565347842|ref|XP_006340930.1|//PREDICTED: uncharacterized protein LOC102596050 [Solanum tuberosum]
gene_16093	2319	0.01	0.11	3.45943	0.131345	NA	NA	NA	K14794//ribosomal RNA-processing protein 12	gi|697152808|ref|XP_009630642.1|//PREDICTED: uncharacterized membrane protein YMR155W-like [Nicotiana tomentosiformis]
gene_16093	2483	0.17	0.71	2.06228	0.000604288	GO:0016021//integral component of membrane	NA	GO:0055085//transmembrane transport	NA	gi|460402220|ref|XP_004246612.1|//PREDICTED: uncharacterized membrane protein YMR155W-like [Solanum lycopersicum]
gene_16098	1583	2.86	5.24	0.873552	0.000774188	NA	NA	NA	K01512//acylphosphatase [EC:3.6.1.7]	gi|697125840|ref|XP_009616946.1|//PREDICTED: uncharacterized protein LOC104109373 [Nicotiana tomentosiformis]
gene_16098	1583	2.67	4.28	0.680771	0.00522382	NA	GO:0003998//acylphosphatase activity	GO:0008152//metabolic process	K01512//acylphosphatase [EC:3.6.1.7]	gi|460402255|ref|XP_004246629.1|//PREDICTED: uncharacterized protein LOC101262949 isoform 1 [Solanum lycopersicum]
gene_1610	671	0.01	0.14	3.80735	0.512534	NA	NA	NA	NA	NA
gene_1610	671	0.12	0.6	2.32193	0.128466	NA	NA	NA	NA	gi|321172984|gb|ADW77276.1|//CLE22 protein [Glycine max]
gene_16132	1063	0.01	0.26	4.70044	0.131345	NA	NA	NA	K13447//respiratory burst oxidase [EC:1.6.3.- 1.11.1.-]	gi|697100062|ref|XP_009589295.1|//PREDICTED: ferric reduction oxidase 6-like isoform X2 [Nicotiana tomentosiformis];gi|697100060|ref|XP_009589290.1|//PREDICTED: ferric reduction oxidase 6-like isoform X1 [Nicotiana tomentosiformis]
gene_16132	2582	5.84	49.25	3.07608	9.28058e-237	GO:0016020//membrane;GO:0016021//integral component of membrane	GO:0016174//NAD(P)H oxidase activity;GO:0000293//ferric-chelate reductase activity;GO:0016491//oxidoreductase activity	GO:0009767//photosynthetic electron transport chain;GO:0009416//response to light stimulus;GO:0055114//oxidation-reduction process	K13447//respiratory burst oxidase [EC:1.6.3.- 1.11.1.-]	gi|565385167|ref|XP_006358487.1|//PREDICTED: ferric reduction oxidase 6-like [Solanum tuberosum]
gene_16146	3300	0.24	0.61	1.34577	0.0164611	NA	NA	NA	K05909//laccase [EC:1.10.3.2];K18327//RNA exonuclease 4 [EC:3.1.-.-];K00620//glutamate N-acetyltransferase / amino-acid N-acetyltransferase [EC:2.3.1.35 2.3.1.1];K08081//tropinone reductase I [EC:1.1.1.206];K16298//serine carboxypeptidase-like clade IV [EC:3.4.16.-]	gi|697189548|ref|XP_009603828.1|//PREDICTED: uncharacterized protein LOC104098725 [Nicotiana tomentosiformis]
gene_16146	3300	0.01	0.02	1	0.50524	NA	NA	NA	K01855//tRNA pseudouridine38/39 synthase [EC:5.4.99.45];K12619//5'-3' exoribonuclease 2 [EC:3.1.13.-];K13217//pre-mRNA-processing factor 39;K14321//nucleoporin-like protein 2;K13148//integrator complex subunit 11 [EC:3.1.27.-]	gi|460410377|ref|XP_004250606.1|//PREDICTED: uncharacterized protein LOC101247390 [Solanum lycopersicum]
gene_16149	388	0.01	0.27	4.75489	0.512534	NA	NA	NA	NA	NA
gene_16149	388	0.01	0.44	5.45943	0.25394	NA	NA	NA	NA	NA
gene_16175	1359	0.01	0.07	2.80735	0.512534	NA	NA	NA	K00735//galactosylgalactosylxylosylprotein 3-beta-glucuronosyltransferase 1 [EC:2.4.1.135]	gi|697097765|ref|XP_009623322.1|//PREDICTED: probable beta-1,4-xylosyltransferase IRX9 [Nicotiana tomentosiformis]
gene_16175	1359	0.63	1.37	1.12075	0.0311804	NA	GO:0016757//transferase activity, transferring glycosyl groups	NA	NA	gi|386576426|gb|AFJ12117.1|//glycosyltransferase, partial [Nicotiana tabacum]
gene_1619	947	1	2.14	1.09761	0.0417356	NA	NA	NA	NA	NA
gene_1619	947	0.5	1.33	1.41143	0.0368846	NA	NA	NA	NA	NA
gene_16191	1277	0.73	1.41	0.949727	0.0822526	NA	NA	NA	NA	NA
gene_16191	1277	0.01	0.06	2.58496	0.50524	NA	NA	NA	NA	NA
gene_16194	2343	0.04	0.08	1	0.643798	NA	NA	NA	K13429//chitin elicitor receptor kinase 1	gi|697102788|ref|XP_009603047.1|//PREDICTED: protein LYK2 [Nicotiana tomentosiformis]
gene_16194	2343	0.03	0.13	2.11548	0.223688	NA	GO:0005524//ATP binding;GO:0004672//protein kinase activity	GO:0006468//protein phosphorylation	K13429//chitin elicitor receptor kinase 1	gi|565343357|ref|XP_006338804.1|//PREDICTED: protein LYK2-like [Solanum tuberosum]
gene_16203	1305	0.01	0.07	2.80735	0.512534	NA	NA	NA	K01623//fructose-bisphosphate aldolase, class I [EC:4.1.2.13]	gi|697157679|ref|XP_009587592.1|//PREDICTED: WAT1-related protein At4g30420 [Nicotiana tomentosiformis]
gene_16203	1305	0.01	0.06	2.58496	0.50524	NA	NA	NA	NA	gi|460394842|ref|XP_004242999.1|//PREDICTED: auxin-induced protein 5NG4-like [Solanum lycopersicum]
gene_16211	458	0.45	0.87	0.95109	0.473814	NA	NA	NA	NA	NA
gene_16211	458	0.18	0.36	1	0.63286	NA	NA	NA	NA	NA
gene_16230	1294	0.43	0.84	0.966053	0.184462	NA	GO:0046872//metal ion binding;GO:0051213//dioxygenase activity	GO:0055114//oxidation-reduction process	K05278//flavonol synthase [EC:1.14.11.23];K05277//leucoanthocyanidin dioxygenase [EC:1.14.11.19]	gi|698561050|ref|XP_009772022.1|//PREDICTED: protein SRG1-like [Nicotiana sylvestris];gi|460374409|ref|XP_004233003.1|//PREDICTED: protein SRG1-like [Solanum lycopersicum]
gene_16230	1269	7.05	11.62	0.720915	1.01219e-05	NA	GO:0016706//oxidoreductase activity, acting on paired donors, with incorporation or reduction of molecular oxygen, 2-oxoglutarate as one donor, and incorporation of one atom each of oxygen into both donors;GO:0045431//flavonol synthase activity	GO:0051555//flavonol biosynthetic process;GO:0055114//oxidation-reduction process;GO:0044710//single-organism metabolic process	K05278//flavonol synthase [EC:1.14.11.23];K05277//leucoanthocyanidin dioxygenase [EC:1.14.11.19];K06892//feruloyl-CoA ortho-hydroxylase [EC:1.14.11.-]	gi|460374409|ref|XP_004233003.1|//PREDICTED: protein SRG1-like [Solanum lycopersicum]
gene_16276	165	2.67	10.79	2.01478	0.0146519	NA	NA	NA	NA	gi|698494761|ref|XP_009793558.1|//PREDICTED: reticulon-like protein B4 [Nicotiana sylvestris]
gene_16276	165	4.32	16.6	1.94208	0.00056863	GO:0071782//endoplasmic reticulum tubular network;GO:0071458//integral component of cytoplasmic side of endoplasmic reticulum membrane;GO:0005634//nucleus;GO:0009506//plasmodesma;GO:0005794//Golgi apparatus;GO:0005886//plasma membrane	NA	GO:0010286//heat acclimation;GO:0071786//endoplasmic reticulum tubular network organization	NA	gi|460400073|ref|XP_004245560.1|//PREDICTED: reticulon-like protein B2-like [Solanum lycopersicum]
gene_16282	1560	0.06	0.23	1.9386	0.230646	NA	NA	NA	K14505//cyclin D3, plant	gi|698487845|ref|XP_009790545.1|//PREDICTED: cyclin-D3-3-like isoform X2 [Nicotiana sylvestris];gi|698487843|ref|XP_009790544.1|//PREDICTED: cyclin-D3-3-like isoform X1 [Nicotiana sylvestris]
gene_16282	1560	2.79	6.12	1.13327	4.5322e-07	GO:0005634//nucleus	NA	GO:0044699//single-organism process;GO:0010033//response to organic substance	K14505//cyclin D3, plant	gi|565351402|ref|XP_006342647.1|//PREDICTED: cyclin-D3-3-like isoform X2 [Solanum tuberosum];gi|590591948|ref|XP_007017141.1|//D3-type cyclin isoform 2 [Theobroma cacao]
gene_16293	3317	0.03	0.21	2.80735	0.0237716	NA	NA	NA	K01369//legumain [EC:3.4.22.34];K01188//beta-glucosidase [EC:3.2.1.21];K00799//glutathione S-transferase [EC:2.5.1.18];K05658//ATP-binding cassette, subfamily B (MDR/TAP), member 1 [EC:3.6.3.44];K09527//DnaJ homolog subfamily C member 7	gi|698481554|ref|XP_009787759.1|//PREDICTED: uncharacterized protein LOC104235647 [Nicotiana sylvestris]
gene_16293	3317	0.09	0.14	0.63743	0.56068	NA	GO:0003677//DNA binding	GO:0006310//DNA recombination	NA	gi|53370655|gb|AAU89150.1|//integrase core domain containing protein [Oryza sativa Japonica Group]
gene_16337	481	0.01	0.62	5.9542	0.131345	NA	NA	NA	NA	NA
gene_16337	481	0.01	0.34	5.08746	0.25394	NA	NA	NA	NA	NA
gene_16351	937	0.2	0.59	1.56071	0.192257	NA	NA	NA	NA	gi|698469298|ref|XP_009783549.1|//PREDICTED: uncharacterized protein LOC104232135 [Nicotiana sylvestris]
gene_16351	937	0.01	0.17	4.08746	0.25394	NA	NA	NA	NA	gi|565391307|ref|XP_006361364.1|//PREDICTED: uncharacterized protein LOC102596609 [Solanum tuberosum]
gene_1636	734	1.06	1.87	0.818974	0.232704	NA	NA	NA	K01897//long-chain acyl-CoA synthetase [EC:6.2.1.3]	gi|698496937|ref|XP_009794482.1|//PREDICTED: probable acyl-activating enzyme 16, chloroplastic [Nicotiana sylvestris]
gene_1636	734	10.41	15.85	0.606513	0.00133423	GO:0009941//chloroplast envelope	GO:0003824//catalytic activity	GO:0008152//metabolic process	K01897//long-chain acyl-CoA synthetase [EC:6.2.1.3]	gi|565390471|ref|XP_006360961.1|//PREDICTED: probable acyl-activating enzyme 16, chloroplastic-like [Solanum tuberosum]
gene_16396	553	4.55	6.86	0.592342	0.100878	NA	NA	NA	K10885//ATP-dependent DNA helicase 2 subunit 2	gi|698486462|ref|XP_009789959.1|//PREDICTED: ATP-dependent DNA helicase 2 subunit KU80 [Nicotiana sylvestris]
gene_16396	553	1.34	2.36	0.816554	0.177063	GO:0043564//Ku70:Ku80 complex	GO:0042162//telomeric DNA binding;GO:0003684//damaged DNA binding;GO:0003690//double-stranded DNA binding;GO:0004003//ATP-dependent DNA helicase activity	GO:0032508//DNA duplex unwinding;GO:0009408//response to heat;GO:0006310//DNA recombination;GO:0006303//double-strand break repair via nonhomologous end joining;GO:0000723//telomere maintenance	K10885//ATP-dependent DNA helicase 2 subunit 2	gi|565344674|ref|XP_006339432.1|//PREDICTED: ATP-dependent DNA helicase 2 subunit KU80-like [Solanum tuberosum]
gene_16401	1031	0.55	1.15	1.06413	0.128782	NA	NA	NA	NA	NA
gene_16401	1031	0.31	0.68	1.13327	0.186035	NA	NA	NA	NA	NA
gene_16410	1177	0.67	1.43	1.09378	0.416552	NA	NA	NA	K05643//ATP-binding cassette, subfamily A (ABC1), member 3;K05641//ATP-binding cassette, subfamily A (ABC1), member 1	gi|698554417|ref|XP_009770209.1|//PREDICTED: ABC transporter A family member 7-like isoform X3 [Nicotiana sylvestris]
gene_16410	909	0.18	0.35	0.959358	0.461744	GO:0009506//plasmodesma;GO:0005739//mitochondrion;GO:0005886//plasma membrane	GO:0005524//ATP binding;GO:0016887//ATPase activity	GO:0006200//ATP catabolic process	K05643//ATP-binding cassette, subfamily A (ABC1), member 3;K05641//ATP-binding cassette, subfamily A (ABC1), member 1	gi|565376685|ref|XP_006354830.1|//PREDICTED: ABC transporter A family member 7-like [Solanum tuberosum]
gene_16422	4379	0.16	0.46	1.52356	0.0164611	NA	NA	NA	K13024//inositol-hexakisphosphate/diphosphoinositol-pentakisphosphate 1-kinase [EC:2.7.4.24];K02887//large subunit ribosomal protein L20;K13356//alcohol-forming fatty acyl-CoA reductase [EC:1.2.1.84]	gi|697124554|ref|XP_009616278.1|//PREDICTED: 50S ribosomal protein L20, cyanelle-like [Nicotiana tomentosiformis];gi|971571667|ref|XP_015169757.1|//PREDICTED: uncharacterized protein LOC107062964 [Solanum tuberosum];gi|698525757|ref|XP_009759705.1|//PREDICTED: 50S ribosomal protein L20, chloroplastic [Nicotiana sylvestris];gi|27764548|gb|AAO23078.1|//polyprotein [Glycine max]
gene_16422	4773	0.42	0.65	0.63005	0.44908	GO:0005840//ribosome	GO:0003755//peptidyl-prolyl cis-trans isomerase activity;GO:0003735//structural constituent of ribosome;GO:0019843//rRNA binding	GO:0006457//protein folding;GO:0006412//translation;GO:0000413//protein peptidyl-prolyl isomerization	K03655//ATP-dependent DNA helicase RecG [EC:3.6.4.12];K02887//large subunit ribosomal protein L20;K15360//centromere protein X	gi|313586591|gb|ADR71306.1|//50S ribosomal protein L20 [Hevea brasiliensis];gi|27764548|gb|AAO23078.1|//polyprotein [Glycine max]
gene_16425	1250	0.23	0.36	0.646363	0.532638	NA	NA	NA	K01177//beta-amylase [EC:3.2.1.2]	gi|698469592|ref|XP_009783609.1|//PREDICTED: beta-amylase 7-like isoform X1 [Nicotiana sylvestris]
gene_16425	1087	0.52	1.08	1.05445	0.0126132	NA	NA	NA	K14503//brassinosteroid resistant 1/2	gi|604299193|gb|EYU19128.1|//hypothetical protein MIMGU_mgv1a013909mg [Erythranthe guttata]
gene_16436	1069	0.01	0.17	4.08746	0.259458	NA	NA	NA	NA	NA
gene_16436	1069	0.01	0.07	2.80735	0.50524	NA	NA	NA	NA	NA
gene_16448	632	0.01	0.76	6.24793	0.0336594	NA	NA	NA	NA	NA
gene_16448	632	0.01	0.25	4.64386	0.25394	NA	NA	NA	NA	NA
gene_16474	502	0.01	0.79	6.30378	0.0664906	NA	NA	NA	NA	NA
gene_16474	502	0.01	0.33	5.04439	0.25394	NA	NA	NA	NA	NA
gene_16507	2440	35.92	57.82	0.686781	6.75e-28	GO:0005737//cytoplasm	GO:0005524//ATP binding	GO:0016485//protein processing;GO:0009408//response to heat	K03695//ATP-dependent Clp protease ATP-binding subunit ClpB	gi|590571986|ref|XP_007011744.1|//Casein lytic proteinase B4 [Theobroma cacao]
gene_16507	2440	3.44	10.4	1.5961	4.11076e-27	GO:0009941//chloroplast envelope;GO:0009570//chloroplast stroma	GO:0005524//ATP binding;GO:0017111//nucleoside-triphosphatase activity	GO:0016485//protein processing;GO:0009408//response to heat	K03695//ATP-dependent Clp protease ATP-binding subunit ClpB	gi|565378978|ref|XP_006355921.1|//PREDICTED: chaperone protein ClpB3, mitochondrial-like isoform X1 [Solanum tuberosum]
gene_16526	461	6.52	11.5	0.81869	0.0111634	NA	NA	NA	K03695//ATP-dependent Clp protease ATP-binding subunit ClpB	gi|698508933|ref|XP_009799705.1|//PREDICTED: chaperone protein ClpB4, mitochondrial [Nicotiana sylvestris]
gene_16526	461	2.36	4.13	0.807355	0.105546	NA	NA	NA	NA	gi|565378978|ref|XP_006355921.1|//PREDICTED: chaperone protein ClpB3, mitochondrial-like isoform X1 [Solanum tuberosum]
gene_16528	1905	0.01	0.41	5.35755	0.0043666	NA	NA	NA	K03006//DNA-directed RNA polymerase II subunit RPB1 [EC:2.7.7.6];K03327//multidrug resistance protein, MATE family;K12598//ATP-dependent RNA helicase DOB1 [EC:3.6.4.13];K04498//E1A/CREB-binding protein [EC:2.3.1.48];K14794//ribosomal RNA-processing protein 12	gi|698484707|ref|XP_009789146.1|//PREDICTED: uncharacterized protein LOC104236832 [Nicotiana sylvestris]
gene_16528	1905	0.12	0.19	0.662965	0.738024	NA	NA	NA	K10896//fanconi anemia group M protein;K12619//5'-3' exoribonuclease 2 [EC:3.1.13.-]	gi|113205290|gb|ABI34329.1|//Integrase core domain containing protein [Solanum demissum]
gene_1655	1982	0.37	0.62	0.744743	0.232704	GO:0005622//intracellular	GO:0008270//zinc ion binding	NA	K12135//zinc finger protein CONSTANS	gi|698539214|ref|XP_009765376.1|//PREDICTED: zinc finger protein CONSTANS-LIKE 2 [Nicotiana sylvestris]
gene_1655	1982	16.33	27.4	0.746651	1.45863e-17	GO:0005622//intracellular	GO:0042802//identical protein binding;GO:0008270//zinc ion binding	GO:0009909//regulation of flower development;GO:0009658//chloroplast organization	K12130//pseudo-response regulator 5;K12127//pseudo-response regulator 1;K12135//zinc finger protein CONSTANS	gi|425872964|gb|AFY06686.1|//constans [Nicotiana tabacum]
gene_1656	602	0.01	0.43	5.42626	0.259458	NA	NA	NA	NA	NA
gene_1656	602	0.01	0.27	4.75489	0.25394	NA	NA	NA	NA	NA
gene_16561	1623	0.11	0.33	1.58496	0.192257	NA	NA	NA	NA	gi|697129388|ref|XP_009618752.1|//PREDICTED: germacrene A synthase 2-like [Nicotiana tomentosiformis]
gene_16561	1623	0.01	0.28	4.80735	0.0162057	NA	NA	NA	NA	NA
gene_16569	2272	0.2	0.47	1.23266	0.107307	NA	NA	NA	NA	gi|697096178|ref|XP_009615127.1|//PREDICTED: probable leucine-rich repeat receptor-like protein kinase At1g35710 isoform X1 [Nicotiana tomentosiformis]
gene_16569	2272	0.03	0.13	2.11548	0.223688	NA	NA	NA	NA	gi|475606151|gb|EMT26300.1|//Nuclear pore complex protein [Aegilops tauschii]
gene_16574	407	0.52	2.01	1.95061	0.0716798	NA	NA	NA	K14404//cleavage and polyadenylation specificity factor subunit 4	gi|698484433|ref|XP_009789024.1|//PREDICTED: cleavage and polyadenylation specificity factor CPSF30-like [Nicotiana sylvestris]
gene_16574	407	0.01	0.21	4.39232	0.50524	NA	GO:0046872//metal ion binding	NA	NA	gi|565386612|ref|XP_006359103.1|//PREDICTED: cleavage and polyadenylation specificity factor CPSF30-like [Solanum tuberosum]
gene_16630	3091	0.03	0.06	1	0.643798	NA	NA	NA	K02184//formin 2	gi|698489916|ref|XP_009791479.1|//PREDICTED: uncharacterized protein LOC104238717 isoform X2 [Nicotiana sylvestris];gi|698489907|ref|XP_009791475.1|//PREDICTED: uncharacterized protein LOC104238717 isoform X1 [Nicotiana sylvestris]
gene_16630	3753	0.33	0.54	0.710493	0.103276	NA	NA	NA	K11275//histone H1/5;K11294//nucleolin	gi|565381925|ref|XP_006357308.1|//PREDICTED: uncharacterized protein LOC102586415 isoform X1 [Solanum tuberosum]
gene_16651	6338	0.04	0.1	1.32193	0.118409	NA	NA	NA	NA	gi|698529752|ref|XP_009761697.1|//PREDICTED: uncharacterized protein LOC104213843 [Nicotiana sylvestris]
gene_16651	6338	0.06	0.13	1.11548	0.149478	NA	NA	NA	NA	gi|460395064|ref|XP_004243109.1|//PREDICTED: uncharacterized protein LOC101263429 [Solanum lycopersicum]
gene_16660	1787	4.86	7.7	0.663902	0.00030885	GO:0005634//nucleus;GO:0005829//cytosol	GO:0005524//ATP binding;GO:0004674//protein serine/threonine kinase activity;GO:0019903//protein phosphatase binding	GO:0009414//response to water deprivation;GO:0035556//intracellular signal transduction;GO:0005985//sucrose metabolic process;GO:0042742//defense response to bacterium;GO:0009737//response to abscisic acid;GO:0046777//protein autophosphorylation;GO:1902456//regulation of stomatal opening;GO:0010359//regulation of anion channel activity;GO:0006636//unsaturated fatty acid biosynthetic process;GO:00…	K14498//serine/threonine-protein kinase SRK2 [EC:2.7.11.1]	gi|698568610|ref|XP_009774098.1|//PREDICTED: serine/threonine-protein kinase SRK2E [Nicotiana sylvestris]
gene_16660	1805	10.93	31.01	1.50444	4.97252e-53	GO:0005634//nucleus;GO:0005829//cytosol	GO:0004674//protein serine/threonine kinase activity;GO:0005524//ATP binding;GO:0019903//protein phosphatase binding;GO:0009931//calcium-dependent protein serine/threonine kinase activity	GO:0009738//abscisic acid-activated signaling pathway;GO:0009414//response to water deprivation;GO:0006468//protein phosphorylation;GO:0042742//defense response to bacterium;GO:0005985//sucrose metabolic process;GO:0009737//response to abscisic acid;GO:0010359//regulation of anion channel activity;GO:0006636//unsaturated fatty acid biosynthetic process;GO:0009651//response to salt stress;GO:20003…	K14498//serine/threonine-protein kinase SRK2 [EC:2.7.11.1]	gi|460369899|ref|XP_004230794.1|//PREDICTED: serine/threonine-protein kinase SRK2E-like [Solanum lycopersicum]
gene_16668	685	1.37	2.08	0.602408	0.35947	NA	NA	NA	NA	gi|698460656|ref|XP_009781587.1|//PREDICTED: uncharacterized protein LOC104230464 isoform X1 [Nicotiana sylvestris]
gene_16668	499	0.42	1.25	1.57347	0.23337	NA	NA	NA	NA	NA
gene_16676	2533	6.05	12.83	1.08451	3.96e-12	GO:0005737//cytoplasm	GO:0045548//phenylalanine ammonia-lyase activity	GO:0009800//cinnamic acid biosynthetic process;GO:0006559//L-phenylalanine catabolic process	K10775//phenylalanine ammonia-lyase [EC:4.3.1.24]	gi|970057943|ref|XP_015055648.1|//PREDICTED: phenylalanine ammonia-lyase [Solanum pennellii]
gene_16676	2533	16.35	62.22	1.92809	3.89112e-207	GO:0005737//cytoplasm	GO:0045548//phenylalanine ammonia-lyase activity	GO:0009800//cinnamic acid biosynthetic process;GO:0006559//L-phenylalanine catabolic process	K10775//phenylalanine ammonia-lyase [EC:4.3.1.24]	gi|1171997|sp|P45733.1|PAL3_TOBAC//RecName: Full=Phenylalanine ammonia-lyase
gene_16684	2208	0.04	0.08	1	0.643798	NA	NA	NA	NA	NA
gene_16684	516	0.01	0.32	5	0.25394	NA	NA	NA	NA	NA
gene_16712	840	1.14	2.99	1.39111	0.00643236	NA	NA	NA	NA	NA
gene_16712	840	0.01	1.41	7.13955	3.3172e-05	NA	NA	NA	NA	NA
gene_16734	590	0.01	0.16	4	0.987544	NA	NA	NA	NA	NA
gene_16734	590	0.03	1.78	5.89077	0.000261258	NA	NA	NA	NA	NA
gene_16779	765	0.01	0.12	3.58496	0.512534	NA	NA	NA	NA	NA
gene_16779	765	0.31	0.52	0.746243	0.518156	NA	NA	NA	NA	NA
gene_16792	999	1.91	3.43	0.844636	0.0314926	NA	NA	NA	NA	NA
gene_16792	999	0.01	0.08	3	0.50524	NA	NA	NA	NA	NA
gene_16794	4284	0.01	0.08	3	0.0664906	NA	NA	NA	K05658//ATP-binding cassette, subfamily B (MDR/TAP), member 1 [EC:3.6.3.44]	gi|697125381|ref|XP_009616711.1|//PREDICTED: putative ABC transporter B family member 8 [Nicotiana tomentosiformis]
gene_16794	4280	0.02	0.11	2.45943	0.072629	GO:0016021//integral component of membrane	GO:0005524//ATP binding;GO:0008559//xenobiotic-transporting ATPase activity	GO:0006200//ATP catabolic process;GO:0042908//xenobiotic transport;GO:0006855//drug transmembrane transport	K05658//ATP-binding cassette, subfamily B (MDR/TAP), member 1 [EC:3.6.3.44]	gi|565391818|ref|XP_006361608.1|//PREDICTED: putative ABC transporter B family member 8-like [Solanum tuberosum]
gene_16803	3808	0.33	0.69	1.06413	0.0320634	NA	NA	NA	K03231//elongation factor 1-alpha	gi|698586150|ref|XP_009778845.1|//PREDICTED: zinc finger CCCH domain-containing protein 45-like [Nicotiana sylvestris]
gene_16803	3523	0.36	0.92	1.35364	0.00045812	NA	NA	NA	K01870//isoleucyl-tRNA synthetase [EC:6.1.1.5];K13338//peroxin-1;K04728//ataxia telangiectasia mutated family protein [EC:2.7.11.1];K14486//auxin response factor	gi|565347414|ref|XP_006340722.1|//PREDICTED: zinc finger CCCH domain-containing protein 68-like [Solanum tuberosum]
gene_16810	1045	1.53	2.62	0.776035	0.0720882	NA	NA	NA	K01711//GDPmannose 4,6-dehydratase [EC:4.2.1.47]	gi|698485686|ref|XP_009789613.1|//PREDICTED: GDP-mannose 4,6 dehydratase 1 [Nicotiana sylvestris]
gene_16810	1045	0.08	0.22	1.45943	0.381566	GO:0005622//intracellular	GO:0008446//GDP-mannose 4,6-dehydratase activity;GO:0050662//coenzyme binding	GO:0019673//GDP-mannose metabolic process	K01711//GDPmannose 4,6-dehydratase [EC:4.2.1.47]	gi|565347412|ref|XP_006340721.1|//PREDICTED: GDP-mannose 4,6 dehydratase 1-like [Solanum tuberosum]
gene_1686	1441	0.01	0.06	2.58496	0.987544	NA	NA	NA	K15255//ATP-dependent DNA helicase PIF1 [EC:3.6.4.12]	gi|723754359|ref|XP_010314970.1|//PREDICTED: ATP-dependent DNA helicase PIF1-like [Solanum lycopersicum]
gene_1686	1441	0.01	0.21	4.39232	0.0641504	NA	GO:0004386//helicase activity	GO:0044763//single-organism cellular process;GO:0044710//single-organism metabolic process;GO:0006259//DNA metabolic process	K15255//ATP-dependent DNA helicase PIF1 [EC:3.6.4.12]	gi|242073054|ref|XP_002446463.1|//hypothetical protein SORBIDRAFT_06g016400 [Sorghum bicolor]
gene_16860	1422	0.01	0.69	6.10852	0.000566478	NA	NA	NA	K01761//methionine-gamma-lyase [EC:4.4.1.11]	gi|565353746|ref|XP_006343784.1|//PREDICTED: methionine gamma-lyase-like [Solanum tuberosum]
gene_16860	1422	0.05	0.43	3.10434	0.02242	NA	GO:0030170//pyridoxal phosphate binding;GO:0003962//cystathionine gamma-synthase activity	GO:0008152//metabolic process	K01761//methionine-gamma-lyase [EC:4.4.1.11]	gi|565353746|ref|XP_006343784.1|//PREDICTED: methionine gamma-lyase-like [Solanum tuberosum]
gene_16864	794	0.01	0.82	6.35755	0.00862578	NA	NA	NA	NA	NA
gene_16864	794	0.91	1.7	0.901596	0.128786	NA	NA	NA	NA	NA
gene_16882	2221	0.09	0.52	2.53051	0.00486504	NA	NA	NA	K13806//sn1-specific diacylglycerol lipase [EC:3.1.1.-]	gi|697111005|ref|XP_009609377.1|//PREDICTED: uncharacterized protein LOC104103198 [Nicotiana tomentosiformis];gi|1087073|gb|AAB34987.1|//calmodulin-binding heat-shock protein [Nicotiana tabacum]
gene_16882	2491	1.85	10.2	2.46297	1.90108e-51	GO:0005886//plasma membrane	GO:0016787//hydrolase activity;GO:0004806//triglyceride lipase activity	GO:0016042//lipid catabolic process;GO:0006629//lipid metabolic process	NA	gi|1087073|gb|AAB34987.1|//calmodulin-binding heat-shock protein [Nicotiana tabacum]
gene_16904	983	0.01	0.19	4.24793	0.259458	NA	NA	NA	NA	NA
gene_16904	983	0.01	0.16	4	0.25394	NA	NA	NA	NA	NA
gene_16908	1538	0.01	0.06	2.58496	0.512534	NA	NA	NA	K08286//protein-serine/threonine kinase [EC:2.7.11.-]	gi|697094325|ref|XP_009605750.1|//PREDICTED: serine/threonine-protein kinase D6PK-like [Nicotiana tomentosiformis]
gene_16908	1754	0.05	0.39	2.96347	0.012292	GO:0005634//nucleus;GO:0009925//basal plasma membrane	GO:0005524//ATP binding;GO:0005515//protein binding;GO:0004674//protein serine/threonine kinase activity	GO:0043069//negative regulation of programmed cell death;GO:0006468//protein phosphorylation;GO:0010540//basipetal auxin transport	K08286//protein-serine/threonine kinase [EC:2.7.11.-];K08282//non-specific serine/threonine protein kinase [EC:2.7.11.1]	gi|565343551|ref|XP_006338894.1|//PREDICTED: protein kinase PVPK-1-like [Solanum tuberosum]
gene_16917	1357	0.55	2.85	2.37346	0.00633	GO:0009535//chloroplast thylakoid membrane;GO:0016021//integral component of membrane;GO:0009522//photosystem I	GO:0046872//metal ion binding;GO:0016168//chlorophyll binding	GO:0009765//photosynthesis, light harvesting;GO:0018298//protein-chromophore linkage	K08912//light-harvesting complex II chlorophyll a/b binding protein 1	gi|698498881|ref|XP_009795316.1|//PREDICTED: chlorophyll a-b binding protein 40, chloroplastic-like [Nicotiana sylvestris]
gene_16917	1296	545.64	1414.37	1.37414	0	GO:0009535//chloroplast thylakoid membrane;GO:0009523//photosystem II;GO:0016021//integral component of membrane;GO:0009522//photosystem I	GO:0046872//metal ion binding;GO:0016168//chlorophyll binding	GO:0009765//photosynthesis, light harvesting;GO:0018298//protein-chromophore linkage	K08912//light-harvesting complex II chlorophyll a/b binding protein 1	gi|3036948|dbj|BAA25392.1|//light harvesting chlorophyll a/b-binding protein [Nicotiana sylvestris]
gene_16921	2631	0.48	0.73	0.604862	0.214488	NA	NA	NA	K04730//interleukin-1 receptor-associated kinase 1 [EC:2.7.11.1];K13415//protein brassinosteroid insensitive 1 [EC:2.7.10.1 2.7.11.1]	gi|698466475|ref|XP_009782917.1|//PREDICTED: probable inactive receptor kinase At2g26730 [Nicotiana sylvestris]
gene_16921	2631	0.47	1.21	1.36427	0.000675964	GO:0016021//integral component of membrane;GO:0005886//plasma membrane	GO:0050321//tau-protein kinase activity;GO:0005524//ATP binding	GO:0006468//protein phosphorylation	K13418//somatic embryogenesis receptor kinase 1 [EC:2.7.10.1 2.7.11.1];K10576//ubiquitin-conjugating enzyme E2 H [EC:2.3.2.23];K13416//brassinosteroid insensitive 1-associated receptor kinase 1 [EC:2.7.10.1 2.7.11.1]	gi|460381129|ref|XP_004236305.1|//PREDICTED: probable inactive receptor kinase At2g26730-like [Solanum lycopersicum]
gene_16930	2289	0.01	0.11	3.45943	0.259458	NA	NA	NA	K08912//light-harvesting complex II chlorophyll a/b binding protein 1	gi|698488691|ref|XP_009790936.1|//PREDICTED: chlorophyll a-b binding protein 40, chloroplastic-like [Nicotiana sylvestris]
gene_16930	2289	66.92	114.64	0.776601	3.53232e-84	GO:0009535//chloroplast thylakoid membrane;GO:0009523//photosystem II;GO:0016021//integral component of membrane;GO:0009522//photosystem I	GO:0046872//metal ion binding;GO:0016168//chlorophyll binding	GO:0009765//photosynthesis, light harvesting;GO:0018298//protein-chromophore linkage	K08912//light-harvesting complex II chlorophyll a/b binding protein 1	gi|460376914|ref|XP_004234241.1|//PREDICTED: uncharacterized protein LOC101245729 [Solanum lycopersicum]
gene_16933	1074	0.01	0.1	3.32193	0.512534	GO:0009535//chloroplast thylakoid membrane;GO:0016021//integral component of membrane;GO:0009522//photosystem I	GO:0046872//metal ion binding;GO:0016168//chlorophyll binding	GO:0009765//photosynthesis, light harvesting;GO:0018298//protein-chromophore linkage	K08912//light-harvesting complex II chlorophyll a/b binding protein 1	gi|971565891|ref|XP_006356078.2|//PREDICTED: chlorophyll a-b binding protein 3C, chloroplastic-like [Solanum tuberosum]
gene_16933	1074	216.81	448.19	1.04768	5.11616e-246	GO:0009535//chloroplast thylakoid membrane;GO:0009523//photosystem II;GO:0016021//integral component of membrane;GO:0009522//photosystem I	GO:0046872//metal ion binding;GO:0016168//chlorophyll binding	GO:0009765//photosynthesis, light harvesting;GO:0018298//protein-chromophore linkage	K08912//light-harvesting complex II chlorophyll a/b binding protein 1	gi|3036949|dbj|BAA25393.1|//light harvesting chlorophyll a/b-binding protein [Nicotiana sylvestris]
gene_16937	1278	0.03	0.07	1.22239	0.512534	NA	NA	NA	K08912//light-harvesting complex II chlorophyll a/b binding protein 1	gi|460376914|ref|XP_004234241.1|//PREDICTED: uncharacterized protein LOC101245729 [Solanum lycopersicum]
gene_16937	1278	129.51	317.85	1.29528	3.9716e-293	GO:0009535//chloroplast thylakoid membrane;GO:0009523//photosystem II;GO:0016021//integral component of membrane;GO:0009522//photosystem I	GO:0046872//metal ion binding;GO:0016168//chlorophyll binding	GO:0009765//photosynthesis, light harvesting;GO:0018298//protein-chromophore linkage	K08912//light-harvesting complex II chlorophyll a/b binding protein 1	gi|460376914|ref|XP_004234241.1|//PREDICTED: uncharacterized protein LOC101245729 [Solanum lycopersicum]
gene_17	1640	1.29	2.55	0.983126	0.00863632	NA	NA	NA	K16240//protein suppressor of PHYA-105 1	gi|697169351|ref|XP_009593566.1|//PREDICTED: protein SPA1-RELATED 2-like [Nicotiana tomentosiformis]
gene_17	1722	1.19	1.83	0.620882	0.054991	NA	GO:0003824//catalytic activity	NA	K10143//E3 ubiquitin-protein ligase RFWD2 [EC:2.3.2.27]	gi|565353963|ref|XP_006343888.1|//PREDICTED: protein SPA1-RELATED 2-like isoform X2 [Solanum tuberosum]
gene_17001	837	13.17	45.3	1.78226	4.56e-33	NA	NA	NA	NA	gi|698543313|ref|XP_009766701.1|//PREDICTED: uncharacterized protein LOC104218007 [Nicotiana sylvestris]
gene_17001	837	17.9	86.11	2.26622	1.59493e-113	GO:0005774//vacuolar membrane;GO:0009535//chloroplast thylakoid membrane;GO:0005886//plasma membrane	NA	NA	NA	gi|565377806|ref|XP_006355359.1|//PREDICTED: lipoxygenase homology domain-containing protein 1-like [Solanum tuberosum]
gene_17010	302	0.38	2.18	2.52026	0.075934	NA	NA	NA	NA	NA
gene_17010	302	0.29	1.16	2	0.223688	NA	NA	NA	NA	NA
gene_17078	1325	0.21	0.34	0.695145	0.532638	NA	NA	NA	NA	NA
gene_17078	1325	0.47	0.76	0.693339	0.297582	NA	NA	NA	NA	NA
gene_17087	960	1.84	3.17	0.784777	0.0452952	NA	NA	NA	K10589//ubiquitin-protein ligase E3 C [EC:2.3.2.26]	gi|723657137|ref|XP_010319245.1|//PREDICTED: E3 ubiquitin-protein ligase UPL6 [Solanum lycopersicum];gi|698587037|ref|XP_009779070.1|//PREDICTED: E3 ubiquitin-protein ligase UPL6 [Nicotiana sylvestris]
gene_17087	919	0.59	1.66	1.4924	0.0100973	GO:0005634//nucleus;GO:0000151//ubiquitin ligase complex	GO:0016874//ligase activity;GO:0004842//ubiquitin-protein transferase activity	GO:0008152//metabolic process;GO:0042787//protein ubiquitination involved in ubiquitin-dependent protein catabolic process	K10589//ubiquitin-protein ligase E3 C [EC:2.3.2.26]	gi|565341650|ref|XP_006337992.1|//PREDICTED: E3 ubiquitin-protein ligase UPL6-like [Solanum tuberosum];gi|460366314|ref|XP_004229032.1|//PREDICTED: E3 ubiquitin-protein ligase UPL6-like [Solanum lycopersicum]
gene_17090	529	1.34	3.52	1.39334	0.0227104	NA	NA	NA	K17906//autophagy-related protein 2	gi|698562897|ref|XP_009772540.1|//PREDICTED: uncharacterized protein LOC104222912 isoform X1 [Nicotiana sylvestris]
gene_17090	529	0.16	0.31	0.954196	0.63286	GO:0005730//nucleolus;GO:0005829//cytosol;GO:0005886//plasma membrane	GO:0008235//metalloexopeptidase activity	GO:0010150//leaf senescence;GO:0009220//pyrimidine ribonucleotide biosynthetic process;GO:0010388//cullin deneddylation;GO:0009640//photomorphogenesis;GO:0006508//proteolysis;GO:0001510//RNA methylation;GO:0006164//purine nucleotide biosynthetic process;GO:0006606//protein import into nucleus;GO:0006914//autophagy	NA	gi|359475378|ref|XP_002282086.2|//PREDICTED: uncharacterized protein LOC100257340 [Vitis vinifera]
gene_17119	399	0.13	0.51	1.97199	0.643798	NA	NA	NA	K01206//alpha-L-fucosidase [EC:3.2.1.51]	gi|698545567|ref|XP_009767430.1|//PREDICTED: GDSL esterase/lipase At5g03980-like isoform X3 [Nicotiana sylvestris];gi|698545561|ref|XP_009767428.1|//PREDICTED: acetylajmalan esterase-like isoform X1 [Nicotiana sylvestris]
gene_17119	399	0.01	0.62	5.9542	0.25394	NA	GO:0016787//hydrolase activity	NA	K00514//zeta-carotene desaturase [EC:1.3.5.6];K01206//alpha-L-fucosidase [EC:3.2.1.51]	gi|565355474|ref|XP_006344611.1|//PREDICTED: acetylajmalan esterase-like [Solanum tuberosum]
gene_17161	718	0.05	0.92	4.20163	0.0426992	NA	NA	NA	K14794//ribosomal RNA-processing protein 12	gi|697179836|ref|XP_009598890.1|//PREDICTED: uncharacterized protein LOC104094632 [Nicotiana tomentosiformis]
gene_17161	2157	0.42	3.29	2.96963	2.13994e-17	NA	NA	NA	NA	gi|565396543|ref|XP_006363870.1|//PREDICTED: uncharacterized protein LOC102584367 [Solanum tuberosum]
gene_17195	1959	0.01	0.14	3.80735	0.131345	NA	GO:0043565//sequence-specific DNA binding;GO:0003700//transcription factor activity, sequence-specific DNA binding	GO:0006355//regulation of transcription, DNA-templated	K04374//cyclic AMP-dependent transcription factor ATF-4	gi|697185484|ref|XP_009601775.1|//PREDICTED: basic leucine zipper 6 [Nicotiana tomentosiformis]
gene_17195	1959	0.01	0.23	4.52356	0.0162057	NA	GO:0003677//DNA binding	NA	NA	gi|565400316|ref|XP_006365676.1|//PREDICTED: transcription factor RF2a-like [Solanum tuberosum]
gene_17204	877	1.03	2.11	1.0346	0.0822526	NA	NA	NA	NA	gi|697140033|ref|XP_009624113.1|//PREDICTED: uncharacterized protein LOC104115236 [Nicotiana tomentosiformis]
gene_17204	1092	2.48	8.21	1.72704	3.41446e-12	GO:0005634//nucleus;GO:0005886//plasma membrane	NA	NA	NA	gi|565400322|ref|XP_006365679.1|//PREDICTED: uncharacterized protein LOC102579622 [Solanum tuberosum]
gene_1721	1179	0.08	0.54	2.75489	0.0426992	NA	GO:0004568//chitinase activity	GO:0006032//chitin catabolic process;GO:0005975//carbohydrate metabolic process	K01183//chitinase [EC:3.2.1.14]	gi|697141691|ref|XP_009624962.1|//PREDICTED: chitotriosidase-1-like [Nicotiana tomentosiformis]
gene_1721	1179	28.91	65.36	1.17684	2.93572e-49	GO:0005618//cell wall	GO:0035885//exochitinase activity;GO:0008843//endochitinase activity	GO:0006032//chitin catabolic process;GO:0009651//response to salt stress;GO:0009753//response to jasmonic acid;GO:0009737//response to abscisic acid	K01183//chitinase [EC:3.2.1.14]	gi|467689|emb|CAA55128.1|//chitinase/lysozyme [Nicotiana tabacum]
gene_17215	881	0.11	0.21	0.932886	0.643798	NA	NA	NA	NA	NA
gene_17215	881	0.36	0.72	1	0.275142	NA	NA	NA	NA	NA
gene_17234	3505	0.03	0.07	1.22239	0.390764	NA	NA	NA	K07305//peptide-methionine (R)-S-oxide reductase [EC:1.8.4.12];K03549//KUP system potassium uptake protein;K14794//ribosomal RNA-processing protein 12;K17982//geranyllinalool synthase [EC:4.2.3.144];K13420//LRR receptor-like serine/threonine-protein kinase FLS2 [EC:2.7.11.1]	gi|697162064|ref|XP_009589832.1|//PREDICTED: uncharacterized protein LOC104087135 [Nicotiana tomentosiformis];gi|697132853|ref|XP_009620480.1|//PREDICTED: uncharacterized protein LOC104112307 [Nicotiana tomentosiformis]
gene_17234	4061	0.19	0.32	0.752072	0.1943	NA	NA	NA	K12385//Niemann-Pick C1 protein;K04728//ataxia telangiectasia mutated family protein [EC:2.7.11.1];K05356//all-trans-nonaprenyl-diphosphate synthase [EC:2.5.1.84 2.5.1.85]	gi|565341693|ref|XP_006338010.1|//PREDICTED: F-box protein CPR30-like [Solanum tuberosum]
gene_17235	163	0.91	1.69	0.893085	0.643798	NA	NA	NA	NA	NA
gene_17235	163	0.63	1.25	0.988504	0.63286	NA	NA	NA	NA	NA
gene_17255	647	0.15	0.59	1.97575	0.230646	NA	NA	NA	NA	NA
gene_17255	647	0.25	0.62	1.31034	0.295976	NA	NA	NA	NA	NA
gene_17268	1687	0.05	0.16	1.67807	0.390764	NA	NA	NA	K01303//acylaminoacyl-peptidase [EC:3.4.19.1];K04730//interleukin-1 receptor-associated kinase 1 [EC:2.7.11.1]	gi|923929079|ref|XP_013733359.1|//PREDICTED: uncharacterized protein LOC106436951 [Brassica napus]
gene_17268	1687	0.05	0.23	2.20163	0.128466	NA	NA	NA	NA	gi|255571533|ref|XP_002526713.1|//conserved hypothetical protein [Ricinus communis]
gene_1727	285	0.01	0.39	5.2854	0.512534	NA	NA	NA	NA	gi|697142632|ref|XP_009625422.1|//PREDICTED: uncharacterized protein LOC104116303 isoform X1 [Nicotiana tomentosiformis]
gene_1727	285	0.01	0.62	5.9542	0.25394	NA	NA	NA	K10949//ER lumen protein retaining receptor	gi|565349638|ref|XP_006341796.1|//PREDICTED: uncharacterized protein LOC102603679 [Solanum tuberosum]
gene_17284	1500	0.06	0.24	2	0.230646	NA	NA	NA	K12815//pre-mRNA-splicing factor ATP-dependent RNA helicase DHX38/PRP16 [EC:3.6.4.13];K05609//ubiquitin carboxyl-terminal hydrolase L3 [EC:3.4.19.12]	gi|697125307|ref|XP_009616675.1|//PREDICTED: uncharacterized protein LOC104109163 [Nicotiana tomentosiformis];gi|697097751|ref|XP_009623235.1|//PREDICTED: uncharacterized protein LOC104114475 [Nicotiana tomentosiformis]
gene_17284	1950	0.01	0.2	4.32193	0.0322428	NA	NA	NA	K12815//pre-mRNA-splicing factor ATP-dependent RNA helicase DHX38/PRP16 [EC:3.6.4.13]	gi|565405404|ref|XP_006368083.1|//PREDICTED: uncharacterized protein LOC102595657, partial [Solanum tuberosum]
gene_173	252	2.89	8.69	1.58829	0.0173261	NA	NA	NA	NA	gi|698462061|ref|XP_009781905.1|//PREDICTED: uncharacterized protein LOC104230725 isoform X3 [Nicotiana sylvestris]
gene_173	252	3.26	5.04	0.628552	0.319834	NA	GO:0005524//ATP binding;GO:0017111//nucleoside-triphosphatase activity	GO:0008152//metabolic process	NA	gi|460403914|ref|XP_004247431.1|//PREDICTED: uncharacterized protein LOC101250339 [Solanum lycopersicum]
gene_17380	1644	0.01	0.05	2.32193	0.512534	NA	NA	NA	K01592//tyrosine decarboxylase [EC:4.1.1.25]	gi|697141565|ref|XP_009624897.1|//PREDICTED: tyrosine decarboxylase 1-like [Nicotiana tomentosiformis]
gene_17380	1644	0.24	2.52	3.39232	1.34855e-11	NA	GO:0016831//carboxy-lyase activity;GO:0030170//pyridoxal phosphate binding	GO:0006520//cellular amino acid metabolic process	K01592//tyrosine decarboxylase [EC:4.1.1.25]	gi|565352570|ref|XP_006343214.1|//PREDICTED: tyrosine/DOPA decarboxylase 1-like [Solanum tuberosum]
gene_17395	1030	0.27	0.8	1.56704	0.101313	NA	NA	NA	NA	NA
gene_17395	1030	0.01	0.84	6.39232	0.0005198	NA	NA	NA	NA	NA
gene_17429	4562	2.17	3.45	0.668901	0.000218494	NA	NA	NA	K17609//nucleoredoxin [EC:1.8.1.8]	gi|698531090|ref|XP_009762378.1|//PREDICTED: probable nucleoredoxin 1 [Nicotiana sylvestris]
gene_17429	4301	1.12	3.82	1.77007	3.63828e-21	NA	GO:0047134//protein-disulfide reductase activity	GO:0044699//single-organism process;GO:0055114//oxidation-reduction process;GO:0045454//cell redox homeostasis	NA	gi|359473194|ref|XP_003631263.1|//PREDICTED: LOW QUALITY PROTEIN: probable nucleoredoxin 1-like [Vitis vinifera];gi|565399395|ref|XP_006365240.1|//PREDICTED: probable nucleoredoxin 1-like [Solanum tuberosum]
gene_17434	1747	0.31	0.71	1.19555	0.0885154	NA	NA	NA	K00512//steroid 17alpha-monooxygenase / 17alpha-hydroxyprogesterone aldolase [EC:1.14.14.19 4.1.2.30];K15472//premnaspirodiene oxygenase [EC:1.14.13.121]	gi|698496883|ref|XP_009794456.1|//PREDICTED: premnaspirodiene oxygenase-like [Nicotiana sylvestris]
gene_17434	1747	3.15	11.42	1.85814	3.08008e-26	GO:0016021//integral component of membrane	GO:0020037//heme binding;GO:0016705//oxidoreductase activity, acting on paired donors, with incorporation or reduction of molecular oxygen;GO:0005506//iron ion binding;GO:0004497//monooxygenase activity	GO:0055114//oxidation-reduction process	K00517//null;K16085//9beta-pimara-7,15-diene oxidase [EC:1.14.13.144];K13267//flavonoid 6-hydroxylase [EC:1.14.13.-];K16083//ent-isokaurene C2-hydroxylase [EC:1.14.13.143]	gi|460395804|ref|XP_004243471.1|//PREDICTED: premnaspirodiene oxygenase-like [Solanum lycopersicum]
gene_1744	836	0.01	0.22	4.45943	0.259458	NA	NA	NA	NA	NA
gene_1744	836	0.48	0.76	0.662965	0.435534	NA	NA	NA	NA	NA
gene_17445	794	0.01	0.94	6.55459	0.00862578	NA	NA	NA	NA	NA
gene_17445	794	0.6	2.9	2.27302	2.55174e-05	NA	NA	NA	NA	NA
gene_17456	3944	0.45	0.84	0.900464	0.0949232	NA	NA	NA	K10624//E3 ubiquitin-protein ligase RBBP6 [EC:2.3.2.27]	gi|697124636|ref|XP_009616323.1|//PREDICTED: uncharacterized protein LOC104108884 [Nicotiana tomentosiformis]
gene_17456	3642	0.35	0.56	0.678072	0.0949456	NA	NA	NA	K11984//U4/U6.U5 tri-snRNP-associated protein 1	gi|565380486|ref|XP_006356629.1|//PREDICTED: uncharacterized protein LOC102585748 [Solanum tuberosum]
gene_17462	3017	0.01	0.03	1.58496	0.512534	NA	NA	NA	K13199//plasminogen activator inhibitor 1 RNA-binding protein;K01183//chitinase [EC:3.2.1.14]	gi|697163765|ref|XP_009590702.1|//PREDICTED: subtilisin-like protease [Nicotiana tomentosiformis]
gene_17462	3017	0.08	0.4	2.32193	0.0027767	NA	GO:0008236//serine-type peptidase activity	GO:0008152//metabolic process	NA	gi|565380545|ref|XP_006356658.1|//PREDICTED: subtilisin-like protease-like [Solanum tuberosum]
gene_17466	877	2.67	4.29	0.684138	0.058506	NA	NA	NA	NA	gi|697169961|ref|XP_009593890.1|//PREDICTED: calcium-transporting ATPase 3, endoplasmic reticulum-type-like [Nicotiana tomentosiformis]
gene_17466	877	0.65	1.39	1.09657	0.0981304	NA	NA	NA	NA	NA
gene_17480	931	0.01	0.1	3.32193	0.512534	NA	NA	NA	NA	NA
gene_17480	931	0.17	0.93	2.4517	0.0136527	NA	NA	NA	NA	NA
gene_17489	1596	0.01	0.17	4.08746	0.131345	NA	NA	NA	K04733//interleukin-1 receptor-associated kinase 4 [EC:2.7.11.1]	gi|698580134|ref|XP_009777205.1|//PREDICTED: serine/threonine-protein kinase At5g01020-like [Nicotiana sylvestris]
gene_17489	1596	0.24	0.58	1.27302	0.100776	NA	GO:0005524//ATP binding;GO:0004715//non-membrane spanning protein tyrosine kinase activity;GO:0004674//protein serine/threonine kinase activity	GO:0042742//defense response to bacterium;GO:0018108//peptidyl-tyrosine phosphorylation	K00924//null;K05658//ATP-binding cassette, subfamily B (MDR/TAP), member 1 [EC:3.6.3.44]	gi|565350873|ref|XP_006342386.1|//PREDICTED: putative receptor-like protein kinase At1g72540-like [Solanum tuberosum]
gene_17492	592	0.01	0.33	5.04439	0.259458	NA	NA	NA	K14007//protein transport protein SEC24;K05658//ATP-binding cassette, subfamily B (MDR/TAP), member 1 [EC:3.6.3.44]	gi|698577200|ref|XP_009776408.1|//PREDICTED: uncharacterized protein LOC104226188 [Nicotiana sylvestris]
gene_17492	592	0.01	0.82	6.35755	0.0162057	NA	NA	NA	K10949//ER lumen protein retaining receptor	gi|565349638|ref|XP_006341796.1|//PREDICTED: uncharacterized protein LOC102603679 [Solanum tuberosum]
gene_17509	2893	2.19	5.14	1.23084	7.36e-07	NA	NA	NA	K15340//DNA cross-link repair 1A protein	gi|697099980|ref|XP_009588874.1|//PREDICTED: uncharacterized protein LOC104086333 [Nicotiana tomentosiformis]
gene_17509	2893	0.82	2.57	1.64807	2.54698e-09	NA	NA	NA	K15340//DNA cross-link repair 1A protein	gi|565391630|ref|XP_006361524.1|//PREDICTED: uncharacterized protein LOC102596611 [Solanum tuberosum]
gene_17516	1247	0.3	0.51	0.765535	0.412228	NA	NA	NA	K05747//Wiskott-Aldrich syndrome protein	gi|697099978|ref|XP_009588866.1|//PREDICTED: extensin-2-like [Nicotiana tomentosiformis]
gene_17516	1247	0.44	2.61	2.56847	2.5361e-07	NA	NA	NA	K12199//vacuolar protein sorting-associated protein VTA1;K15174//RNA polymerase II-associated factor 1	gi|565403479|ref|XP_006367186.1|//PREDICTED: titin-like [Solanum tuberosum]
gene_17523	3421	0.1	0.25	1.32193	0.195264	NA	NA	NA	NA	NA
gene_17523	3421	0.08	0.2	1.32193	0.151115	NA	NA	NA	NA	NA
gene_17560	1244	0.01	0.36	5.16993	0.0336594	NA	NA	NA	NA	gi|970049426|ref|XP_015086223.1|//PREDICTED: protein tas-like [Solanum pennellii]
gene_17560	1244	0.01	0.06	2.58496	0.50524	NA	NA	NA	NA	gi|460404010|ref|XP_004247478.1|//PREDICTED: protein tas-like [Solanum lycopersicum]
gene_17561	780	2.1	5.04	1.26303	0.00148716	NA	NA	NA	K11251//histone H2A	gi|697168438|ref|XP_009593101.1|//PREDICTED: histone H2AX-like [Nicotiana tomentosiformis]
gene_17561	780	11.29	21.47	0.927277	2.38014e-08	GO:0005730//nucleolus;GO:0000786//nucleosome	GO:0003677//DNA binding;GO:0046982//protein heterodimerization activity	GO:0006334//nucleosome assembly	K11251//histone H2A	gi|565348289|ref|XP_006341148.1|//PREDICTED: histone H2AX-like [Solanum tuberosum]
gene_17564	1605	0.11	0.5	2.18442	0.0427672	NA	NA	NA	K07874//Ras-related protein Rab-1A;K01623//fructose-bisphosphate aldolase, class I [EC:4.1.2.13]	gi|661880514|emb|CDP15800.1|//unnamed protein product [Coffea canephora]
gene_17564	1605	10.32	25.99	1.33251	2.59486e-33	NA	NA	GO:0006865//amino acid transport	NA	gi|565370577|ref|XP_006351896.1|//PREDICTED: WAT1-related protein At4g08300-like [Solanum tuberosum]
gene_17579	2605	2.09	3.43	0.714706	0.00207498	NA	NA	NA	K03549//KUP system potassium uptake protein	gi|697109267|ref|XP_009608490.1|//PREDICTED: potassium transporter 6-like [Nicotiana tomentosiformis]
gene_17579	2605	0.47	0.91	0.953206	0.0204866	GO:0016021//integral component of membrane	GO:0015079//potassium ion transmembrane transporter activity	GO:0071805//potassium ion transmembrane transport	K03549//KUP system potassium uptake protein	gi|460385982|ref|XP_004238679.1|//PREDICTED: potassium transporter 6-like [Solanum lycopersicum]
gene_1763	297	0.39	1.11	1.50901	0.390764	NA	NA	NA	NA	NA
gene_1763	297	0.01	0.59	5.88264	0.25394	NA	NA	NA	NA	NA
gene_17668	743	11.23	17.83	0.666949	0.000516922	NA	NA	NA	K17815//exonuclease V [EC:3.1.-.-]	gi|698467983|ref|XP_009783251.1|//PREDICTED: exonuclease V, chloroplastic-like isoform X2 [Nicotiana sylvestris]
gene_17668	743	0.97	1.71	0.81794	0.177063	NA	NA	NA	NA	gi|565346698|ref|XP_006340385.1|//PREDICTED: exonuclease V, chloroplastic-like [Solanum tuberosum]
gene_17690	931	0.01	0.1	3.32193	0.512534	NA	NA	NA	NA	NA
gene_17690	931	0.01	0.34	5.08746	0.0641504	NA	NA	NA	NA	NA
gene_17737	1143	0.41	0.87	1.08539	0.158111	NA	NA	NA	NA	NA
gene_17737	1143	0.55	1.5	1.44746	0.0115899	NA	NA	NA	NA	NA
gene_17758	1393	0.01	0.06	2.58496	0.512534	NA	NA	NA	NA	NA
gene_17758	1393	0.11	0.28	1.34792	0.295976	NA	NA	NA	NA	NA
gene_17773	532	0.01	0.18	4.16993	0.512534	NA	NA	NA	NA	gi|697131075|ref|XP_009619592.1|//PREDICTED: uncharacterized protein LOC104111570 [Nicotiana tomentosiformis]
gene_17773	532	0.01	0.15	3.90689	0.50524	NA	NA	NA	NA	gi|565402868|ref|XP_006366891.1|//PREDICTED: uncharacterized protein LOC102594327 [Solanum tuberosum]
gene_17774	1512	0.01	0.41	5.35755	0.00862578	NA	NA	NA	NA	NA
gene_17774	1512	0.01	0.25	4.64386	0.0322428	NA	NA	NA	NA	NA
gene_17809	1543	0.34	0.69	1.02106	0.562578	NA	NA	NA	NA	NA
gene_17809	1346	0.72	2.93	2.02483	2.07698e-07	NA	NA	NA	NA	NA
gene_17819	1415	0.01	0.26	4.70044	0.0664906	NA	NA	NA	K18577//mannosylglycoprotein endo-beta-mannosidase [EC:3.2.1.152]	gi|971548419|ref|XP_015163679.1|//PREDICTED: uncharacterized protein LOC107060357 isoform X1 [Solanum tuberosum]
gene_17819	1415	0.19	0.6	1.65896	0.0369348	NA	NA	NA	NA	gi|565399498|ref|XP_006365287.1|//PREDICTED: uncharacterized protein LOC102597191 [Solanum tuberosum]
gene_17826	711	0.14	0.93	2.7318	0.0426992	NA	NA	NA	NA	gi|697190279|ref|XP_009604201.1|//PREDICTED: putative lipid-transfer protein DIR1 [Nicotiana tomentosiformis]
gene_17826	711	2.15	6.74	1.64841	3.41338e-06	NA	NA	NA	NA	gi|328685099|gb|AEB33949.1|//defective in induced resistance 1 protein [Nicotiana tabacum]
gene_17832	720	0.14	0.39	1.47805	0.643798	NA	NA	NA	NA	NA
gene_17832	720	0.11	0.22	1	0.63286	NA	NA	NA	NA	NA
gene_17836	5367	0.01	0.2	4.32193	0.000286766	NA	NA	NA	K03798//cell division protease FtsH [EC:3.4.24.-]	gi|697106040|ref|XP_009606853.1|//PREDICTED: ATP-dependent zinc metalloprotease FTSH, chloroplastic [Nicotiana tomentosiformis]
gene_17836	5367	0.01	0.15	3.90689	0.00103419	GO:0031977//thylakoid lumen;GO:0016021//integral component of membrane;GO:0009534//chloroplast thylakoid;GO:0031969//chloroplast membrane	GO:0046872//metal ion binding;GO:0005524//ATP binding;GO:0004222//metalloendopeptidase activity;GO:0008568//microtubule-severing ATPase activity	GO:0006508//proteolysis;GO:0051301//cell division;GO:0010205//photoinhibition;GO:0006200//ATP catabolic process;GO:0007049//cell cycle	K03798//cell division protease FtsH [EC:3.4.24.-]	gi|565350308|ref|XP_006342112.1|//PREDICTED: ATP-dependent zinc metalloprotease FTSH, chloroplastic-like [Solanum tuberosum]
gene_17882	1150	0.01	0.08	3	0.512534	GO:0005634//nucleus	GO:0003677//DNA binding;GO:0003700//transcription factor activity, sequence-specific DNA binding;GO:0046983//protein dimerization activity	GO:0006355//regulation of transcription, DNA-templated	K09264//MADS-box transcription factor, plant	gi|698506090|ref|XP_009798453.1|//PREDICTED: floral homeotic protein DEFICIENS-like [Nicotiana sylvestris]
gene_17882	1169	1.24	2.93	1.24056	0.00180024	GO:0005634//nucleus	GO:0003677//DNA binding;GO:0003700//sequence-specific DNA binding transcription factor activity;GO:0046983//protein dimerization activity	GO:0006355//regulation of transcription, DNA-templated	K09264//MADS-box transcription factor, plant	gi|46360339|gb|AAS88996.1|//TM6 protein [Nicotiana benthamiana];gi|565347339|ref|XP_006340689.1|//PREDICTED: floral homeotic protein DEFICIENS-like [Solanum tuberosum]
gene_17894	896	0.11	0.21	0.932886	0.643798	NA	NA	NA	NA	NA
gene_17894	896	0.09	0.18	1	0.63286	NA	NA	NA	NA	NA
gene_17904	2145	0.93	1.77	0.928447	0.0122982	NA	NA	NA	K03327//multidrug resistance protein, MATE family	gi|970006238|ref|XP_015063970.1|//PREDICTED: protein DETOXIFICATION 40-like isoform X1 [Solanum pennellii]
gene_17904	2145	5.82	11.14	0.936658	6.55692e-12	GO:0016021//integral component of membrane	GO:0015238//drug transmembrane transporter activity;GO:0015297//antiporter activity	GO:0006855//drug transmembrane transport	K03327//multidrug resistance protein, MATE family	gi|126363774|dbj|BAF47751.1|//multi antimicrobial extrusion family protein [Nicotiana tabacum]
gene_17909	1110	0.5	1.06	1.08406	0.313698	NA	NA	NA	NA	gi|697106521|ref|XP_009607090.1|//PREDICTED: uncharacterized protein LOC104101357 [Nicotiana tomentosiformis]
gene_17909	1236	1.59	3.71	1.22239	0.00242832	NA	NA	NA	NA	NA
gene_17917	2000	0.23	0.44	0.93587	0.22895	NA	NA	NA	K16911//ATP-dependent RNA helicase DDX21 [EC:3.6.4.13]	gi|697111087|ref|XP_009609424.1|//PREDICTED: nudix hydrolase 8 [Nicotiana tomentosiformis]
gene_17917	2000	0.15	1.19	2.98793	2.24944e-06	NA	GO:0016787//hydrolase activity	NA	NA	gi|565386893|ref|XP_006359242.1|//PREDICTED: nudix hydrolase 8-like [Solanum tuberosum]
gene_17955	467	0.44	1.5	1.76939	0.118409	NA	NA	NA	NA	NA
gene_17955	467	0.89	1.42	0.674014	0.435534	NA	NA	NA	NA	NA
gene_17966	519	6.78	10.77	0.667661	0.204494	GO:0005737//cytoplasm	GO:0015035//protein disulfide oxidoreductase activity	GO:0006662//glycerol ether metabolic process;GO:0055114//oxidation-reduction process;GO:0045454//cell redox homeostasis	K03671//thioredoxin 1	gi|698459759|ref|XP_009781368.1|//PREDICTED: uncharacterized protein LOC104230301 isoform X2 [Nicotiana sylvestris];gi|698584526|ref|XP_009778392.1|//PREDICTED: thioredoxin H-type [Nicotiana sylvestris]
gene_17966	1796	0.18	0.42	1.22239	0.186035	NA	NA	NA	K03671//thioredoxin 1	gi|586099|sp|Q07090.1|TRXH2_TOBAC//RecName: Full=Thioredoxin H-type 2; Short=Trx-H2
gene_17991	5255	0.26	0.43	0.725825	0.104585	NA	NA	NA	K14638//solute carrier family 15 (peptide/histidine transporter), member 3/4	gi|698524653|ref|XP_009759131.1|//PREDICTED: uncharacterized protein LOC104211732 [Nicotiana sylvestris]
gene_17991	5255	0.53	1.23	1.21459	5.25282e-06	NA	NA	NA	K14638//solute carrier family 15 (peptide/histidine transporter), member 3/4	gi|565400472|ref|XP_006365752.1|//PREDICTED: uncharacterized protein LOC102605733 [Solanum tuberosum]
gene_17996	673	0.01	0.27	4.75489	0.512534	NA	GO:0003964//RNA-directed DNA polymerase activity;GO:0003676//nucleic acid binding	GO:0015074//DNA integration;GO:0006278//RNA-dependent DNA replication	K03006//DNA-directed RNA polymerase II subunit RPB1 [EC:2.7.7.6];K20093//DNA excision repair protein ERCC-6-like [EC:3.6.4.12];K03549//KUP system potassium uptake protein;K18195//rhamnogalacturonan endolyase [EC:4.2.2.23];K05658//ATP-binding cassette, subfamily B (MDR/TAP), member 1 [EC:3.6.3.44]	gi|225016149|gb|ACN78973.1|//copia-type polyprotein [Glycine max]
gene_17996	673	0.7	1.2	0.777608	0.217878	NA	GO:0003964//RNA-directed DNA polymerase activity;GO:0003676//nucleic acid binding	GO:0015074//DNA integration;GO:0006278//RNA-dependent DNA replication	NA	gi|225016149|gb|ACN78973.1|//copia-type polyprotein [Glycine max]
gene_18015	1655	0.01	0.05	2.32193	0.512534	GO:0005622//intracellular	GO:0005524//ATP binding;GO:0004707//MAP kinase activity	GO:0000165//MAPK cascade	K04371//mitogen-activated protein kinase 1/3 [EC:2.7.11.24]	gi|134254744|gb|ABO65102.1|//mitogen-activated protein kinase Naf6, partial [Nicotiana attenuata]
gene_18015	1655	0.42	0.88	1.06711	0.09239	NA	GO:0005524//ATP binding;GO:0004707//MAP kinase activity	GO:0000165//MAPK cascade;GO:0006468//protein phosphorylation	K04371//mitogen-activated protein kinase 1/3 [EC:2.7.11.24]	gi|12718824|dbj|BAB32406.1|//NRK1 MAPK [Nicotiana tabacum]
gene_18046	607	0.16	0.32	1	0.643798	NA	NA	NA	NA	gi|698582978|ref|XP_009777976.1|//PREDICTED: uncharacterized protein LOC104227431 [Nicotiana sylvestris]
gene_18046	607	0.01	0.13	3.70044	0.50524	NA	NA	NA	NA	NA
gene_18052	2628	0.24	0.43	0.841302	0.209316	GO:0016021//integral component of membrane	GO:0004575//sucrose alpha-glucosidase activity	GO:0005975//carbohydrate metabolic process	K01193//beta-fructofuranosidase [EC:3.2.1.26]	gi|698574826|ref|XP_009775767.1|//PREDICTED: acid beta-fructofuranosidase-like [Nicotiana sylvestris]
gene_18052	2628	0.23	0.48	1.0614	0.0676676	GO:0009505//plant-type cell wall;GO:0000325//plant-type vacuole	GO:0004575//sucrose alpha-glucosidase activity	GO:0005975//carbohydrate metabolic process;GO:0009617//response to bacterium;GO:0080022//primary root development;GO:0071370//cellular response to gibberellin stimulus	K01193//beta-fructofuranosidase [EC:3.2.1.26]	gi|565378079|ref|XP_006355490.1|//PREDICTED: acid beta-fructofuranosidase-like [Solanum tuberosum]
gene_18063	3203	0.03	0.05	0.736966	0.643798	NA	NA	NA	K01303//acylaminoacyl-peptidase [EC:3.4.19.1];K09493//T-complex protein 1 subunit alpha;K04730//interleukin-1 receptor-associated kinase 1 [EC:2.7.11.1];K12819//pre-mRNA-processing factor SLU7	gi|697131349|ref|XP_009619729.1|//PREDICTED: uncharacterized protein LOC104111685 [Nicotiana tomentosiformis]
gene_18063	3203	0.01	0.02	1	0.50524	NA	NA	NA	NA	gi|502123194|ref|XP_004498028.1|//PREDICTED: uncharacterized protein LOC101513272, partial [Cicer arietinum]
gene_18069	1083	0.01	0.08	3	0.512534	NA	NA	NA	NA	NA
gene_18069	1083	0.01	0.07	2.80735	0.50524	NA	NA	NA	NA	NA
gene_18082	1554	0.01	0.17	4.08746	0.131345	NA	NA	NA	K03469//ribonuclease HI [EC:3.1.26.4]	gi|970028294|ref|XP_015075452.1|//PREDICTED: uncharacterized protein LOC107019476 [Solanum pennellii]
gene_18082	1554	0.01	0.1	3.32193	0.25394	NA	NA	NA	NA	gi|460398895|ref|XP_004244982.1|//PREDICTED: uncharacterized protein LOC101253213 [Solanum lycopersicum]
gene_18083	1505	0.18	0.65	1.85244	0.0395194	NA	NA	NA	K06883//uncharacterized protein;K10781//fatty acyl-ACP thioesterase B [EC:3.1.2.14 3.1.2.21];K13457//disease resistance protein RPM1	gi|723723391|ref|XP_010325213.1|//PREDICTED: uncharacterized protein LOC104648876 [Solanum lycopersicum]
gene_18083	1505	0.1	0.21	1.07039	0.461744	NA	NA	NA	K03655//ATP-dependent DNA helicase RecG [EC:3.6.4.12];K15360//centromere protein X	gi|460416137|ref|XP_004253406.1|//PREDICTED: uncharacterized protein LOC101250587 [Solanum lycopersicum]
gene_18099	2424	0.11	0.22	1	0.364566	NA	NA	NA	K15271//ATP-dependent DNA helicase HFM1/MER3 [EC:3.6.4.12];K19589//release factor glutamine methyltransferase [EC:2.1.1.297];K03452//magnesium/proton exchanger	gi|697144074|ref|XP_009626157.1|//PREDICTED: pentatricopeptide repeat-containing protein At3g51320-like [Nicotiana tomentosiformis];gi|661894861|emb|CDP01860.1|//unnamed protein product [Coffea canephora]
gene_18099	2424	0.31	0.66	1.0902	0.00882354	NA	NA	NA	K15271//ATP-dependent DNA helicase HFM1/MER3 [EC:3.6.4.12]	gi|565371482|ref|XP_006352332.1|//PREDICTED: pentatricopeptide repeat-containing protein At3g51320-like isoform X1 [Solanum tuberosum];gi|629086853|gb|KCW53210.1|//hypothetical protein EUGRSUZ_J02479 [Eucalyptus grandis]
gene_18109	1712	0.1	0.9	3.16993	9.43	NA	NA	NA	K16570//gamma-tubulin complex component 3;K01191//alpha-mannosidase [EC:3.2.1.24];K05658//ATP-binding cassette, subfamily B (MDR/TAP), member 1 [EC:3.6.3.44]	gi|147769855|emb|CAN61272.1|//hypothetical protein VITISV_039063 [Vitis vinifera]
gene_18109	1712	0.69	1.27	0.88016	0.052865	NA	NA	NA	K12619//5'-3' exoribonuclease 2 [EC:3.1.13.-];K01303//acylaminoacyl-peptidase [EC:3.4.19.1]	gi|147865272|emb|CAN84102.1|//hypothetical protein VITISV_041248 [Vitis vinifera]
gene_1813	877	2.18	3.48	0.674759	0.0922844	GO:0005634//nucleus	GO:0043565//sequence-specific DNA binding;GO:0003700//transcription factor activity, sequence-specific DNA binding	GO:0006355//regulation of transcription, DNA-templated	K14431//transcription factor TGA	gi|698440281|ref|XP_009759888.1|//PREDICTED: TGACG-sequence-specific DNA-binding protein TGA-2.1 [Nicotiana sylvestris]
gene_1813	877	0.63	0.99	0.652077	0.371464	GO:0005634//nucleus	GO:0043565//sequence-specific DNA binding;GO:0003700//sequence-specific DNA binding transcription factor activity	GO:0006355//regulation of transcription, DNA-templated	K14431//transcription factor TGA	gi|12230709|sp|O24160.1|TGA21_TOBAC//RecName: Full=TGACG-sequence-specific DNA-binding protein TGA-2.1; Short=TGA2.1
gene_18137	626	0.01	0.15	3.90689	0.512534	NA	NA	NA	NA	NA
gene_18137	626	0.01	0.39	5.2854	0.127634	NA	NA	NA	NA	NA
gene_18266	697	7.71	16.28	1.0783	1.65	GO:0016021//integral component of membrane	NA	NA	NA	gi|698490320|ref|XP_009791659.1|//PREDICTED: uncharacterized protein LOC104238865 [Nicotiana sylvestris]
gene_18266	697	10.53	16.17	0.618814	0.00133822	GO:0005739//mitochondrion	NA	NA	NA	gi|460405077|ref|XP_004248003.1|//PREDICTED: uncharacterized protein LOC101262458 [Solanum lycopersicum]
gene_18293	1365	2.51	4.61	0.877079	0.00214214	NA	NA	NA	K20283//golgin subfamily A member 4;K20478//golgin subfamily B member 1	gi|697127123|ref|XP_009617595.1|//PREDICTED: CAP-Gly domain-containing linker protein 1 [Nicotiana tomentosiformis]
gene_18293	1365	6.5	10.7	0.719099	2.16822e-05	NA	NA	NA	K06674//structural maintenance of chromosome 2;K10405//kinesin family member C1;K06669//structural maintenance of chromosome 3 (chondroitin sulfate proteoglycan 6);K10866//DNA repair protein RAD50 [EC:3.6.-.-]	gi|565353955|ref|XP_006343884.1|//PREDICTED: putative leucine-rich repeat-containing protein DDB_G0290503-like [Solanum tuberosum]
gene_183	4246	0.18	0.44	1.28951	0.0193651	NA	NA	NA	K11292//transcription elongation factor SPT6;K18577//mannosylglycoprotein endo-beta-mannosidase [EC:3.2.1.152]	gi|697173961|ref|XP_009595914.1|//PREDICTED: uncharacterized protein LOC104092110 isoform X4 [Nicotiana tomentosiformis]
gene_183	4246	0.13	0.51	1.97199	0.000351462	NA	NA	NA	K14321//nucleoporin-like protein 2;K13148//integrator complex subunit 11 [EC:3.1.27.-]	gi|147857933|emb|CAN80388.1|//hypothetical protein VITISV_000106 [Vitis vinifera]
gene_18300	721	0.54	2.48	2.19931	0.00189062	NA	NA	NA	NA	NA
gene_18300	721	0.45	1.66	1.88319	0.0126132	NA	NA	NA	NA	NA
gene_18352	1051	0.36	1.13	1.65025	0.0351898	NA	NA	NA	NA	gi|698578503|ref|XP_009776769.1|//PREDICTED: uncharacterized protein LOC104226454 [Nicotiana sylvestris]
gene_18352	1051	3.08	5.13	0.736028	0.00891936	NA	NA	NA	NA	gi|587864391|gb|EXB54050.1|//hypothetical protein L484_001388 [Morus notabilis]
gene_18360	983	0.01	0.28	4.80735	0.131345	NA	NA	NA	K19882//O-palmitoleoyl-L-serine hydrolase [EC:3.1.1.98];K20293//conserved oligomeric Golgi complex subunit 6	gi|697151598|ref|XP_009630024.1|//PREDICTED: uncharacterized protein LOC104120055 [Nicotiana tomentosiformis]
gene_18360	983	4.19	8.49	1.01881	2.06468e-05	NA	NA	NA	NA	gi|460395181|ref|XP_004243164.1|//PREDICTED: uncharacterized protein LOC101246263 [Solanum lycopersicum]
gene_18368	1490	0.01	0.12	3.58496	0.259458	NA	NA	NA	K00430//peroxidase [EC:1.11.1.7]	gi|698494525|ref|XP_009793456.1|//PREDICTED: peroxidase 60 [Nicotiana sylvestris]
gene_18368	1490	2.3	16.82	2.87047	1.09805e-53	NA	GO:0005488//binding;GO:0016491//oxidoreductase activity	NA	K00430//peroxidase [EC:1.11.1.7]	gi|460365969|ref|XP_004228866.1|//PREDICTED: peroxidase 60-like [Solanum lycopersicum]
gene_18373	952	0.1	0.77	2.94486	0.0237716	NA	NA	NA	K13993//HSP20 family protein	gi|698494543|ref|XP_009793463.1|//PREDICTED: inactive protein RESTRICTED TEV MOVEMENT 2-like [Nicotiana sylvestris]
gene_18373	952	0.5	0.95	0.925999	0.246884	NA	NA	NA	K11294//nucleolin	gi|460365989|ref|XP_004228876.1|//PREDICTED: uncharacterized protein LOC101250437 [Solanum lycopersicum]
gene_18402	299	0.77	1.84	1.25678	0.305716	NA	NA	NA	NA	gi|698560671|ref|XP_009771919.1|//PREDICTED: uncharacterized protein LOC104222385 [Nicotiana sylvestris]
gene_18402	299	7.4	12.05	0.703436	0.054991	GO:0048046//apoplast;GO:0009507//chloroplast	NA	GO:0009630//gravitropism;GO:0009793//embryo development ending in seed dormancy	NA	gi|565380465|ref|XP_006356619.1|//PREDICTED: uncharacterized protein LOC102582430 isoform X1 [Solanum tuberosum]
gene_18429	2827	0.06	0.15	1.32193	0.473814	NA	NA	NA	K14857//AdoMet-dependent rRNA methyltransferase SPB1 [EC:2.1.1.-];K11292//transcription elongation factor SPT6;K18577//mannosylglycoprotein endo-beta-mannosidase [EC:3.2.1.152]	gi|698528492|ref|XP_009761079.1|//PREDICTED: uncharacterized protein LOC104213303 [Nicotiana sylvestris]
gene_18429	2827	0.05	0.13	1.37851	0.295976	NA	NA	NA	K01855//tRNA pseudouridine38/39 synthase [EC:5.4.99.45];K01754//threonine dehydratase [EC:4.3.1.19];K14321//nucleoporin-like protein 2;K08775//breast cancer 2 susceptibility protein	gi|359491569|ref|XP_002280533.2|//PREDICTED: uncharacterized protein LOC100266246 [Vitis vinifera]
gene_18431	1500	0.8	1.37	0.776104	0.11536	NA	NA	NA	NA	gi|697108411|ref|XP_009608065.1|//PREDICTED: uncharacterized protein LOC104102135 [Nicotiana tomentosiformis]
gene_18431	1500	0.05	0.21	2.07039	0.223688	NA	NA	NA	NA	gi|565367346|ref|XP_006350331.1|//PREDICTED: uncharacterized protein LOC102600585 [Solanum tuberosum]
gene_18436	425	0.01	0.24	4.58496	0.512534	GO:0016021//integral component of membrane;GO:0009512//cytochrome b6f complex	GO:0045158//electron transporter, transferring electrons within cytochrome b6/f complex of photosystem II activity	GO:0017004//cytochrome complex assembly	K03689//cytochrome b6-f complex subunit 8	gi|297840943|ref|XP_002888353.1|//hypothetical protein ARALYDRAFT_893970 [Arabidopsis lyrata subsp. lyrata]
gene_18436	425	0.2	0.79	1.98185	0.223688	GO:0009512//cytochrome b6f complex;GO:0009507//chloroplast	GO:0045158//electron transporter, transferring electrons within cytochrome b6/f complex of photosystem II activity	GO:0017004//cytochrome complex assembly	K03689//cytochrome b6-f complex subunit 8	gi|297840943|ref|XP_002888353.1|//hypothetical protein ARALYDRAFT_893970 [Arabidopsis lyrata subsp. lyrata]
gene_1844	599	0.17	0.32	0.912537	0.643798	NA	NA	NA	NA	gi|641852797|gb|KDO71656.1|//hypothetical protein CISIN_1g038069mg, partial [Citrus sinensis]
gene_1844	599	0.01	0.27	4.75489	0.25394	NA	GO:0020037//heme binding;GO:0016705//oxidoreductase activity, acting on paired donors, with incorporation or reduction of molecular oxygen;GO:0005506//iron ion binding	GO:0055114//oxidation-reduction process	NA	gi|596291785|ref|XP_007226400.1|//hypothetical protein PRUPE_ppa022661mg [Prunus persica]
gene_18494	1660	0.83	1.45	0.80487	0.0789402	GO:0016021//integral component of membrane	NA	NA	K18693//diacylglycerol diphosphate phosphatase / phosphatidate phosphatase [EC:3.1.3.81 3.1.3.4]	gi|697184057|ref|XP_009601053.1|//PREDICTED: lipid phosphate phosphatase 2 [Nicotiana tomentosiformis]
gene_18494	1660	1.31	4.21	1.68425	5.27758e-09	GO:0005887//integral component of plasma membrane;GO:0005886//plasma membrane;GO:0005737//cytoplasm	GO:0003993//acid phosphatase activity;GO:0008195//phosphatidate phosphatase activity	GO:0009738//abscisic acid-activated signaling pathway;GO:0016311//dephosphorylation	NA	gi|565354560|ref|XP_006344178.1|//PREDICTED: lipid phosphate phosphatase 2-like [Solanum tuberosum]
gene_18517	783	0.01	0.12	3.58496	0.512534	NA	NA	NA	NA	NA
gene_18517	783	0.01	0.2	4.32193	0.25394	NA	NA	NA	NA	NA
gene_18581	295	0.78	3.36	2.10692	0.0427672	NA	NA	NA	K12447//UDP-sugar pyrophosphorylase [EC:2.7.7.64];K17982//geranyllinalool synthase [EC:4.2.3.144]	gi|697177418|ref|XP_009597668.1|//PREDICTED: uncharacterized protein LOC104093605 [Nicotiana tomentosiformis]
gene_18581	295	0.3	2.09	2.80047	0.0405556	NA	NA	NA	NA	gi|565402842|ref|XP_006366879.1|//PREDICTED: uncharacterized protein LOC102587048 isoform X2 [Solanum tuberosum]
gene_18672	1983	0.09	0.18	1	0.473814	NA	NA	NA	K14493//gibberellin receptor GID1 [EC:3.-.-.-]	gi|697106709|ref|XP_009607174.1|//PREDICTED: gibberellin receptor GID1B-like [Nicotiana tomentosiformis]
gene_18672	1983	2.3	9.05	1.97628	5.02482e-26	NA	GO:0016787//hydrolase activity	GO:0009939//positive regulation of gibberellic acid mediated signaling pathway;GO:0010325//raffinose family oligosaccharide biosynthetic process;GO:0048444//floral organ morphogenesis	K14493//gibberellin receptor GID1 [EC:3.-.-.-]	gi|511337404|gb|AGN72650.1|//gibberellin receptor GID1C [Petunia x hybrida]
gene_18675	4746	0.06	0.16	1.41504	0.101313	NA	NA	NA	NA	gi|698477280|ref|XP_009785873.1|//PREDICTED: uncharacterized protein LOC104234076 [Nicotiana sylvestris]
gene_18675	4746	0.05	0.17	1.76553	0.0369348	NA	NA	NA	NA	gi|460406306|ref|XP_004248607.1|//PREDICTED: uncharacterized protein LOC101247967 [Solanum lycopersicum]
gene_18679	1812	0.05	0.2	2	0.230646	NA	NA	NA	NA	gi|697129354|ref|XP_009618734.1|//PREDICTED: rho GTPase-activating protein 2-like [Nicotiana tomentosiformis]
gene_18679	1812	0.64	3.34	2.3837	9.57834e-12	GO:0005622//intracellular	NA	GO:0007165//signal transduction	NA	gi|565372431|ref|XP_006352797.1|//PREDICTED: rho GTPase-activating protein 2-like [Solanum tuberosum]
gene_18681	772	0.13	0.85	2.70895	0.0426992	NA	NA	NA	K11251//histone H2A	gi|697129350|ref|XP_009618732.1|//PREDICTED: histone H2AX-like [Nicotiana tomentosiformis]
gene_18681	772	8.1	13.99	0.788402	9.5245e-05	GO:0005634//nucleus;GO:0000786//nucleosome	GO:0003677//DNA binding;GO:0046982//protein heterodimerization activity	GO:0006334//nucleosome assembly	K11251//histone H2A	gi|565372427|ref|XP_006352795.1|//PREDICTED: histone H2AX-like [Solanum tuberosum]
gene_18682	2218	0.08	0.24	1.58496	0.192257	NA	NA	NA	K13420//LRR receptor-like serine/threonine-protein kinase FLS2 [EC:2.7.11.1]	gi|697156588|ref|XP_009587044.1|//PREDICTED: receptor protein kinase CLAVATA1-like [Nicotiana tomentosiformis]
gene_18682	2230	7.75	13.85	0.837618	1.39665e-12	GO:0005576//extracellular region;GO:0005739//mitochondrion	GO:0032440//2-alkenal reductase [NAD(P)] activity;GO:0016301//kinase activity	GO:0016310//phosphorylation;GO:0007165//signal transduction;GO:0055114//oxidation-reduction process	K13420//LRR receptor-like serine/threonine-protein kinase FLS2 [EC:2.7.11.1]	gi|565372425|ref|XP_006352794.1|//PREDICTED: LRR receptor-like serine/threonine-protein kinase ERL1-like [Solanum tuberosum]
gene_18684	2702	0.01	0.13	3.70044	0.0664906	NA	NA	NA	K10767//alkylated DNA repair protein alkB homolog 5 [EC:1.14.11.-]	gi|697106695|ref|XP_009607167.1|//PREDICTED: uncharacterized protein LOC104101431 [Nicotiana tomentosiformis]
gene_18684	2014	0.09	0.89	3.30581	1.17743e-05	NA	GO:0016491//oxidoreductase activity	NA	K10767//alkylated DNA repair protein alkB homolog 5 [EC:1.14.11.-];K10770//alkylated DNA repair protein alkB homolog 8 [EC:1.14.11.- 2.1.1.229]	gi|565372417|ref|XP_006352790.1|//PREDICTED: uncharacterized protein LOC102602285 [Solanum tuberosum]
gene_1870	1781	0.01	0.1	3.32193	0.259458	NA	NA	NA	K13783//MFS transporter, OPA family, solute carrier family 37 (glycerol-3-phosphate transporter), member 1/2	gi|697112706|ref|XP_009610231.1|//PREDICTED: putative glycerol-3-phosphate transporter 1 [Nicotiana tomentosiformis]
gene_1870	1781	0.09	1.16	3.68806	9.94638e-07	GO:0016021//integral component of membrane	GO:0005215//transporter activity	GO:0055085//transmembrane transport;GO:0055062//phosphate ion homeostasis	K13783//MFS transporter, OPA family, solute carrier family 37 (glycerol-3-phosphate transporter), member 1/2	gi|565384686|ref|XP_006358257.1|//PREDICTED: putative glycerol-3-phosphate transporter 1-like [Solanum tuberosum]
gene_18705	1125	0.25	0.48	0.941106	0.364566	NA	NA	NA	NA	NA
gene_18705	1125	0.01	0.07	2.80735	0.50524	NA	NA	NA	NA	NA
gene_18712	2985	0.12	0.35	1.54432	0.0552226	NA	NA	NA	NA	NA
gene_18712	2985	0.33	0.94	1.51019	0.000710526	NA	NA	NA	NA	NA
gene_18718	813	0.01	0.23	4.52356	0.259458	NA	NA	NA	NA	gi|698451858|ref|XP_009778626.1|//PREDICTED: uncharacterized protein LOC104227941 [Nicotiana sylvestris]
gene_18718	813	6.19	12.07	0.963414	1.00389e-05	NA	NA	NA	NA	gi|568847274|ref|XP_006477463.1|//PREDICTED: uncharacterized protein LOC102629387 [Citrus sinensis]
gene_18727	2310	0.01	0.11	3.45943	0.131345	GO:0009535//chloroplast thylakoid membrane;GO:0016021//integral component of membrane;GO:0009522//photosystem I	GO:0046872//metal ion binding;GO:0016168//chlorophyll binding	GO:0009765//photosynthesis, light harvesting;GO:0018298//protein-chromophore linkage	K08910//light-harvesting complex I chlorophyll a/b binding protein 4	gi|698566881|ref|XP_009773617.1|//PREDICTED: chlorophyll a-b binding protein P4, chloroplastic [Nicotiana sylvestris]
gene_18727	2310	73.7	157.27	1.09351	2.32894e-204	GO:0010287//plastoglobule;GO:0009941//chloroplast envelope;GO:0009534//chloroplast thylakoid;GO:0009522//photosystem I	GO:0046872//metal ion binding	GO:0009765//photosynthesis, light harvesting;GO:0080167//response to karrikin	K08910//light-harvesting complex I chlorophyll a/b binding protein 4	gi|575349|emb|CAA57877.1|//light-harvesting chlorophyll a /b binding protein [Nicotiana tabacum]
gene_18746	1250	0.01	0.07	2.80735	0.512534	NA	NA	NA	NA	gi|698512027|ref|XP_009801050.1|//PREDICTED: uncharacterized protein LOC104246853 [Nicotiana sylvestris]
gene_18746	1250	0.06	0.25	2.05889	0.223688	NA	NA	NA	NA	gi|470105503|ref|XP_004289122.1|//PREDICTED: uncharacterized protein LOC101309398 [Fragaria vesca subsp. vesca]
gene_18758	365	2.98	5.16	0.792059	0.154601	NA	NA	NA	K11418//histone deacetylase 11 [EC:3.5.1.98]	gi|697099322|ref|XP_009631188.1|//PREDICTED: histone deacetylase 2 isoform X2 [Nicotiana tomentosiformis]
gene_18758	365	0.47	3.5	2.89662	0.00141325	NA	GO:0016787//hydrolase activity	GO:0008152//metabolic process	K11418//histone deacetylase 11 [EC:3.5.1.98]	gi|565390519|ref|XP_006360985.1|//PREDICTED: histone deacetylase 2-like [Solanum tuberosum]
gene_18765	2704	0.07	0.23	1.71621	0.118409	NA	GO:0016301//kinase activity;GO:0016740//transferase activity	GO:0016310//phosphorylation	K13428//LRR receptor-like serine/threonine-protein kinase EFR [EC:2.7.11.1];K13420//LRR receptor-like serine/threonine-protein kinase FLS2 [EC:2.7.11.1]	gi|698534568|ref|XP_009763903.1|//PREDICTED: probable leucine-rich repeat receptor-like protein kinase At1g35710 [Nicotiana sylvestris];gi|970414592|ref|NP_001305052.1|//leucine-rich repeat (LRR) family protein precursor [Solanum lycopersicum];gi|565387594|ref|XP_006359580.1|//PREDICTED: probable leucine-rich repeat receptor-like protein kinase At1g35710 [Solanum tuberosum];gi|358248828|ref|NP_00…
gene_18765	2302	0.13	0.46	1.82312	0.0204006	GO:0005768//endosome;GO:0005794//Golgi apparatus;GO:0016023//cytoplasmic membrane-bounded vesicle;GO:0005886//plasma membrane;GO:0005802//trans-Golgi network	GO:0032440//2-alkenal reductase [NAD(P)] activity;GO:0016301//kinase activity;GO:0016491//oxidoreductase activity	GO:0016310//phosphorylation;GO:0010103//stomatal complex morphogenesis;GO:0008152//metabolic process;GO:0007165//signal transduction;GO:0048443//stamen development;GO:0055114//oxidation-reduction process;GO:0002237//response to molecule of bacterial origin	K13420//LRR receptor-like serine/threonine-protein kinase FLS2 [EC:2.7.11.1]	gi|255542096|ref|XP_002512112.1|//serine-threonine protein kinase, plant-type, putative [Ricinus communis];gi|565387594|ref|XP_006359580.1|//PREDICTED: probable leucine-rich repeat receptor-like protein kinase At1g35710-like [Solanum tuberosum];gi|356499873|ref|XP_003518760.1|//PREDICTED: probable leucine-rich repeat receptor-like protein kinase At1g35710-like isoform 1 [Glycine max]
gene_18774	513	0.2	0.38	0.925999	0.643798	NA	NA	NA	NA	NA
gene_18774	513	0.01	0.32	5	0.25394	NA	NA	NA	NA	NA
gene_18813	3091	0.33	0.82	1.31316	0.00811654	GO:0005794//Golgi apparatus;GO:0016021//integral component of membrane	GO:0030246//carbohydrate binding;GO:0010488//UDP-galactose:N-glycan beta-1,3-galactosyltransferase activity	GO:0006486//protein glycosylation;GO:0010493//Lewis a epitope biosynthetic process	K14413//beta-1,3-galactosyltransferase [EC:2.4.1.-]	gi|697173947|ref|XP_009595906.1|//PREDICTED: beta-1,3-galactosyltransferase 15 isoform X1 [Nicotiana tomentosiformis]
gene_18813	3091	1.37	2.69	0.97343	2.99122e-05	GO:0005794//Golgi apparatus;GO:0016021//integral component of membrane	GO:0030246//carbohydrate binding;GO:0047220//galactosylxylosylprotein 3-beta-galactosyltransferase activity;GO:0010488//UDP-galactose:N-glycan beta-1,3-galactosyltransferase activity	GO:0006486//protein glycosylation;GO:0010493//Lewis a epitope biosynthetic process	K14413//beta-1,3-galactosyltransferase [EC:2.4.1.-]	gi|460386276|ref|XP_004238825.1|//PREDICTED: beta-1,3-galactosyltransferase 15-like [Solanum lycopersicum]
gene_18823	562	1.43	2.42	0.758992	0.232704	NA	NA	NA	K02911//large subunit ribosomal protein L32	gi|697100802|ref|XP_009592867.1|//PREDICTED: uncharacterized protein LOC104089626 [Nicotiana tomentosiformis]
gene_18823	562	0.58	2.31	1.99377	0.00772068	GO:0005840//ribosome	NA	NA	NA	gi|565364088|ref|XP_006348759.1|//PREDICTED: uncharacterized protein LOC102589553 isoform X2 [Solanum tuberosum]
gene_18829	1652	0.31	0.81	1.38565	0.0472332	NA	NA	NA	K13457//disease resistance protein RPM1	gi|698435056|ref|XP_009799816.1|//PREDICTED: uncharacterized protein LOC104245825 [Nicotiana sylvestris]
gene_18829	1652	0.19	0.55	1.53343	0.0803602	NA	NA	NA	NA	gi|565354772|ref|XP_006344283.1|//PREDICTED: uncharacterized protein LOC102597177 [Solanum tuberosum];gi|565374894|ref|XP_006353980.1|//PREDICTED: uncharacterized protein LOC102589567 [Solanum tuberosum]
gene_18839	311	0.01	0.7	6.12928	0.259458	NA	NA	NA	NA	gi|947097353|gb|KRH45938.1|//hypothetical protein GLYMA_08G302100 [Glycine max]
gene_18839	311	0.01	0.84	6.39232	0.127634	NA	NA	NA	NA	gi|297738384|emb|CBI27585.3|//unnamed protein product [Vitis vinifera]
gene_18847	1484	0.81	1.93	1.25261	0.00587356	NA	NA	NA	K12581//CCR4-NOT transcription complex subunit 7/8;K13126//polyadenylate-binding protein;K01054//acylglycerol lipase [EC:3.1.1.23]	gi|697150632|ref|XP_009629525.1|//PREDICTED: putative NAC domain-containing protein 94 isoform X2 [Nicotiana tomentosiformis];gi|697150630|ref|XP_009629524.1|//PREDICTED: putative NAC domain-containing protein 94 isoform X1 [Nicotiana tomentosiformis]
gene_18847	1485	0.1	0.31	1.63227	0.184886	NA	GO:0003677//DNA binding	GO:0006355//regulation of transcription, DNA-templated	NA	gi|565401244|ref|XP_006366116.1|//PREDICTED: protein FEZ-like [Solanum tuberosum]
gene_18853	1302	0.01	0.28	4.80735	0.0664906	NA	NA	NA	NA	gi|698564021|ref|XP_009772868.1|//PREDICTED: uncharacterized protein LOC104223191 [Nicotiana sylvestris]
gene_18853	1302	3	5.16	0.782409	0.00243746	GO:0005634//nucleus	NA	NA	NA	gi|565395570|ref|XP_006363411.1|//PREDICTED: uncharacterized protein LOC102602574 [Solanum tuberosum]
gene_18863	1611	0.06	0.11	0.874469	0.643798	NA	NA	NA	K16296//serine carboxypeptidase-like clade I [EC:3.4.16.-]	gi|698547372|ref|XP_009768014.1|//PREDICTED: serine carboxypeptidase-like 17 [Nicotiana sylvestris]
gene_18863	1611	0.01	0.1	3.32193	0.25394	NA	GO:0004180//carboxypeptidase activity	NA	K13289//cathepsin A (carboxypeptidase C) [EC:3.4.16.5];K09756//serine carboxypeptidase-like 19 [EC:3.4.16.- 2.3.1.91]	gi|565352459|ref|XP_006343160.1|//PREDICTED: serine carboxypeptidase-like 18-like isoform X1 [Solanum tuberosum]
gene_18889	945	0.1	0.19	0.925999	0.643798	NA	NA	NA	NA	NA
gene_18889	945	0.01	0.08	3	0.50524	NA	NA	NA	NA	NA
gene_1890	2438	0.31	0.47	0.600393	0.313698	NA	NA	NA	K05909//laccase [EC:1.10.3.2];K14485//transport inhibitor response 1;K18195//rhamnogalacturonan endolyase [EC:4.2.2.23]	gi|971582902|ref|XP_015159877.1|//PREDICTED: uncharacterized protein LOC107058557 [Solanum tuberosum]
gene_1890	3686	0.36	0.57	0.662965	0.0126432	NA	NA	NA	K14485//transport inhibitor response 1	gi|460375573|ref|XP_004233579.1|//PREDICTED: uncharacterized protein LOC101260201 [Solanum lycopersicum];gi|460375571|ref|XP_004233578.1|//PREDICTED: putative ribonuclease H protein At1g65750-like [Solanum lycopersicum]
gene_18900	1743	0.01	0.1	3.32193	0.259458	NA	NA	NA	K04733//interleukin-1 receptor-associated kinase 4 [EC:2.7.11.1];K18873//pathogen-induced protein kinase	gi|698507759|ref|XP_009799201.1|//PREDICTED: probable serine/threonine-protein kinase RLCKVII [Nicotiana sylvestris]
gene_18900	1821	0.22	0.55	1.32193	0.0668822	NA	GO:0005524//ATP binding;GO:0004715//non-membrane spanning protein tyrosine kinase activity;GO:0004674//protein serine/threonine kinase activity;GO:0004672//protein kinase activity;GO:0000166//nucleotide binding	GO:0016310//phosphorylation;GO:0018108//peptidyl-tyrosine phosphorylation	K13430//serine/threonine-protein kinase PBS1 [EC:2.7.11.1]	gi|460391296|ref|XP_004241259.1|//PREDICTED: probable serine/threonine-protein kinase RLCKVII-like [Solanum lycopersicum];gi|304442676|gb|ADM34979.1|//receptor-like cytoplasmic protein kinase 1 [Capsicum annuum]
gene_18909	2831	0.01	0.19	4.24793	0.0170393	NA	NA	NA	NA	NA
gene_18909	2831	0.05	0.19	1.926	0.113098	NA	NA	NA	NA	NA
gene_18911	986	3.21	5.2	0.695938	0.0261028	NA	NA	NA	K03686//molecular chaperone DnaJ	gi|698545795|ref|XP_009767506.1|//PREDICTED: chaperone protein dnaJ 1, mitochondrial [Nicotiana sylvestris]
gene_18911	986	1.81	2.76	0.608679	0.1203	NA	GO:0046872//metal ion binding;GO:0005524//ATP binding;GO:0051082//unfolded protein binding;GO:0031072//heat shock protein binding	GO:0006457//protein folding;GO:0009408//response to heat	K03686//molecular chaperone DnaJ	gi|460380038|ref|XP_004235765.1|//PREDICTED: chaperone protein DnaJ-like [Solanum lycopersicum]
gene_18937	1259	0.01	0.14	3.80735	0.259458	NA	NA	NA	NA	gi|698512910|ref|XP_009801439.1|//PREDICTED: probable membrane-associated kinase regulator 6 [Nicotiana sylvestris]
gene_18937	1259	11.38	18.48	0.699464	1.70198e-07	NA	NA	NA	NA	gi|460370717|ref|XP_004231196.1|//PREDICTED: probable membrane-associated kinase regulator 6-like [Solanum lycopersicum]
gene_18945	1630	0.14	0.34	1.28011	0.192257	NA	NA	NA	K03015//DNA-directed RNA polymerase II subunit RPB7	gi|698458829|ref|XP_009781150.1|//PREDICTED: DNA-directed RNA polymerase II subunit RPB7-like [Nicotiana sylvestris]
gene_18945	1480	0.01	0.15	3.90689	0.25394	GO:0005665//DNA-directed RNA polymerase II, core complex;GO:0005634//nucleus	GO:0003899//DNA-directed RNA polymerase activity;GO:0003723//RNA binding	GO:0006351//transcription, DNA-templated	K03015//DNA-directed RNA polymerase II subunit RPB7	gi|460389482|ref|XP_004240381.1|//PREDICTED: DNA-directed RNA polymerase II subunit RPB7-like [Solanum lycopersicum]
gene_18966	1940	0.42	0.64	0.607683	0.337486	NA	NA	NA	K13648//alpha-1,4-galacturonosyltransferase [EC:2.4.1.43]	gi|697139785|ref|XP_009623986.1|//PREDICTED: probable galacturonosyltransferase-like 9 [Nicotiana tomentosiformis]
gene_18966	1940	1.67	5.48	1.71433	2.70408e-13	NA	GO:0016757//transferase activity, transferring glycosyl groups	GO:0008152//metabolic process	K13648//alpha-1,4-galacturonosyltransferase [EC:2.4.1.43]	gi|565381728|ref|XP_006357215.1|//PREDICTED: probable galacturonosyltransferase-like 9-like [Solanum tuberosum]
gene_18984	1162	0.24	0.55	1.1964	0.243022	NA	NA	NA	K05909//laccase [EC:1.10.3.2];K00620//glutamate N-acetyltransferase / amino-acid N-acetyltransferase [EC:2.3.1.35 2.3.1.1];K18195//rhamnogalacturonan endolyase [EC:4.2.2.23];K11000//callose synthase [EC:2.4.1.-];K18577//mannosylglycoprotein endo-beta-mannosidase [EC:3.2.1.152]	gi|698519783|ref|XP_009804761.1|//PREDICTED: uncharacterized protein LOC104249929 [Nicotiana sylvestris]
gene_18984	1162	0.01	0.27	4.75489	0.0641504	NA	NA	NA	K12619//5'-3' exoribonuclease 2 [EC:3.1.13.-];K01855//tRNA pseudouridine38/39 synthase [EC:5.4.99.45];K13217//pre-mRNA-processing factor 39;K13148//integrator complex subunit 11 [EC:3.1.27.-];K14327//regulator of nonsense transcripts 2	gi|359486871|ref|XP_002272748.2|//PREDICTED: uncharacterized protein LOC100256388 [Vitis vinifera]
gene_18992	916	0.01	0.1	3.32193	0.512534	NA	NA	NA	NA	NA
gene_18992	916	0.01	0.34	5.08746	0.0641504	NA	NA	NA	NA	NA
gene_19041	1587	13.01	31.25	1.26424	3.96e-33	GO:0048046//apoplast;GO:0009505//plant-type cell wall;GO:0016021//integral component of membrane	GO:0052692//raffinose alpha-galactosidase activity	GO:0005975//carbohydrate metabolic process	K07407//alpha-galactosidase [EC:3.2.1.22]	gi|255544191|ref|XP_002513158.1|//PREDICTED: alpha-galactosidase 1 [Ricinus communis];gi|697136605|ref|XP_009622382.1|//PREDICTED: alpha-galactosidase-like [Nicotiana tomentosiformis]
gene_19041	1425	18.58	38.93	1.06713	4.3498e-34	GO:0048046//apoplast;GO:0009505//plant-type cell wall;GO:0005737//cytoplasm	GO:0052692//raffinose alpha-galactosidase activity	GO:0046477//glycosylceramide catabolic process;GO:0016139//glycoside catabolic process;GO:0009311//oligosaccharide metabolic process	K07407//alpha-galactosidase [EC:3.2.1.22]	gi|565390244|ref|XP_006360855.1|//PREDICTED: alpha-galactosidase-like [Solanum tuberosum]
gene_19044	3143	0.13	0.61	2.2303	0.000394672	NA	NA	NA	K18643//katanin p80 WD40 repeat-containing subunit B1	gi|697136603|ref|XP_009622381.1|//PREDICTED: katanin p80 WD40 repeat-containing subunit B1 homolog {ECO:0000255|HAMAP-Rule:MF_03022}-like isoform X3 [Nicotiana tomentosiformis];gi|697136597|ref|XP_009622378.1|//PREDICTED: katanin p80 WD40 repeat-containing subunit B1 homolog {ECO:0000255|HAMAP-Rule:MF_03022}-like isoform X1 [Nicotiana tomentosiformis]
gene_19044	2473	0.52	2.36	2.1822	1.91362e-14	GO:0008352//katanin complex;GO:0044424//intracellular part;GO:0005874//microtubule;GO:0043234//protein complex;GO:0015630//microtubule cytoskeleton;GO:0044430//cytoskeletal part;GO:0005737//cytoplasm	GO:0016746//transferase activity, transferring acyl groups;GO:0016740//transferase activity;GO:0008017//microtubule binding	GO:0008152//metabolic process;GO:0051013//microtubule severing	K14963//COMPASS component SWD3	gi|565390246|ref|XP_006360856.1|//PREDICTED: katanin p80 WD40 repeat-containing subunit B1 homolog [Solanum tuberosum];gi|460382301|ref|XP_004236878.1|//PREDICTED: katanin p80 WD40 repeat-containing subunit B1 homolog [Solanum lycopersicum]
gene_19073	2674	0.65	1.02	0.650058	0.110393	NA	NA	NA	K00278//L-aspartate oxidase [EC:1.4.3.16]	gi|697102292|ref|XP_009600325.1|//PREDICTED: methyl-CpG-binding domain-containing protein 9 [Nicotiana tomentosiformis];gi|698531850|ref|XP_009762755.1|//PREDICTED: methyl-CpG-binding domain-containing protein 9 [Nicotiana sylvestris]
gene_19073	2639	1.03	1.56	0.598902	0.0501242	NA	NA	NA	NA	gi|565399329|ref|XP_006365207.1|//PREDICTED: methyl-CpG-binding domain-containing protein 9-like [Solanum tuberosum]
gene_19085	865	0.12	0.42	1.80735	0.390764	NA	NA	NA	NA	NA
gene_19085	865	0.02	0.28	3.80735	0.127634	NA	NA	NA	NA	NA
gene_19088	744	0.01	0.63	5.97728	0.0336594	NA	NA	NA	NA	NA
gene_19088	744	0.22	1.07	2.28204	0.0235788	NA	NA	NA	NA	NA
gene_19106	571	0.01	0.17	4.08746	0.512534	NA	NA	NA	NA	NA
gene_19106	571	0.57	1.42	1.31686	0.123334	NA	NA	NA	NA	NA
gene_19109	1630	0.22	0.71	1.69032	0.0351898	NA	NA	NA	K07562//nonsense-mediated mRNA decay protein 3	gi|698521225|ref|XP_009757419.1|//PREDICTED: uncharacterized protein LOC104210260 [Nicotiana sylvestris]
gene_19109	1630	0.14	0.99	2.822	0.000173047	GO:0005739//mitochondrion;GO:0009706//chloroplast inner membrane	NA	GO:0009648//photoperiodism;GO:0048366//leaf development;GO:0000302//response to reactive oxygen species	K07562//nonsense-mediated mRNA decay protein 3;K14945//protein quaking	gi|460411210|ref|XP_004251007.1|//PREDICTED: uncharacterized protein LOC101244740 [Solanum lycopersicum]
gene_19110	3594	0.62	0.99	0.67516	0.045427	NA	NA	NA	K15095//(+)-neomenthol dehydrogenase [EC:1.1.1.208]	gi|698521227|ref|XP_009757420.1|//PREDICTED: BTB/POZ domain-containing protein At3g44820 [Nicotiana sylvestris]
gene_19110	3594	0.88	1.69	0.941448	0.000461278	NA	NA	NA	NA	gi|565364724|ref|XP_006349068.1|//PREDICTED: BTB/POZ domain-containing protein At3g44820-like isoform X1 [Solanum tuberosum]
gene_19112	1169	0.48	1.32	1.45943	0.026509	NA	NA	NA	K13457//disease resistance protein RPM1	gi|698509948|ref|XP_009800164.1|//PREDICTED: putative late blight resistance protein homolog R1B-12 isoform X1 [Nicotiana sylvestris]
gene_19112	1238	1.43	4.01	1.48759	5.46454e-06	NA	GO:0000166//nucleotide binding	NA	K13457//disease resistance protein RPM1	gi|460376178|ref|XP_004233876.1|//PREDICTED: late blight resistance protein R1-A-like [Solanum lycopersicum];gi|565380085|ref|XP_006356446.1|//PREDICTED: putative late blight resistance protein homolog R1B-14-like [Solanum tuberosum]
gene_1912	274	0.01	0.41	5.35755	0.512534	NA	NA	NA	NA	gi|697144898|ref|XP_009626573.1|//PREDICTED: 3,9-dihydroxypterocarpan 6A-monooxygenase-like isoform X1 [Nicotiana tomentosiformis]
gene_1912	274	0.01	0.33	5.04439	0.50524	NA	NA	NA	NA	NA
gene_19127	7109	0.05	0.12	1.26303	0.130317	NA	NA	NA	NA	gi|697164736|ref|XP_009591180.1|//PREDICTED: uncharacterized protein LOC104088240 [Nicotiana tomentosiformis]
gene_19127	7109	0.12	0.58	2.27302	2.71868e-08	NA	NA	NA	K10589//ubiquitin-protein ligase E3 C [EC:2.3.2.26]	gi|565389894|ref|XP_006360683.1|//PREDICTED: uncharacterized protein LOC102597363 [Solanum tuberosum]
gene_19163	449	0.01	0.45	5.49185	0.259458	NA	NA	NA	NA	gi|697123895|ref|XP_009615944.1|//PREDICTED: LOW QUALITY PROTEIN: uncharacterized protein LOC104108577 [Nicotiana tomentosiformis]
gene_19163	449	0.01	3.52	8.45943	2.11692e-06	NA	NA	NA	NA	gi|460416137|ref|XP_004253406.1|//PREDICTED: uncharacterized protein LOC101250587 [Solanum lycopersicum]
gene_1917	1530	0.12	0.23	0.938599	0.473814	NA	NA	NA	NA	gi|697119469|ref|XP_009613690.1|//PREDICTED: uncharacterized protein LOC104106772 [Nicotiana tomentosiformis]
gene_1917	1571	0.36	1.16	1.68806	0.00157596	NA	NA	NA	NA	gi|38194929|gb|AAR13317.1|//gag-pol polyprotein [Phaseolus vulgaris]
gene_19211	824	0.47	0.9	0.937264	0.286904	NA	NA	NA	NA	gi|698546590|ref|XP_009767756.1|//PREDICTED: uncharacterized protein LOC104218869 [Nicotiana sylvestris]
gene_19211	824	1.94	3.46	0.834715	0.0365306	NA	NA	NA	NA	NA
gene_19231	318	0.18	0.34	0.917538	0.512534	NA	NA	NA	NA	NA
gene_19231	318	0.01	0.27	4.75489	0.994774	NA	NA	NA	NA	NA
gene_19236	1018	0.01	0.13	3.70044	0.512534	NA	NA	NA	K13128//zinc finger CCHC domain-containing protein 8	gi|698538232|ref|XP_009765071.1|//PREDICTED: protein GLUTAMINE DUMPER 2-like [Nicotiana sylvestris]
gene_19236	1018	0.23	0.38	0.724366	0.518156	NA	NA	NA	NA	gi|565351011|ref|XP_006342454.1|//PREDICTED: protein GLUTAMINE DUMPER 5-like [Solanum tuberosum]
gene_19238	3511	0.1	0.27	1.43296	0.0854838	NA	NA	NA	K17710//pentatricopeptide repeat domain-containing protein 1	gi|698508113|ref|XP_009799348.1|//PREDICTED: pentatricopeptide repeat-containing protein At4g20770 [Nicotiana sylvestris]
gene_19238	3511	0.09	0.32	1.83007	0.0126132	GO:0009536//plastid;GO:0005739//mitochondrion	NA	NA	K15271//ATP-dependent DNA helicase HFM1/MER3 [EC:3.6.4.12]	gi|565372471|ref|XP_006352817.1|//PREDICTED: pentatricopeptide repeat-containing protein At4g20770-like [Solanum tuberosum]
gene_19293	551	0.01	0.35	5.12928	0.259458	NA	NA	NA	NA	NA
gene_19293	551	0.15	0.3	1	0.63286	NA	NA	NA	NA	NA
gene_19296	4157	0.02	0.04	1	0.643798	NA	NA	NA	NA	gi|698481975|ref|XP_009787939.1|//PREDICTED: uncharacterized protein LOC104235815 [Nicotiana sylvestris]
gene_19296	4157	0.06	0.13	1.11548	0.23337	NA	NA	NA	NA	gi|255076960|ref|XP_002502142.1|//predicted protein [Micromonas sp. RCC299]
gene_19301	352	0.31	1.8	2.53766	0.0170393	NA	NA	NA	NA	gi|698563259|ref|XP_009772645.1|//PREDICTED: uncharacterized protein LOC104222992 isoform X1 [Nicotiana sylvestris]
gene_19301	352	0.01	0.24	4.58496	0.50524	NA	NA	NA	NA	gi|565343604|ref|XP_006338920.1|//PREDICTED: mucin-17-like [Solanum tuberosum]
gene_19303	280	0.42	1.2	1.51457	0.390764	NA	NA	NA	NA	gi|698563259|ref|XP_009772645.1|//PREDICTED: uncharacterized protein LOC104222992 isoform X1 [Nicotiana sylvestris]
gene_19303	280	0.01	0.32	5	0.50524	GO:0005886//plasma membrane	NA	NA	NA	gi|460406277|ref|XP_004248593.1|//PREDICTED: uncharacterized protein LOC101260484 [Solanum lycopersicum]
gene_19309	918	0.52	1.11	1.09398	0.158111	NA	NA	NA	NA	gi|698546389|ref|XP_009767690.1|//PREDICTED: F-box/LRR-repeat protein At3g03360-like isoform X1 [Nicotiana sylvestris]
gene_19309	918	0.01	0.43	5.42626	0.0322428	NA	NA	NA	NA	gi|460383743|ref|XP_004237577.1|//PREDICTED: F-box/LRR-repeat protein At3g03360-like [Solanum lycopersicum]
gene_19328	4815	0.06	0.13	1.11548	0.243022	NA	NA	NA	K18195//rhamnogalacturonan endolyase [EC:4.2.2.23]	gi|698548863|ref|XP_009768473.1|//PREDICTED: uncharacterized protein LOC104219482 [Nicotiana sylvestris]
gene_19328	4815	0.14	0.38	1.44057	0.00987096	NA	NA	NA	K12619//5'-3' exoribonuclease 2 [EC:3.1.13.-];K13148//integrator complex subunit 11 [EC:3.1.27.-]	gi|332322087|emb|CCA65979.1|//hypothetical protein [Beta vulgaris subsp. vulgaris]
gene_19331	247	0.01	0.94	6.55459	0.259458	NA	NA	NA	K11338//RuvB-like protein 2 [EC:3.6.4.12]	gi|698429680|ref|XP_009791860.1|//PREDICTED: protease Do-like 9 [Nicotiana sylvestris]
gene_19331	247	0.01	2.21	7.7879	0.0162057	GO:0005730//nucleolus;GO:0009507//chloroplast	GO:0032440//2-alkenal reductase [NAD(P)] activity;GO:0004252//serine-type endopeptidase activity;GO:0003677//DNA binding	GO:0006508//proteolysis;GO:0055114//oxidation-reduction process	NA	gi|565396806|ref|XP_006363999.1|//PREDICTED: protease Do-like 9-like [Solanum tuberosum]
gene_19336	975	0.01	0.19	4.24793	0.259458	NA	NA	NA	NA	NA
gene_19336	975	0.01	0.08	3	0.50524	NA	NA	NA	NA	NA
gene_19340	730	0.01	0.26	4.70044	0.259458	NA	NA	NA	K00430//peroxidase [EC:1.11.1.7]	gi|697139507|ref|XP_009623842.1|//PREDICTED: peroxidase 57-like [Nicotiana tomentosiformis]
gene_19340	730	0.01	0.22	4.45943	0.25394	GO:0016023//cytoplasmic membrane-bounded vesicle;GO:0005739//mitochondrion	NA	NA	K00430//peroxidase [EC:1.11.1.7]	gi|565382614|ref|XP_006357629.1|//PREDICTED: peroxidase 39-like [Solanum tuberosum]
gene_19343	2036	0.04	0.26	2.70044	0.075934	NA	NA	NA	K05609//ubiquitin carboxyl-terminal hydrolase L3 [EC:3.4.19.12]	gi|697130598|ref|XP_009619354.1|//PREDICTED: uncharacterized protein LOC104111377 [Nicotiana tomentosiformis]
gene_19343	2036	1.36	3.9	1.51987	7.30902e-09	NA	NA	NA	NA	gi|460385902|ref|XP_004238639.1|//PREDICTED: uncharacterized protein LOC101243783 [Solanum lycopersicum]
gene_1935	403	0.01	0.51	5.67243	0.259458	NA	NA	NA	K07305//peptide-methionine (R)-S-oxide reductase [EC:1.8.4.12];K12812//ATP-dependent RNA helicase UAP56/SUB2 [EC:3.6.4.13];K12447//UDP-sugar pyrophosphorylase [EC:2.7.7.64];K14833//nucleolar complex protein 2;K01592//tyrosine decarboxylase [EC:4.1.1.25]	gi|113205290|gb|ABI34329.1|//Integrase core domain containing protein [Solanum demissum]
gene_1935	403	0.01	0.22	4.45943	0.50524	NA	NA	NA	K10896//fanconi anemia group M protein	gi|113205290|gb|ABI34329.1|//Integrase core domain containing protein [Solanum demissum]
gene_19350	917	0.01	0.2	4.32193	0.259458	NA	NA	NA	K16903//L-tryptophan---pyruvate aminotransferase [EC:2.6.1.99]	gi|697139502|ref|XP_009623840.1|//PREDICTED: L-tryptophan--pyruvate aminotransferase 1-like [Nicotiana tomentosiformis]
gene_19350	1414	0.5	0.98	0.970854	0.09239	NA	GO:0070546//L-phenylalanine aminotransferase activity;GO:0016846//carbon-sulfur lyase activity;GO:0070547//L-tyrosine aminotransferase activity	GO:0009605//response to external stimulus;GO:0008152//metabolic process;GO:0009888//tissue development;GO:0048364//root development;GO:0009628//response to abiotic stimulus;GO:0009908//flower development;GO:0044763//single-organism cellular process;GO:0065007//biological regulation;GO:0048366//leaf development;GO:0009793//embryo development ending in seed dormancy	K14548//U3 small nucleolar RNA-associated protein 4	gi|565382616|ref|XP_006357630.1|//PREDICTED: L-tryptophan--pyruvate aminotransferase 1-like [Solanum tuberosum]
gene_19388	1134	0.08	0.56	2.80735	0.0426992	NA	NA	NA	NA	NA
gene_19388	1134	0.01	0.07	2.80735	0.50524	NA	NA	NA	NA	NA
gene_1940	495	0.01	0.4	5.32193	0.259458	NA	NA	NA	NA	gi|697182327|ref|XP_009600166.1|//PREDICTED: uncharacterized protein LOC104095690 [Nicotiana tomentosiformis]
gene_1940	495	0.17	0.5	1.55639	0.381566	NA	NA	NA	NA	NA
gene_19420	1624	0.01	0.18	4.16993	0.131345	NA	NA	NA	K14765//U3 small nucleolar ribonucleoprotein protein LCP5	gi|697192321|ref|XP_009605244.1|//PREDICTED: neuroguidin [Nicotiana tomentosiformis]
gene_19420	1624	0.01	0.06	2.58496	0.50524	NA	NA	NA	K14765//U3 small nucleolar ribonucleoprotein protein LCP5	gi|565396710|ref|XP_006363952.1|//PREDICTED: neuroguidin-like isoform X1 [Solanum tuberosum]
gene_19424	875	0.01	0.11	3.45943	0.512534	NA	NA	NA	K10663//E3 ubiquitin-protein ligase ATL4 [EC:2.3.2.27];K19039//E3 ubiquitin-protein ligase ATL7/58/59 [EC:2.3.2.27]	gi|703137557|ref|XP_010106477.1|//RING-H2 finger protein ATL45 [Morus notabilis]
gene_19424	875	0.09	0.16	0.830075	0.99216	NA	NA	NA	K11982//E3 ubiquitin-protein ligase RNF115/126 [EC:2.3.2.27];K15692//E3 ubiquitin-protein ligase RNF13 [EC:2.3.2.27];K05283//phosphatidylinositol glycan, class W [EC:2.3.-.-];K13346//peroxin-10;K13148//integrator complex subunit 11 [EC:3.1.27.-]	gi|587923303|gb|EXC10653.1|//RING-H2 finger protein ATL45 [Morus notabilis]
gene_19439	1684	2.03	4.23	1.05918	0.000109914	GO:0005874//microtubule;GO:0005737//cytoplasm	GO:0005525//GTP binding;GO:0005200//structural constituent of cytoskeleton;GO:0003924//GTPase activity	GO:0007017//microtubule-based process	K07375//tubulin beta	gi|976907512|gb|KVH94866.1|//beta-tubulin [Cynara cardunculus var. scolymus];gi|698516396|ref|XP_009803077.1|//PREDICTED: tubulin beta-1 chain-like [Nicotiana sylvestris]
gene_19439	1706	12.79	25.91	1.01849	1.44571e-24	GO:0045298//tubulin complex;GO:0016020//membrane;GO:0005874//microtubule;GO:0005794//Golgi apparatus	GO:0005515//protein binding;GO:0005525//GTP binding;GO:0005200//structural constituent of cytoskeleton;GO:0003924//GTPase activity	GO:0051258//protein polymerization;GO:0006184//GTP catabolic process;GO:0006094//gluconeogenesis;GO:0009651//response to salt stress;GO:0007010//cytoskeleton organization;GO:0007017//microtubule-based process;GO:0010498//proteasomal protein catabolic process	K07375//tubulin beta	gi|255539439|ref|XP_002510784.1|//tubulin beta chain, putative [Ricinus communis];gi|357444013|ref|XP_003592284.1|//Tubulin beta chain [Medicago truncatula]
gene_19449	303	0.01	1.08	6.75489	0.131345	NA	NA	NA	NA	gi|698463962|ref|XP_009782325.1|//PREDICTED: nudix hydrolase 9-like isoform X3 [Nicotiana sylvestris]
gene_19449	303	0.24	1.45	2.59495	0.0322428	GO:0005829//cytosol	GO:0016787//hydrolase activity	GO:0008152//metabolic process	NA	gi|565395451|ref|XP_006363352.1|//PREDICTED: nudix hydrolase 9-like isoform X1 [Solanum tuberosum]
gene_19454	395	0.01	0.26	4.70044	0.512534	NA	NA	NA	NA	NA
gene_19454	395	0.01	0.21	4.39232	0.50524	NA	NA	NA	NA	NA
gene_19485	562	0.18	1.03	2.51658	0.13338	NA	NA	NA	NA	gi|697130395|ref|XP_009619257.1|//PREDICTED: protein STICHEL-like 3, partial [Nicotiana tomentosiformis]
gene_19485	562	0.58	4.92	3.08453	3.94564e-07	NA	GO:0003824//catalytic activity	NA	NA	gi|565384087|ref|XP_006358095.1|//PREDICTED: protein STICHEL-like 3-like [Solanum tuberosum]
gene_19487	1589	0.26	0.4	0.621488	0.412228	NA	NA	NA	K10755//replication factor C subunit 2/4;K10756//replication factor C subunit 3/5	gi|697130395|ref|XP_009619257.1|//PREDICTED: protein STICHEL-like 3, partial [Nicotiana tomentosiformis]
gene_19487	1589	0.44	1.42	1.69032	0.00119241	GO:0009360//DNA polymerase III complex	GO:0003887//DNA-directed DNA polymerase activity;GO:0003677//DNA binding;GO:0005524//ATP binding;GO:0017111//nucleoside-triphosphatase activity	GO:0006261//DNA-dependent DNA replication	K10755//replication factor C subunit 2/4;K10756//replication factor C subunit 3/5	gi|565384087|ref|XP_006358095.1|//PREDICTED: protein STICHEL-like 3-like [Solanum tuberosum]
gene_19494	1017	0.28	0.63	1.16993	0.243022	NA	NA	NA	K01724//4a-hydroxytetrahydrobiopterin dehydratase [EC:4.2.1.96]	gi|698567555|ref|XP_009773808.1|//PREDICTED: uncharacterized protein LOC104223965 [Nicotiana sylvestris]
gene_19494	1017	12.5	44.93	1.84575	2.28774e-56	NA	GO:0008124//4-alpha-hydroxytetrahydrobiopterin dehydratase activity	GO:0006729//tetrahydrobiopterin biosynthetic process	K01724//4a-hydroxytetrahydrobiopterin dehydratase [EC:4.2.1.96]	gi|460415966|ref|XP_004253324.1|//PREDICTED: putative pterin-4-alpha-carbinolamine dehydratase-like [Solanum lycopersicum]
gene_19505	208	0.63	2.97	2.23704	0.13338	NA	NA	NA	NA	NA
gene_19505	208	0.92	1.82	0.984233	0.461744	NA	NA	NA	NA	NA
gene_19531	243	0.51	2.41	2.24046	0.13338	NA	NA	NA	NA	gi|698558271|ref|XP_009771240.1|//PREDICTED: protein HGV2 [Nicotiana sylvestris]
gene_19531	243	0.76	1.88	1.30666	0.295976	NA	NA	NA	NA	gi|565342213|ref|XP_006338255.1|//PREDICTED: histone-binding protein N1/N2-like isoform X2 [Solanum tuberosum]
gene_19558	1829	4.59	9.25	1.01096	0.0327	NA	NA	NA	NA	gi|697162208|ref|XP_009589904.1|//PREDICTED: F-box protein At2g16365 isoform X1 [Nicotiana tomentosiformis];gi|697162212|ref|XP_009589905.1|//PREDICTED: F-box protein At2g16365 isoform X2 [Nicotiana tomentosiformis]
gene_19558	2016	1.22	3.22	1.40018	3.82748e-07	NA	NA	NA	NA	gi|565365810|ref|XP_006349592.1|//PREDICTED: F-box protein At2g16365-like isoform X1 [Solanum tuberosum];gi|565399144|ref|XP_006365118.1|//PREDICTED: uncharacterized protein LOC102591212 isoform X1 [Solanum tuberosum]
gene_19598	602	0.17	0.64	1.91254	0.230646	NA	NA	NA	K05016//chloride channel 7	gi|697128313|ref|XP_009618208.1|//PREDICTED: chloride channel protein CLC-d [Nicotiana tomentosiformis]
gene_19598	602	0.54	1.75	1.69632	0.0326326	GO:0016021//integral component of membrane;GO:0005802//trans-Golgi network	GO:0030554//adenyl nucleotide binding;GO:0005247//voltage-gated chloride channel activity	GO:0009826//unidimensional cell growth;GO:0006821//chloride transport;GO:0034220//ion transmembrane transport;GO:0044070//regulation of anion transport	K05016//chloride channel 7	gi|565388281|ref|XP_006359907.1|//PREDICTED: chloride channel protein CLC-d-like isoform X1 [Solanum tuberosum]
gene_19606	2598	1.61	2.46	0.611598	0.0240854	NA	GO:0004748//ribonucleoside-diphosphate reductase activity, thioredoxin disulfide as acceptor;GO:0005524//ATP binding	GO:0006260//DNA replication;GO:0055114//oxidation-reduction process	K10807//ribonucleoside-diphosphate reductase subunit M1 [EC:1.17.4.1]	gi|661883507|emb|CDP12851.1|//unnamed protein product [Coffea canephora]
gene_19606	2780	0.63	1.05	0.736966	0.0302916	GO:0005971//ribonucleoside-diphosphate reductase complex	GO:0004748//ribonucleoside-diphosphate reductase activity, thioredoxin disulfide as acceptor;GO:0005524//ATP binding	GO:0046686//response to cadmium ion;GO:0009202//deoxyribonucleoside triphosphate biosynthetic process;GO:0006260//DNA replication;GO:0055114//oxidation-reduction process	K10807//ribonucleoside-diphosphate reductase subunit M1 [EC:1.17.4.1]	gi|4151066|emb|CAA71815.1|//ribonucleotide reductase [Nicotiana tabacum]
gene_19635	1683	0.05	0.11	1.1375	0.643798	NA	NA	NA	K01870//isoleucyl-tRNA synthetase [EC:6.1.1.5];K01188//beta-glucosidase [EC:3.2.1.21]	gi|697161837|ref|XP_009589714.1|//PREDICTED: transcription repressor OFP1-like [Nicotiana tomentosiformis]
gene_19635	1683	0.65	1.19	0.87245	0.0642504	NA	NA	NA	NA	gi|460407206|ref|XP_004249045.1|//PREDICTED: uncharacterized protein LOC101265492 [Solanum lycopersicum]
gene_19648	2290	0.2	0.42	1.07039	0.158111	NA	NA	NA	K02184//formin 2	gi|698498395|ref|XP_009795105.1|//PREDICTED: formin-like protein 18 isoform X2 [Nicotiana sylvestris]
gene_19648	2290	0.27	0.87	1.68806	0.0020809	NA	NA	NA	K14709//solute carrier family 39 (zinc transporter), member 1/2/3	gi|565366855|ref|XP_006350097.1|//PREDICTED: formin-like protein 13-like [Solanum tuberosum]
gene_19664	537	0.19	0.36	0.921997	0.643798	NA	NA	NA	NA	NA
gene_19664	537	0.01	0.3	4.90689	0.25394	NA	NA	NA	NA	NA
gene_19693	2506	0.4	0.81	1.01792	0.048783	NA	NA	NA	NA	gi|698500141|ref|XP_009795848.1|//PREDICTED: uncharacterized protein LOC104242493 isoform X1 [Nicotiana sylvestris]
gene_19693	2506	0.74	1.4	0.91983	0.0097228	NA	NA	NA	NA	gi|460384632|ref|XP_004238014.1|//PREDICTED: uncharacterized protein LOC101260131 [Solanum lycopersicum]
gene_19698	3297	0.65	1.14	0.810522	0.0268158	NA	NA	NA	K11518//mitochondrial import receptor subunit TOM40	gi|697117048|ref|XP_009612450.1|//PREDICTED: uncharacterized protein LOC104105770 [Nicotiana tomentosiformis]
gene_19698	3296	0.72	1.95	1.43741	4.92638e-07	NA	NA	NA	K04499//RuvB-like protein 1 (pontin 52);K11518//mitochondrial import receptor subunit TOM40	gi|565356212|ref|XP_006344962.1|//PREDICTED: uncharacterized protein LOC102593872 [Solanum tuberosum]
gene_19704	1882	0.1	1.08	3.43296	13.8	NA	NA	NA	K14497//protein phosphatase 2C [EC:3.1.3.16];K10147//protein phosphatase 1D [EC:3.1.3.16];K19704//protein phosphatase PTC1 [EC:3.1.3.16];K17506//protein phosphatase 1L [EC:3.1.3.16]	gi|698511498|ref|XP_009800840.1|//PREDICTED: probable protein phosphatase 2C 65 [Nicotiana sylvestris]
gene_19704	1881	0.12	0.49	2.02975	0.0224596	NA	GO:0004721//phosphoprotein phosphatase activity;GO:0003824//catalytic activity	GO:0008152//metabolic process;GO:0016311//dephosphorylation	K14497//protein phosphatase 2C [EC:3.1.3.16];K04345//null	gi|565396011|ref|XP_006363628.1|//PREDICTED: probable protein phosphatase 2C 33-like [Solanum tuberosum]
gene_1974	1055	0.01	0.17	4.08746	0.259458	NA	NA	NA	NA	gi|113205323|gb|AAT38747.2|//Polyprotein, putative [Solanum demissum]
gene_1974	1055	0.07	0.15	1.09954	0.63286	NA	NA	NA	NA	gi|113205323|gb|AAT38747.2|//Polyprotein, putative [Solanum demissum]
gene_19752	1193	0.23	0.46	1	0.364566	NA	NA	NA	NA	NA
gene_19752	1193	0.01	0.26	4.70044	0.0641504	NA	NA	NA	NA	NA
gene_19763	2075	0.22	0.43	0.966833	0.22895	NA	NA	NA	K13162//poly(rC)-binding protein 2/3/4;K10609//cullin 4;K17982//geranyllinalool synthase [EC:4.2.3.144];K18577//mannosylglycoprotein endo-beta-mannosidase [EC:3.2.1.152]	gi|698461558|ref|XP_009781800.1|//PREDICTED: uncharacterized protein LOC104230638 isoform X1 [Nicotiana sylvestris]
gene_19763	2075	0.11	0.29	1.39855	0.151115	NA	NA	NA	K01855//tRNA pseudouridine38/39 synthase [EC:5.4.99.45];K01754//threonine dehydratase [EC:4.3.1.19];K14321//nucleoporin-like protein 2	gi|565349835|ref|XP_006341888.1|//PREDICTED: uncharacterized protein LOC102596385 [Solanum tuberosum]
gene_19771	5081	0.02	0.07	1.80735	0.230646	NA	NA	NA	K03453//bile acid:Na+ symporter, BASS family;K09493//T-complex protein 1 subunit alpha;K09494//T-complex protein 1 subunit beta;K10706//senataxin [EC:3.6.4.-];K15255//ATP-dependent DNA helicase PIF1 [EC:3.6.4.12]	gi|698554022|ref|XP_009770100.1|//PREDICTED: uncharacterized protein LOC104220838 [Nicotiana sylvestris]
gene_19771	5081	0.14	0.28	1	0.0100973	NA	NA	NA	K15255//ATP-dependent DNA helicase PIF1 [EC:3.6.4.12]	gi|568821320|ref|XP_006465129.1|//PREDICTED: uncharacterized protein LOC102627778 [Citrus sinensis]
gene_19781	958	0.01	0.19	4.24793	0.259458	NA	NA	NA	NA	gi|698481143|ref|XP_009787582.1|//PREDICTED: uncharacterized protein LOC104235494 [Nicotiana sylvestris]
gene_19781	958	1.41	7.37	2.38597	3.05784e-13	NA	NA	NA	NA	gi|10798750|dbj|BAB16427.1|//NtEIG-E80 [Nicotiana tabacum]
gene_1980	1590	0.01	4.27	8.73809	3.43e-20	NA	NA	NA	NA	gi|698512849|ref|XP_009801417.1|//PREDICTED: uncharacterized protein LOC104247159 [Nicotiana sylvestris];gi|698428758|ref|XP_009790290.1|//PREDICTED: uncharacterized protein LOC104237764 [Nicotiana sylvestris]
gene_1980	1576	0.01	10.06	9.97441	2.86042e-62	NA	NA	NA	NA	NA
gene_1983	372	0.01	0.28	4.80735	0.512534	NA	NA	NA	K03549//KUP system potassium uptake protein;K01115//phospholipase D1/2 [EC:3.1.4.4];K14489//arabidopsis histidine kinase 2/3/4 (cytokinin receptor) [EC:2.7.13.3];K01623//fructose-bisphosphate aldolase, class I [EC:4.1.2.13];K13457//disease resistance protein RPM1	gi|698494389|ref|XP_009793394.1|//PREDICTED: uncharacterized protein LOC104240273 [Nicotiana sylvestris]
gene_1983	372	0.01	0.23	4.52356	0.50524	NA	NA	NA	K04728//ataxia telangiectasia mutated family protein [EC:2.7.11.1]	gi|147818045|emb|CAN76032.1|//hypothetical protein VITISV_040150 [Vitis vinifera]
gene_19832	1610	0.11	0.17	0.628031	0.710998	NA	NA	NA	NA	NA
gene_19832	1610	0.05	0.29	2.53605	0.072629	NA	NA	NA	NA	NA
gene_19850	1041	0.54	1.14	1.078	0.128782	NA	GO:0004568//chitinase activity	GO:0006032//chitin catabolic process;GO:0016998//cell wall macromolecule catabolic process;GO:0005975//carbohydrate metabolic process	K01183//chitinase [EC:3.2.1.14]	gi|697105944|ref|XP_009606804.1|//PREDICTED: basic endochitinase [Nicotiana tomentosiformis]
gene_19850	1041	2.73	5.56	1.02618	0.000335594	GO:0005615//extracellular space	GO:0004568//chitinase activity	GO:0050832//defense response to fungus;GO:0006032//chitin catabolic process;GO:0016998//cell wall macromolecule catabolic process;GO:0000272//polysaccharide catabolic process	K01183//chitinase [EC:3.2.1.14]	gi|3790355|dbj|BAA33971.1|//chitinase 134 [Nicotiana tabacum]
gene_19867	608	0.16	0.32	1	0.643798	NA	NA	NA	NA	gi|698503950|ref|XP_009797533.1|//PREDICTED: uncharacterized protein LOC104243946 [Nicotiana sylvestris]
gene_19867	608	0.01	0.27	4.75489	0.25394	NA	NA	NA	NA	NA
gene_19906	480	0.64	1.03	0.686501	0.532638	GO:0005576//extracellular region;GO:0005773//vacuole	GO:0004867//serine-type endopeptidase inhibitor activity	GO:0009611//response to wounding;GO:0010951//negative regulation of endopeptidase activity	NA	gi|697163113|ref|XP_009590374.1|//PREDICTED: trypsin inhibitor 1 [Nicotiana tomentosiformis]
gene_19906	480	80.74	133.37	0.724079	4.90752e-18	GO:0005576//extracellular region;GO:0005773//vacuole	GO:0004867//serine-type endopeptidase inhibitor activity	GO:0009611//response to wounding;GO:0010951//negative regulation of endopeptidase activity	NA	gi|547743|sp|Q02214.1|ITR1_NICSY//RecName: Full=Trypsin inhibitor 1; AltName: Full=NSTI-I; AltName: Full=Trypsin inhibitor I; Flags: Precursor
gene_19919	876	0.01	0.32	5	0.131345	NA	NA	NA	NA	NA
gene_19919	876	0.09	5.31	5.88264	7.31506e-17	NA	NA	NA	NA	NA
gene_19949	479	6.67	32.36	2.27845	8.42e-17	GO:0005750//mitochondrial respiratory chain complex III	NA	GO:0006122//mitochondrial electron transport, ubiquinol to cytochrome c	K00419//ubiquinol-cytochrome c reductase subunit 9	gi|697096055|ref|XP_009614443.1|//PREDICTED: cytochrome b-c1 complex subunit 9-like isoform X2 [Nicotiana tomentosiformis]
gene_19949	479	0.35	8.79	4.65044	2.14174e-13	GO:0005750//mitochondrial respiratory chain complex III	NA	GO:0006122//mitochondrial electron transport, ubiquinol to cytochrome c	K00419//ubiquinol-cytochrome c reductase subunit 9	gi|593799731|ref|XP_007162903.1|//hypothetical protein PHAVU_001G190200g [Phaseolus vulgaris]
gene_19981	799	0.31	0.58	0.903785	0.305716	NA	NA	NA	NA	NA
gene_19981	1199	0.47	0.97	1.04532	0.0824964	NA	NA	NA	NA	NA
gene_19983	922	0.01	0.1	3.32193	0.512534	NA	NA	NA	NA	NA
gene_19983	922	0.17	0.26	0.612977	0.381566	NA	NA	NA	NA	NA
gene_19992	1323	0.01	0.14	3.80735	0.259458	NA	NA	NA	K01051//pectinesterase [EC:3.1.1.11]	gi|697155385|ref|XP_009631932.1|//PREDICTED: putative pectinesterase 14 isoform X1 [Nicotiana tomentosiformis];gi|698502450|ref|XP_009796875.1|//PREDICTED: probable pectinesterase 15 [Nicotiana sylvestris]
gene_19992	1326	0.01	0.23	4.52356	0.0641504	GO:0005618//cell wall	GO:0045330//aspartyl esterase activity;GO:0030599//pectinesterase activity;GO:0016788//hydrolase activity, acting on ester bonds	GO:0008152//metabolic process;GO:0042545//cell wall modification	K01051//pectinesterase [EC:3.1.1.11]	gi|565344409|ref|XP_006339309.1|//PREDICTED: probable pectinesterase 15-like [Solanum tuberosum];gi|460408066|ref|XP_004249469.1|//PREDICTED: probable pectinesterase 15-like [Solanum lycopersicum]
gene_20003	385	0.01	0.54	5.75489	0.259458	NA	NA	NA	NA	NA
gene_20003	385	0.01	0.22	4.45943	0.50524	NA	NA	NA	NA	NA
gene_20015	625	0.16	0.31	0.954196	0.643798	NA	NA	NA	K08064//nuclear transcription factor Y, alpha	gi|971555669|ref|XP_015165491.1|//PREDICTED: uncharacterized protein LOC107061170 [Solanum tuberosum]
gene_20015	625	0.01	0.39	5.2854	0.127634	NA	NA	NA	NA	gi|460398895|ref|XP_004244982.1|//PREDICTED: uncharacterized protein LOC101253213 [Solanum lycopersicum]
gene_20019	2009	0.01	0.09	3.16993	0.259458	NA	NA	NA	K03283//heat shock 70kDa protein 1/8;K03006//DNA-directed RNA polymerase II subunit RPB1 [EC:2.7.7.6];K20279//synaptojanin [EC:3.1.3.36];K01456//peptide-N4-(N-acetyl-beta-glucosaminyl)asparagine amidase [EC:3.5.1.52];K03834//tyrosine-specific transport protein	gi|698484660|ref|XP_009789128.1|//PREDICTED: uncharacterized protein LOC104236809 [Nicotiana sylvestris]
gene_20019	2009	0.12	0.23	0.938599	0.352392	NA	NA	NA	K12619//5'-3' exoribonuclease 2 [EC:3.1.13.-]	gi|9802525|gb|AAF99727.1|AC004557_6//F17L21.7 [Arabidopsis thaliana]
gene_20029	1589	0.24	0.5	1.05889	0.286904	NA	NA	NA	NA	gi|697174015|ref|XP_009595946.1|//PREDICTED: uncharacterized protein LOC104092130 [Nicotiana tomentosiformis]
gene_20029	1589	0.01	0.19	4.24793	0.0641504	NA	NA	NA	NA	gi|27529834|dbj|BAC53932.1|//hypothetical protein [Nicotiana tabacum]
gene_20089	316	0.01	0.68	6.08746	0.259458	NA	NA	NA	NA	gi|697174737|ref|XP_009596302.1|//PREDICTED: uncharacterized protein LOC104092412 isoform X2 [Nicotiana tomentosiformis];gi|697174735|ref|XP_009596301.1|//PREDICTED: uncharacterized protein LOC104092412 isoform X1 [Nicotiana tomentosiformis]
gene_20089	316	0.01	0.28	4.80735	0.50524	NA	NA	NA	NA	gi|565344371|ref|XP_006339290.1|//PREDICTED: uncharacterized protein LOC102602315 [Solanum tuberosum]
gene_20105	1199	0.01	0.23	4.52356	0.131345	NA	NA	NA	K16222//Dof zinc finger protein DOF5.5	gi|697134302|ref|XP_009621202.1|//PREDICTED: dof zinc finger protein DOF2.4 isoform X1 [Nicotiana tomentosiformis];gi|697134306|ref|XP_009621204.1|//PREDICTED: dof zinc finger protein DOF2.4 isoform X3 [Nicotiana tomentosiformis]
gene_20105	1199	0.13	0.39	1.58496	0.184886	NA	NA	NA	NA	gi|565348062|ref|XP_006341037.1|//PREDICTED: dof zinc finger protein DOF5.1-like [Solanum tuberosum];gi|460401853|ref|XP_004246430.1|//PREDICTED: uncharacterized protein LOC101255126 [Solanum lycopersicum]
gene_20123	1037	0.09	0.35	1.95936	0.230646	NA	NA	NA	K05681//ATP-binding cassette, subfamily G (WHITE), member 2	gi|698481979|ref|XP_009787941.1|//PREDICTED: ABC transporter G family member 20-like [Nicotiana sylvestris]
gene_20123	1037	0.01	0.08	3	0.50524	NA	GO:0000166//nucleotide binding;GO:0017111//nucleoside-triphosphatase activity	GO:0008152//metabolic process	K05681//ATP-binding cassette, subfamily G (WHITE), member 2;K12843//U4/U6 small nuclear ribonucleoprotein PRP3	gi|460402458|ref|XP_004246729.1|//PREDICTED: ABC transporter G family member 2-like [Solanum lycopersicum]
gene_2014	1433	0.77	1.44	0.903138	0.0769056	NA	NA	NA	K07297//adiponectin receptor	gi|698583898|ref|XP_009778210.1|//PREDICTED: heptahelical transmembrane protein 1-like [Nicotiana sylvestris]
gene_2014	1433	2.56	7.7	1.58871	2.00844e-12	GO:0016021//integral component of membrane	NA	GO:0010033//response to organic substance	K07297//adiponectin receptor	gi|565384836|ref|XP_006358328.1|//PREDICTED: ADIPOR-like receptor CG5315-like [Solanum tuberosum]
gene_20142	256	0.01	0.9	6.49185	0.259458	GO:0016021//integral component of membrane;GO:0005886//plasma membrane	NA	NA	NA	gi|698578235|ref|XP_009776694.1|//PREDICTED: UPF0695 membrane protein C977.11/PB8B6.06c isoform X1 [Nicotiana sylvestris]
gene_20142	256	2.13	4.59	1.10764	0.120827	GO:0016021//integral component of membrane;GO:0005886//plasma membrane	NA	GO:0046482//para-aminobenzoic acid metabolic process	NA	gi|565370539|ref|XP_006351877.1|//PREDICTED: UPF0695 membrane protein C977.11/PB8B6.06c-like isoform X1 [Solanum tuberosum]
gene_20145	1661	0.01	0.16	4	0.131345	NA	NA	NA	K14962//COMPASS component SWD2;K00276//primary-amine oxidase [EC:1.4.3.21]	gi|698543501|ref|XP_009766762.1|//PREDICTED: G-type lectin S-receptor-like serine/threonine-protein kinase RLK1 [Nicotiana sylvestris]
gene_20145	1661	2.43	3.75	0.625934	0.014159	NA	GO:0016301//kinase activity	GO:0044237//cellular metabolic process	NA	gi|565391157|ref|XP_006361291.1|//PREDICTED: G-type lectin S-receptor-like serine/threonine-protein kinase RLK1-like [Solanum tuberosum]
gene_20169	2446	0.01	0.04	2	0.512534	NA	NA	NA	NA	gi|565376626|ref|XP_006354804.1|//PREDICTED: HIPL1 protein [Solanum tuberosum]
gene_20169	2446	1.26	3.14	1.31734	2.76294e-07	GO:0046658//anchored component of plasma membrane	GO:0016901//oxidoreductase activity, acting on the CH-OH group of donors, quinone or similar compound as acceptor;GO:0048038//quinone binding	GO:0005975//carbohydrate metabolic process;GO:0055114//oxidation-reduction process	NA	gi|565376626|ref|XP_006354804.1|//PREDICTED: HIPL1 protein-like [Solanum tuberosum]
gene_20174	1612	0.01	0.06	2.58496	0.512534	NA	NA	NA	K12356//coniferyl-alcohol glucosyltransferase [EC:2.4.1.111]	gi|698445555|ref|XP_009768026.1|//PREDICTED: anthocyanidin 3-O-glucosyltransferase 5-like [Nicotiana sylvestris]
gene_20174	1612	0.05	0.38	2.926	0.02242	NA	GO:0016758//transferase activity, transferring hexosyl groups	GO:0008152//metabolic process	K12356//coniferyl-alcohol glucosyltransferase [EC:2.4.1.111]	gi|460375424|ref|XP_004233506.1|//PREDICTED: anthocyanidin 3-O-glucosyltransferase 5-like [Solanum lycopersicum]
gene_20217	4136	0.01	0.08	3	0.0664906	NA	NA	NA	K01490//AMP deaminase [EC:3.5.4.6];K03231//elongation factor 1-alpha;K10738//DNA helicase MCM9 [EC:3.6.4.12]	gi|697125846|ref|XP_009616949.1|//PREDICTED: uncharacterized protein LOC104109376 [Nicotiana tomentosiformis]
gene_20217	4136	0.02	0.05	1.32193	0.63286	NA	NA	NA	K13338//peroxin-1;K10589//ubiquitin-protein ligase E3 C [EC:2.3.2.26];K04728//ataxia telangiectasia mutated family protein [EC:2.7.11.1]	gi|342365809|gb|AEL30343.1|//RNA-directed DNA polymerase [Arachis hypogaea]
gene_20226	3071	0.03	0.17	2.5025	0.075934	NA	NA	NA	K04730//interleukin-1 receptor-associated kinase 1 [EC:2.7.11.1]	gi|697126288|ref|XP_009617176.1|//PREDICTED: LOW QUALITY PROTEIN: probable receptor-like protein kinase At5g61350 [Nicotiana tomentosiformis]
gene_20226	3071	0.12	0.72	2.58496	2.55174e-05	NA	GO:0046872//metal ion binding;GO:0004672//protein kinase activity	GO:0006468//protein phosphorylation	K04733//interleukin-1 receptor-associated kinase 4 [EC:2.7.11.1];K00924//null;K13430//serine/threonine-protein kinase PBS1 [EC:2.7.11.1]	gi|460381486|ref|XP_004236480.1|//PREDICTED: probable receptor-like protein kinase At5g61350-like [Solanum lycopersicum]
gene_20245	1395	0.4	1.42	1.82782	0.00287628	NA	NA	NA	K08819//cyclin-dependent kinase 12/13 [EC:2.7.11.22 2.7.11.23]	gi|697126263|ref|XP_009617164.1|//PREDICTED: probable serine/threonine-protein kinase At1g54610 [Nicotiana tomentosiformis]
gene_20245	1395	1.62	2.55	0.654503	0.056057	NA	GO:0004674//protein serine/threonine kinase activity;GO:0000166//nucleotide binding	NA	NA	gi|565356641|ref|XP_006345172.1|//PREDICTED: probable serine/threonine-protein kinase At1g09600-like isoform X1 [Solanum tuberosum]
gene_20251	1572	0.01	0.23	4.52356	0.0664906	NA	NA	NA	K12126//phytochrome-interacting factor 3	gi|697153053|ref|XP_009630765.1|//PREDICTED: transcription factor UNE10-like isoform X1 [Nicotiana tomentosiformis];gi|697153055|ref|XP_009630766.1|//PREDICTED: transcription factor UNE10-like isoform X2 [Nicotiana tomentosiformis]
gene_20251	1615	1.93	3.66	0.923243	0.000320588	NA	NA	NA	K12126//phytochrome-interacting factor 3;K13422//transcription factor MYC2	gi|460381496|ref|XP_004236485.1|//PREDICTED: transcription factor UNE10-like [Solanum lycopersicum]
gene_20253	2240	0.08	0.24	1.58496	0.192257	NA	NA	NA	K19589//release factor glutamine methyltransferase [EC:2.1.1.297];K03452//magnesium/proton exchanger	gi|565398024|ref|XP_006364580.1|//PREDICTED: pentatricopeptide repeat-containing protein At5g66520-like [Solanum tuberosum]
gene_20253	2240	0.1	0.2	1	0.352392	NA	NA	NA	K15271//ATP-dependent DNA helicase HFM1/MER3 [EC:3.6.4.12];K15078//structure-specific endonuclease subunit SLX1 [EC:3.6.1.-]	gi|565398024|ref|XP_006364580.1|//PREDICTED: pentatricopeptide repeat-containing protein At5g66520-like [Solanum tuberosum]
gene_20261	3365	0.01	0.1	3.32193	0.0664906	NA	NA	NA	K01303//acylaminoacyl-peptidase [EC:3.4.19.1];K12819//pre-mRNA-processing factor SLU7	gi|955314103|ref|XP_014629757.1|//PREDICTED: uncharacterized protein LOC106798275 [Glycine max]
gene_20261	3365	0.09	0.16	0.830075	0.39788	NA	NA	NA	K03655//ATP-dependent DNA helicase RecG [EC:3.6.4.12];K15360//centromere protein X	gi|571479941|ref|XP_006588029.1|//PREDICTED: uncharacterized protein LOC100776307 [Glycine max]
gene_20352	363	0.01	0.58	5.85798	0.259458	NA	NA	NA	NA	NA
gene_20352	363	5.44	17.39	1.67658	1.73367e-07	NA	NA	NA	NA	gi|170442|gb|AAA34163.1|//extensin (class I) [Solanum lycopersicum]
gene_2039	385	0.56	3.22	2.52356	0.00848996	NA	NA	NA	NA	NA
gene_2039	385	0.01	0.22	4.45943	0.50524	NA	NA	NA	NA	NA
gene_20403	498	0.01	0.99	6.62936	0.0664906	NA	NA	NA	NA	gi|698530742|ref|XP_009762198.1|//PREDICTED: deoxynucleoside triphosphate triphosphohydrolase SAMHD1 homolog isoform X1 [Nicotiana sylvestris]
gene_20403	498	0.01	0.33	5.04439	0.25394	NA	GO:0046872//metal ion binding;GO:0008081//phosphoric diester hydrolase activity	GO:0008152//metabolic process	NA	gi|565399363|ref|XP_006365224.1|//PREDICTED: deoxynucleoside triphosphate triphosphohydrolase SAMHD1 homolog isoform X2 [Solanum tuberosum]
gene_20409	1106	5.06	8.8	0.798366	0.0179688	NA	NA	NA	NA	NA
gene_20409	1537	1.21	2.67	1.14183	0.0133121	NA	NA	NA	NA	NA
gene_20416	2346	0.13	0.81	2.63941	0.000669408	GO:0048046//apoplast;GO:0005618//cell wall	NA	GO:0009835//fruit ripening;GO:0071555//cell wall organization	K06699//proteasome activator subunit 4;K12472//epidermal growth factor receptor substrate 15	gi|698497509|ref|XP_009794726.1|//PREDICTED: polygalacturonase-1 non-catalytic subunit beta-like [Nicotiana sylvestris]
gene_20416	2379	7.97	15.53	0.962406	1.53548e-18	GO:0048046//apoplast;GO:0005618//cell wall	NA	GO:0009835//fruit ripening	K14411//RNA-binding protein Musashi	gi|566572648|gb|AHC69823.1|//polygalacturonase isoenzyme 1 beta subunit [Nicotiana tabacum]
gene_20420	2600	0.07	0.17	1.28011	0.305716	NA	NA	NA	K06638//mitotic spindle assembly checkpoint protein MAD1;K00734//galactosylxylosylprotein 3-beta-galactosyltransferase [EC:2.4.1.134]	gi|698574652|ref|XP_009775717.1|//PREDICTED: probable beta-1,3-galactosyltransferase 2 isoform X1 [Nicotiana sylvestris];gi|698574657|ref|XP_009775718.1|//PREDICTED: probable beta-1,3-galactosyltransferase 2 isoform X2 [Nicotiana sylvestris]
gene_20420	2680	4.05	9.17	1.179	2.2097e-16	GO:0005794//Golgi apparatus;GO:0016021//integral component of membrane	GO:0047220//galactosylxylosylprotein 3-beta-galactosyltransferase activity;GO:0008378//galactosyltransferase activity	GO:0006486//protein glycosylation	K14413//beta-1,3-galactosyltransferase [EC:2.4.1.-]	gi|565402231|ref|XP_006366586.1|//PREDICTED: probable beta-1,3-galactosyltransferase 2-like isoform X1 [Solanum tuberosum];gi|460412261|ref|XP_004251520.1|//PREDICTED: probable beta-1,3-galactosyltransferase 2-like isoform 1 [Solanum lycopersicum];gi|460412263|ref|XP_004251521.1|//PREDICTED: probable beta-1,3-galactosyltransferase 2-like isoform 2 [Solanum lycopersicum]
gene_20424	906	0.01	0.31	4.9542	0.131345	NA	NA	NA	NA	NA
gene_20424	906	0.01	0.17	4.08746	0.25394	NA	NA	NA	NA	NA
gene_20442	1928	0.85	1.75	1.04182	0.0098802	NA	NA	NA	NA	gi|698469990|ref|XP_009783701.1|//PREDICTED: protein WVD2-like 1 [Nicotiana sylvestris]
gene_20442	1928	0.76	1.19	0.64689	0.127925	NA	NA	GO:0044238//primary metabolic process;GO:0071704//organic substance metabolic process	K03243//translation initiation factor 5B;K11294//nucleolin	gi|565344150|ref|XP_006339180.1|//PREDICTED: micronuclear linker histone polyprotein-like [Solanum tuberosum]
gene_20443	931	0.25	0.81	1.69599	0.286904	NA	NA	NA	NA	NA
gene_20443	1004	1.31	2.38	0.861395	0.0283468	NA	NA	NA	NA	NA
gene_20459	924	0.1	0.2	1	0.643798	NA	NA	NA	K00547//homocysteine S-methyltransferase [EC:2.1.1.10]	gi|698510996|ref|XP_009800629.1|//PREDICTED: homocysteine S-methyltransferase 2-like isoform X2 [Nicotiana sylvestris]
gene_20459	924	0.17	0.26	0.612977	0.697324	GO:0005886//plasma membrane;GO:0005737//cytoplasm	GO:0008898//S-adenosylmethionine-homocysteine S-methyltransferase activity	GO:0032259//methylation	K00547//homocysteine S-methyltransferase [EC:2.1.1.10]	gi|565366045|ref|XP_006349706.1|//PREDICTED: selenocysteine methyltransferase-like isoform X2 [Solanum tuberosum]
gene_20460	1218	0.08	0.3	1.90689	0.230646	GO:0016021//integral component of membrane	NA	NA	K07252//dolichyldiphosphatase [EC:3.6.1.43]	gi|698519490|ref|XP_009804613.1|//PREDICTED: lipid phosphate phosphatase epsilon 2, chloroplastic-like isoform X1 [Nicotiana sylvestris]
gene_20460	1218	10.04	16.51	0.717581	8.4036e-07	NA	NA	GO:0008152//metabolic process	K07252//dolichyldiphosphatase [EC:3.6.1.43]	gi|606214849|dbj|BAO58436.1|//phosphatidic acid phosphatase 2 [Nicotiana benthamiana]
gene_20470	1679	0.22	0.34	0.628031	0.577272	NA	NA	NA	K19882//O-palmitoleoyl-L-serine hydrolase [EC:3.1.1.98];K20293//conserved oligomeric Golgi complex subunit 6	gi|697151598|ref|XP_009630024.1|//PREDICTED: uncharacterized protein LOC104120055 [Nicotiana tomentosiformis]
gene_20470	1679	0.6	1.03	0.77961	0.140774	NA	NA	NA	NA	gi|460399593|ref|XP_004245322.1|//PREDICTED: uncharacterized protein LOC101256697 [Solanum lycopersicum]
gene_20496	6290	0.02	0.11	2.45943	0.0237716	NA	NA	NA	K00517	gi|697157595|ref|XP_009587553.1|//PREDICTED: probable N-acetyltransferase HLS1-like [Nicotiana tomentosiformis];gi|697157589|ref|XP_009587549.1|//PREDICTED: BTB/POZ and TAZ domain-containing protein 4-like isoform X1 [Nicotiana tomentosiformis]
gene_20496	5385	0.22	0.95	2.11042	4.34592e-08	GO:0005774//vacuolar membrane;GO:0005634//nucleus	GO:0004402//histone acetyltransferase activity;GO:0008270//zinc ion binding;GO:0003712//transcription cofactor activity;GO:0005516//calmodulin binding;GO:0008080//N-acetyltransferase activity	GO:0009733//response to auxin;GO:0006355//regulation of transcription, DNA-templated;GO:0009739//response to gibberellin;GO:0009723//response to ethylene;GO:0009640//photomorphogenesis;GO:0010200//response to chitin;GO:0009651//response to salt stress;GO:0009611//response to wounding;GO:0009826//unidimensional cell growth;GO:0008152//metabolic process;GO:0009409//response to cold;GO:0009734//auxi…	K00517//null;K04498//E1A/CREB-binding protein [EC:2.3.1.48]	gi|460372197|ref|XP_004231918.1|//PREDICTED: BTB/POZ and TAZ domain-containing protein 4-like isoform 2 [Solanum lycopersicum];gi|565397683|ref|XP_006364416.1|//PREDICTED: probable N-acetyltransferase HLS1-like [Solanum tuberosum]
gene_20517	1497	1.26	2.15	0.770913	0.0830792	NA	NA	NA	NA	gi|698495711|ref|XP_009793952.1|//PREDICTED: uncharacterized protein LOC104240765 [Nicotiana sylvestris]
gene_20517	1588	1.41	26.93	4.25545	1.20025e-129	NA	NA	GO:0006792//regulation of sulfur utilization;GO:0010438//cellular response to sulfur starvation;GO:0009658//chloroplast organization	NA	gi|460404738|ref|XP_004247838.1|//PREDICTED: uncharacterized protein LOC101258787 [Solanum lycopersicum]
gene_20518	1200	0.31	1.43	2.20568	0.003145	NA	NA	NA	K08869//aarF domain-containing kinase	gi|698495706|ref|XP_009793949.1|//PREDICTED: uncharacterized aarF domain-containing protein kinase At1g79600, chloroplastic [Nicotiana sylvestris]
gene_20518	1200	9.07	28.87	1.6704	4.21074e-38	GO:0005886//plasma membrane;GO:0009507//chloroplast	GO:0005524//ATP binding;GO:0004672//protein kinase activity	GO:0009744//response to sucrose;GO:0009813//flavonoid biosynthetic process;GO:0006468//protein phosphorylation;GO:0010224//response to UV-B	K08869//aarF domain-containing kinase	gi|565389181|ref|XP_006360338.1|//PREDICTED: uncharacterized aarF domain-containing protein kinase At1g79600, chloroplastic-like [Solanum tuberosum]
gene_20519	1564	2.23	3.48	0.642044	0.064457	NA	NA	NA	K08869//aarF domain-containing kinase	gi|698495706|ref|XP_009793949.1|//PREDICTED: uncharacterized aarF domain-containing protein kinase At1g79600, chloroplastic [Nicotiana sylvestris]
gene_20519	1389	27.78	88.3	1.66837	1.35041e-132	GO:0005886//plasma membrane;GO:0009507//chloroplast	GO:0005524//ATP binding;GO:0004672//protein kinase activity	GO:0009744//response to sucrose;GO:0009813//flavonoid biosynthetic process;GO:0006468//protein phosphorylation;GO:0010224//response to UV-B	K08869//aarF domain-containing kinase	gi|460404728|ref|XP_004247833.1|//PREDICTED: uncharacterized protein sll0005-like [Solanum lycopersicum]
gene_20520	808	0.6	1.04	0.793549	0.325158	NA	NA	NA	K08869//aarF domain-containing kinase	gi|698495706|ref|XP_009793949.1|//PREDICTED: uncharacterized aarF domain-containing protein kinase At1g79600, chloroplastic [Nicotiana sylvestris]
gene_20520	808	8.41	39.2	2.22068	2.18766e-49	NA	GO:0016772//transferase activity, transferring phosphorus-containing groups	NA	K08869//aarF domain-containing kinase	gi|565389181|ref|XP_006360338.1|//PREDICTED: uncharacterized aarF domain-containing protein kinase At1g79600, chloroplastic-like [Solanum tuberosum]
gene_20521	1500	0.06	0.24	2	0.230646	NA	NA	NA	NA	NA
gene_20521	1500	0.16	0.62	1.9542	0.0224596	NA	NA	NA	NA	NA
gene_20522	941	0.2	0.54	1.43296	0.13338	NA	NA	NA	K08869//aarF domain-containing kinase	gi|698495706|ref|XP_009793949.1|//PREDICTED: uncharacterized aarF domain-containing protein kinase At1g79600, chloroplastic [Nicotiana sylvestris]
gene_20522	941	2.12	6.66	1.65146	9.19962e-08	NA	GO:0005524//ATP binding;GO:0004672//protein kinase activity	GO:0006468//protein phosphorylation	K08869//aarF domain-containing kinase	gi|460404728|ref|XP_004247833.1|//PREDICTED: uncharacterized protein sll0005-like [Solanum lycopersicum]
gene_20583	743	0.01	0.13	3.70044	0.512534	NA	NA	NA	NA	gi|697152704|ref|XP_009630586.1|//PREDICTED: WAT1-related protein At1g43650-like isoform X1 [Nicotiana tomentosiformis]
gene_20583	743	0.01	0.32	5	0.127634	NA	NA	NA	NA	NA
gene_20591	4882	0.02	0.11	2.45943	0.075934	NA	NA	NA	NA	gi|698520628|ref|XP_009757130.1|//PREDICTED: probable serine/threonine-protein kinase MARK-A [Nicotiana sylvestris]
gene_20591	4882	0.03	0.09	1.58496	0.295976	NA	NA	NA	NA	NA
gene_20607	1115	0.01	0.16	4	0.259458	NA	NA	NA	K01051//pectinesterase [EC:3.1.1.11]	gi|698513446|ref|XP_009801663.1|//PREDICTED: 21 kDa protein-like [Nicotiana sylvestris]
gene_20607	1115	0.42	1.31	1.64111	0.0157149	NA	GO:0004857//enzyme inhibitor activity;GO:0030599//pectinesterase activity	GO:0043086//negative regulation of catalytic activity	K01051//pectinesterase [EC:3.1.1.11]	gi|565365526|ref|XP_006349456.1|//PREDICTED: 21 kDa protein-like [Solanum tuberosum]
gene_20615	750	0.01	0.13	3.70044	0.512534	NA	NA	NA	NA	NA
gene_20615	750	0.54	2.33	2.1093	0.00100427	NA	NA	NA	NA	NA
gene_20633	250	0.01	0.46	5.52356	0.512534	NA	NA	NA	NA	NA
gene_20633	250	0.01	2.18	7.76818	0.0162057	NA	NA	NA	NA	NA
gene_20641	1082	0.3	0.67	1.1592	0.158418	NA	NA	NA	NA	gi|698474483|ref|XP_009784700.1|//PREDICTED: uncharacterized protein LOC104233094 [Nicotiana sylvestris]
gene_20641	1082	0.15	0.36	1.26303	0.295976	GO:0005886//plasma membrane	NA	NA	NA	gi|460408884|ref|XP_004249871.1|//PREDICTED: uncharacterized protein LOC101263658 [Solanum lycopersicum]
gene_2065	945	1.17	2.63	1.16855	0.0204818	NA	NA	NA	NA	gi|698420896|ref|XP_009766651.1|//PREDICTED: remorin-like [Nicotiana sylvestris]
gene_2065	986	7.99	12.24	0.615336	0.000932568	GO:0009506//plasmodesma;GO:0005886//plasma membrane;GO:0005773//vacuole	NA	NA	K08818//cell division cycle 2-like [EC:2.7.11.22]	gi|565386210|ref|XP_006358926.1|//PREDICTED: remorin-like [Solanum tuberosum]
gene_20658	1734	2.35	4.32	0.878371	3.02	GO:0005774//vacuolar membrane;GO:0016021//integral component of membrane	GO:0005249//voltage-gated potassium channel activity	GO:0030007//cellular potassium ion homeostasis;GO:0071805//potassium ion transmembrane transport	K05389//potassium channel subfamily K, other eukaryote	gi|698526861|ref|XP_009760277.1|//PREDICTED: two-pore potassium channel 1-like [Nicotiana sylvestris];gi|697187890|ref|XP_009602981.1|//PREDICTED: two-pore potassium channel 1 isoform X1 [Nicotiana tomentosiformis]
gene_20658	1243	0.98	3.09	1.65675	0.00245502	GO:0016021//integral component of membrane	GO:0005509//calcium ion binding;GO:0005267//potassium channel activity	GO:0030007//cellular potassium ion homeostasis;GO:0071805//potassium ion transmembrane transport;GO:0051260//protein homooligomerization;GO:0010119//regulation of stomatal movement;GO:0010029//regulation of seed germination	K05389//potassium channel subfamily K, other eukaryote	gi|565358662|ref|XP_006346145.1|//PREDICTED: two-pore potassium channel 1-like isoform X3 [Solanum tuberosum]
gene_20695	1436	0.01	0.19	4.24793	0.131345	NA	NA	NA	K16904//dCTP diphosphatase [EC:3.6.1.12]	gi|698525517|ref|XP_009759574.1|//PREDICTED: dCTP pyrophosphatase 1-like [Nicotiana sylvestris]
gene_20695	1436	0.33	0.54	0.710493	0.343276	NA	NA	NA	NA	gi|604335223|gb|EYU39165.1|//hypothetical protein MIMGU_mgv1a0160942mg, partial [Erythranthe guttata]
gene_20697	1950	0.47	1.68	1.83773	8.78	NA	NA	NA	K17046//protein DEK;K11654//SWI/SNF-related matrix-associated actin-dependent regulator of chromatin subfamily A member 5 [EC:3.6.4.-]	gi|698587384|ref|XP_009779171.1|//PREDICTED: TNF receptor-associated factor family protein DDB_G0272098-like [Nicotiana sylvestris]
gene_20697	1950	0.32	1.22	1.93074	0.00020702	NA	NA	NA	K11294//nucleolin	gi|460415425|ref|XP_004253059.1|//PREDICTED: uncharacterized protein LOC101256165 [Solanum lycopersicum]
gene_20719	1534	0.01	0.06	2.58496	0.512534	NA	NA	NA	K13065//shikimate O-hydroxycinnamoyltransferase [EC:2.3.1.133];K15400//omega-hydroxypalmitate O-feruloyl transferase [EC:2.3.1.188];K19861//benzyl alcohol O-benzoyltransferase [EC:2.3.1.196 2.3.1.232]	gi|697098764|ref|XP_009628337.1|//PREDICTED: pelargonidin 3-O-(6-caffeoylglucoside) 5-O-(6-O-malonylglucoside) 4'''-malonyltransferase-like [Nicotiana tomentosiformis]
gene_20719	1534	0.01	0.15	3.90689	0.127634	NA	NA	NA	K13065//shikimate O-hydroxycinnamoyltransferase [EC:2.3.1.133]	gi|357528933|gb|AET80687.1|//putative spermidine hydroxycinnamoyl transferase [Nicotiana attenuata]
gene_20731	1571	0.01	0.06	2.58496	0.512534	NA	NA	NA	K15400//omega-hydroxypalmitate O-feruloyl transferase [EC:2.3.1.188];K13065//shikimate O-hydroxycinnamoyltransferase [EC:2.3.1.133]	gi|698475280|ref|XP_009785032.1|//PREDICTED: protein ECERIFERUM 26-like [Nicotiana sylvestris]
gene_20731	1571	7.42	36.55	2.30038	2.33022e-94	NA	NA	GO:0008152//metabolic process	K13065//shikimate O-hydroxycinnamoyltransferase [EC:2.3.1.133];K15400//omega-hydroxypalmitate O-feruloyl transferase [EC:2.3.1.188]	gi|565390483|ref|XP_006360967.1|//PREDICTED: protein ECERIFERUM 26-like [Solanum tuberosum]
gene_20744	1264	0.01	0.36	5.16993	0.0336594	NA	NA	NA	NA	gi|697179498|ref|XP_009598732.1|//PREDICTED: uncharacterized protein LOC104094490 [Nicotiana tomentosiformis]
gene_20744	1264	0.01	0.37	5.20945	0.0162057	NA	NA	NA	NA	gi|565344337|ref|XP_006339273.1|//PREDICTED: uncharacterized protein LOC102593394 [Solanum tuberosum]
gene_20745	1458	0.13	0.43	1.72583	0.118409	NA	NA	NA	K18752//transportin-1;K01194//alpha,alpha-trehalase [EC:3.2.1.28]	gi|698466683|ref|XP_009782970.1|//PREDICTED: subtilisin-like protease SBT5.4 [Nicotiana sylvestris]
gene_20745	1458	0.53	1.16	1.13006	0.037755	NA	GO:0008233//peptidase activity	NA	K01194//alpha,alpha-trehalase [EC:3.2.1.28]	gi|27529828|dbj|BAC53929.1|//serine protease-like protein [Nicotiana tabacum]
gene_20778	2049	0.01	0.35	5.12928	0.0043666	NA	NA	NA	NA	gi|697192084|ref|XP_009605117.1|//PREDICTED: A-agglutinin anchorage subunit [Nicotiana tomentosiformis]
gene_20778	2049	0.08	0.34	2.08746	0.067996	NA	NA	NA	NA	gi|565373117|ref|XP_006353124.1|//PREDICTED: uncharacterized protein LOC102586176, partial [Solanum tuberosum]
gene_20795	2448	0.3	0.68	1.18057	0.0418764	NA	NA	NA	NA	gi|698424870|ref|XP_009784465.1|//PREDICTED: haloacid dehalogenase-like hydrolase domain-containing protein At2g33255 [Nicotiana sylvestris]
gene_20795	2448	0.75	2.83	1.91584	2.02724e-10	GO:0009507//chloroplast	GO:0016787//hydrolase activity	GO:0008152//metabolic process;GO:0006949//syncytium formation	NA	gi|460404614|ref|XP_004247776.1|//PREDICTED: putative uncharacterized hydrolase YOR131C-like [Solanum lycopersicum]
gene_20804	952	0.01	0.39	5.2854	0.0664906	NA	NA	NA	K03327//multidrug resistance protein, MATE family	gi|971549797|ref|XP_015164062.1|//PREDICTED: protein DETOXIFICATION 9-like [Solanum tuberosum]
gene_20804	952	0.08	0.33	2.04439	0.223688	GO:0016020//membrane	GO:0022857//transmembrane transporter activity	GO:0055085//transmembrane transport	K03327//multidrug resistance protein, MATE family	gi|565360467|ref|XP_006346989.1|//PREDICTED: MATE efflux family protein 9-like [Solanum tuberosum]
gene_20811	3210	0.03	0.38	3.66297	0.000617788	NA	NA	NA	K10615//E3 ubiquitin-protein ligase HERC4 [EC:2.3.2.26]	gi|698555640|ref|XP_009770546.1|//PREDICTED: uncharacterized protein LOC104221230 isoform X2 [Nicotiana sylvestris]
gene_20811	3210	0.07	0.38	2.44057	0.0027767	NA	NA	NA	K00921//1-phosphatidylinositol-3-phosphate 5-kinase [EC:2.7.1.150];K10615//E3 ubiquitin-protein ligase HERC4 [EC:2.3.2.26];K11493//regulator of chromosome condensation	gi|565397202|ref|XP_006364189.1|//PREDICTED: uncharacterized protein LOC102590844 [Solanum tuberosum]
gene_20823	835	0.92	2.45	1.41308	0.0129714	NA	NA	NA	NA	gi|698555590|ref|XP_009770531.1|//PREDICTED: uncharacterized protein LOC104221219 [Nicotiana sylvestris]
gene_20823	835	0.01	1.61	7.33092	8.3799e-06	NA	NA	NA	NA	gi|460380576|ref|XP_004236031.1|//PREDICTED: uncharacterized protein LOC101248469 [Solanum lycopersicum]
gene_20828	1808	0.1	0.2	1	0.473814	NA	NA	NA	K15196//transcription factor IIIB 90 kDa subunit	gi|698565334|ref|XP_009773237.1|//PREDICTED: protein UNUSUAL FLORAL ORGANS-like [Nicotiana sylvestris]
gene_20828	1808	1.07	2.59	1.27534	0.000110496	NA	NA	NA	K13145//integrator complex subunit 8	gi|565397218|ref|XP_006364197.1|//PREDICTED: F-box protein At5g49610-like [Solanum tuberosum]
gene_20839	1994	0.46	1.11	1.27085	0.00745964	NA	NA	NA	NA	NA
gene_20839	1827	1.17	2.18	0.89782	0.0242362	NA	NA	NA	NA	NA
gene_2084	2197	0.04	0.08	1	0.643798	NA	NA	NA	K20028//palmitoyltransferase ZDHHC2/15/20 [EC:2.3.1.225]	gi|698569781|ref|XP_009774427.1|//PREDICTED: uncharacterized protein LOC104224464, partial [Nicotiana sylvestris]
gene_2084	2197	0.42	0.77	0.874469	0.0955238	NA	GO:0005488//binding	NA	K10896//fanconi anemia group M protein	gi|113205363|gb|AAT66771.2|//Putative polyprotein, identical [Solanum demissum]
gene_20862	448	0.01	0.45	5.49185	0.259458	NA	NA	NA	K01369//legumain [EC:3.4.22.34];K12447//UDP-sugar pyrophosphorylase [EC:2.7.7.64];K01115//phospholipase D1/2 [EC:3.1.4.4];K14489//arabidopsis histidine kinase 2/3/4 (cytokinin receptor) [EC:2.7.13.3];K08235//xyloglucan:xyloglucosyl transferase [EC:2.4.1.207]	gi|698494389|ref|XP_009793394.1|//PREDICTED: uncharacterized protein LOC104240273 [Nicotiana sylvestris]
gene_20862	448	0.37	1.2	1.69744	0.184886	NA	NA	NA	NA	gi|147811049|emb|CAN67925.1|//hypothetical protein VITISV_021168 [Vitis vinifera]
gene_20897	2907	0.01	0.06	2.58496	0.259458	NA	NA	NA	NA	gi|698553138|ref|XP_009769858.1|//PREDICTED: 1-aminocyclopropane-1-carboxylate oxidase homolog, partial [Nicotiana sylvestris]
gene_20897	2907	0.03	0.08	1.41504	0.381566	NA	NA	NA	NA	NA
gene_2090	733	0.01	0.64	6	0.0336594	NA	NA	NA	NA	NA
gene_2090	733	0.01	0.11	3.45943	0.50524	NA	NA	NA	NA	NA
gene_20900	1362	0.07	0.2	1.51457	0.390764	NA	NA	NA	NA	NA
gene_20900	1362	0.01	0.11	3.45943	0.25394	NA	NA	NA	NA	NA
gene_20915	556	0.18	0.87	2.27302	0.13338	NA	NA	NA	NA	NA
gene_20915	556	0.17	0.59	1.79518	0.223688	NA	NA	NA	NA	NA
gene_20947	283	0.01	0.79	6.30378	0.259458	NA	NA	NA	NA	NA
gene_20947	283	1.26	3.14	1.31734	0.123334	NA	NA	NA	NA	NA
gene_20960	1066	0.29	0.77	1.40881	0.0427672	NA	NA	NA	NA	NA
gene_20960	930	0.58	1.43	1.30189	0.128786	NA	NA	NA	NA	NA
gene_20961	642	0.01	0.3	4.90689	0.259458	NA	NA	NA	NA	NA
gene_20961	642	0.01	0.63	5.97728	0.0322428	NA	NA	NA	NA	NA
gene_20971	1882	0.12	0.42	1.80735	0.0427672	NA	NA	NA	K14972//PAX-interacting protein 1;K03129//transcription initiation factor TFIID subunit 4;K14491//two-component response regulator ARR-B family;K15168//mediator of RNA polymerase II transcription subunit 25	gi|698568429|ref|XP_009774046.1|//PREDICTED: LOB domain-containing protein 36-like [Nicotiana sylvestris]
gene_20971	2124	0.05	0.25	2.32193	0.0405556	NA	NA	GO:0048827//phyllome development;GO:0048513//organ development;GO:0007275//multicellular organismal development	K13944//null;K01955//carbamoyl-phosphate synthase large subunit [EC:6.3.5.5]	gi|460376313|ref|XP_004233943.1|//PREDICTED: LOB domain-containing protein 36-like [Solanum lycopersicum]
gene_20976	1364	0.14	0.53	1.92057	0.0716798	NA	GO:0046872//metal ion binding;GO:0042409//caffeoyl-CoA O-methyltransferase activity	GO:0009809//lignin biosynthetic process;GO:0032259//methylation	K00588//caffeoyl-CoA O-methyltransferase [EC:2.1.1.104]	gi|697102253|ref|XP_009600093.1|//PREDICTED: caffeoyl-CoA O-methyltransferase 6 [Nicotiana tomentosiformis]
gene_20976	1364	7.27	23.35	1.6834	1.20266e-35	NA	GO:0046872//metal ion binding;GO:0042409//caffeoyl-CoA O-methyltransferase activity	GO:0009809//lignin biosynthetic process;GO:0032259//methylation	K00588//caffeoyl-CoA O-methyltransferase [EC:2.1.1.104]	gi|30580343|sp|Q42945.1|CAMT6_TOBAC//RecName: Full=Caffeoyl-CoA O-methyltransferase 6; AltName: Full=Trans-caffeoyl-CoA 3-O-methyltransferase 6; Short=CCoAMT-6; Short=CCoAOMT-6
gene_20993	1641	0.17	0.54	1.66742	0.0637322	NA	NA	NA	K03252//translation initiation factor 3 subunit C;K19995//secretory carrier-associated membrane protein	gi|698517259|ref|XP_009803513.1|//PREDICTED: uncharacterized protein LOC104248864 [Nicotiana sylvestris]
gene_20993	1641	0.05	0.19	1.926	0.223688	NA	NA	NA	NA	gi|565373448|ref|XP_006353285.1|//PREDICTED: uncharacterized protein LOC102586299 [Solanum tuberosum]
gene_20999	977	0.01	0.19	4.24793	0.259458	NA	NA	NA	NA	gi|697139438|ref|XP_009623808.1|//PREDICTED: regulatory-associated protein of TOR 1-like isoform X2 [Nicotiana tomentosiformis]
gene_20999	977	0.4	0.64	0.678072	0.435534	NA	NA	NA	NA	NA
gene_2101	2195	0.01	0.08	3	0.259458	NA	NA	NA	K00279//cytokinin dehydrogenase [EC:1.5.99.12]	gi|698421228|ref|XP_009771418.1|//PREDICTED: tetrahydrocannabinolic acid synthase-like [Nicotiana sylvestris]
gene_2101	2195	1.85	3.07	0.730713	0.0028362	NA	GO:0016614//oxidoreductase activity, acting on CH-OH group of donors	NA	K00279//cytokinin dehydrogenase [EC:1.5.99.12]	gi|565360824|ref|XP_006347165.1|//PREDICTED: cannabidiolic acid synthase-like 2-like [Solanum tuberosum]
gene_21014	543	2.04	3.23	0.662965	0.22563	NA	NA	NA	NA	NA
gene_21014	543	1.21	3	1.30996	0.0259304	NA	NA	NA	NA	NA
gene_21024	736	0.13	0.26	1	0.643798	NA	NA	NA	K01051//pectinesterase [EC:3.1.1.11]	gi|970012679|ref|XP_015067286.1|//PREDICTED: classical arabinogalactan protein 4-like [Solanum pennellii]
gene_21024	736	0.55	7.25	3.72048	4.75942e-15	NA	NA	NA	K03006//DNA-directed RNA polymerase II subunit RPB1 [EC:2.7.7.6]	gi|565379244|ref|XP_006356038.1|//PREDICTED: non-specific lipid-transfer protein-like protein At5g64080-like [Solanum tuberosum]
gene_21036	960	0.1	0.38	1.926	0.230646	NA	NA	NA	K03136//transcription initiation factor TFIIE subunit alpha;K03549//KUP system potassium uptake protein;K13420//LRR receptor-like serine/threonine-protein kinase FLS2 [EC:2.7.11.1]	gi|697190689|ref|XP_009604406.1|//PREDICTED: uncharacterized protein LOC104099193 [Nicotiana tomentosiformis]
gene_21036	960	0.01	0.16	4	0.25394	NA	NA	NA	K05356//all-trans-nonaprenyl-diphosphate synthase [EC:2.5.1.84 2.5.1.85]	gi|66841325|dbj|BAD99221.1|//polypepetide with reverse transcriptase and RNaseH domains [Petunia x hybrida]
gene_21037	421	0.5	2.41	2.26903	0.0252036	NA	NA	NA	NA	NA
gene_21037	421	0.01	0.2	4.32193	0.50524	NA	NA	NA	NA	NA
gene_21066	1214	1.04	1.64	0.657112	0.214488	NA	NA	NA	K05543//tRNA-dihydrouridine synthase 2 [EC:1.3.1.91]	gi|697138863|ref|XP_009623512.1|//PREDICTED: uncharacterized protein LOC104114706 [Nicotiana tomentosiformis]
gene_21066	1230	0.28	0.57	1.02554	0.186035	NA	NA	NA	K05543//tRNA-dihydrouridine synthase 2 [EC:1.3.1.91]	gi|565402667|ref|XP_006366794.1|//PREDICTED: uncharacterized protein LOC102585043 [Solanum tuberosum];gi|590706283|ref|XP_007047679.1|//Uncharacterized protein TCM_000903 [Theobroma cacao]
gene_21088	1930	0.72	1.65	1.1964	0.0042321	NA	NA	NA	K17964//leucine-rich PPR motif-containing protein, mitochondrial;K17710//pentatricopeptide repeat domain-containing protein 1	gi|698567103|ref|XP_009773679.1|//PREDICTED: pentatricopeptide repeat-containing protein At5g42310, mitochondrial-like isoform X1 [Nicotiana sylvestris]
gene_21088	1564	1.75	2.71	0.630938	0.248324	NA	NA	NA	K15336//tRNA (cytosine38-C5)-methyltransferase [EC:2.1.1.204]	gi|565369407|ref|XP_006351327.1|//PREDICTED: pentatricopeptide repeat-containing protein At5g42310, mitochondrial-like isoform X1 [Solanum tuberosum];gi|460408653|ref|XP_004249757.1|//PREDICTED: pentatricopeptide repeat-containing protein At5g42310, mitochondrial-like [Solanum lycopersicum]
gene_21095	2961	0.01	0.06	2.58496	0.259458	NA	NA	NA	K19882//O-palmitoleoyl-L-serine hydrolase [EC:3.1.1.98]	gi|697113047|ref|XP_009610405.1|//PREDICTED: uncharacterized protein LOC104104107 [Nicotiana tomentosiformis]
gene_21095	2961	0.13	0.25	0.943416	0.311438	NA	NA	NA	NA	gi|460395181|ref|XP_004243164.1|//PREDICTED: uncharacterized protein LOC101246263 [Solanum lycopersicum]
gene_21129	553	0.01	0.7	6.12928	0.131345	NA	NA	NA	K03006//DNA-directed RNA polymerase II subunit RPB1 [EC:2.7.7.6];K10604//E3 ubiquitin-protein ligase MGRN1 [EC:2.3.2.27];K03549//KUP system potassium uptake protein;K12447//UDP-sugar pyrophosphorylase [EC:2.7.7.64];K14794//ribosomal RNA-processing protein 12	gi|147795660|emb|CAN76679.1|//hypothetical protein VITISV_034325 [Vitis vinifera]
gene_21129	553	0.07	0.59	3.07529	0.0641504	NA	NA	NA	NA	gi|396582343|gb|AFN88207.1|//integrase core domain containing protein [Phaseolus vulgaris]
gene_21149	3291	0.03	0.08	1.41504	0.390764	NA	NA	NA	NA	gi|698486984|ref|XP_009790185.1|//PREDICTED: uncharacterized protein LOC104237691 [Nicotiana sylvestris]
gene_21149	3291	0.26	0.5	0.943416	0.0854614	NA	NA	NA	NA	gi|565402335|ref|XP_006366637.1|//PREDICTED: uncharacterized protein LOC102606074 [Solanum tuberosum]
gene_21150	701	0.01	0.27	4.75489	0.259458	NA	NA	NA	K05666//ATP-binding cassette, subfamily C (CFTR/MRP), member 2	gi|697106946|ref|XP_009607300.1|//PREDICTED: ABC transporter C family member 10-like isoform X3 [Nicotiana tomentosiformis];gi|697106948|ref|XP_009607301.1|//PREDICTED: ABC transporter C family member 10-like isoform X4 [Nicotiana tomentosiformis]
gene_21150	769	0.01	0.31	4.9542	0.127634	GO:0005774//vacuolar membrane;GO:0016021//integral component of membrane;GO:0005886//plasma membrane	GO:0032440//2-alkenal reductase [NAD(P)] activity;GO:0005524//ATP binding;GO:0042626//ATPase activity, coupled to transmembrane movement of substances	GO:0055085//transmembrane transport;GO:0006200//ATP catabolic process;GO:0055114//oxidation-reduction process	K05666//ATP-binding cassette, subfamily C (CFTR/MRP), member 2;K05658//ATP-binding cassette, subfamily B (MDR/TAP), member 1 [EC:3.6.3.44]	gi|565388859|ref|XP_006360185.1|//PREDICTED: ABC transporter C family member 10-like [Solanum tuberosum];gi|460376814|ref|XP_004234191.1|//PREDICTED: ABC transporter C family member 10-like [Solanum lycopersicum]
gene_21158	2079	0.01	0.08	3	0.259458	NA	NA	NA	K02882//large subunit ribosomal protein L18Ae;K01381//saccharopepsin [EC:3.4.23.25]	gi|698435637|ref|XP_009800751.1|//PREDICTED: aspartic proteinase nepenthesin-2-like [Nicotiana sylvestris]
gene_21158	2079	0.89	1.65	0.890589	0.0130362	NA	GO:0008233//peptidase activity	NA	K00924//null	gi|460391471|ref|XP_004241344.1|//PREDICTED: aspartic proteinase nepenthesin-2-like isoform 1 [Solanum lycopersicum]
gene_21168	2868	0.01	0.15	3.90689	0.0336594	GO:0005634//nucleus	GO:0003677//DNA binding	NA	K13415//protein brassinosteroid insensitive 1 [EC:2.7.10.1 2.7.11.1]	gi|698535844|ref|XP_009764314.1|//PREDICTED: squamosa promoter-binding-like protein 16 [Nicotiana sylvestris]
gene_21168	3012	0.62	1.02	0.718229	0.025143	GO:0005634//nucleus	GO:0003677//DNA binding	NA	NA	gi|565371132|ref|XP_006352164.1|//PREDICTED: squamosa promoter-binding-like protein 16-like isoform X1 [Solanum tuberosum]
gene_21172	919	0.52	0.8	0.621488	0.451854	NA	NA	NA	NA	NA
gene_21172	919	0.52	2.74	2.39759	1.64915e-05	NA	NA	NA	NA	NA
gene_21184	1837	0.08	0.43	2.42626	0.0427672	NA	NA	NA	K07409//cytochrome P450, family 1, subfamily A, polypeptide 2 [EC:1.14.14.1];K00512//steroid 17alpha-monooxygenase / 17alpha-hydroxyprogesterone aldolase [EC:1.14.14.19 4.1.2.30]	gi|698496816|ref|XP_009794426.1|//PREDICTED: geraniol 8-hydroxylase-like isoform X1 [Nicotiana sylvestris]
gene_21184	1837	0.01	0.38	5.24793	0.00205764	GO:0016021//integral component of membrane;GO:0005789//endoplasmic reticulum membrane	GO:0016709//oxidoreductase activity, acting on paired donors, with incorporation or reduction of molecular oxygen, NAD(P)H as one donor, and incorporation of one atom of oxygen;GO:0020037//heme binding;GO:0005506//iron ion binding	GO:0016099//monoterpenoid biosynthetic process;GO:0055114//oxidation-reduction process	K00517//null;K16084//ent-cassa-12,15-diene 11-hydroxylase [EC:1.14.13.145];K05280//flavonoid 3'-monooxygenase [EC:1.14.13.21]	gi|27529728|dbj|BAC53893.1|//cytochrome P450 [Petunia x hybrida]
gene_21257	1565	0.01	0.06	2.58496	0.512534	NA	NA	NA	NA	gi|698549535|ref|XP_009768680.1|//PREDICTED: F-box protein At5g07610-like [Nicotiana sylvestris]
gene_21257	1565	0.01	0.13	3.70044	0.25394	NA	NA	NA	NA	gi|255570566|ref|XP_002526240.1|//conserved hypothetical protein [Ricinus communis]
gene_21270	1853	0.25	1.44	2.52607	17.9	NA	NA	NA	K07428//cytochrome P450, family 4, subfamily X [EC:1.14.14.1]	gi|698504754|ref|XP_009797873.1|//PREDICTED: cytochrome P450 CYP72A219-like [Nicotiana sylvestris]
gene_21270	1853	6.76	14.76	1.1266	1.3681e-17	NA	NA	NA	K10717//cytokinin trans-hydroxylase;K15639//PHYB activation tagged suppressor 1 [EC:1.14.-.-];K15638//cytochrome P450, family 72, subfamily C, polypeptide 1	gi|85068668|gb|ABC69414.1|//CYP72A57 [Nicotiana tabacum]
gene_21274	1719	0.27	0.83	1.62015	0.0197486	NA	NA	NA	K11649//SWI/SNF related-matrix-associated actin-dependent regulator of chromatin subfamily C;K15030//translation initiation factor 3 subunit M	gi|697130189|ref|XP_009619158.1|//PREDICTED: F-box protein At3g07870-like [Nicotiana tomentosiformis]
gene_21274	1719	0.14	0.85	2.60204	0.000534308	NA	NA	NA	NA	gi|565372758|ref|XP_006352955.1|//PREDICTED: F-box protein At3g07870-like [Solanum tuberosum]
gene_21283	1643	0.06	0.33	2.45943	0.075934	NA	NA	NA	K11649//SWI/SNF related-matrix-associated actin-dependent regulator of chromatin subfamily C;K15030//translation initiation factor 3 subunit M	gi|697185050|ref|XP_009601545.1|//PREDICTED: F-box/kelch-repeat protein At3g23880-like [Nicotiana tomentosiformis]
gene_21283	1643	0.09	0.23	1.35364	0.295976	NA	NA	NA	NA	gi|604319592|gb|EYU30756.1|//hypothetical protein MIMGU_mgv1a018041mg [Erythranthe guttata]
gene_21330	1003	0.04	0.27	2.75489	0.390764	NA	NA	NA	K11838//ubiquitin carboxyl-terminal hydrolase 7 [EC:3.4.19.12]	gi|698458189|ref|XP_009781004.1|//PREDICTED: ubiquitin carboxyl-terminal hydrolase 12-like [Nicotiana sylvestris]
gene_21330	758	0.01	0.1	3.32193	0.50524	NA	GO:0008233//peptidase activity	GO:0006508//proteolysis	K11838//ubiquitin carboxyl-terminal hydrolase 7 [EC:3.4.19.12]	gi|460388162|ref|XP_004239738.1|//PREDICTED: ubiquitin carboxyl-terminal hydrolase 12-like [Solanum lycopersicum]
gene_21341	3741	0.48	0.74	0.624491	0.150216	NA	GO:0008270//zinc ion binding	NA	K06066//CBF1 interacting corepressor;K11000//callose synthase [EC:2.4.1.-]	gi|460376047|ref|XP_004233812.1|//PREDICTED: pentatricopeptide repeat-containing protein At1g11290 [Solanum lycopersicum]
gene_21341	3730	0.31	0.79	1.34958	0.00116293	GO:0005739//mitochondrion;GO:0009507//chloroplast	GO:0004519//endonuclease activity	GO:0090305//nucleic acid phosphodiester bond hydrolysis;GO:0016556//mRNA modification	K15271//ATP-dependent DNA helicase HFM1/MER3 [EC:3.6.4.12];K15078//structure-specific endonuclease subunit SLX1 [EC:3.6.1.-]	gi|565360812|ref|XP_006347159.1|//PREDICTED: pentatricopeptide repeat-containing protein At1g11290-like [Solanum tuberosum]
gene_21354	1576	0.35	0.62	0.824913	0.259718	NA	NA	NA	NA	gi|697126286|ref|XP_009617175.1|//PREDICTED: uncharacterized protein LOC104109549 [Nicotiana tomentosiformis]
gene_21354	1576	0.15	1.07	2.83458	9.77676e-05	NA	NA	NA	NA	gi|460381488|ref|XP_004236481.1|//PREDICTED: uncharacterized protein LOC101262301 [Solanum lycopersicum]
gene_21358	750	0.13	1.75	3.75077	0.000617788	NA	NA	NA	NA	NA
gene_21358	750	0.01	0.21	4.39232	0.25394	NA	NA	NA	NA	NA
gene_21360	4593	0.01	0.06	2.58496	0.131345	NA	NA	NA	K05681//ATP-binding cassette, subfamily G (WHITE), member 2	gi|970036174|ref|XP_015079414.1|//PREDICTED: ABC transporter G family member 32-like [Solanum pennellii]
gene_21360	4647	0.4	2.75	2.78136	5.85346e-28	GO:0016020//membrane;GO:0005886//plasma membrane	GO:0005524//ATP binding;GO:0016887//ATPase activity	GO:0042335//cuticle development;GO:0006200//ATP catabolic process	K05681//ATP-binding cassette, subfamily G (WHITE), member 2;K12843//U4/U6 small nuclear ribonucleoprotein PRP3	gi|565374207|ref|XP_006353655.1|//PREDICTED: ABC transporter G family member 32-like [Solanum tuberosum]
gene_21366	297	0.73	1.96	1.42489	0.13338	NA	GO:0043531//ADP binding	GO:0006952//defense response	K14773//U3 small nucleolar RNA-associated protein 23;K15015//solute carrier family 32 (vesicular inhibitory amino acid transporter);K05658//ATP-binding cassette, subfamily B (MDR/TAP), member 1 [EC:3.6.3.44];K03644//lipoyl synthase [EC:2.8.1.8]	gi|14586968|gb|AAK70406.1|AF369930_1//pol polyprotein [Citrus x paradisi]
gene_21366	297	2.92	4.78	0.711042	0.177063	NA	GO:0043531//ADP binding;GO:0016874//ligase activity	GO:0006952//defense response;GO:0006412//translation	K05356//all-trans-nonaprenyl-diphosphate synthase [EC:2.5.1.84 2.5.1.85]	gi|14586968|gb|AAK70406.1|AF369930_1//pol polyprotein [Citrus x paradisi]
gene_21392	1364	0.34	0.53	0.640458	0.451854	NA	NA	NA	NA	gi|698579669|ref|XP_009777078.1|//PREDICTED: uncharacterized protein LOC104226725 [Nicotiana sylvestris]
gene_21392	1364	0.4	0.96	1.26303	0.046052	NA	NA	NA	NA	gi|565376876|ref|XP_006354920.1|//PREDICTED: vitellogenin-1-like [Solanum tuberosum]
gene_21405	920	0.01	0.1	3.32193	0.512534	NA	NA	NA	K15405//midchain alkane hydroxylase	gi|698431859|ref|XP_009795090.1|//PREDICTED: cytochrome P450 86B1-like [Nicotiana sylvestris]
gene_21405	920	0.01	0.09	3.16993	0.50524	NA	GO:0046872//metal ion binding;GO:0016491//oxidoreductase activity	NA	K00517//null;K15402//fatty acid omega-hydroxylase [EC:1.14.-.-];K15405//midchain alkane hydroxylase	gi|565360040|ref|XP_006346789.1|//PREDICTED: cytochrome P450 86B1-like [Solanum tuberosum]
gene_21415	619	0.8	2.32	1.53605	0.0307202	NA	NA	NA	K00555//tRNA (guanine26-N2/guanine27-N2)-dimethyltransferase [EC:2.1.1.215 2.1.1.216]	gi|698476437|ref|XP_009785539.1|//PREDICTED: tRNA (guanine(26)-N(2))-dimethyltransferase [Nicotiana sylvestris]
gene_21415	619	1.07	1.69	0.659412	0.297582	GO:0009536//plastid	GO:0008168//methyltransferase activity	GO:0016556//mRNA modification;GO:0032259//methylation;GO:0008033//tRNA processing	K00555//tRNA (guanine26-N2/guanine27-N2)-dimethyltransferase [EC:2.1.1.215 2.1.1.216]	gi|565385812|ref|XP_006358756.1|//PREDICTED: tRNA (guanine(26)-N(2))-dimethyltransferase-like [Solanum tuberosum]
gene_21459	1228	0.14	0.37	1.4021	0.305716	NA	NA	NA	NA	NA
gene_21459	895	0.24	0.62	1.36923	0.23337	NA	NA	NA	NA	NA
gene_21465	495	3.12	5.47	0.809995	0.0789402	NA	NA	NA	NA	gi|698518729|ref|XP_009804235.1|//PREDICTED: uncharacterized protein LOC104249497 isoform X2 [Nicotiana sylvestris]
gene_21465	495	1.64	4.61	1.49107	0.00284094	NA	GO:0005524//ATP binding;GO:0003972//RNA ligase (ATP) activity	GO:0006388//tRNA splicing, via endonucleolytic cleavage and ligation	NA	gi|565346724|ref|XP_006340397.1|//PREDICTED: uncharacterized protein LOC102604569 [Solanum tuberosum]
gene_21490	2430	0.11	0.22	1	0.364566	NA	NA	NA	K08150//MFS transporter, SP family, solute carrier family 2 (myo-inositol transporter), member 13	gi|698540500|ref|XP_009765772.1|//PREDICTED: probable inositol transporter 2 [Nicotiana sylvestris]
gene_21490	2430	0.28	2.13	2.92735	1.89082e-12	GO:0016021//integral component of membrane;GO:0090406//pollen tube;GO:0005886//plasma membrane	GO:0005351//sugar:proton symporter activity;GO:0005366//myo-inositol:proton symporter activity	GO:0055085//transmembrane transport;GO:0006863//purine nucleobase transport;GO:0023052//signaling;GO:0015798//myo-inositol transport;GO:0015992//proton transport	K08150//MFS transporter, SP family, solute carrier family 2 (myo-inositol transporter), member 13	gi|460398959|ref|XP_004245014.1|//PREDICTED: probable inositol transporter 2-like [Solanum lycopersicum]
gene_21492	203	1.3	2.46	0.920147	0.473814	NA	NA	NA	NA	gi|697189991|ref|XP_009604061.1|//PREDICTED: uncharacterized protein LOC104098914 isoform X1 [Nicotiana tomentosiformis]
gene_21492	203	0.01	1.41	7.13955	0.127634	NA	NA	NA	NA	NA
gene_21499	3406	0.11	0.2	0.862496	0.286904	NA	NA	NA	NA	NA
gene_21499	3406	0.01	0.11	3.45943	0.0322428	NA	NA	NA	NA	NA
gene_21500	1804	0.01	0.1	3.32193	0.259458	NA	NA	NA	NA	NA
gene_21500	1804	0.01	0.04	2	0.50524	NA	NA	NA	NA	NA
gene_21503	235	0.01	0.5	5.64386	0.512534	NA	NA	NA	NA	NA
gene_21503	235	0.01	0.39	5.2854	0.50524	NA	NA	NA	NA	NA
gene_21541	2019	0.36	0.59	0.712718	0.313698	NA	NA	NA	NA	gi|698509302|ref|XP_009799878.1|//PREDICTED: uncharacterized protein LOC104245878 [Nicotiana sylvestris]
gene_21541	2019	0.23	0.49	1.09115	0.120827	NA	NA	NA	NA	NA
gene_21564	414	2.56	4.43	0.791163	0.154601	NA	NA	NA	NA	NA
gene_21564	414	0.61	6.48	3.40911	2.65904e-07	NA	NA	NA	NA	NA
gene_21567	4294	0.02	0.04	1	0.643798	NA	NA	NA	K14638//solute carrier family 15 (peptide/histidine transporter), member 3/4	gi|698507879|ref|XP_009799242.1|//PREDICTED: subtilisin-like protease [Nicotiana sylvestris]
gene_21567	4294	0.02	0.09	2.16993	0.128466	NA	GO:0008236//serine-type peptidase activity	GO:0008152//metabolic process	NA	gi|253740260|gb|ACT34764.1|//subtilisin-like protease preproenzyme [Nicotiana tabacum]
gene_21576	3472	0.03	0.07	1.22239	0.643798	NA	NA	NA	NA	gi|697094310|ref|XP_009605667.1|//PREDICTED: uncharacterized protein LOC104100193 [Nicotiana tomentosiformis]
gene_21576	3472	0.02	0.04	1	0.63286	NA	NA	NA	K04728//ataxia telangiectasia mutated family protein [EC:2.7.11.1]	gi|565391307|ref|XP_006361364.1|//PREDICTED: uncharacterized protein LOC102596609 [Solanum tuberosum]
gene_21579	455	0.91	1.76	0.951637	0.286904	NA	NA	NA	NA	NA
gene_21579	455	0.37	1.28	1.79055	0.113098	NA	NA	NA	NA	NA
gene_21585	389	0.01	0.53	5.72792	0.259458	NA	NA	NA	NA	NA
gene_21585	389	0.01	0.22	4.45943	0.50524	NA	NA	NA	NA	NA
gene_21593	2112	0.77	1.17	0.603578	0.168809	NA	NA	NA	NA	NA
gene_21593	2112	0.29	0.76	1.38995	0.0174217	NA	NA	NA	NA	NA
gene_21603	6775	0.06	0.13	1.11548	0.130317	NA	NA	NA	K15601//lysine-specific demethylase 3 [EC:1.14.11.-]	gi|697100968|ref|XP_009593675.1|//PREDICTED: uncharacterized protein LOC104090312 [Nicotiana tomentosiformis]
gene_21603	6775	0.01	0.02	1	0.25394	NA	NA	GO:0006355//regulation of transcription, DNA-templated	K15601//lysine-specific demethylase 3 [EC:1.14.11.-]	gi|565362957|ref|XP_006348210.1|//PREDICTED: uncharacterized protein LOC102601383 [Solanum tuberosum]
gene_21627	1692	0.22	0.43	0.966833	0.286904	NA	NA	NA	K19882//O-palmitoleoyl-L-serine hydrolase [EC:3.1.1.98]	gi|697166709|ref|XP_009592185.1|//PREDICTED: uncharacterized protein LOC104089071 [Nicotiana tomentosiformis]
gene_21627	1692	0.32	0.55	0.78136	0.273354	NA	NA	NA	NA	gi|460365851|ref|XP_004228810.1|//PREDICTED: uncharacterized protein LOC101255127 [Solanum lycopersicum]
gene_21643	1603	0.01	0.06	2.58496	0.512534	NA	NA	NA	NA	gi|697147766|ref|XP_009628050.1|//PREDICTED: transcription factor bHLH68-like isoform X1 [Nicotiana tomentosiformis];gi|698570356|ref|XP_009774581.1|//PREDICTED: transcription factor bHLH68-like isoform X2 [Nicotiana sylvestris]
gene_21643	1603	0.15	0.29	0.95109	0.352392	NA	NA	NA	NA	gi|565352314|ref|XP_006343090.1|//PREDICTED: transcription factor bHLH68-like [Solanum tuberosum]
gene_2165	2077	1.55	2.88	0.893801	0.00228044	NA	NA	NA	NA	gi|698520069|ref|XP_009804901.1|//PREDICTED: histone H3.v1-like isoform X1 [Nicotiana sylvestris];gi|698520071|ref|XP_009804902.1|//PREDICTED: histone H3.v1-like isoform X2 [Nicotiana sylvestris]
gene_2165	2077	0.52	0.94	0.854149	0.0363218	NA	NA	NA	K11294//nucleolin	gi|565343045|ref|XP_006338650.1|//PREDICTED: muscle M-line assembly protein unc-89-like isoform X2 [Solanum tuberosum]
gene_21653	2349	0.01	0.15	3.90689	0.0664906	NA	NA	NA	NA	gi|698560498|ref|XP_009771869.1|//PREDICTED: uncharacterized protein LOC104222339 [Nicotiana sylvestris]
gene_21653	2349	0.23	0.62	1.43063	0.0205846	NA	NA	NA	NA	gi|565348318|ref|XP_006341160.1|//PREDICTED: uncharacterized protein LOC102592289 [Solanum tuberosum]
gene_21658	249	0.01	0.93	6.53916	0.259458	NA	NA	NA	K08775//breast cancer 2 susceptibility protein	gi|697171412|ref|XP_009594631.1|//PREDICTED: protein BREAST CANCER SUSCEPTIBILITY 2 homolog A-like [Nicotiana tomentosiformis]
gene_21658	249	0.01	1.1	6.78136	0.127634	NA	NA	GO:0006302//double-strand break repair;GO:0007275//multicellular organismal development;GO:0048856//anatomical structure development;GO:0006310//DNA recombination	K08775//breast cancer 2 susceptibility protein	gi|565366982|ref|XP_006350160.1|//PREDICTED: uncharacterized protein LOC102591010 [Solanum tuberosum]
gene_21659	449	0.01	0.22	4.45943	0.512534	NA	NA	NA	NA	NA
gene_21659	449	0.01	0.93	6.53916	0.0322428	NA	NA	NA	NA	NA
gene_21664	857	0.01	0.11	3.45943	0.512534	NA	NA	NA	NA	NA
gene_21664	857	0.28	0.46	0.716207	0.518156	NA	NA	NA	NA	NA
gene_21671	5967	0.74	2.3	1.63604	5.07e-09	NA	NA	NA	K01512//acylphosphatase [EC:3.6.1.7]	gi|698469349|ref|XP_009783561.1|//PREDICTED: uncharacterized protein LOC104232143 [Nicotiana sylvestris]
gene_21671	5967	0.06	1.19	4.30986	2.00284e-22	NA	GO:0003998//acylphosphatase activity	GO:0008152//metabolic process	K01512//acylphosphatase [EC:3.6.1.7]	gi|460402255|ref|XP_004246629.1|//PREDICTED: uncharacterized protein LOC101262949 isoform 1 [Solanum lycopersicum]
gene_21700	1357	0.2	0.73	1.8679	0.0854838	NA	NA	NA	K01904//4-coumarate--CoA ligase [EC:6.2.1.12]	gi|698502038|ref|XP_009796688.1|//PREDICTED: 4-coumarate--CoA ligase-like 6 isoform X1 [Nicotiana sylvestris]
gene_21700	1484	0.69	1.05	0.605721	0.423048	GO:0009507//chloroplast	GO:0016207//4-coumarate-CoA ligase activity;GO:0003824//catalytic activity	GO:0009610//response to symbiotic fungus;GO:0006914//autophagy	K10526//OPC-8:0 CoA ligase 1 [EC:6.2.1.-]	gi|565372684|ref|XP_006352919.1|//PREDICTED: 4-coumarate--CoA ligase-like 6-like [Solanum tuberosum]
gene_2174	1773	0.31	0.6	0.952694	0.107307	NA	NA	NA	K11855//ubiquitin carboxyl-terminal hydrolase 36/42 [EC:3.4.19.12];K11816//indole-3-pyruvate monooxygenase [EC:1.14.13.168]	gi|697156043|ref|XP_009586769.1|//PREDICTED: uncharacterized protein LOC104084575 [Nicotiana tomentosiformis]
gene_2174	1773	0.27	0.65	1.26748	0.0555246	NA	NA	NA	NA	gi|113205348|gb|ABI34354.1|//Retrotransposon gag protein [Solanum demissum]
gene_21754	7854	0.14	0.6	2.09954	0.0108	NA	NA	NA	NA	gi|697145745|ref|XP_009627010.1|//PREDICTED: uncharacterized protein LOC104117643 [Nicotiana tomentosiformis]
gene_21754	7854	0.17	0.56	1.71989	3.79694e-06	NA	NA	NA	NA	NA
gene_21766	356	0.01	0.59	5.88264	0.259458	NA	NA	NA	NA	NA
gene_21766	356	0.01	0.48	5.58496	0.25394	NA	NA	NA	NA	NA
gene_21771	1405	0.2	0.34	0.765535	0.532638	NA	NA	NA	NA	NA
gene_21771	1405	0.11	0.42	1.93289	0.113098	NA	NA	NA	NA	NA
gene_21774	2366	0.13	0.23	0.823122	0.364566	NA	NA	NA	K19882//O-palmitoleoyl-L-serine hydrolase [EC:3.1.1.98];K20293//conserved oligomeric Golgi complex subunit 6	gi|697151598|ref|XP_009630024.1|//PREDICTED: uncharacterized protein LOC104120055 [Nicotiana tomentosiformis]
gene_21774	2366	3.56	7.79	1.12975	1.99671e-12	NA	NA	NA	NA	gi|460365851|ref|XP_004228810.1|//PREDICTED: uncharacterized protein LOC101255127 [Solanum lycopersicum]
gene_21780	1396	0.01	0.16	4	0.259458	NA	NA	NA	K03013//DNA-directed RNA polymerases I, II, and III subunit RPABC1;K02328//DNA polymerase delta subunit 2;K13111//WD40 repeat-containing protein SMU1;K17913//carlactone synthase / all-trans-10'-apo-beta-carotenal 13,14-cleaving dioxygenase [EC:1.13.11.69 1.13.11.70]	gi|971571778|ref|XP_015169783.1|//PREDICTED: uncharacterized protein LOC107062969 [Solanum tuberosum]
gene_21780	1396	0.01	0.28	4.80735	0.0322428	NA	NA	NA	NA	gi|565375597|ref|XP_006354309.1|//PREDICTED: uncharacterized protein LOC102580529 [Solanum tuberosum]
gene_21791	713	0.41	0.66	0.686842	0.532638	NA	NA	NA	NA	gi|698551217|ref|XP_009769234.1|//PREDICTED: uncharacterized protein LOC104220117 [Nicotiana sylvestris]
gene_21791	713	0.23	0.56	1.28379	0.295976	NA	NA	NA	NA	gi|565399498|ref|XP_006365287.1|//PREDICTED: uncharacterized protein LOC102597191 [Solanum tuberosum]
gene_21814	2159	0.56	0.86	0.61891	0.56158	NA	NA	NA	NA	gi|697191184|ref|XP_009604658.1|//PREDICTED: metal tolerance protein 2 isoform X1 [Nicotiana tomentosiformis];gi|697191194|ref|XP_009604663.1|//PREDICTED: metal tolerance protein 2 isoform X6 [Nicotiana tomentosiformis]
gene_21814	2228	0.62	1.27	1.03449	0.0160751	GO:0016021//integral component of membrane	GO:0008324//cation transmembrane transporter activity	GO:0055085//transmembrane transport;GO:0006812//cation transport;GO:0044765//single-organism transport	K14689//solute carrier family 30 (zinc transporter), member 2	gi|565387243|ref|XP_006359411.1|//PREDICTED: metal tolerance protein C1-like isoform X2 [Solanum tuberosum];gi|565387241|ref|XP_006359410.1|//PREDICTED: metal tolerance protein C1-like isoform X1 [Solanum tuberosum]
gene_21816	2190	0.01	0.17	4.08746	0.0664906	NA	NA	NA	K03686//molecular chaperone DnaJ;K04078//chaperonin GroES	gi|697180252|ref|XP_009599104.1|//PREDICTED: dnaJ homolog subfamily C member 14 [Nicotiana tomentosiformis]
gene_21816	2190	4.96	8.05	0.698649	5.747e-06	GO:0009507//chloroplast	NA	GO:0006457//protein folding;GO:0006950//response to stress	K03686//molecular chaperone DnaJ;K09527//DnaJ homolog subfamily C member 7	gi|460403959|ref|XP_004247453.1|//PREDICTED: uncharacterized protein LOC101257008 [Solanum lycopersicum]
gene_21848	1377	0.67	1.17	0.804276	0.154601	GO:0016021//integral component of membrane	NA	NA	K13348//protein Mpv17	gi|698542166|ref|XP_009766316.1|//PREDICTED: protein SYM1 [Nicotiana sylvestris]
gene_21848	1377	4.08	6.9	0.758027	0.000331302	GO:0016021//integral component of membrane	NA	NA	K13348//protein Mpv17	gi|565401013|ref|XP_006366011.1|//PREDICTED: protein SYM1-like [Solanum tuberosum]
gene_21861	916	0.01	0.1	3.32193	0.512534	NA	NA	NA	NA	NA
gene_21861	916	0.09	0.43	2.25634	0.128466	NA	NA	NA	NA	NA
gene_21869	1988	0.01	0.04	2	0.512534	NA	NA	NA	K19041//E3 ubiquitin-protein ligase RNF38/44 [EC:2.3.2.27]	gi|698480143|ref|XP_009787127.1|//PREDICTED: E3 ubiquitin-protein ligase Os04g0590900-like [Nicotiana sylvestris]
gene_21869	1988	0.39	1.54	1.98138	1.73699e-05	NA	NA	NA	K15692//E3 ubiquitin-protein ligase RNF13 [EC:2.3.2.27];K05283//phosphatidylinositol glycan, class W [EC:2.3.-.-];K13148//integrator complex subunit 11 [EC:3.1.27.-]	gi|565404013|ref|XP_006367445.1|//PREDICTED: RING-H2 finger protein ATL51-like [Solanum tuberosum]
gene_21885	490	0.01	0.2	4.32193	0.512534	NA	NA	NA	NA	gi|698507476|ref|XP_009799078.1|//PREDICTED: uncharacterized protein LOC104245205, partial [Nicotiana sylvestris]
gene_21885	490	0.34	1.51	2.15094	0.0402896	NA	NA	NA	NA	NA
gene_21890	662	1.19	3.02	1.34359	0.0193651	NA	NA	NA	NA	NA
gene_21890	662	0.73	3.76	2.36476	2.79306e-05	NA	NA	NA	NA	NA
gene_21892	1243	0.26	0.8	1.62149	0.0854838	NA	NA	NA	K01517//manganese-dependent ADP-ribose/CDP-alcohol diphosphatase [EC:3.6.1.13 3.6.1.16 3.6.1.53]	gi|697114016|ref|XP_009610897.1|//PREDICTED: high-affinity nitrate transporter 3.2-like [Nicotiana tomentosiformis]
gene_21892	981	34.27	53.34	0.638272	9.56484e-13	NA	NA	GO:0050896//response to stimulus	NA	gi|20149062|gb|AAM12786.1|//unknown [Capsicum annuum]
gene_21893	1234	0.98	1.54	0.652077	0.200204	NA	NA	NA	K01517//manganese-dependent ADP-ribose/CDP-alcohol diphosphatase [EC:3.6.1.13 3.6.1.16 3.6.1.53]	gi|697114014|ref|XP_009610896.1|//PREDICTED: high-affinity nitrate transporter 3.1-like [Nicotiana tomentosiformis]
gene_21893	1234	0.01	0.25	4.64386	0.0641504	NA	GO:0015112//nitrate transmembrane transporter activity	GO:0009611//response to wounding;GO:0010167//response to nitrate;GO:0015706//nitrate transport	NA	gi|565355197|ref|XP_006344486.1|//PREDICTED: high-affinity nitrate transporter 3.2-like [Solanum tuberosum]
gene_21930	331	0.34	0.65	0.934905	0.643798	NA	NA	NA	NA	NA
gene_21930	331	0.01	0.26	4.70044	0.50524	NA	NA	NA	NA	NA
gene_21934	1394	0.01	0.13	3.70044	0.259458	NA	NA	NA	K19045//E3 ubiquitin-protein ligase BIG BROTHER and related proteins [EC:2.3.2.27]	gi|698534035|ref|XP_009763746.1|//PREDICTED: E3 ubiquitin ligase BIG BROTHER-like isoform X1 [Nicotiana sylvestris]
gene_21934	1394	0.56	0.94	0.747234	0.1943	NA	GO:0008270//zinc ion binding;GO:0031624//ubiquitin conjugating enzyme binding;GO:0004842//ubiquitin-protein transferase activity	GO:0048437//floral organ development;GO:0046621//negative regulation of organ growth;GO:0051865//protein autoubiquitination	K11982//E3 ubiquitin-protein ligase RNF115/126 [EC:2.3.2.27];K14297//nuclear pore complex protein Nup98-Nup96	gi|565357256|ref|XP_006345461.1|//PREDICTED: E3 ubiquitin ligase BIG BROTHER-like [Solanum tuberosum]
gene_2195	1391	0.13	0.26	1	0.473814	NA	NA	NA	K06268//serine/threonine-protein phosphatase 2B regulatory subunit	gi|698501063|ref|XP_009796250.1|//PREDICTED: calcineurin B-like protein 4 [Nicotiana sylvestris]
gene_2195	1395	0.37	0.72	0.960472	0.120827	GO:0005886//plasma membrane	GO:0043531//ADP binding;GO:0005524//ATP binding;GO:0005509//calcium ion binding;GO:0017111//nucleoside-triphosphatase activity	GO:0030007//cellular potassium ion homeostasis;GO:0008152//metabolic process;GO:0007165//signal transduction;GO:0006952//defense response;GO:0042539//hypotonic salinity response;GO:0005513//detection of calcium ion	K06268//serine/threonine-protein phosphatase 2B regulatory subunit	gi|460414596|ref|XP_004252654.1|//PREDICTED: calcineurin B-like protein 4-like [Solanum lycopersicum]
gene_21956	509	0.8	1.93	1.27053	0.130317	NA	NA	NA	NA	gi|698469298|ref|XP_009783549.1|//PREDICTED: uncharacterized protein LOC104232135 [Nicotiana sylvestris]
gene_21956	509	0.16	0.48	1.58496	0.381566	NA	NA	NA	K04728//ataxia telangiectasia mutated family protein [EC:2.7.11.1]	gi|565391307|ref|XP_006361364.1|//PREDICTED: uncharacterized protein LOC102596609 [Solanum tuberosum]
gene_21961	1533	0.66	2.04	1.62803	0.000475196	GO:0009535//chloroplast thylakoid membrane;GO:0016021//integral component of membrane	GO:0005515//protein binding	GO:0048564//photosystem I assembly	NA	gi|661891880|emb|CDP04106.1|//unnamed protein product [Coffea canephora]
gene_21961	1684	0.47	2.1	2.15966	9.13224e-07	GO:0009535//chloroplast thylakoid membrane	NA	GO:0080183//response to photooxidative stress;GO:0010286//heat acclimation;GO:0009414//response to water deprivation;GO:0048564//photosystem I assembly;GO:0042538//hyperosmotic salinity response;GO:0009658//chloroplast organization	NA	gi|565372051|ref|XP_006352612.1|//PREDICTED: uncharacterized protein LOC102597753 [Solanum tuberosum]
gene_21982	2377	0.08	0.19	1.24793	0.305716	NA	NA	NA	K13420//LRR receptor-like serine/threonine-protein kinase FLS2 [EC:2.7.11.1]	gi|697138961|ref|XP_009623562.1|//PREDICTED: probably inactive leucine-rich repeat receptor-like protein kinase At3g28040 [Nicotiana tomentosiformis]
gene_21982	2377	2.85	4.3	0.593375	0.00259136	GO:0016020//membrane	GO:0004672//protein kinase activity;GO:0000166//nucleotide binding;GO:0016491//oxidoreductase activity	GO:0016310//phosphorylation	K13420//LRR receptor-like serine/threonine-protein kinase FLS2 [EC:2.7.11.1]	gi|565385791|ref|XP_006358746.1|//PREDICTED: probably inactive leucine-rich repeat receptor-like protein kinase At3g28040-like [Solanum tuberosum]
gene_21993	2770	0.1	0.22	1.1375	0.243022	NA	NA	NA	K19040//E3 ubiquitin-protein ligase ATL10/75/76/77/78 [EC:2.3.2.27]	gi|697147877|ref|XP_009628109.1|//PREDICTED: RING-H2 finger protein ATL74-like [Nicotiana tomentosiformis]
gene_21993	2770	0.53	3.18	2.58496	3.45324e-18	NA	GO:0008270//zinc ion binding;GO:0004842//ubiquitin-protein transferase activity	GO:0009555//pollen development;GO:0080141//regulation of jasmonic acid biosynthetic process;GO:0009901//anther dehiscence;GO:0016567//protein ubiquitination	K11982//E3 ubiquitin-protein ligase RNF115/126 [EC:2.3.2.27];K15692//E3 ubiquitin-protein ligase RNF13 [EC:2.3.2.27];K05283//phosphatidylinositol glycan, class W [EC:2.3.-.-]	gi|565385798|ref|XP_006358749.1|//PREDICTED: RING-H2 finger protein ATL72-like [Solanum tuberosum]
gene_22	1227	0.01	0.07	2.80735	0.512534	NA	NA	NA	NA	gi|697127666|ref|XP_009617878.1|//PREDICTED: uncharacterized protein LOC104110143 [Nicotiana tomentosiformis]
gene_22	1227	0.01	0.06	2.58496	0.50524	NA	NA	NA	NA	gi|460401176|ref|XP_004246104.1|//PREDICTED: uncharacterized protein LOC101256997 [Solanum lycopersicum]
gene_22022	2323	0.01	0.16	4	0.0664906	NA	NA	NA	K13457//disease resistance protein RPM1;K05658//ATP-binding cassette, subfamily B (MDR/TAP), member 1 [EC:3.6.3.44]	gi|720088328|ref|XP_010244415.1|//PREDICTED: LOW QUALITY PROTEIN: uncharacterized protein LOC104588258 [Nelumbo nucifera]
gene_22022	2323	0.01	0.1	3.32193	0.127634	NA	NA	NA	K12619//5'-3' exoribonuclease 2 [EC:3.1.13.-]	gi|147832273|emb|CAN68884.1|//hypothetical protein VITISV_039230 [Vitis vinifera]
gene_22026	2884	0.01	0.09	3.16993	0.131345	NA	NA	NA	NA	NA
gene_22026	2884	0.05	0.08	0.678072	0.697324	NA	NA	NA	NA	NA
gene_22031	1325	0.65	1.29	0.988859	0.113478	GO:0016021//integral component of membrane	GO:0022857//transmembrane transporter activity	GO:0055085//transmembrane transport	K07874//Ras-related protein Rab-1A;K01623//fructose-bisphosphate aldolase, class I [EC:4.1.2.13]	gi|698487828|ref|XP_009790539.1|//PREDICTED: WAT1-related protein At3g28050-like [Nicotiana sylvestris];gi|697098888|ref|XP_009629024.1|//PREDICTED: WAT1-related protein At3g28050-like [Nicotiana tomentosiformis]
gene_22031	1519	0.7	1.67	1.25442	0.00346206	GO:0016020//membrane	NA	NA	NA	gi|604302950|gb|EYU22475.1|//hypothetical protein MIMGU_mgv1a009299mg [Erythranthe guttata];gi|565379062|ref|XP_006355962.1|//PREDICTED: WAT1-related protein At3g28050-like [Solanum tuberosum];gi|460386004|ref|XP_004238690.1|//PREDICTED: auxin-induced protein 5NG4-like [Solanum lycopersicum]
gene_22058	2724	0.01	0.03	1.58496	0.512534	NA	NA	NA	K13420//LRR receptor-like serine/threonine-protein kinase FLS2 [EC:2.7.11.1]	gi|697168513|ref|XP_009593141.1|//PREDICTED: leucine-rich repeat receptor-like serine/threonine-protein kinase At1g17230 [Nicotiana tomentosiformis]
gene_22058	2724	0.34	0.73	1.10236	0.0257852	GO:0016021//integral component of membrane;GO:0005886//plasma membrane	GO:0005524//ATP binding;GO:0004672//protein kinase activity;GO:0016491//oxidoreductase activity	GO:0006468//protein phosphorylation	K13420//LRR receptor-like serine/threonine-protein kinase FLS2 [EC:2.7.11.1]	gi|565396232|ref|XP_006363735.1|//PREDICTED: leucine-rich repeat receptor protein kinase EXS-like [Solanum tuberosum]
gene_221	1068	0.01	0.09	3.16993	0.512534	NA	NA	NA	K08909//light-harvesting complex I chlorophyll a/b binding protein 3	gi|698471033|ref|XP_009783947.1|//PREDICTED: chlorophyll a-b binding protein 8, chloroplastic [Nicotiana sylvestris]
gene_221	1068	246.63	445.95	0.854534	1.60596e-173	GO:0010287//plastoglobule;GO:0009535//chloroplast thylakoid membrane;GO:0009523//photosystem II;GO:0016021//integral component of membrane;GO:0009522//photosystem I	GO:0046872//metal ion binding;GO:0016168//chlorophyll binding	GO:0009765//photosynthesis, light harvesting;GO:0018298//protein-chromophore linkage	K08909//light-harvesting complex I chlorophyll a/b binding protein 3	gi|460412884|ref|XP_004251826.1|//PREDICTED: chlorophyll a-b binding protein 8, chloroplastic-like [Solanum lycopersicum]
gene_2214	1221	0.08	0.22	1.45943	0.390764	NA	NA	NA	NA	gi|697116544|ref|XP_009612188.1|//PREDICTED: uncharacterized protein LOC104105552 [Nicotiana tomentosiformis]
gene_2214	1941	1.44	2.48	0.784271	0.0464728	NA	NA	GO:0044763//single-organism cellular process;GO:0044260//cellular macromolecule metabolic process;GO:0050789//regulation of biological process;GO:0044238//primary metabolic process	NA	gi|565349910|ref|XP_006341921.1|//PREDICTED: uncharacterized protein LOC102584690 isoform X1 [Solanum tuberosum];gi|565349912|ref|XP_006341922.1|//PREDICTED: uncharacterized protein LOC102584690 isoform X2 [Solanum tuberosum]
gene_22150	1588	0.46	0.99	1.10579	0.0865576	NA	NA	NA	NA	NA
gene_22150	1588	0.35	1.25	1.8365	0.00146042	NA	NA	NA	NA	NA
gene_22170	530	0.01	0.37	5.20945	0.259458	NA	NA	NA	NA	NA
gene_22170	530	0.53	0.92	0.795642	0.518156	NA	NA	NA	NA	NA
gene_22184	747	0.01	0.13	3.70044	0.512534	NA	NA	NA	K05658//ATP-binding cassette, subfamily B (MDR/TAP), member 1 [EC:3.6.3.44]	gi|698483643|ref|XP_009788672.1|//PREDICTED: ABC transporter B family member 14-like [Nicotiana sylvestris]
gene_22184	747	0.01	0.11	3.45943	0.50524	GO:0016021//integral component of membrane	GO:0015440//peptide-transporting ATPase activity;GO:0005524//ATP binding;GO:0008559//xenobiotic-transporting ATPase activity	GO:0006200//ATP catabolic process;GO:0015833//peptide transport;GO:0042908//xenobiotic transport;GO:0006855//drug transmembrane transport	K05658//ATP-binding cassette, subfamily B (MDR/TAP), member 1 [EC:3.6.3.44]	gi|565361451|ref|XP_006347470.1|//PREDICTED: ABC transporter B family member 10-like [Solanum tuberosum]
gene_22233	3012	2.3	8.39	1.86704	2.05e-24	GO:0009535//chloroplast thylakoid membrane;GO:0009941//chloroplast envelope;GO:0005739//mitochondrion	GO:0005524//ATP binding;GO:0004222//metalloendopeptidase activity;GO:0004176//ATP-dependent peptidase activity	GO:0010206//photosystem II repair;GO:0010304//PSII associated light-harvesting complex II catabolic process;GO:0006508//proteolysis;GO:0010205//photoinhibition;GO:0042981//regulation of apoptotic process;GO:0010027//thylakoid membrane organization	K03798//cell division protease FtsH [EC:3.4.24.-]	gi|350535368|ref|NP_001234191.1|//FtsH protease [Solanum lycopersicum]
gene_22233	3012	0.15	48.38	8.3333	0	GO:0016021//integral component of membrane;GO:0009507//chloroplast	GO:0005524//ATP binding;GO:0004222//metalloendopeptidase activity;GO:0008568//microtubule-severing ATPase activity;GO:0008270//zinc ion binding;GO:0004176//ATP-dependent peptidase activity	GO:0009644//response to high light intensity;GO:0006457//protein folding;GO:0042542//response to hydrogen peroxide;GO:0009408//response to heat;GO:0010304//PSII associated light-harvesting complex II catabolic process;GO:0006508//proteolysis;GO:0051301//cell division;GO:0006200//ATP catabolic process;GO:0042981//regulation of apoptotic process	K03798//cell division protease FtsH [EC:3.4.24.-]	gi|350535368|ref|NP_001234191.1|//FtsH protease [Solanum lycopersicum]
gene_22254	1082	0.01	0.25	4.64386	0.131345	NA	NA	NA	NA	gi|698526530|ref|XP_009760100.1|//PREDICTED: uncharacterized protein LOC104212508 [Nicotiana sylvestris]
gene_22254	1082	0.01	0.14	3.80735	0.25394	NA	NA	NA	K12619//5'-3' exoribonuclease 2 [EC:3.1.13.-];K14570//RNA exonuclease 1 [EC:3.1.-.-];K06287//septum formation protein;K08775//breast cancer 2 susceptibility protein	gi|147821818|emb|CAN60022.1|//hypothetical protein VITISV_007671 [Vitis vinifera]
gene_22255	2355	0.15	0.26	0.793549	0.412228	NA	NA	NA	K06228//fused [EC:2.7.11.1];K17982//geranyllinalool synthase [EC:4.2.3.144];K11292//transcription elongation factor SPT6;K18577//mannosylglycoprotein endo-beta-mannosidase [EC:3.2.1.152]	gi|971550778|ref|XP_015164317.1|//PREDICTED: uncharacterized protein LOC107060675 [Solanum tuberosum]
gene_22255	2355	0.01	0.03	1.58496	0.50524	NA	NA	NA	K01855//tRNA pseudouridine38/39 synthase [EC:5.4.99.45];K01754//threonine dehydratase [EC:4.3.1.19];K14321//nucleoporin-like protein 2;K08775//breast cancer 2 susceptibility protein	gi|147790936|emb|CAN77234.1|//hypothetical protein VITISV_010061 [Vitis vinifera]
gene_2226	442	12.14	23.53	0.954733	4.88	NA	NA	NA	NA	gi|697166122|ref|XP_009591877.1|//PREDICTED: uncharacterized protein LOC104088840 isoform X1 [Nicotiana tomentosiformis]
gene_2226	442	1.15	2.08	0.85495	0.246884	NA	NA	NA	NA	NA
gene_22315	1904	0.1	0.23	1.20163	0.305716	NA	NA	NA	NA	NA
gene_22315	1904	0.01	0.2	4.32193	0.0322428	NA	NA	NA	NA	NA
gene_22347	1467	0.01	0.06	2.58496	0.512534	NA	NA	NA	K13457//disease resistance protein RPM1	gi|697160560|ref|XP_009589053.1|//PREDICTED: putative late blight resistance protein homolog R1B-16 [Nicotiana tomentosiformis]
gene_22347	1467	0.34	1.21	1.8314	0.00157596	NA	NA	NA	K13457//disease resistance protein RPM1	gi|565400348|ref|XP_006365692.1|//PREDICTED: putative late blight resistance protein homolog R1B-12-like [Solanum tuberosum]
gene_22375	335	0.66	1.91	1.53303	0.192257	NA	NA	NA	NA	NA
gene_22375	335	0.26	1.03	1.98606	0.223688	NA	NA	NA	NA	NA
gene_22386	211	2.67	10.19	1.93224	0.00519194	NA	NA	NA	K14760//acyl-activating enzyme 14 [EC:6.2.1.26];K04498//E1A/CREB-binding protein [EC:2.3.1.48];K15015//solute carrier family 32 (vesicular inhibitory amino acid transporter);K05658//ATP-binding cassette, subfamily B (MDR/TAP), member 1 [EC:3.6.3.44]	gi|108863072|gb|ABG22121.1|//polyprotein [Solanum melongena]
gene_22386	211	5.03	7.93	0.656762	0.277246	NA	GO:0005488//binding	NA	K05356//all-trans-nonaprenyl-diphosphate synthase [EC:2.5.1.84 2.5.1.85];K10760//adenylate isopentenyltransferase (cytokinin synthase)	gi|108863072|gb|ABG22121.1|//polyprotein [Solanum melongena]
gene_22423	1101	0.34	1.57	2.20716	0.00189062	NA	NA	NA	NA	NA
gene_22423	1101	0.21	1.49	2.82685	0.000173047	NA	NA	NA	NA	NA
gene_22442	2296	0.08	0.22	1.45943	0.305716	NA	NA	NA	NA	NA
gene_22442	2296	0.2	0.37	0.887525	0.149478	NA	NA	NA	NA	NA
gene_22456	1651	1.17	1.89	0.691878	0.0772116	NA	NA	NA	NA	gi|697173395|ref|XP_009595623.1|//PREDICTED: F-box/FBD/LRR-repeat protein At1g13570-like [Nicotiana tomentosiformis]
gene_22456	1651	0.05	1.54	4.94486	2.48944e-09	NA	NA	NA	NA	gi|460409522|ref|XP_004250187.1|//PREDICTED: F-box/FBD/LRR-repeat protein At1g13570-like [Solanum lycopersicum]
gene_22479	812	0.36	0.57	0.662965	0.532638	NA	NA	NA	NA	NA
gene_22479	812	0.1	0.39	1.96347	0.223688	NA	NA	NA	NA	NA
gene_22491	927	0.37	0.6	0.697437	0.364566	NA	NA	NA	NA	gi|698561236|ref|XP_009772073.1|//PREDICTED: CLAVATA3/ESR (CLE)-related protein 44 [Nicotiana sylvestris]
gene_22491	870	0.15	1.27	3.08179	0.00251774	NA	NA	GO:0032502//developmental process	NA	gi|359479878|ref|XP_003632368.1|//PREDICTED: CLAVATA3/ESR (CLE)-related protein TDIF-like [Vitis vinifera]
gene_22514	1879	0.1	0.47	2.23266	0.0252036	NA	NA	NA	K08272//calcium binding protein 39	gi|698480756|ref|XP_009787409.1|//PREDICTED: putative MO25-like protein At5g47540 isoform X1 [Nicotiana sylvestris];gi|698480758|ref|XP_009787410.1|//PREDICTED: putative MO25-like protein At5g47540 isoform X2 [Nicotiana sylvestris]
gene_22514	1879	0.45	1.06	1.23607	0.0151379	GO:0005886//plasma membrane	NA	NA	K08272//calcium binding protein 39	gi|565358715|ref|XP_006346171.1|//PREDICTED: putative MO25-like protein At5g47540-like [Solanum tuberosum]
gene_22518	462	1.79	3.68	1.03975	0.0865576	NA	NA	NA	K15223//upstream activation factor subunit UAF30	gi|698493789|ref|XP_009793151.1|//PREDICTED: uncharacterized protein LOC104240060 [Nicotiana sylvestris]
gene_22518	462	0.01	1.97	7.62205	0.0005198	NA	NA	NA	K15223//upstream activation factor subunit UAF30	gi|449465075|ref|XP_004150254.1|//PREDICTED: uncharacterized protein LOC101217066 [Cucumis sativus]
gene_22520	2315	0.34	0.56	0.719892	0.0885154	NA	NA	NA	K07560//D-tyrosyl-tRNA(Tyr) deacylase [EC:3.1.-.-];K12447//UDP-sugar pyrophosphorylase [EC:2.7.7.64]	gi|970045869|ref|XP_015084421.1|//PREDICTED: LOW QUALITY PROTEIN: retrovirus-related Pol polyprotein from transposon TNT 1-94 [Solanum pennellii];gi|970051242|ref|XP_015087202.1|//PREDICTED: uncharacterized protein LOC107030435 [Solanum pennellii];gi|697123071|ref|XP_009615523.1|//PREDICTED: D-tyrosyl-tRNA(Tyr) deacylase [Nicotiana tomentosiformis]
gene_22520	909	2.7	4.41	0.707819	0.963292	GO:0005737//cytoplasm	GO:0004812//aminoacyl-tRNA ligase activity;GO:0016788//hydrolase activity, acting on ester bonds	GO:0019478//D-amino acid catabolic process	K12619//5'-3' exoribonuclease 2 [EC:3.1.13.-];K07560//D-tyrosyl-tRNA(Tyr) deacylase [EC:3.1.-.-]	gi|565403493|ref|XP_006367193.1|//PREDICTED: D-tyrosyl-tRNA(Tyr) deacylase-like [Solanum tuberosum];gi|111183162|gb|ABH07899.1|//putative polyprotein [Solanum lycopersicum];gi|460377346|ref|XP_004234454.1|//PREDICTED: uncharacterized protein LOC101244259 [Solanum lycopersicum]
gene_22527	1105	0.01	0.33	5.04439	0.0664906	NA	NA	NA	K14411//RNA-binding protein Musashi	gi|697107236|ref|XP_009607452.1|//PREDICTED: protein IQ-DOMAIN 1-like [Nicotiana tomentosiformis]
gene_22527	1105	0.64	5.43	3.08481	1.07106e-14	GO:0005886//plasma membrane	NA	NA	NA	gi|460374304|ref|XP_004232951.1|//PREDICTED: protein IQ-DOMAIN 1-like [Solanum lycopersicum]
gene_22550	1068	0.01	0.26	4.70044	0.131345	NA	NA	NA	NA	NA
gene_22550	1068	0.15	0.37	1.30256	0.295976	NA	NA	NA	NA	NA
gene_22552	938	0.01	0.1	3.32193	0.512534	NA	NA	NA	K01738//cysteine synthase A [EC:2.5.1.47];K13024//inositol-hexakisphosphate/diphosphoinositol-pentakisphosphate 1-kinase [EC:2.7.4.24];K16196//eukaryotic translation initiation factor 2-alpha kinase 4 [EC:2.7.11.1];K00963//UTP--glucose-1-phosphate uridylyltransferase [EC:2.7.7.9];K17790//mitochondrial import inner membrane translocase subunit TIM22	gi|969998696|ref|XP_015076192.1|//PREDICTED: uncharacterized protein LOC107020370 [Solanum pennellii]
gene_22552	938	0.01	0.08	3	0.50524	NA	NA	NA	NA	gi|113205363|gb|AAT66771.2|//Putative polyprotein, identical [Solanum demissum]
gene_22587	4102	0.01	0.02	1	0.512534	NA	NA	NA	K04733//interleukin-1 receptor-associated kinase 4 [EC:2.7.11.1];K04730//interleukin-1 receptor-associated kinase 1 [EC:2.7.11.1]	gi|914726331|gb|AKV93686.1|//clade XVII lectin receptor kinase [Nicotiana benthamiana]
gene_22587	2933	0.75	1.51	1.00959	0.0783112	NA	GO:0004672//protein kinase activity;GO:0000166//nucleotide binding	NA	K04733//interleukin-1 receptor-associated kinase 4 [EC:2.7.11.1];K13417//somatic embryogenesis receptor kinase 4 [EC:2.7.10.1 2.7.11.1];K13416//brassinosteroid insensitive 1-associated receptor kinase 1 [EC:2.7.10.1 2.7.11.1]	gi|460406974|ref|XP_004248933.1|//PREDICTED: L-type lectin-domain containing receptor kinase IX.1-like [Solanum lycopersicum]
gene_22589	1922	0.09	0.18	1	0.473814	NA	NA	NA	K16302//metal transporter CNNM	gi|698567829|ref|XP_009773885.1|//PREDICTED: DUF21 domain-containing protein At2g14520 [Nicotiana sylvestris]
gene_22589	1922	0.04	0.08	1	0.63286	GO:0005886//plasma membrane	GO:0030554//adenyl nucleotide binding	NA	NA	gi|565402275|ref|XP_006366607.1|//PREDICTED: DUF21 domain-containing protein At2g14520-like [Solanum tuberosum]
gene_22615	614	0.65	2.34	1.848	0.0137907	GO:0016021//integral component of membrane	NA	NA	NA	gi|698476478|ref|XP_009785557.1|//PREDICTED: arabinogalactan peptide 14-like [Nicotiana sylvestris]
gene_22615	614	36.58	78.06	1.09353	6.10186e-27	NA	NA	NA	NA	gi|565375204|ref|XP_006354124.1|//PREDICTED: arabinogalactan peptide 12-like [Solanum tuberosum]
gene_22620	1182	0.01	0.08	3	0.512534	NA	NA	NA	NA	gi|923929518|ref|XP_013733555.1|//PREDICTED: uncharacterized protein LOC106437188 [Brassica napus]
gene_22620	1182	0.01	0.07	2.80735	0.50524	NA	NA	NA	NA	gi|460370910|ref|XP_004231291.1|//PREDICTED: uncharacterized protein LOC101246193 [Solanum lycopersicum]
gene_22634	752	0.26	1.87	2.84645	0.00156467	NA	NA	NA	NA	NA
gene_22634	752	0.01	0.21	4.39232	0.25394	NA	NA	NA	NA	NA
gene_22746	1912	0.14	0.28	1	0.364566	NA	NA	NA	K10418//dynein light chain LC8-type;K10770//alkylated DNA repair protein alkB homolog 8 [EC:1.14.11.- 2.1.1.229]	gi|698431891|ref|XP_009795154.1|//PREDICTED: rop guanine nucleotide exchange factor 14-like [Nicotiana sylvestris]
gene_22746	1912	0.77	1.84	1.25678	0.000879792	NA	GO:1901363//heterocyclic compound binding;GO:0097159//organic cyclic compound binding;GO:0016706//oxidoreductase activity, acting on paired donors, with incorporation or reduction of molecular oxygen, 2-oxoglutarate as one donor, and incorporation of one atom each of oxygen into both donors;GO:0000166//nucleotide binding;GO:0016491//oxidoreductase activity;GO:0005089//Rho guanyl-nucleotide exchan…	GO:0080092//regulation of pollen tube growth;GO:0050794//regulation of cellular process;GO:0044763//single-organism cellular process;GO:0032319//regulation of Rho GTPase activity;GO:0055114//oxidation-reduction process;GO:0044710//single-organism metabolic process	NA	gi|297823355|ref|XP_002879560.1|//hypothetical protein ARALYDRAFT_902668 [Arabidopsis lyrata subsp. lyrata];gi|460401013|ref|XP_004246024.1|//PREDICTED: rho guanine nucleotide exchange factor 8-like isoform 1 [Solanum lycopersicum]
gene_22750	1608	0.01	0.17	4.08746	0.131345	NA	NA	NA	NA	gi|698537372|ref|XP_009764810.1|//PREDICTED: uncharacterized protein LOC104216468, partial [Nicotiana sylvestris]
gene_22750	1608	0.05	0.19	1.926	0.223688	NA	NA	NA	NA	NA
gene_22779	758	0.38	1.39	1.87101	0.0395194	NA	NA	NA	NA	NA
gene_22779	758	0.85	1.38	0.699134	0.297582	NA	NA	NA	NA	NA
gene_22788	679	0.14	0.56	2	0.230646	NA	NA	NA	NA	gi|698507359|ref|XP_009799028.1|//PREDICTED: protein RALF-like 34 [Nicotiana sylvestris]
gene_22788	679	0.36	1.89	2.39232	0.0027767	GO:0005576//extracellular region	GO:0004871//signal transducer activity	GO:0006949//syncytium formation	NA	gi|37695575|gb|AAR00327.1|//rapid alkalinization factor 3 [Solanum chacoense]
gene_22791	1531	6.31	12.03	0.930925	0.00285	GO:0005622//intracellular	GO:0000155//phosphorelay sensor kinase activity;GO:0042803//protein homodimerization activity;GO:0009881//photoreceptor activity	GO:0023014//signal transduction by protein phosphorylation;GO:0017006//protein-tetrapyrrole linkage;GO:0009585//red, far-red light phototransduction;GO:0000160//phosphorelay signal transduction system;GO:0006355//regulation of transcription, DNA-templated;GO:0009584//detection of visible light;GO:0018298//protein-chromophore linkage	K12120//phytochrome A	gi|697136115|ref|XP_009622127.1|//PREDICTED: phytochrome A1 [Nicotiana tomentosiformis]
gene_22791	1531	12.09	25.51	1.07725	9.3694e-23	GO:0016020//membrane;GO:0016604//nuclear body	GO:0000155//phosphorelay sensor kinase activity;GO:0031516//far-red light photoreceptor activity;GO:0005524//ATP binding;GO:0042803//protein homodimerization activity	GO:0023014//signal transduction by phosphorylation;GO:0010161//red light signaling pathway;GO:0010018//far-red light signaling pathway;GO:0006355//regulation of transcription, DNA-templated;GO:0009640//photomorphogenesis;GO:0017006//protein-tetrapyrrole linkage;GO:0009585//red, far-red light phototransduction;GO:0017148//negative regulation of translation;GO:0000160//phosphorelay signal transduct…	K12120//phytochrome A	gi|464380|sp|P33530.1|PHYA1_TOBAC//RecName: Full=Phytochrome A1
gene_22796	1338	0.83	2.22	1.41938	0.00166917	GO:0016604//nuclear body;GO:0005737//cytoplasm	GO:0000155//phosphorelay sensor kinase activity;GO:0031516//far-red light photoreceptor activity;GO:0042803//protein homodimerization activity	GO:0023014//signal transduction by protein phosphorylation;GO:0010161//red light signaling pathway;GO:0010018//far-red light signaling pathway;GO:0006355//regulation of transcription, DNA-templated;GO:0009640//photomorphogenesis;GO:0017006//protein-tetrapyrrole linkage;GO:0009585//red, far-red light phototransduction;GO:0000160//phosphorelay signal transduction system;GO:0017148//negative regulat…	K12120//phytochrome A	gi|698551832|ref|XP_009769439.1|//PREDICTED: phytochrome A1 [Nicotiana sylvestris]
gene_22796	1338	1.16	3.64	1.64981	9.37864e-07	GO:0016020//membrane;GO:0016604//nuclear body	GO:0000155//phosphorelay sensor kinase activity;GO:0031516//far-red light photoreceptor activity;GO:0005524//ATP binding;GO:0042803//protein homodimerization activity	GO:0023014//signal transduction by phosphorylation;GO:0010161//red light signaling pathway;GO:0010018//far-red light signaling pathway;GO:0006355//regulation of transcription, DNA-templated;GO:0009640//photomorphogenesis;GO:0017006//protein-tetrapyrrole linkage;GO:0009585//red, far-red light phototransduction;GO:0017148//negative regulation of translation;GO:0000160//phosphorelay signal transduct…	K12120//phytochrome A	gi|464380|sp|P33530.1|PHYA1_TOBAC//RecName: Full=Phytochrome A1
gene_22797	1731	4.96	10.04	1.01735	0.000739	GO:0005634//nucleus;GO:0016604//nuclear body;GO:0005737//cytoplasm	GO:0000155//phosphorelay sensor kinase activity;GO:0031516//far-red light photoreceptor activity;GO:0042803//protein homodimerization activity;GO:0009881//photoreceptor activity	GO:0010161//red light signaling pathway;GO:0023014//signal transduction by protein phosphorylation;GO:0010018//far-red light signaling pathway;GO:0006355//regulation of transcription, DNA-templated;GO:0009640//photomorphogenesis;GO:0009606//tropism;GO:0017006//protein-tetrapyrrole linkage;GO:0009585//red, far-red light phototransduction;GO:0017148//negative regulation of translation;GO:0000160//p…	K12120//phytochrome A	gi|697136115|ref|XP_009622127.1|//PREDICTED: phytochrome A1 [Nicotiana tomentosiformis];gi|970058019|ref|XP_015055689.1|//PREDICTED: phytochrome A [Solanum pennellii]
gene_22797	1704	12.29	24.35	0.986437	8.478e-22	GO:0016020//membrane;GO:0016604//nuclear body	GO:0000155//phosphorelay sensor kinase activity;GO:0031516//far-red light photoreceptor activity;GO:0005524//ATP binding;GO:0042803//protein homodimerization activity	GO:0023014//signal transduction by phosphorylation;GO:0010161//red light signaling pathway;GO:0010018//far-red light signaling pathway;GO:0006355//regulation of transcription, DNA-templated;GO:0009640//photomorphogenesis;GO:0017006//protein-tetrapyrrole linkage;GO:0009585//red, far-red light phototransduction;GO:0017148//negative regulation of translation;GO:0000160//phosphorelay signal transduct…	K12120//phytochrome A	gi|464380|sp|P33530.1|PHYA1_TOBAC//RecName: Full=Phytochrome A1
gene_22812	568	0.01	0.34	5.08746	0.259458	NA	NA	NA	NA	NA
gene_22812	1016	0.29	1	1.78588	0.0668822	NA	NA	NA	NA	gi|296086730|emb|CBI32365.3|//unnamed protein product [Vitis vinifera]
gene_22839	1075	0.78	1.28	0.714598	0.169836	NA	NA	NA	NA	NA
gene_22839	1075	0.17	0.47	1.46713	0.184886	NA	NA	NA	NA	NA
gene_22841	1072	0.1	0.51	2.3505	0.13338	NA	NA	NA	K18195//rhamnogalacturonan endolyase [EC:4.2.2.23];K11292//transcription elongation factor SPT6;K04079//molecular chaperone HtpG;K18577//mannosylglycoprotein endo-beta-mannosidase [EC:3.2.1.152]	gi|698535698|ref|XP_009764270.1|//PREDICTED: uncharacterized protein LOC104216010 [Nicotiana sylvestris]
gene_22841	1072	0.15	0.36	1.26303	0.461744	NA	NA	NA	K01855//tRNA pseudouridine38/39 synthase [EC:5.4.99.45];K10206//LL-diaminopimelate aminotransferase [EC:2.6.1.83];K14321//nucleoporin-like protein 2;K13148//integrator complex subunit 11 [EC:3.1.27.-];K14327//regulator of nonsense transcripts 2	gi|147771141|emb|CAN74183.1|//hypothetical protein VITISV_034261 [Vitis vinifera]
gene_22888	2700	0.01	0.23	4.52356	0.00862578	NA	NA	NA	NA	gi|698490921|ref|XP_009791906.1|//PREDICTED: uncharacterized protein LOC104239076 [Nicotiana sylvestris]
gene_22888	2700	0.03	0.17	2.5025	0.072629	NA	NA	NA	K09566//peptidyl-prolyl isomerase G (cyclophilin G) [EC:5.2.1.8]	gi|565356730|ref|XP_006345216.1|//PREDICTED: cell wall protein AWA1-like [Solanum tuberosum]
gene_22889	4657	0.1	0.35	1.80735	0.00493862	NA	GO:0008270//zinc ion binding	NA	K03452//magnesium/proton exchanger;K10683//BRCA1-associated RING domain protein 1;K11000//callose synthase [EC:2.4.1.-]	gi|698505708|ref|XP_009798291.1|//PREDICTED: pentatricopeptide repeat-containing protein At2g02980-like [Nicotiana sylvestris]
gene_22889	4172	0.06	0.13	1.11548	0.23337	NA	NA	NA	K03798//cell division protease FtsH [EC:3.4.24.-];K15078//structure-specific endonuclease subunit SLX1 [EC:3.6.1.-]	gi|460381494|ref|XP_004236484.1|//PREDICTED: pentatricopeptide repeat-containing protein At2g02980-like [Solanum lycopersicum]
gene_22894	432	0.01	0.23	4.52356	0.512534	NA	NA	NA	NA	gi|697125147|ref|XP_009616589.1|//PREDICTED: uncharacterized protein LOC104109092 [Nicotiana tomentosiformis]
gene_22894	432	0.01	0.19	4.24793	0.50524	NA	NA	NA	NA	gi|460399593|ref|XP_004245322.1|//PREDICTED: uncharacterized protein LOC101256697 [Solanum lycopersicum]
gene_22908	1956	1.77	2.67	0.59309	0.0450056	NA	GO:0016787//hydrolase activity	GO:0016042//lipid catabolic process	K13806//sn1-specific diacylglycerol lipase [EC:3.1.1.-]	gi|661887689|emb|CDP08820.1|//unnamed protein product [Coffea canephora];gi|698563157|ref|XP_009772616.1|//PREDICTED: uncharacterized protein LOC104222969 [Nicotiana sylvestris]
gene_22908	2012	1.96	4.52	1.20547	8.77132e-07	NA	GO:0004806//triglyceride lipase activity	GO:0016042//lipid catabolic process	NA	gi|565344950|ref|XP_006339563.1|//PREDICTED: uncharacterized protein LOC102592724 [Solanum tuberosum]
gene_22911	801	0.12	0.58	2.27302	0.13338	NA	NA	NA	NA	NA
gene_22911	801	0.3	0.49	0.707819	0.518156	NA	NA	NA	NA	NA
gene_22927	1332	0.01	0.07	2.80735	0.512534	NA	NA	NA	K17911//beta-carotene isomerase [EC:5.2.1.14]	gi|698472446|ref|XP_009784263.1|//PREDICTED: beta-carotene isomerase D27, chloroplastic [Nicotiana sylvestris]
gene_22927	1332	30.2	49.5	0.71288	3.08416e-19	GO:0009941//chloroplast envelope;GO:0009534//chloroplast thylakoid	NA	NA	NA	gi|460398215|ref|XP_004244658.1|//PREDICTED: uncharacterized protein LOC101266539 [Solanum lycopersicum]
gene_22943	3514	0.03	0.1	1.73697	0.230646	NA	NA	NA	K11492//condensin-2 complex subunit G2	gi|698436475|ref|XP_009801990.1|//PREDICTED: uncharacterized protein LOC104247622 [Nicotiana sylvestris]
gene_22943	4313	0.25	0.7	1.48543	0.0007888	GO:0043231//intracellular membrane-bounded organelle	NA	NA	K11492//condensin-2 complex subunit G2	gi|565367941|ref|XP_006350612.1|//PREDICTED: uncharacterized protein LOC102595889 [Solanum tuberosum]
gene_22963	4026	0.5	1.2	1.26303	0.000230202	NA	NA	NA	K04125//gibberellin 2-oxidase [EC:1.14.11.13]	gi|698465449|ref|XP_009782674.1|//PREDICTED: gibberellin 2-beta-dioxygenase 1 [Nicotiana sylvestris]
gene_22963	4026	0.27	0.65	1.26748	0.00426412	NA	NA	NA	K04125//gibberellin 2-oxidase [EC:1.14.11.13]	gi|565343406|ref|XP_006338827.1|//PREDICTED: 1-aminocyclopropane-1-carboxylate oxidase-like [Solanum tuberosum]
gene_22976	4809	0.02	0.09	2.16993	0.13338	NA	NA	NA	K13024//inositol-hexakisphosphate/diphosphoinositol-pentakisphosphate 1-kinase [EC:2.7.4.24];K16196//eukaryotic translation initiation factor 2-alpha kinase 4 [EC:2.7.11.1]	gi|923683200|ref|XP_013654240.1|//PREDICTED: uncharacterized protein LOC106359020 [Brassica napus]
gene_22976	4809	0.19	0.66	1.79647	3.89778e-05	NA	NA	NA	K03655//ATP-dependent DNA helicase RecG [EC:3.6.4.12];K14488//SAUR family protein	gi|12322008|gb|AAG51046.1|AC069473_8//gypsy/Ty-3 retroelement polyprotein; 69905-74404 [Arabidopsis thaliana]
gene_22981	1590	0.17	0.28	0.719892	0.532638	NA	NA	NA	K07409//cytochrome P450, family 1, subfamily A, polypeptide 2 [EC:1.14.14.1];K00512//steroid 17alpha-monooxygenase / 17alpha-hydroxyprogesterone aldolase [EC:1.14.14.19 4.1.2.30]	gi|698569602|ref|XP_009774376.1|//PREDICTED: geraniol 8-hydroxylase-like [Nicotiana sylvestris]
gene_22981	1590	0.05	0.1	1	0.63286	GO:0016021//integral component of membrane;GO:0005789//endoplasmic reticulum membrane	GO:0016709//oxidoreductase activity, acting on paired donors, with incorporation or reduction of molecular oxygen, NAD(P)H as one donor, and incorporation of one atom of oxygen;GO:0020037//heme binding;GO:0005506//iron ion binding	GO:0016099//monoterpenoid biosynthetic process;GO:0055114//oxidation-reduction process	K00517//null;K16084//ent-cassa-12,15-diene 11-hydroxylase [EC:1.14.13.145];K05280//flavonoid 3'-monooxygenase [EC:1.14.13.21]	gi|565342166|ref|XP_006338232.1|//PREDICTED: geraniol 8-hydroxylase-like [Solanum tuberosum]
gene_22988	813	0.59	0.92	0.640919	0.451854	NA	NA	NA	NA	NA
gene_22988	813	0.2	0.68	1.76553	0.113098	NA	NA	NA	NA	NA
gene_22999	1284	0.01	0.35	5.12928	0.0336594	NA	NA	NA	NA	gi|698480431|ref|XP_009787265.1|//PREDICTED: uncharacterized protein LOC104235242 [Nicotiana sylvestris]
gene_22999	1284	0.43	1.57	1.86836	0.00091429	NA	NA	NA	NA	gi|565378721|ref|XP_006355796.1|//PREDICTED: intracellular protein transport protein USO1-like isoform X2 [Solanum tuberosum]
gene_230	2095	0.01	0.04	2	0.512534	GO:0016021//integral component of membrane;GO:0009941//chloroplast envelope	GO:0005315//inorganic phosphate transmembrane transporter activity;GO:0009673//low-affinity phosphate transmembrane transporter activity	GO:0035435//phosphate ion transmembrane transport	K14640//solute carrier family 20 (sodium-dependent phosphate transporter)	gi|697182611|ref|XP_009600316.1|//PREDICTED: inorganic phosphate transporter 2-1, chloroplastic-like [Nicotiana tomentosiformis]
gene_230	2095	3.76	15.21	2.01622	1.0918e-45	GO:0016020//membrane;GO:0009941//chloroplast envelope	GO:0005315//inorganic phosphate transmembrane transporter activity;GO:0009673//low affinity phosphate transmembrane transporter activity	GO:0052543//callose deposition in cell wall;GO:0035435//phosphate ion transmembrane transport;GO:0016117//carotenoid biosynthetic process;GO:0009556//microsporogenesis	K14640//solute carrier family 20 (sodium-dependent phosphate transporter)	gi|460386892|ref|XP_004239128.1|//PREDICTED: inorganic phosphate transporter 2-1, chloroplastic-like [Solanum lycopersicum]
gene_23007	1296	1	2.2	1.1375	0.0143744	NA	NA	NA	K01246//DNA-3-methyladenine glycosylase I [EC:3.2.2.20]	gi|698423154|ref|XP_009781924.1|//PREDICTED: uncharacterized protein LOC104230741 [Nicotiana sylvestris]
gene_23007	1296	0.85	1.31	0.624032	0.0617328	NA	GO:0008725//DNA-3-methyladenine glycosylase activity;GO:0016798//hydrolase activity, acting on glycosyl bonds	GO:0006284//base-excision repair;GO:0006281//DNA repair	K01246//DNA-3-methyladenine glycosylase I [EC:3.2.2.20]	gi|565403715|ref|XP_006367301.1|//PREDICTED: uncharacterized protein LOC102589657 isoform X1 [Solanum tuberosum]
gene_23010	1878	0.01	0.05	2.32193	0.512534	NA	NA	NA	NA	gi|698486295|ref|XP_009789885.1|//PREDICTED: uncharacterized protein LOC104237429, partial [Nicotiana sylvestris]
gene_23010	1878	0.04	0.16	2	0.223688	NA	NA	NA	NA	NA
gene_2302	682	0.15	0.56	1.90046	0.230646	NA	NA	NA	K00889//1-phosphatidylinositol-4-phosphate 5-kinase [EC:2.7.1.68]	gi|697139213|ref|XP_009623693.1|//PREDICTED: phosphatidylinositol 4-phosphate 5-kinase 2-like [Nicotiana tomentosiformis]
gene_2302	682	0.93	1.58	0.764622	0.197489	GO:0005886//plasma membrane	GO:0051015//actin filament binding;GO:0005524//ATP binding;GO:0016308//1-phosphatidylinositol-4-phosphate 5-kinase activity;GO:0003785//actin monomer binding	GO:0009958//positive gravitropism;GO:0003006//developmental process involved in reproduction;GO:0010311//lateral root formation;GO:0040007//growth;GO:0046854//phosphatidylinositol phosphorylation	K00889//1-phosphatidylinositol-4-phosphate 5-kinase [EC:2.7.1.68]	gi|8885992|gb|AAF80332.1|AF157047_1//putative phosphatidylinositol 4-phosphate 5-kinase [Nicotiana rustica]
gene_23024	1833	0.07	0.73	3.38247	0.000331112	NA	NA	NA	NA	gi|698586114|ref|XP_009778833.1|//PREDICTED: pheophytinase, chloroplastic-like isoform X1 [Nicotiana sylvestris];gi|698586118|ref|XP_009778834.1|//PREDICTED: pheophytinase, chloroplastic-like isoform X2 [Nicotiana sylvestris];gi|970012382|ref|XP_015067127.1|//PREDICTED: pheophytinase, chloroplastic isoform X1 [Solanum pennellii]
gene_23024	1678	0.05	0.18	1.848	0.223688	GO:0009941//chloroplast envelope;GO:0009507//chloroplast	GO:0016787//hydrolase activity;GO:0052689//carboxylic ester hydrolase activity	GO:0008152//metabolic process	NA	gi|565360410|ref|XP_006346961.1|//PREDICTED: abhydrolase domain-containing protein 4-like [Solanum tuberosum];gi|565347846|ref|XP_006340932.1|//PREDICTED: epoxide hydrolase 3-like [Solanum tuberosum]
gene_23027	3202	0.14	0.74	2.4021	11.4	NA	NA	NA	K05909//laccase [EC:1.10.3.2]	gi|698495316|ref|XP_009793780.1|//PREDICTED: laccase-11-like [Nicotiana sylvestris]
gene_23027	2120	0.96	1.96	1.02975	0.000258916	GO:0048046//apoplast	GO:0052716//hydroquinone:oxygen oxidoreductase activity;GO:0005507//copper ion binding	GO:0046274//lignin catabolic process;GO:0055114//oxidation-reduction process	K00423//L-ascorbate oxidase [EC:1.10.3.3]	gi|565347234|ref|XP_006340638.1|//PREDICTED: laccase-11-like [Solanum tuberosum]
gene_23035	5632	0.63	1.44	1.19265	0.691	NA	NA	NA	K05909//laccase [EC:1.10.3.2]	gi|698563897|ref|XP_009772835.1|//PREDICTED: laccase-11-like [Nicotiana sylvestris]
gene_23035	5632	0.55	0.85	0.628031	0.0271304	GO:0048046//apoplast	GO:0052716//hydroquinone:oxygen oxidoreductase activity;GO:0005507//copper ion binding	GO:0046274//lignin catabolic process;GO:0055114//oxidation-reduction process	K00423//L-ascorbate oxidase [EC:1.10.3.3]	gi|565347234|ref|XP_006340638.1|//PREDICTED: laccase-11-like [Solanum tuberosum]
gene_23061	244	1.5	2.39	0.672048	0.305716	NA	NA	NA	NA	gi|698552336|ref|XP_009769599.1|//PREDICTED: uncharacterized protein LOC104220426 [Nicotiana sylvestris]
gene_23061	244	1.47	2.33	0.664514	0.352392	NA	NA	NA	NA	gi|313184298|emb|CBL94163.1|//putative RNA-directed DNA polymerase (Reverse transcriptase) [Malus domestica]
gene_23073	1535	0.36	0.78	1.11548	0.128782	NA	NA	NA	NA	gi|923929518|ref|XP_013733555.1|//PREDICTED: uncharacterized protein LOC106437188 [Brassica napus]
gene_23073	1535	0.2	0.4	1	0.275142	NA	NA	NA	NA	gi|460406023|ref|XP_004248473.1|//PREDICTED: uncharacterized protein LOC101259378 [Solanum lycopersicum]
gene_23084	840	0.01	0.11	3.45943	0.512534	NA	NA	NA	K06630//14-3-3 protein epsilon;K08738//cytochrome c	gi|643738368|gb|KDP44332.1|//hypothetical protein JCGZ_19199 [Jatropha curcas]
gene_23084	840	0.01	0.19	4.24793	0.25394	NA	NA	NA	NA	gi|568883575|ref|XP_006494539.1|//PREDICTED: uncharacterized protein LOC102621950 [Citrus sinensis]
gene_23090	2232	0.01	0.16	4	0.0664906	NA	NA	NA	K10999//cellulose synthase A [EC:2.4.1.12]	gi|697159177|ref|XP_009588345.1|//PREDICTED: cellulose synthase-like protein H1 [Nicotiana tomentosiformis]
gene_23090	2232	2.07	30.59	3.88536	3.34608e-190	GO:0016020//membrane	GO:0016757//transferase activity, transferring glycosyl groups	NA	K10999//cellulose synthase A [EC:2.4.1.12]	gi|460395838|ref|XP_004243487.1|//PREDICTED: cellulose synthase-like protein B3-like [Solanum lycopersicum]
gene_23093	2212	0.95	1.66	0.805184	0.032018	NA	NA	NA	K00748//lipid-A-disaccharide synthase [EC:2.4.1.182]	gi|697159169|ref|XP_009588340.1|//PREDICTED: probable lipid-A-disaccharide synthase, mitochondrial [Nicotiana tomentosiformis]
gene_23093	2163	0.85	1.38	0.699134	0.118553	GO:0005739//mitochondrion;GO:0009507//chloroplast	GO:0016757//transferase activity, transferring glycosyl groups	GO:1901135//carbohydrate derivative metabolic process;GO:0019637//organophosphate metabolic process;GO:2001289//lipid X metabolic process;GO:0019243//methylglyoxal catabolic process to D-lactate;GO:0006796//phosphate-containing compound metabolic process	K00748//lipid-A-disaccharide synthase [EC:2.4.1.182]	gi|460395840|ref|XP_004243488.1|//PREDICTED: lipid-A-disaccharide synthase-like [Solanum lycopersicum];gi|565397170|ref|XP_006364173.1|//PREDICTED: probable lipid-A-disaccharide synthase, mitochondrial-like [Solanum tuberosum]
gene_23115	1336	0.49	0.94	0.939879	0.149668	NA	NA	NA	K15277//solute carrier family 35 (adenosine 3'-phospho 5'-phosphosulfate transporter), member B3	gi|697184489|ref|XP_009601259.1|//PREDICTED: UDP-galactose/UDP-glucose transporter 4-like [Nicotiana tomentosiformis]
gene_23115	1336	0.06	0.17	1.5025	0.381566	NA	NA	NA	K15277//solute carrier family 35 (adenosine 3'-phospho 5'-phosphosulfate transporter), member B3	gi|565344788|ref|XP_006339486.1|//PREDICTED: UDP-galactose/UDP-glucose transporter 4-like [Solanum tuberosum]
gene_23116	1689	0.01	0.05	2.32193	0.512534	GO:0016021//integral component of membrane	NA	GO:0055085//transmembrane transport	NA	gi|545693610|gb|AGW47696.1|//putative SPX protein [Hordeum vulgare subsp. vulgare];gi|697184491|ref|XP_009601260.1|//PREDICTED: SPX domain-containing membrane protein At4g22990-like [Nicotiana tomentosiformis]
gene_23116	1799	0.36	1.6	2.152	1.08377e-05	GO:0016020//membrane;GO:0016021//integral component of membrane	NA	GO:0055085//transmembrane transport	NA	gi|565344800|ref|XP_006339492.1|//PREDICTED: SPX domain-containing membrane protein At4g22990-like isoform X3 [Solanum tuberosum];gi|565344796|ref|XP_006339490.1|//PREDICTED: SPX domain-containing membrane protein At4g22990-like isoform X1 [Solanum tuberosum];gi|571479450|ref|XP_006587864.1|//PREDICTED: SPX domain-containing membrane protein At4g22990-like isoform X3 [Glycine max];gi|460368002|re…
gene_23117	613	0.32	1.88	2.55459	0.00848996	GO:0005739//mitochondrion	NA	NA	NA	gi|57013964|ref|YP_173436.1|//hypothetical protein NitaMp098 [Nicotiana tabacum]
gene_23117	613	0.8	5.27	2.71973	2.12944e-07	GO:0005739//mitochondrion	NA	NA	NA	gi|57013964|ref|YP_173436.1|//hypothetical protein NitaMp098 [Nicotiana tabacum]
gene_23121	857	0.67	1.52	1.18184	0.0885154	NA	NA	NA	NA	NA
gene_23121	857	0.37	1.01	1.44876	0.0803602	NA	NA	NA	K01115//phospholipase D1/2 [EC:3.1.4.4]	gi|565344780|ref|XP_006339482.1|//PREDICTED: uncharacterized protein LOC102595046 [Solanum tuberosum]
gene_23126	198	0.01	0.64	6	0.512534	NA	NA	NA	NA	NA
gene_23126	198	0.48	1.41	1.55459	0.25394	NA	NA	NA	NA	NA
gene_23144	1624	0.34	0.71	1.06228	0.128782	NA	NA	NA	K13863//solute carrier family 7 (cationic amino acid transporter), member 1	gi|698497307|ref|XP_009794642.1|//PREDICTED: cationic amino acid transporter 2, vacuolar-like [Nicotiana sylvestris];gi|747047931|ref|XP_011069953.1|//PREDICTED: cationic amino acid transporter 2, vacuolar isoform X1 [Sesamum indicum]
gene_23144	1611	0.41	0.81	0.982298	0.113601	GO:0009705//plant-type vacuole membrane;GO:0016021//integral component of membrane;GO:0005777//peroxisome	GO:0046872//metal ion binding;GO:0020037//heme binding;GO:0004096//catalase activity;GO:0015171//amino acid transmembrane transporter activity	GO:0003333//amino acid transmembrane transport;GO:0042744//hydrogen peroxide catabolic process;GO:0055114//oxidation-reduction process	K03294//basic amino acid/polyamine antiporter, APA family	gi|565344196|ref|XP_006339203.1|//PREDICTED: cationic amino acid transporter 2, vacuolar-like [Solanum tuberosum]
gene_23149	3244	0.36	1	1.47393	0.00085408	GO:0005829//cytosol	GO:0004674//protein serine/threonine kinase activity	GO:0006468//protein phosphorylation;GO:0035556//intracellular signal transduction	K08867//WNK lysine deficient protein kinase [EC:2.7.11.1]	gi|747094556|ref|XP_011095119.1|//PREDICTED: probable serine/threonine-protein kinase WNK5 isoform X1 [Sesamum indicum]
gene_23149	3244	3.02	7.01	1.21487	9.25168e-17	GO:0044424//intracellular part	GO:0004674//protein serine/threonine kinase activity;GO:0005488//binding	GO:0000165//MAPK cascade;GO:0006468//protein phosphorylation	K12132//null;K08867//WNK lysine deficient protein kinase [EC:2.7.11.1]	gi|565359813|ref|XP_006346683.1|//PREDICTED: probable serine/threonine-protein kinase WNK5-like [Solanum tuberosum]
gene_23163	710	0.27	0.8	1.56704	0.192257	NA	NA	NA	K04733//interleukin-1 receptor-associated kinase 4 [EC:2.7.11.1];K04730//interleukin-1 receptor-associated kinase 1 [EC:2.7.11.1]	gi|698427825|ref|XP_009788866.1|//PREDICTED: proline-rich receptor-like protein kinase PERK9 isoform X1 [Nicotiana sylvestris]
gene_23163	710	0.01	0.11	3.45943	0.50524	GO:0005886//plasma membrane	GO:0005524//ATP binding;GO:0004674//protein serine/threonine kinase activity	GO:0006468//protein phosphorylation	K04733//interleukin-1 receptor-associated kinase 4 [EC:2.7.11.1]	gi|460382965|ref|XP_004237206.1|//PREDICTED: proline-rich receptor-like protein kinase PERK9-like [Solanum lycopersicum]
gene_23183	240	0.01	0.49	5.61471	0.512534	NA	NA	NA	NA	gi|697126158|ref|XP_009617114.1|//PREDICTED: uncharacterized protein LOC104109498 [Nicotiana tomentosiformis]
gene_23183	240	0.01	1.45	7.17991	0.127634	NA	NA	NA	NA	gi|460383171|ref|XP_004237305.1|//PREDICTED: uncharacterized protein LOC101264208 [Solanum lycopersicum]
gene_23254	1122	0.01	0.16	4	0.259458	NA	NA	NA	NA	gi|551553583|ref|XP_005764099.1|//hypothetical protein EMIHUDRAFT_44780, partial [Emiliania huxleyi CCMP1516]
gene_23254	1122	0.14	0.42	1.58496	0.184886	NA	NA	NA	NA	gi|514798624|ref|XP_004974251.1|//PREDICTED: protein TsetseEP-like [Setaria italica]
gene_23287	589	0.51	0.82	0.685127	0.532638	NA	NA	NA	NA	NA
gene_23287	589	1.25	2.34	0.90458	0.128786	NA	NA	NA	NA	NA
gene_23289	1173	2.63	5.49	1.06174	0.000293016	GO:0016021//integral component of membrane	GO:0005215//transporter activity	GO:0006810//transport	K09872//aquaporin PIP	gi|698477745|ref|XP_009786071.1|//PREDICTED: aquaporin PIP2-7-like [Nicotiana sylvestris]
gene_23289	1173	14.64	28.99	0.98564	1.90297e-17	GO:0009506//plasmodesma;GO:0016021//integral component of membrane;GO:0009507//chloroplast	GO:0015250//water channel activity	GO:0006833//water transport;GO:0009414//response to water deprivation;GO:0006970//response to osmotic stress;GO:0009737//response to abscisic acid	K09872//aquaporin PIP	gi|460411471|ref|XP_004251134.1|//PREDICTED: aquaporin PIP2-4-like [Solanum lycopersicum]
gene_23294	1029	0.01	0.09	3.16993	0.512534	NA	NA	NA	K13412//calcium-dependent protein kinase [EC:2.7.11.1];K04650//nuclear receptor co-repressor 1;K01674//carbonic anhydrase [EC:4.2.1.1]	gi|698479688|ref|XP_009786919.1|//PREDICTED: counting factor 45-1-like [Nicotiana sylvestris]
gene_23294	1029	40.8	75.53	0.888481	1.09525e-31	NA	NA	NA	K01115//phospholipase D1/2 [EC:3.1.4.4]	gi|565366776|ref|XP_006350061.1|//PREDICTED: fibroin heavy chain-like [Solanum tuberosum]
gene_2330	2988	0.01	0.03	1.58496	0.512534	NA	NA	NA	K15271//ATP-dependent DNA helicase HFM1/MER3 [EC:3.6.4.12]	gi|698582207|ref|XP_009777765.1|//PREDICTED: pentatricopeptide repeat-containing protein At5g42450, mitochondrial-like [Nicotiana sylvestris]
gene_2330	2988	0.01	0.05	2.32193	0.25394	GO:0005739//mitochondrion	NA	NA	K15271//ATP-dependent DNA helicase HFM1/MER3 [EC:3.6.4.12];K15078//structure-specific endonuclease subunit SLX1 [EC:3.6.1.-]	gi|565357668|ref|XP_006345661.1|//PREDICTED: pentatricopeptide repeat-containing protein At5g42450, mitochondrial-like [Solanum tuberosum]
gene_23309	2994	0.12	0.47	1.96963	0.00850028	NA	NA	NA	NA	NA
gene_23309	2994	0.01	0.08	3	0.127634	NA	NA	NA	NA	NA
gene_23355	1868	0.29	1.09	1.9102	0.00179885	NA	NA	NA	K00574//cyclopropane-fatty-acyl-phospholipid synthase [EC:2.1.1.79]	gi|697162892|ref|XP_009590255.1|//PREDICTED: uncharacterized protein LOC104087481 [Nicotiana tomentosiformis]
gene_23355	1868	1.37	5.8	2.08188	4.59894e-17	NA	NA	NA	K03283//heat shock 70kDa protein 1/8;K00574//cyclopropane-fatty-acyl-phospholipid synthase [EC:2.1.1.79]	gi|565376068|ref|XP_006354535.1|//PREDICTED: pavine N-methyltransferase-like [Solanum tuberosum]
gene_23377	4908	0.15	0.47	1.6477	0.000149089	NA	NA	NA	K17964//leucine-rich PPR motif-containing protein, mitochondrial	gi|697116868|ref|XP_009612359.1|//PREDICTED: putative pentatricopeptide repeat-containing protein At5g08310, mitochondrial isoform X2 [Nicotiana tomentosiformis];gi|697116860|ref|XP_009612354.1|//PREDICTED: putative pentatricopeptide repeat-containing protein At5g08310, mitochondrial isoform X1 [Nicotiana tomentosiformis]
gene_23377	4183	0.24	0.96	2	7.55834e-08	NA	NA	NA	K15271//ATP-dependent DNA helicase HFM1/MER3 [EC:3.6.4.12];K15336//tRNA (cytosine38-C5)-methyltransferase [EC:2.1.1.204]	gi|460382890|ref|XP_004237169.1|//PREDICTED: putative pentatricopeptide repeat-containing protein At5g08310, mitochondrial-like [Solanum lycopersicum];gi|565387016|ref|XP_006359301.1|//PREDICTED: putative pentatricopeptide repeat-containing protein At5g08310, mitochondrial-like isoform X1 [Solanum tuberosum]
gene_23393	2751	0.14	0.22	0.652077	0.612748	NA	GO:0004842//ubiquitin-protein transferase activity	GO:0016567//protein ubiquitination	K08332//vacuolar protein 8	gi|565392982|ref|XP_006362164.1|//PREDICTED: U-box domain-containing protein 44-like isoform X1 [Solanum tuberosum];gi|971577048|ref|XP_015158346.1|//PREDICTED: putative U-box domain-containing protein 42 isoform X2 [Solanum tuberosum]
gene_23393	2274	0.31	1.04	1.74624	0.00020702	GO:0000151//ubiquitin ligase complex	GO:0004842//ubiquitin-protein transferase activity	GO:0016567//protein ubiquitination	NA	gi|565392986|ref|XP_006362166.1|//PREDICTED: putative U-box domain-containing protein 42-like isoform X3 [Solanum tuberosum]
gene_23396	770	0.01	0.12	3.58496	0.512534	NA	NA	NA	K15397//3-ketoacyl-CoA synthase [EC:2.3.1.199]	gi|698588977|ref|XP_009779614.1|//PREDICTED: 3-ketoacyl-CoA synthase 19-like [Nicotiana sylvestris]
gene_23396	770	2.5	8.15	1.70487	4.32876e-08	GO:0016020//membrane	GO:0016747//transferase activity, transferring acyl groups other than amino-acyl groups	GO:0006633//fatty acid biosynthetic process	K15397//3-ketoacyl-CoA synthase [EC:2.3.1.199]	gi|565392980|ref|XP_006362163.1|//PREDICTED: 3-ketoacyl-CoA synthase 19-like [Solanum tuberosum]
gene_23417	1190	0.08	0.15	0.906891	0.643798	NA	NA	NA	K05747//Wiskott-Aldrich syndrome protein	gi|697155204|ref|XP_009631839.1|//PREDICTED: extensin-1-like [Nicotiana tomentosiformis]
gene_23417	1190	3.12	23.99	2.94282	4.1578e-62	NA	NA	NA	K03006//DNA-directed RNA polymerase II subunit RPB1 [EC:2.7.7.6]	gi|565359436|ref|XP_006346515.1|//PREDICTED: extensin-2-like [Solanum tuberosum]
gene_23418	818	1.29	2.39	0.88964	0.093282	NA	NA	NA	NA	NA
gene_23418	818	0.59	1.35	1.19417	0.0824964	NA	NA	NA	NA	NA
gene_23427	2080	0.49	0.85	0.794681	0.126801	NA	NA	NA	K00771//protein xylosyltransferase [EC:2.4.2.26]	gi|697191246|ref|XP_009604692.1|//PREDICTED: xylosyltransferase 2-like [Nicotiana tomentosiformis]
gene_23427	2080	2	3.32	0.731183	0.0023941	GO:0016020//membrane	GO:0008375//acetylglucosaminyltransferase activity;GO:0030158//protein xylosyltransferase activity	GO:0008152//metabolic process	NA	gi|460397358|ref|XP_004244234.1|//PREDICTED: xylosyltransferase 2-like [Solanum lycopersicum]
gene_2343	2805	0.13	0.25	0.943416	0.286904	NA	NA	NA	K04730//interleukin-1 receptor-associated kinase 1 [EC:2.7.11.1];K13415//protein brassinosteroid insensitive 1 [EC:2.7.10.1 2.7.11.1]	gi|698488193|ref|XP_009790708.1|//PREDICTED: probable LRR receptor-like serine/threonine-protein kinase At2g24230 [Nicotiana sylvestris]
gene_2343	2805	1.23	2.06	0.743986	0.0057347	NA	GO:0016301//kinase activity	GO:0016310//phosphorylation	K13415//protein brassinosteroid insensitive 1 [EC:2.7.10.1 2.7.11.1]	gi|565384342|ref|XP_006358128.1|//PREDICTED: probable LRR receptor-like serine/threonine-protein kinase At2g24230-like [Solanum tuberosum]
gene_23435	2748	0.13	0.26	1	0.286904	NA	GO:0005525//GTP binding;GO:0003924//GTPase activity	NA	K01528//dynamin GTPase [EC:3.6.5.5];K17065//dynamin 1-like protein [EC:3.6.5.5]	gi|565363065|ref|XP_006348258.1|//PREDICTED: dynamin-related protein 5A [Solanum tuberosum]
gene_23435	2748	0.45	0.69	0.616671	0.174682	GO:0009504//cell plate	GO:0005525//GTP binding;GO:0003924//GTPase activity	GO:0031048//chromatin silencing by small RNA;GO:0006184//GTP catabolic process;GO:0009909//regulation of flower development;GO:0006275//regulation of DNA replication;GO:0006270//DNA replication initiation;GO:0051567//histone H3-K9 methylation;GO:0006306//DNA methylation;GO:0000911//cytokinesis by cell plate formation;GO:0000280//nuclear division;GO:0010389//regulation of G2/M transition of mitoti…	K01528//dynamin GTPase [EC:3.6.5.5]	gi|565363065|ref|XP_006348258.1|//PREDICTED: dynamin-related protein 5A-like [Solanum tuberosum]
gene_23438	241	0.01	0.49	5.61471	0.512534	NA	NA	NA	NA	NA
gene_23438	241	0.01	1.14	6.83289	0.127634	NA	NA	NA	NA	NA
gene_23445	599	0.01	0.16	4	0.512534	NA	NA	NA	NA	NA
gene_23445	994	0.7	2.91	2.05559	0.00724872	NA	NA	NA	NA	NA
gene_23500	2520	0.61	1.05	0.783508	0.0720882	NA	NA	NA	K11292//transcription elongation factor SPT6;K18577//mannosylglycoprotein endo-beta-mannosidase [EC:3.2.1.152]	gi|698510501|ref|XP_009800410.1|//PREDICTED: uncharacterized protein LOC104246308 [Nicotiana sylvestris]
gene_23500	2520	0.24	0.45	0.906891	0.159056	NA	NA	NA	K12619//5'-3' exoribonuclease 2 [EC:3.1.13.-];K13148//integrator complex subunit 11 [EC:3.1.27.-]	gi|147805881|emb|CAN76026.1|//hypothetical protein VITISV_027817 [Vitis vinifera]
gene_23517	1899	2	3.73	0.899176	5.8	GO:0005786//signal recognition particle, endoplasmic reticulum targeting	GO:0008312//7S RNA binding	GO:0006614//SRP-dependent cotranslational protein targeting to membrane	K03108//signal recognition particle subunit SRP72	gi|698484506|ref|XP_009789058.1|//PREDICTED: LOW QUALITY PROTEIN: signal recognition particle subunit SRP72-like [Nicotiana sylvestris]
gene_23517	1779	0.17	0.26	0.612977	0.352392	GO:0005786//signal recognition particle, endoplasmic reticulum targeting;GO:0048500//signal recognition particle	GO:0008312//7S RNA binding	GO:0006614//SRP-dependent cotranslational protein targeting to membrane	K03108//signal recognition particle subunit SRP72	gi|565346051|ref|XP_006340083.1|//PREDICTED: signal recognition particle subunit SRP72-like [Solanum tuberosum];gi|255547830|ref|XP_002514972.1|//Signal recognition particle subunit srp72, putative [Ricinus communis]
gene_23526	745	0.01	0.13	3.70044	0.512534	NA	NA	NA	K13420//LRR receptor-like serine/threonine-protein kinase FLS2 [EC:2.7.11.1]	gi|698470315|ref|XP_009783784.1|//PREDICTED: putative receptor-like protein kinase At3g47110 [Nicotiana sylvestris]
gene_23526	745	1.08	5.01	2.21378	9.13224e-07	NA	NA	NA	K13428//LRR receptor-like serine/threonine-protein kinase EFR [EC:2.7.11.1];K13420//LRR receptor-like serine/threonine-protein kinase FLS2 [EC:2.7.11.1]	gi|565385715|ref|XP_006358714.1|//PREDICTED: probable LRR receptor-like serine/threonine-protein kinase At3g47570-like [Solanum tuberosum]
gene_23565	1878	0.05	0.33	2.72247	0.0426992	NA	GO:0008810//cellulase activity	GO:0030245//cellulose catabolic process	K01179//endoglucanase [EC:3.2.1.4]	gi|698515434|ref|XP_009802592.1|//PREDICTED: endoglucanase 11-like [Nicotiana sylvestris]
gene_23565	1878	0.12	0.24	1	0.352392	GO:0005576//extracellular region	GO:0008810//cellulase activity	GO:0005975//carbohydrate metabolic process	K01179//endoglucanase [EC:3.2.1.4]	gi|565383306|ref|XP_006357959.1|//PREDICTED: endoglucanase 11-like [Solanum tuberosum]
gene_23573	297	0.01	1.85	7.53138	0.0336594	NA	NA	NA	NA	NA
gene_23573	297	0.3	0.89	1.56884	0.381566	NA	NA	NA	NA	NA
gene_23589	1346	0.41	2.54	2.63113	0.000570028	NA	NA	NA	NA	NA
gene_23589	1871	0.42	0.74	0.817136	0.0157149	NA	NA	NA	NA	NA
gene_23610	1636	0.06	0.11	0.874469	0.643798	NA	NA	NA	NA	NA
gene_23610	1636	0.01	0.19	4.24793	0.0641504	NA	NA	NA	NA	NA
gene_23612	2478	0.11	0.28	1.34792	0.158418	NA	NA	NA	NA	NA
gene_23612	2478	0.01	0.12	3.58496	0.0641504	NA	NA	NA	NA	NA
gene_23614	846	0.68	1.32	0.956931	0.184462	NA	NA	NA	NA	NA
gene_23614	846	0.28	0.47	0.747234	0.518156	NA	NA	NA	NA	NA
gene_23618	1932	0.01	0.23	4.52356	0.0336594	NA	NA	NA	NA	gi|698465135|ref|XP_009782602.1|//PREDICTED: scarecrow-like protein 28 [Nicotiana sylvestris]
gene_23618	1932	0.01	0.32	5	0.00409388	NA	NA	GO:0006351//transcription, DNA-templated	NA	gi|565386088|ref|XP_006358871.1|//PREDICTED: scarecrow-like protein 28-like [Solanum tuberosum]
gene_23622	355	4.94	7.71	0.64222	0.14786	NA	NA	NA	K14794//ribosomal RNA-processing protein 12	gi|697142122|ref|XP_009625179.1|//PREDICTED: RRP12-like protein [Nicotiana tomentosiformis]
gene_23622	355	0.97	1.69	0.800967	0.39788	NA	NA	NA	K14794//ribosomal RNA-processing protein 12	gi|460396244|ref|XP_004243687.1|//PREDICTED: RRP12-like protein-like [Solanum lycopersicum]
gene_23625	1265	0.01	0.07	2.80735	0.512534	NA	NA	NA	K18801//glucuronoxylan 4-O-methyltransferase [EC:2.1.1.112]	gi|698566138|ref|XP_009773426.1|//PREDICTED: glucuronoxylan 4-O-methyltransferase 3-like [Nicotiana sylvestris]
gene_23625	1739	0.32	1.1	1.78136	0.00323536	NA	NA	GO:0045491//xylan metabolic process;GO:0009808//lignin metabolic process	NA	gi|565344507|ref|XP_006339353.1|//PREDICTED: glucuronoxylan 4-O-methyltransferase 3-like [Solanum tuberosum]
gene_23641	1464	0.13	0.67	2.36565	0.0146958	NA	NA	NA	K10666//E3 ubiquitin-protein ligase RNF5 [EC:2.3.2.27]	gi|698566186|ref|XP_009773439.1|//PREDICTED: E3 ubiquitin-protein ligase RMA1H1-like [Nicotiana sylvestris]
gene_23641	1464	1.68	2.95	0.812254	0.00848758	GO:0016021//integral component of membrane;GO:0005789//endoplasmic reticulum membrane	GO:0005515//protein binding;GO:0008270//zinc ion binding;GO:0004842//ubiquitin-protein transferase activity	GO:0009611//response to wounding;GO:0043161//proteasome-mediated ubiquitin-dependent protein catabolic process;GO:0009414//response to water deprivation;GO:0009409//response to cold;GO:0006970//response to osmotic stress;GO:0016567//protein ubiquitination;GO:0009723//response to ethylene	K10666//E3 ubiquitin-protein ligase RNF5 [EC:2.3.2.27]	gi|565366758|ref|XP_006350052.1|//PREDICTED: E3 ubiquitin-protein ligase RMA1H1-like [Solanum tuberosum]
gene_23711	1083	0.01	0.59	5.88264	0.00862578	NA	NA	NA	K18667//activating signal cointegrator complex subunit 2;K13116//ATP-dependent RNA helicase DDX41 [EC:3.6.4.13];K01507//inorganic pyrophosphatase [EC:3.6.1.1];K00963//UTP--glucose-1-phosphate uridylyltransferase [EC:2.7.7.9];K13832//3-dehydroquinate dehydratase / shikimate dehydrogenase [EC:4.2.1.10 1.1.1.25]	gi|697188822|ref|XP_009603456.1|//PREDICTED: uncharacterized protein LOC104098435, partial [Nicotiana tomentosiformis]
gene_23711	1083	0.14	0.5	1.8365	0.0405556	NA	NA	NA	NA	gi|590612955|ref|XP_007022529.1|//Uncharacterized protein TCM_033221 [Theobroma cacao]
gene_23723	1214	0.08	0.3	1.90689	0.230646	NA	NA	NA	NA	NA
gene_23723	1214	0.06	0.38	2.66297	0.072629	NA	NA	NA	NA	NA
gene_23743	726	0.94	1.56	0.730813	0.287866	NA	NA	NA	NA	NA
gene_23743	726	0.01	0.33	5.04439	0.127634	NA	NA	NA	NA	NA
gene_23762	3298	0.68	1.14	0.745427	0.038116	GO:0016021//integral component of membrane	GO:0004674//protein serine/threonine kinase activity;GO:0005524//ATP binding	GO:0006468//protein phosphorylation	K04733//interleukin-1 receptor-associated kinase 4 [EC:2.7.11.1];K16224//senescence-induced receptor-like serine/threonine-protein kinase;K04730//interleukin-1 receptor-associated kinase 1 [EC:2.7.11.1];K10737//DNA helicase MCM8 [EC:3.6.4.12]	gi|698509432|ref|XP_009799935.1|//PREDICTED: nodulation receptor kinase-like, partial [Nicotiana sylvestris]
gene_23762	3298	0.23	0.48	1.0614	0.0536572	NA	GO:0005524//ATP binding;GO:0004674//protein serine/threonine kinase activity	GO:0006468//protein phosphorylation	K04733//interleukin-1 receptor-associated kinase 4 [EC:2.7.11.1];K13430//serine/threonine-protein kinase PBS1 [EC:2.7.11.1]	gi|565382892|ref|XP_006357763.1|//PREDICTED: nodulation receptor kinase-like [Solanum tuberosum]
gene_23812	618	2.09	3.57	0.772421	0.11536	GO:0016021//integral component of membrane	NA	NA	K18266//protein NDRG1	gi|698578940|ref|XP_009776884.1|//PREDICTED: pollen-specific protein SF21-like [Nicotiana sylvestris]
gene_23812	618	1.45	2.22	0.614507	0.277246	NA	NA	GO:0060918//auxin transport	NA	gi|460387324|ref|XP_004239328.1|//PREDICTED: pollen-specific protein SF21-like [Solanum lycopersicum]
gene_23816	613	0.01	0.31	4.9542	0.259458	NA	NA	NA	K01738//cysteine synthase A [EC:2.5.1.47];K13024//inositol-hexakisphosphate/diphosphoinositol-pentakisphosphate 1-kinase [EC:2.7.4.24];K16196//eukaryotic translation initiation factor 2-alpha kinase 4 [EC:2.7.11.1];K14513//ethylene-insensitive protein 2	gi|697112988|ref|XP_009610374.1|//PREDICTED: uncharacterized protein LOC104104085 [Nicotiana tomentosiformis]
gene_23816	613	0.01	0.26	4.70044	0.25394	NA	GO:0003676//nucleic acid binding	GO:0015074//DNA integration	NA	gi|113205363|gb|AAT66771.2|//Putative polyprotein, identical [Solanum demissum]
gene_2383	750	0.39	0.63	0.691878	0.532638	NA	NA	NA	K18490//homeobox protein OTX2	gi|697118453|ref|XP_009613150.1|//PREDICTED: WUSCHEL-related homeobox 5-like [Nicotiana tomentosiformis]
gene_2383	750	0.01	0.11	3.45943	0.50524	NA	GO:0003677//DNA binding	NA	NA	gi|359486555|ref|XP_002276008.2|//PREDICTED: WUSCHEL-related homeobox 5-like [Vitis vinifera]
gene_2384	286	2.85	5.83	1.03253	0.105381	NA	NA	NA	K19043//E3 ubiquitin-protein ligase RHF [EC:2.3.2.27]	gi|698512702|ref|XP_009801357.1|//PREDICTED: E3 ubiquitin-protein ligase RHF2A-like [Nicotiana sylvestris]
gene_2384	286	1.25	2.17	0.795767	0.39788	GO:0005886//plasma membrane	GO:0008270//zinc ion binding	GO:0051603//proteolysis involved in cellular protein catabolic process;GO:0009561//megagametogenesis;GO:0051726//regulation of cell cycle;GO:0055046//microgametogenesis	NA	gi|565344154|ref|XP_006339182.1|//PREDICTED: E3 ubiquitin-protein ligase RHF2A-like [Solanum tuberosum]
gene_23845	889	0.32	0.52	0.70044	0.532638	NA	NA	NA	NA	NA
gene_23845	889	0.01	0.27	4.75489	0.127634	NA	NA	NA	NA	NA
gene_23854	523	0.19	0.75	1.98089	0.230646	NA	NA	NA	NA	gi|697171526|ref|XP_009594691.1|//PREDICTED: cytochrome P450 CYP72A219-like isoform X2 [Nicotiana tomentosiformis]
gene_23854	523	0.01	0.47	5.55459	0.127634	NA	NA	NA	NA	NA
gene_23857	1230	0.08	0.15	0.906891	0.643798	NA	NA	NA	NA	gi|698475976|ref|XP_009785342.1|//PREDICTED: uncharacterized protein LOC104233615 isoform X1 [Nicotiana sylvestris];gi|698475978|ref|XP_009785343.1|//PREDICTED: uncharacterized protein LOC104233615 isoform X2 [Nicotiana sylvestris]
gene_23857	1230	0.13	0.76	2.54749	0.00783222	NA	NA	NA	NA	gi|565395537|ref|XP_006363395.1|//PREDICTED: uncharacterized protein LOC102595295 [Solanum tuberosum]
gene_23858	955	0.5	0.87	0.799087	0.325158	NA	NA	NA	K10703//very-long-chain (3R)-3-hydroxyacyl-CoA dehydratase [EC:4.2.1.134]	gi|698551307|ref|XP_009769266.1|//PREDICTED: very-long-chain (3R)-3-hydroxyacyl-CoA dehydratase 2 [Nicotiana sylvestris]
gene_23858	955	9.45	17.34	0.875718	1.04817e-07	NA	NA	NA	K10703//very-long-chain (3R)-3-hydroxyacyl-CoA dehydratase [EC:4.2.1.134]	gi|565395485|ref|XP_006363369.1|//PREDICTED: very-long-chain (3R)-3-hydroxyacyl-[acyl-carrier protein] dehydratase 2-like [Solanum tuberosum]
gene_23873	552	2.01	3.53	0.812473	0.126801	NA	NA	NA	K13348//protein Mpv17	gi|697173020|ref|XP_009595436.1|//PREDICTED: PXMP2/4 family protein 4-like [Nicotiana tomentosiformis]
gene_23873	552	0.45	4.57	3.3442	4.86298e-07	NA	NA	NA	K13348//protein Mpv17	gi|565359027|ref|XP_006346324.1|//PREDICTED: PXMP2/4 family protein 4-like [Solanum tuberosum]
gene_23897	1953	3.26	6.25	0.938984	0.0496	NA	GO:0010997//anaphase-promoting complex binding;GO:0097027//ubiquitin-protein transferase activator activity	GO:0050790//regulation of catalytic activity	K03363//cell division cycle 20, cofactor of APC complex	gi|698554960|ref|XP_009770360.1|//PREDICTED: cell division cycle 20.2, cofactor of APC complex-like [Nicotiana sylvestris]
gene_23897	1953	4.51	6.94	0.621808	0.000304726	GO:0033597//mitotic checkpoint complex	GO:0019900//kinase binding	GO:0051301//cell division	K03363//cell division cycle 20, cofactor of APC complex	gi|565361166|ref|XP_006347329.1|//PREDICTED: cell division cycle 20.1, cofactor of APC complex-like isoform X1 [Solanum tuberosum]
gene_23903	1032	128.06	254.36	0.990052	4.36e-101	NA	NA	NA	K15730//cytosolic prostaglandin-E synthase [EC:5.3.99.3]	gi|698508377|ref|XP_009799463.1|//PREDICTED: uncharacterized protein OsI_027940 [Nicotiana sylvestris]
gene_23903	1032	35.4	69.17	0.966397	2.03194e-33	GO:0044464//cell part	NA	NA	K14833//nucleolar complex protein 2	gi|449436507|ref|XP_004136034.1|//PREDICTED: uncharacterized protein OsI_027940-like [Cucumis sativus]
gene_23923	2001	0.01	0.13	3.70044	0.131345	NA	NA	NA	NA	gi|697163533|ref|XP_009590587.1|//PREDICTED: ankyrin repeat-containing protein kinase A-like [Nicotiana tomentosiformis]
gene_23923	2001	0.27	0.54	1	0.140293	NA	NA	NA	NA	gi|565351474|ref|XP_006342681.1|//PREDICTED: uncharacterized protein LOC102596842 [Solanum tuberosum]
gene_23938	1233	0.98	1.98	1.01465	0.0336324	NA	NA	NA	NA	NA
gene_23938	1233	0.95	2.14	1.17161	0.00736918	NA	NA	NA	NA	NA
gene_23940	1994	3.01	5.15	0.774809	0.000384654	NA	GO:0005524//ATP binding;GO:0005509//calcium ion binding;GO:0004683//calmodulin-dependent protein kinase activity	GO:0006468//protein phosphorylation	K13412//calcium-dependent protein kinase [EC:2.7.11.1]	gi|661878372|emb|CDP17874.1|//unnamed protein product [Coffea canephora]
gene_23940	1994	0.23	1	2.12029	0.000362416	GO:0005829//cytosol;GO:0005886//plasma membrane	GO:0005524//ATP binding;GO:0005509//calcium ion binding;GO:0004683//calmodulin-dependent protein kinase activity	GO:0080092//regulation of pollen tube growth;GO:0009789//positive regulation of abscisic acid-activated signaling pathway;GO:1901979//regulation of inward rectifier potassium channel activity;GO:0046777//protein autophosphorylation	K13412//calcium-dependent protein kinase [EC:2.7.11.1]	gi|565374149|ref|XP_006353626.1|//PREDICTED: calcium-dependent protein kinase 4-like [Solanum tuberosum]
gene_23948	2099	0.2	0.38	0.925999	0.325158	NA	NA	NA	K04733//interleukin-1 receptor-associated kinase 4 [EC:2.7.11.1]	gi|698552175|ref|XP_009769553.1|//PREDICTED: putative serine/threonine-protein kinase [Nicotiana sylvestris]
gene_23948	2222	0.33	0.58	0.813587	0.128786	NA	GO:0005524//ATP binding;GO:0004674//protein serine/threonine kinase activity	GO:0009595//detection of biotic stimulus;GO:0010200//response to chitin;GO:0009581//detection of external stimulus;GO:0006468//protein phosphorylation;GO:0002237//response to molecule of bacterial origin	K04733//interleukin-1 receptor-associated kinase 4 [EC:2.7.11.1];K13417//somatic embryogenesis receptor kinase 4 [EC:2.7.10.1 2.7.11.1];K00924//null;K13430//serine/threonine-protein kinase PBS1 [EC:2.7.11.1];K05658//ATP-binding cassette, subfamily B (MDR/TAP), member 1 [EC:3.6.3.44]	gi|255574397|ref|XP_002528112.1|//conserved hypothetical protein [Ricinus communis];gi|460407275|ref|XP_004249079.1|//PREDICTED: probable LRR receptor-like serine/threonine-protein kinase At1g53430-like [Solanum lycopersicum]
gene_23963	1793	0.56	0.94	0.747234	0.170253	NA	NA	NA	K00517	gi|697113498|ref|XP_009610631.1|//PREDICTED: cytochrome P450 94A2 [Nicotiana tomentosiformis]
gene_23963	1793	3.54	9.45	1.41656	9.67036e-16	NA	GO:0020037//heme binding;GO:0070330//aromatase activity;GO:0005506//iron ion binding	GO:0055114//oxidation-reduction process	K00517//null;K13407//fatty acid omega-hydroxylase [EC:1.14.-.-]	gi|565398433|ref|XP_006364779.1|//PREDICTED: cytochrome P450 94A2-like [Solanum tuberosum]
gene_23965	186	0.01	0.7	6.12928	0.512534	NA	NA	NA	NA	NA
gene_23965	186	0.01	1.6	7.32193	0.127634	NA	NA	NA	NA	NA
gene_23966	1578	0.06	0.17	1.5025	0.390764	NA	NA	NA	K15400//omega-hydroxypalmitate O-feruloyl transferase [EC:2.3.1.188]	gi|697113502|ref|XP_009610633.1|//PREDICTED: vinorine synthase-like [Nicotiana tomentosiformis]
gene_23966	1578	0.01	0.15	3.90689	0.127634	NA	GO:0016740//transferase activity	NA	K15400//omega-hydroxypalmitate O-feruloyl transferase [EC:2.3.1.188];K13065//shikimate O-hydroxycinnamoyltransferase [EC:2.3.1.133]	gi|565398483|ref|XP_006364804.1|//PREDICTED: vinorine synthase-like [Solanum tuberosum]
gene_23971	2893	0.1	0.18	0.847997	0.577272	NA	NA	NA	K17964//leucine-rich PPR motif-containing protein, mitochondrial	gi|698496743|ref|XP_009794396.1|//PREDICTED: pentatricopeptide repeat-containing protein At1g26460, mitochondrial [Nicotiana sylvestris]
gene_23971	2173	0.01	0.32	5	0.00205764	GO:0005739//mitochondrion	NA	NA	K15336//tRNA (cytosine38-C5)-methyltransferase [EC:2.1.1.204]	gi|590699305|ref|XP_007045890.1|//Tetratricopeptide repeat-like superfamily protein isoform 2 [Theobroma cacao];gi|565363971|ref|XP_006348701.1|//PREDICTED: pentatricopeptide repeat-containing protein At1g26460, mitochondrial-like [Solanum tuberosum]
gene_2398	427	1.48	2.61	0.818453	0.259718	NA	NA	NA	NA	gi|698563262|ref|XP_009772646.1|//PREDICTED: uncharacterized protein LOC104222992 isoform X2 [Nicotiana sylvestris]
gene_2398	427	0.01	0.2	4.32193	0.50524	NA	NA	NA	NA	gi|565343604|ref|XP_006338920.1|//PREDICTED: mucin-17-like [Solanum tuberosum]
gene_23994	1046	1.35	2.62	0.956607	0.0320634	GO:0016021//integral component of membrane	NA	NA	K19892//glucan endo-1,3-beta-glucosidase 4 [EC:3.2.1.39]	gi|698512358|ref|XP_009801198.1|//PREDICTED: PLASMODESMATA CALLOSE-BINDING PROTEIN 3-like [Nicotiana sylvestris];gi|698431032|ref|XP_009793899.1|//PREDICTED: PLASMODESMATA CALLOSE-BINDING PROTEIN 3-like [Nicotiana sylvestris]
gene_23994	1033	2.79	5.14	0.881503	0.00290944	GO:0016020//membrane;GO:0005634//nucleus;GO:0009506//plasmodesma;GO:0005829//cytosol	GO:0005507//copper ion binding	GO:0006694//steroid biosynthetic process;GO:0046165//alcohol biosynthetic process;GO:0009409//response to cold	K14489//arabidopsis histidine kinase 2/3/4 (cytokinin receptor) [EC:2.7.13.3]	gi|407947976|gb|AFU52643.1|//beta-1,3-glucanase 8 [Solanum tuberosum];gi|568215091|ref|NP_001274929.1|//glucan endo-1,3-beta-glucosidase-like protein 3-like precursor [Solanum tuberosum]
gene_24003	695	0.01	0.27	4.75489	0.259458	NA	NA	NA	NA	gi|697134382|ref|XP_009621245.1|//PREDICTED: uncharacterized protein LOC104112907 [Nicotiana tomentosiformis]
[truncated: 7,763 more rows]
