# Supplementary material for: Heat Stress Factors Expressed during Seed Maturation Differentially Regulate Seed Longevity and Seedling Greening
Source: Plants (Basel). 2020 Mar 6;9(3):335. doi: 10.3390/plants9030335 (PMC7154816; doi:10.3390/plants9030335)
Supplement: Supplementary file 1 [file plants-09-00335-s001.zip › Table S2.xlsx]

## Sheet: Hoja1
Seed longevity sHSPs genes
HSP16.1 CI	gene_26623	gi|698467139|ref|XP_009783071.1|//PREDICTED: class I heat shock protein-like [Nicotiana sylvestris]
HSP18.2 CI	gene_79900	gi|697161706|ref|XP_009589641.1|//PREDICTED: 18.2 kDa class I heat shock protein-like [Nicotiana tomentosiformis]
HSP18.8 CII	gene_24514	gi|698539538|ref|XP_009765475.1|//PREDICTED: 18.8 kDa class II heat shock protein-like [Nicotiana sylvestris]
HSP22.0 CIV	gene_67564	gi|698461158|ref|XP_009781711.1|//PREDICTED: 22.0 kDa class IV heat shock protein [Nicotiana sylvestris]
HSP21.7 CVI	gene_80958	gi|697152378|ref|XP_009630427.1|//PREDICTED: 21.7 kDa class VI heat shock protein [Nicotiana tomentosiformis]
HSP26.5 M	gene_25232	gi|698479883|ref|XP_009787010.1|//PREDICTED: 26.5 kDa heat shock protein, mitochondrial-like [Nicotiana sylvestris]
Photomorphogenesis and light responsive genes
PHYA1	gene_22791	gi|697136115|ref|XP_009622127.1|//PREDICTED: phytochrome A1 [Nicotiana tomentosiformis]
PHYB	gene_78577	gi|464387|sp|P29130.2|PHYB_TOBAC//RecName: Full=Phytochrome B
PHYC	gene_32028	gi|565382634|ref|XP_006357639.1|//PREDICTED: phytochrome C isoform X1 [Solanum tuberosum]
PHOT2	gene_28646	gi|697159322|ref|XP_009588418.1|//PREDICTED: phototropin-2 [Nicotiana tomentosiformis]
HY5	gene_57696	gi|697159183|ref|XP_009588348.1|//PREDICTED: transcription factor HY5 isoform X2 [Nicotiana tomentosiformis]
CHS	gene_77491	gi|13925890|gb|AAK49457.1|//chalcone synthase [Nicotiana tabacum]
FLS	gene_8049	gi|164454785|dbj|BAF96939.1|//flavonol synthase [Nicotiana tabacum]
LDOX	gene_71308	gi|698576087|ref|XP_009776119.1|//PREDICTED: leucoanthocyanidin dioxygenase [Nicotiana sylvestris]
DFR	gene_26836	gi|698552258|ref|XP_009769579.1|//PREDICTED: dihydroflavonol-4-reductase-like [Nicotiana sylvestris]
NCED1	gene_69874	gi|698433744|ref|XP_009797946.1|//PREDICTED: 9-cis-epoxycarotenoid dioxygenase NCED1, chloroplastic-like [Nicotiana sylvestris]
SIG1	gene_25358	gi|697169461|ref|XP_009593624.1|//PREDICTED: sigma factor binding protein 1, chloroplastic-like [Nicotiana tomentosiformis]
Histone modification and chromatin remodeling genes (cited in the Discussion)
ASF1A	gene_35422	gi|697098489|ref|XP_009626964.1|//PREDICTED: probable histone chaperone ASF1A [Nicotiana tomentosiformis]
ASF1B	gene_58383	gi|698540582|ref|XP_009765801.1|//PREDICTED: histone chaperone ASF1B-like [Nicotiana sylvestris]
MED18	gene_8328	gi|698577802|ref|XP_009776572.1|//PREDICTED: mediator of RNA polymerase II transcription subunit 18 [Nicotiana sylvestris]
HDAC2	gene_18758	gi|697099322|ref|XP_009631188.1|//PREDICTED: histone deacetylase 2 isoform X2 [Nicotiana tomentosiformis]
CHR10	gene_34650	gi|697134271|ref|XP_009621186.1|//PREDICTED: chromodomain-helicase-DNA-binding protein 1-like, partial [Nicotiana tomentosiformis]
