# Supplementary material for: Heat Stress Factors Expressed during Seed Maturation Differentially Regulate Seed Longevity and Seedling Greening
Source: Plants (Basel). 2020 Mar 6;9(3):335. doi: 10.3390/plants9030335 (PMC7154816; doi:10.3390/plants9030335)
Supplement: Supplementary file 1 [file plants-09-00335-s001.zip › Table S3.xlsx]

## Sheet: Table S2.txt
GeneID	Length	NT-Expression	A4-Expression	log2FoldChange(A4/NT)	Pvalue	Cellular Component	Molecular Function	Biological Process	Kegg Orthology	Nr Description
gene_10007	1973	1.29	2.62	1.0222	0.000147016	NA	NA	NA	K13496//UDP-glucosyl transferase 73C [EC:2.4.1.-]	gi|697180562|ref|XP_009599262.1|//PREDICTED: UDP-glycosyltransferase 92A1-like [Nicotiana tomentosiformis]
gene_10010	1657	0.12	0.19	0.662965	0.512606	NA	NA	NA	K08286//protein-serine/threonine kinase [EC:2.7.11.-]	gi|697129380|ref|XP_009618747.1|//PREDICTED: serine/threonine-protein kinase OXI1-like [Nicotiana tomentosiformis]
gene_10017	1636	0.43	0.93	1.11289	0.0298952	NA	NA	NA	NA	gi|697158880|ref|XP_009588201.1|//PREDICTED: protein MKS1-like [Nicotiana tomentosiformis]
gene_10023	947	0.01	0.07	2.80735	0.502432	NA	NA	NA	K09422//myb proto-oncogene protein, plant	gi|697141795|ref|XP_009625011.1|//PREDICTED: transcription factor MYB48-like [Nicotiana tomentosiformis]
gene_10034	804	0.01	0.08	3	0.502432	NA	NA	NA	NA	gi|763783021|gb|KJB50092.1|//hypothetical protein B456_008G153400 [Gossypium raimondii]
gene_10037	1413	0.09	0.14	0.63743	0.692058	NA	NA	NA	NA	gi|971539620|ref|XP_015161495.1|//PREDICTED: uncharacterized protein LOC107059477 [Solanum tuberosum]
gene_10040	1109	0.01	0.06	2.58496	0.502432	NA	NA	NA	K08247//methionine S-methyltransferase [EC:2.1.1.12];K20028//palmitoyltransferase ZDHHC2/15/20 [EC:2.3.1.225];K18158//nuclear control of ATPase protein 2;K14513//ethylene-insensitive protein 2	gi|970045563|ref|XP_015084238.1|//PREDICTED: LOW QUALITY PROTEIN: uncharacterized protein LOC107027646 [Solanum pennellii]
gene_10055	2036	0.65	1.24	0.931828	0.0159477	NA	NA	NA	K03452//magnesium/proton exchanger;K11000//callose synthase [EC:2.4.1.-]	gi|698515268|ref|XP_009802509.1|//PREDICTED: pentatricopeptide repeat-containing protein At3g22690 [Nicotiana sylvestris]
gene_10059	933	0.07	0.14	1	0.628648	NA	NA	NA	NA	gi|697123032|ref|XP_009615506.1|//PREDICTED: uncharacterized protein LOC104108228 [Nicotiana tomentosiformis]
gene_10062	2414	1.57	2.44	0.636117	0.00671958	NA	NA	NA	K13506//glycerol-3-phosphate O-acyltransferase 3/4 [EC:2.3.1.15]	gi|698521560|ref|XP_009757587.1|//PREDICTED: uncharacterized protein At1g04910-like [Nicotiana sylvestris];gi|565376503|ref|XP_006354743.1|//PREDICTED: uncharacterized protein At1g04910-like [Solanum tuberosum]
gene_10072	2547	0.1	0.2	1	0.27068	NA	NA	NA	K13424//WRKY transcription factor 33	gi|697182178|ref|XP_009600091.1|//PREDICTED: probable WRKY transcription factor 71 [Nicotiana tomentosiformis]
gene_10077	2007	0.16	0.25	0.643856	0.42931	NA	NA	NA	K13199//plasminogen activator inhibitor 1 RNA-binding protein;K01183//chitinase [EC:3.2.1.14]	gi|971555052|ref|XP_006350127.2|//PREDICTED: subtilisin-like protease SBT5.3 [Solanum tuberosum]
gene_10081	1407	0.13	0.41	1.65711	0.0666122	NA	NA	NA	K10751//chromatin assembly factor 1 subunit B	gi|698578133|ref|XP_009776663.1|//PREDICTED: chromatin assembly factor 1 subunit FAS2 [Nicotiana sylvestris]
gene_10082	437	0.01	0.33	5.04439	0.251826	NA	NA	NA	NA	NA
gene_10092	1355	6.37	10.55	0.727878	0.509	GO:0016021//integral component of membrane	NA	NA	K14794//ribosomal RNA-processing protein 12	gi|698516127|ref|XP_009802951.1|//PREDICTED: uncharacterized protein LOC104248396 [Nicotiana sylvestris]
gene_10098	1433	0.36	0.76	1.078	0.0775762	NA	NA	NA	NA	gi|697124270|ref|XP_009616127.1|//PREDICTED: protein N-terminal glutamine amidohydrolase [Nicotiana tomentosiformis]
gene_1010	863	0.01	0.08	3	0.502432	NA	NA	NA	NA	NA
gene_10106	3043	0.06	0.14	1.22239	0.229708	NA	NA	NA	K12591//exosome complex exonuclease RRP6 [EC:3.1.13.-];K03549//KUP system potassium uptake protein	gi|698447797|ref|XP_009771358.1|//PREDICTED: uncharacterized protein LOC104221905 [Nicotiana sylvestris]
gene_10107	821	0.24	0.81	1.75489	0.0585702	NA	GO:0005524//ATP binding;GO:0004797//thymidine kinase activity;GO:0042802//identical protein binding	GO:0016310//phosphorylation;GO:0046104//thymidine metabolic process;GO:0071897//DNA biosynthetic process;GO:0009157//deoxyribonucleoside monophosphate biosynthetic process	K00857//thymidine kinase [EC:2.7.1.21]	gi|698568059|ref|XP_009773952.1|//PREDICTED: thymidine kinase-like [Nicotiana sylvestris]
gene_10111	1864	0.01	0.03	1.58496	0.502432	NA	NA	NA	K13407//fatty acid omega-hydroxylase [EC:1.14.-.-]	gi|698496149|ref|XP_009794142.1|//PREDICTED: cytochrome P450 94A2-like [Nicotiana sylvestris]
gene_10116	1915	0.03	0.07	1.22239	0.628648	NA	NA	NA	K12938//anthocyanidin 5,3-O-glucosyltransferase [EC:2.4.1.-];K08237//hydroquinone glucosyltransferase [EC:2.4.1.218]	gi|697113753|ref|XP_009610762.1|//PREDICTED: anthocyanidin 3-O-glucosyltransferase 2-like [Nicotiana tomentosiformis]
gene_10129	1088	0.18	1.01	2.48829	0.00154604	NA	NA	NA	NA	NA
gene_1014	1154	0.01	0.11	3.45943	0.251826	NA	NA	NA	NA	gi|698526855|ref|XP_009760274.1|//PREDICTED: cyclin-dependent kinase inhibitor 7 [Nicotiana sylvestris]
gene_10142	2230	0.01	0.06	2.58496	0.251826	NA	NA	NA	K08909//light-harvesting complex I chlorophyll a/b binding protein 3	gi|697154598|ref|XP_009631536.1|//PREDICTED: chlorophyll a-b binding protein 8, chloroplastic [Nicotiana tomentosiformis]
gene_10143	4568	0.33	0.55	0.736966	0.037345	NA	NA	NA	K10908//DNA-directed RNA polymerase, mitochondrial [EC:2.7.7.6]	gi|697151802|ref|XP_009630130.1|//PREDICTED: uncharacterized protein LOC104120124 [Nicotiana tomentosiformis]
gene_10145	2090	0.12	0.29	1.27302	0.0939932	NA	NA	NA	NA	NA
gene_10147	537	43.43	86.44	0.993007	2.41e-21	NA	NA	NA	K00799//glutathione S-transferase [EC:2.5.1.18]	gi|698521708|ref|XP_009757658.1|//PREDICTED: probable glutathione S-transferase [Nicotiana sylvestris]
gene_10148	3324	0.08	0.24	1.58496	0.0316862	NA	NA	NA	K18195//rhamnogalacturonan endolyase [EC:4.2.2.23];K00620//glutamate N-acetyltransferase / amino-acid N-acetyltransferase [EC:2.3.1.35 2.3.1.1];K18577//mannosylglycoprotein endo-beta-mannosidase [EC:3.2.1.152]	gi|971581468|ref|XP_015159485.1|//PREDICTED: uncharacterized protein LOC107058369 [Solanum tuberosum]
gene_10156	2000	0.22	0.38	0.788496	0.267872	NA	NA	NA	K05349//beta-glucosidase [EC:3.2.1.21]	gi|971575061|ref|XP_015170620.1|//PREDICTED: beta-glucosidase BoGH3B-like isoform X2 [Solanum tuberosum]
gene_10163	966	0.46	0.89	0.952171	0.854816	NA	NA	NA	K12614//ATP-dependent RNA helicase DDX6/DHH1 [EC:3.6.4.13]	gi|658036869|ref|XP_008353991.1|//PREDICTED: DEAD-box ATP-dependent RNA helicase 8-like [Malus domestica];gi|971569537|ref|XP_015169173.1|//PREDICTED: uncharacterized protein LOC107062724 [Solanum tuberosum];gi|697157133|ref|XP_009587318.1|//PREDICTED: DEAD-box ATP-dependent RNA helicase 8-like [Nicotiana tomentosiformis]
gene_10166	667	0.1	0.41	2.03562	0.221034	NA	NA	NA	NA	gi|698453839|ref|XP_009780040.1|//PREDICTED: uncharacterized protein LOC104229154 [Nicotiana sylvestris]
gene_10172	1740	1.36	2.69	0.984	0.00318774	NA	NA	NA	K20298//vacuolar protein sorting-associated protein 52	gi|698426635|ref|XP_009787217.1|//PREDICTED: uncharacterized protein LOC104235198 [Nicotiana sylvestris]
gene_10179	1396	0.18	0.32	0.830075	0.392408	NA	NA	NA	NA	gi|697107534|ref|XP_009607603.1|//PREDICTED: uncharacterized protein LOC104101790 [Nicotiana tomentosiformis]
gene_10181	1488	0.13	0.56	2.10692	0.0130829	NA	NA	NA	K00218//protochlorophyllide reductase [EC:1.3.1.33]	gi|697167213|ref|XP_009592452.1|//PREDICTED: protochlorophyllide reductase-like [Nicotiana tomentosiformis]
gene_10182	1799	0.04	0.11	1.45943	0.378042	NA	NA	NA	NA	NA
gene_10184	1246	0.39	1.31	1.74802	0.0118067	NA	NA	NA	K07889//Ras-related protein Rab-5C	gi|698488576|ref|XP_009790883.1|//PREDICTED: uncharacterized protein LOC104238262 [Nicotiana sylvestris];gi|698438403|ref|XP_009804971.1|//PREDICTED: uncharacterized protein LOC104250113 [Nicotiana sylvestris];gi|604345063|gb|EYU43702.1|//hypothetical protein MIMGU_mgv1a014126mg [Erythranthe guttata];gi|971541792|ref|XP_015162030.1|//PREDICTED: uncharacterized protein LOC107059732 [Solanum tubero…
gene_10197	809	0.74	1.31	0.82397	0.172515	NA	NA	NA	NA	NA
gene_10200	851	0.01	0.24	4.58496	0.126219	NA	NA	NA	NA	gi|698555978|ref|XP_009770644.1|//PREDICTED: uncharacterized protein LOC104221309 [Nicotiana sylvestris]
gene_10206	1861	0.03	0.07	1.22239	0.628648	NA	NA	NA	NA	NA
gene_10208	1410	0.18	0.36	1	0.27068	NA	NA	NA	NA	NA
gene_10210	1569	0.04	0.16	2	0.221034	NA	NA	NA	K15400//omega-hydroxypalmitate O-feruloyl transferase [EC:2.3.1.188];K19861//benzyl alcohol O-benzoyltransferase [EC:2.3.1.196 2.3.1.232]	gi|697127580|ref|XP_009617836.1|//PREDICTED: acetyl-CoA-benzylalcohol acetyltransferase-like [Nicotiana tomentosiformis]
gene_10211	563	0.12	0.49	2.02975	0.221034	GO:0016021//integral component of membrane;GO:0000148//1,3-beta-D-glucan synthase complex	GO:0003843//1,3-beta-D-glucan synthase activity	GO:0009555//pollen development;GO:0000003//reproduction;GO:0006075//(1->3)-beta-D-glucan biosynthetic process	K11000//callose synthase [EC:2.4.1.-]	gi|697192393|ref|XP_009605284.1|//PREDICTED: callose synthase 11-like [Nicotiana tomentosiformis]
gene_10222	5294	0.02	0.05	1.32193	0.457118	NA	NA	NA	K13457//disease resistance protein RPM1;K19613//leucine-rich repeat protein SHOC2	gi|698474787|ref|XP_009784830.1|//PREDICTED: disease resistance protein RPM1-like [Nicotiana sylvestris]
gene_10229	202	0.44	1.38	1.64909	0.126219	NA	NA	NA	NA	gi|697125846|ref|XP_009616949.1|//PREDICTED: uncharacterized protein LOC104109376 [Nicotiana tomentosiformis]
gene_10238	3043	0.08	0.23	1.52356	0.0784452	NA	NA	NA	NA	gi|698522536|ref|XP_009758086.1|//PREDICTED: uncharacterized protein LOC104210813 [Nicotiana sylvestris]
gene_10243	1121	0.01	0.06	2.58496	0.502432	NA	NA	NA	K01061//carboxymethylenebutenolidase [EC:3.1.1.45]	gi|698428898|ref|XP_009790543.1|//PREDICTED: carboxymethylenebutenolidase homolog [Nicotiana sylvestris]
gene_10245	1567	0.12	0.37	1.62449	0.0939932	NA	NA	NA	NA	gi|698434956|ref|XP_009799702.1|//PREDICTED: protein PAIR1 isoform X2 [Nicotiana sylvestris]
gene_10249	490	0.01	0.86	6.42626	0.0158926	NA	NA	NA	NA	gi|697140881|ref|XP_009624548.1|//PREDICTED: uncharacterized protein LOC104115583 [Nicotiana tomentosiformis]
gene_1025	779	0.17	0.43	1.3388	0.292262	NA	NA	NA	NA	NA
gene_10258	1085	0.3	0.66	1.1375	0.146235	NA	NA	NA	NA	gi|698565596|ref|XP_009773305.1|//PREDICTED: putative pentatricopeptide repeat-containing protein At3g23330 [Nicotiana sylvestris]
gene_10260	807	3.43	5.92	0.787389	0.0100784	NA	NA	GO:0042147//retrograde transport, endosome to Golgi	K17600//vacuolar protein sorting-associated protein 54	gi|698518635|ref|XP_009804187.1|//PREDICTED: vacuolar protein sorting-associated protein 54, chloroplastic-like isoform X1 [Nicotiana sylvestris];gi|698518637|ref|XP_009804188.1|//PREDICTED: vacuolar protein sorting-associated protein 54, chloroplastic-like isoform X2 [Nicotiana sylvestris];gi|460371494|ref|XP_004231571.1|//PREDICTED: vacuolar protein sorting-associated protein 54-like [Solanum l…
gene_10291	403	0.01	0.36	5.16993	0.251826	NA	NA	NA	K11593//eukaryotic translation initiation factor 2C	gi|698574393|ref|XP_009775656.1|//PREDICTED: zinc finger BED domain-containing protein RICESLEEPER 1-like [Nicotiana sylvestris]
gene_10302	322	4.83	8.1	0.745899	0.0604878	NA	NA	NA	NA	gi|1890871|gb|AAB49767.1|//SAR8.2m gene product [Nicotiana tabacum]
gene_10317	420	0.36	1.44	2	0.0666122	NA	GO:0004519//endonuclease activity;GO:0008270//zinc ion binding;GO:0003676//nucleic acid binding;GO:0004190//aspartic-type endopeptidase activity;GO:0003964//RNA-directed DNA polymerase activity	GO:0090305//nucleic acid phosphodiester bond hydrolysis;GO:0006508//proteolysis;GO:0006278//RNA-dependent DNA replication;GO:0015074//DNA integration	K05658//ATP-binding cassette, subfamily B (MDR/TAP), member 1 [EC:3.6.3.44];K01886//glutaminyl-tRNA synthetase [EC:6.1.1.18];K05909//laccase [EC:1.10.3.2];K13457//disease resistance protein RPM1;K15095//(+)-neomenthol dehydrogenase [EC:1.1.1.208]	gi|130582|sp|P10978.1|POLX_TOBAC//RecName: Full=Retrovirus-related Pol polyprotein from transposon TNT 1-94; Includes: RecName: Full=Protease; Includes: RecName: Full=Reverse transcriptase; Includes: RecName: Full=Endonuclease
gene_10322	1625	0.05	0.2	2	0.126601	NA	NA	NA	NA	NA
gene_10328	3595	0.17	0.35	1.04182	0.0728878	NA	NA	NA	NA	gi|565353822|ref|XP_006343821.1|//PREDICTED: uncharacterized protein LOC102602573 [Solanum tuberosum];gi|698518013|ref|XP_009803888.1|//PREDICTED: uncharacterized protein LOC104249207 isoform X2 [Nicotiana sylvestris];gi|449518757|ref|XP_004166402.1|//PREDICTED: uncharacterized LOC101209453 [Cucumis sativus];gi|698518011|ref|XP_009803887.1|//PREDICTED: uncharacterized protein LOC104249207 isoform…
gene_10331	2596	0.02	0.05	1.32193	0.628648	NA	NA	NA	NA	gi|698567453|ref|XP_009773780.1|//PREDICTED: protein NLP7-like isoform X1 [Nicotiana sylvestris]
gene_10334	1726	0.01	0.04	2	0.502432	NA	NA	NA	NA	gi|698518007|ref|XP_009803885.1|//PREDICTED: protein ABIL2-like [Nicotiana sylvestris]
gene_10345	697	0.1	0.48	2.26303	0.126601	NA	NA	NA	K18577//mannosylglycoprotein endo-beta-mannosidase [EC:3.2.1.152]	gi|698521861|ref|XP_009757738.1|//PREDICTED: uncharacterized protein LOC104210521 isoform X3 [Nicotiana sylvestris]
gene_10352	381	0.01	0.19	4.24793	0.502432	NA	NA	NA	NA	NA
gene_10358	3040	0.08	0.25	1.64386	0.0501994	NA	NA	NA	K07305//peptide-methionine (R)-S-oxide reductase [EC:1.8.4.12]	gi|697115903|ref|XP_009611866.1|//PREDICTED: peptide methionine sulfoxide reductase B5-like isoform X2 [Nicotiana tomentosiformis];gi|697115901|ref|XP_009611865.1|//PREDICTED: uncharacterized protein LOC104105311 isoform X1 [Nicotiana tomentosiformis]
gene_10359	723	0.78	1.3	0.736966	0.0802574	NA	NA	NA	K03231//elongation factor 1-alpha	gi|697115899|ref|XP_009611864.1|//PREDICTED: probable sphingolipid transporter spinster homolog 2 [Nicotiana tomentosiformis];gi|698469298|ref|XP_009783549.1|//PREDICTED: uncharacterized protein LOC104232135 [Nicotiana sylvestris];gi|565392596|ref|XP_006361980.1|//PREDICTED: probable sphingolipid transporter spinster homolog 2-like [Solanum tuberosum]
gene_1036	543	0.01	0.51	5.67243	0.0632626	NA	NA	NA	NA	NA
gene_10369	438	0.01	0.33	5.04439	0.251826	NA	NA	NA	NA	NA
gene_10371	356	0.59	1.12	0.924712	0.292262	NA	NA	NA	NA	gi|698493396|ref|XP_009792973.1|//PREDICTED: proline transporter 1-like isoform X2 [Nicotiana sylvestris]
gene_10379	2000	0.21	0.47	1.16227	0.0538764	NA	NA	NA	K14320//aladin	gi|582014433|dbj|BAO49739.1|//nuclear pore complex protein Aladin-b [Nicotiana benthamiana]
gene_1038	2302	0.03	0.11	1.87447	0.221034	NA	NA	NA	NA	gi|698475191|ref|XP_009784991.1|//PREDICTED: uncharacterized protein LOC104233301 [Nicotiana sylvestris]
gene_10387	1997	0.19	0.65	1.77444	0.00615342	NA	NA	NA	K03652//DNA-3-methyladenine glycosylase [EC:3.2.2.21]	gi|698530641|ref|XP_009762146.1|//PREDICTED: uncharacterized protein LOC104214201 [Nicotiana sylvestris]
gene_10388	1318	0.54	0.83	0.620152	0.270606	NA	NA	NA	NA	gi|698524290|ref|XP_009758952.1|//PREDICTED: uncharacterized protein LOC104211573 [Nicotiana sylvestris]
gene_10391	208	0.01	0.43	5.42626	0.502432	NA	NA	NA	NA	NA
gene_104	603	0.46	0.8	0.798366	0.392408	NA	NA	NA	NA	gi|1657814|gb|AAB18190.1|//TA20 [Nicotiana tabacum]
gene_1040	732	0.01	0.27	4.75489	0.126219	NA	NA	NA	NA	NA
gene_10404	2316	0.01	0.08	3	0.126219	NA	NA	NA	K14516//ethylene-responsive transcription factor 1;K05605//3-hydroxyisobutyryl-CoA hydrolase [EC:3.1.2.4];K03469//ribonuclease HI [EC:3.1.26.4]	gi|698520036|ref|XP_009804881.1|//PREDICTED: ethylene-responsive transcription factor 15-like [Nicotiana sylvestris];gi|697112969|ref|XP_009610366.1|//PREDICTED: uncharacterized protein LOC104104078 [Nicotiana tomentosiformis]
gene_10409	379	0.59	1.17	0.987722	0.347748	NA	NA	NA	K20181//vacuolar protein sorting-associated protein 18	gi|697153957|ref|XP_009631230.1|//PREDICTED: vacuolar protein sorting-associated protein 18 homolog [Nicotiana tomentosiformis]
gene_10414	1361	0.05	0.09	0.847997	0.628648	NA	NA	NA	NA	gi|595832687|ref|XP_007206521.1|//hypothetical protein PRUPE_ppa019413mg [Prunus persica]
gene_10418	1688	0.04	0.08	1	0.628648	NA	NA	NA	K01510//apyrase [EC:3.6.1.5];K14643//ectonucleoside triphosphate diphosphohydrolase 7 [EC:3.6.1.-]	gi|698551741|ref|XP_009769412.1|//PREDICTED: probable apyrase 7 [Nicotiana sylvestris]
gene_10422	1438	0.22	0.36	0.710493	0.42931	NA	GO:0043565//sequence-specific DNA binding;GO:0003700//sequence-specific DNA binding transcription factor activity	GO:0006355//regulation of transcription, DNA-templated	K04374//cyclic AMP-dependent transcription factor ATF-4	gi|698536933|ref|XP_009764671.1|//PREDICTED: basic leucine zipper 19 [Nicotiana sylvestris]
gene_10424	279	0.29	0.86	1.56828	0.378042	NA	NA	NA	NA	gi|698571669|ref|XP_009774941.1|//PREDICTED: craniofacial development protein 2-like [Nicotiana sylvestris]
gene_10440	2561	0.14	0.42	1.58496	0.270606	NA	NA	NA	K20168//TBC1 domain family member 15	gi|702378234|ref|XP_010062980.1|//PREDICTED: TBC1 domain family member 17-like isoform X2 [Eucalyptus grandis];gi|697098055|ref|XP_009624671.1|//PREDICTED: TBC1 domain family member 17-like [Nicotiana tomentosiformis]
gene_10445	1130	0.01	0.06	2.58496	0.502432	NA	NA	NA	NA	gi|697098061|ref|XP_009624699.1|//PREDICTED: protein NDR1-like [Nicotiana tomentosiformis]
gene_10449	2157	0.03	0.06	1	0.628648	NA	NA	NA	K14432//ABA responsive element binding factor	gi|698485939|ref|XP_009789729.1|//PREDICTED: ABSCISIC ACID-INSENSITIVE 5-like protein 2 [Nicotiana sylvestris]
gene_10452	605	0.01	0.56	5.80735	0.0632626	NA	NA	NA	NA	NA
gene_10455	1570	0.08	0.32	2	0.0666122	NA	NA	NA	NA	gi|697182704|ref|XP_009600363.1|//PREDICTED: uncharacterized protein LOC104095847 [Nicotiana tomentosiformis]
gene_10460	349	0.01	0.43	5.42626	0.251826	NA	NA	NA	NA	NA
gene_10469	1263	0.77	1.32	0.777608	0.120962	NA	NA	NA	NA	gi|697110624|ref|XP_009609178.1|//PREDICTED: uncharacterized protein LOC104103018 [Nicotiana tomentosiformis]
gene_10472	484	1.33	3.51	1.40004	0.00941872	NA	NA	NA	K15711//SWI/SNF-related matrix-associated actin-dependent regulator of chromatin subfamily A3 [EC:3.6.4.- 2.3.2.27]	gi|697110620|ref|XP_009609176.1|//PREDICTED: putative SWI/SNF-related matrix-associated actin-dependent regulator of chromatin subfamily A member 3-like 1 [Nicotiana tomentosiformis]
gene_10477	1209	0.27	0.53	0.973033	0.213696	NA	NA	NA	K10604//E3 ubiquitin-protein ligase MGRN1 [EC:2.3.2.27];K04371//mitogen-activated protein kinase 1/3 [EC:2.7.11.24];K12741//heterogeneous nuclear ribonucleoprotein A1/A3;K14794//ribosomal RNA-processing protein 12	gi|147777277|emb|CAN76634.1|//hypothetical protein VITISV_019994 [Vitis vinifera]
gene_10479	719	0.01	0.09	3.16993	0.502432	NA	NA	NA	NA	gi|698529698|ref|XP_009761666.1|//PREDICTED: uncharacterized protein LOC104213818 [Nicotiana sylvestris]
gene_10491	1293	0.24	0.42	0.807355	0.27068	NA	GO:0004190//aspartic-type endopeptidase activity;GO:0003964//RNA-directed DNA polymerase activity;GO:0004519//endonuclease activity;GO:0008270//zinc ion binding;GO:0003676//nucleic acid binding	GO:0006508//proteolysis;GO:0090305//nucleic acid phosphodiester bond hydrolysis;GO:0015074//DNA integration;GO:0006278//RNA-dependent DNA replication	K00558//DNA (cytosine-5)-methyltransferase 1 [EC:2.1.1.37];K14760//acyl-activating enzyme 14 [EC:6.2.1.26];K05658//ATP-binding cassette, subfamily B (MDR/TAP), member 1 [EC:3.6.3.44];K03363//cell division cycle 20, cofactor of APC complex;K11108//RNA 3'-terminal phosphate cyclase-like protein	gi|130582|sp|P10978.1|POLX_TOBAC//RecName: Full=Retrovirus-related Pol polyprotein from transposon TNT 1-94; Includes: RecName: Full=Protease; Includes: RecName: Full=Reverse transcriptase; Includes: RecName: Full=Endonuclease
gene_10500	617	0.01	0.11	3.45943	0.502432	NA	NA	NA	NA	NA
gene_10502	1585	0.12	0.2	0.736966	0.512606	GO:0005634//nucleus	NA	GO:0006355//regulation of transcription, DNA-templated;GO:0009734//auxin-activated signaling pathway	K14484//auxin-responsive protein IAA	gi|697141600|ref|XP_009624916.1|//PREDICTED: auxin-responsive protein IAA27-like [Nicotiana tomentosiformis]
gene_10507	1313	0.34	0.64	0.912537	0.193045	NA	NA	NA	NA	gi|698517414|ref|XP_009803591.1|//PREDICTED: uncharacterized protein LOC104248934 [Nicotiana sylvestris]
gene_10519	1159	0.01	0.06	2.58496	0.502432	NA	NA	NA	NA	gi|565402073|ref|XP_006366515.1|//PREDICTED: uncharacterized protein LOC102585370 [Solanum tuberosum]
gene_10522	524	0.13	0.93	2.83872	0.0397504	NA	NA	NA	NA	gi|697134246|ref|XP_009621173.1|//PREDICTED: endoplasmic reticulum-Golgi intermediate compartment protein 3-like [Nicotiana tomentosiformis]
gene_10533	1587	0.93	4.21	2.17852	7.67e-09	GO:0016021//integral component of membrane	GO:0005215//transporter activity	GO:0006810//transport	K15283//solute carrier family 35, member E1	gi|697160481|ref|XP_009589013.1|//PREDICTED: glucose-6-phosphate/phosphate translocator 2, chloroplastic-like [Nicotiana tomentosiformis]
gene_10536	1828	0.36	0.66	0.874469	0.220478	NA	GO:0005525//GTP binding	NA	K19828//mitochondrial GTPase 1	gi|565366209|ref|XP_006349786.1|//PREDICTED: mitochondrial ribosome-associated GTPase 1-like [Solanum tuberosum];gi|697105587|ref|XP_009606610.1|//PREDICTED: mitochondrial ribosome-associated GTPase 1 [Nicotiana tomentosiformis]
gene_10563	807	0.01	0.16	4	0.251826	NA	NA	NA	NA	gi|697189488|ref|XP_009603800.1|//PREDICTED: crt homolog 3 isoform X1 [Nicotiana tomentosiformis]
gene_10565	1436	0.01	0.04	2	0.502432	NA	NA	NA	NA	NA
gene_10566	282	1.15	2.26	0.974689	0.27068	NA	NA	NA	NA	NA
gene_1057	842	0.01	0.08	3	0.502432	NA	NA	GO:0009607//response to biotic stimulus;GO:0006952//defense response	NA	gi|697116628|ref|XP_009612232.1|//PREDICTED: kirola {ECO:0000303|PubMed:21309790}-like [Nicotiana tomentosiformis]
gene_10573	1424	0.05	0.13	1.37851	0.378042	NA	NA	NA	K20028//palmitoyltransferase ZDHHC2/15/20 [EC:2.3.1.225];K17470//sulfate transporter 1, high-affinity	gi|969998696|ref|XP_015076192.1|//PREDICTED: uncharacterized protein LOC107020370 [Solanum pennellii]
gene_10574	762	0.01	0.35	5.12928	0.0632626	NA	NA	NA	K01303//acylaminoacyl-peptidase [EC:3.4.19.1];K01191//alpha-mannosidase [EC:3.2.1.24];K20028//palmitoyltransferase ZDHHC2/15/20 [EC:2.3.1.225];K09840//9-cis-epoxycarotenoid dioxygenase [EC:1.13.11.51];K05666//ATP-binding cassette, subfamily C (CFTR/MRP), member 2	gi|698557957|ref|XP_009771167.1|//PREDICTED: uncharacterized protein LOC104221741 [Nicotiana sylvestris]
gene_1058	1120	1.3	2.43	0.902445	0.0196668	NA	NA	NA	K04454//MADS-box transcription enhancer factor 2C;K09264//MADS-box transcription factor, plant;K09260//MADS-box transcription enhancer factor 2A	gi|698521121|ref|XP_009757374.1|//PREDICTED: MADS-box transcription factor 23-like isoform X1 [Nicotiana sylvestris];gi|698521127|ref|XP_009757377.1|//PREDICTED: MADS-box transcription factor 23-like isoform X2 [Nicotiana sylvestris]
gene_10580	1924	0.03	0.39	3.70044	0.00188573	NA	NA	NA	K14638//solute carrier family 15 (peptide/histidine transporter), member 3/4	gi|697165630|ref|XP_009591623.1|//PREDICTED: protein NRT1/ PTR FAMILY 6.2-like isoform X1 [Nicotiana tomentosiformis]
gene_10593	4887	27.76	44.85	0.6921	1.22e-60	NA	NA	NA	K19882//O-palmitoleoyl-L-serine hydrolase [EC:3.1.1.98]	gi|697166440|ref|XP_009592051.1|//PREDICTED: putative tRNA pseudouridine synthase isoform X5 [Nicotiana tomentosiformis];gi|697132449|ref|XP_009620273.1|//PREDICTED: uncharacterized protein LOC104112134 [Nicotiana tomentosiformis]
gene_10594	4724	0.09	0.43	2.25634	4.51	NA	NA	NA	K12448//UDP-arabinose 4-epimerase [EC:5.1.3.5]	gi|923929518|ref|XP_013733555.1|//PREDICTED: uncharacterized protein LOC106437188 [Brassica napus];gi|698545652|ref|XP_009767459.1|//PREDICTED: serine/threonine-protein phosphatase 7 long form homolog [Nicotiana sylvestris]
gene_10598	1368	0.24	1.69	2.81592	0.111	NA	NA	NA	NA	NA
gene_10600	4624	0.9	1.86	1.04731	0.0516	NA	NA	NA	K13457//disease resistance protein RPM1;K01303//acylaminoacyl-peptidase [EC:3.4.19.1];K06883//uncharacterized protein	gi|698509752|ref|XP_009800075.1|//PREDICTED: uncharacterized protein LOC104246041 [Nicotiana sylvestris]
gene_10603	6865	0.07	0.23	1.71621	0.00197004	NA	NA	NA	K03469//ribonuclease HI [EC:3.1.26.4];K06883//uncharacterized protein	gi|970028294|ref|XP_015075452.1|//PREDICTED: uncharacterized protein LOC107019476 [Solanum pennellii]
gene_10605	1554	0.23	0.53	1.20436	0.117853	NA	NA	NA	NA	NA
gene_10610	249	0.01	1.33	7.05528	0.0632626	NA	NA	NA	NA	NA
gene_1062	3648	0.12	0.26	1.11548	0.0954328	NA	NA	NA	K07305//peptide-methionine (R)-S-oxide reductase [EC:1.8.4.12];K13420//LRR receptor-like serine/threonine-protein kinase FLS2 [EC:2.7.11.1];K03549//KUP system potassium uptake protein	gi|147818978|emb|CAN67119.1|//hypothetical protein VITISV_017483 [Vitis vinifera]
gene_10623	10823	0.04	0.07	0.807355	0.267872	NA	NA	NA	K10781//fatty acyl-ACP thioesterase B [EC:3.1.2.14 3.1.2.21];K06883//uncharacterized protein;K12819//pre-mRNA-processing factor SLU7;K14638//solute carrier family 15 (peptide/histidine transporter), member 3/4;K13457//disease resistance protein RPM1	gi|697186297|ref|XP_009602187.1|//PREDICTED: uncharacterized protein LOC104097332 [Nicotiana tomentosiformis]
gene_1063	1535	0.01	0.25	4.64386	0.0158926	NA	NA	NA	K10590//E3 ubiquitin-protein ligase TRIP12 [EC:2.3.2.26]	gi|698536763|ref|XP_009764614.1|//PREDICTED: E3 ubiquitin-protein ligase UPL3-like [Nicotiana sylvestris]
gene_10634	767	0.09	0.17	0.917538	0.628648	NA	NA	NA	NA	NA
gene_1064	820	0.01	0.16	4	0.251826	NA	NA	NA	NA	NA
gene_10659	1381	4.85	7.7	0.666874	0.00018259	NA	NA	NA	NA	gi|698482899|ref|XP_009788342.1|//PREDICTED: zinc-finger homeodomain protein 9-like [Nicotiana sylvestris]
gene_10663	1316	0.05	0.15	1.58496	0.378042	NA	NA	NA	K17302//coatomer subunit beta'	gi|698495294|ref|XP_009793772.1|//PREDICTED: uncharacterized protein LOC104240602 [Nicotiana sylvestris]
gene_10682	939	0.28	0.63	1.16993	0.182551	NA	NA	NA	K13466//EIX receptor 1/2;K03021//DNA-directed RNA polymerase III subunit RPC2 [EC:2.7.7.6]	gi|698542661|ref|XP_009766482.1|//PREDICTED: probable LRR receptor-like serine/threonine-protein kinase At4g36180 isoform X1 [Nicotiana sylvestris]
gene_10684	763	0.18	0.35	0.959358	0.457118	NA	NA	NA	K13466//EIX receptor 1/2	gi|698542661|ref|XP_009766482.1|//PREDICTED: probable LRR receptor-like serine/threonine-protein kinase At4g36180 isoform X1 [Nicotiana sylvestris]
gene_1069	534	5.54	8.86	0.677421	0.0142105	NA	NA	NA	K19366//spartin	gi|697117317|ref|XP_009612593.1|//PREDICTED: uncharacterized protein LOC104105879 [Nicotiana tomentosiformis]
gene_10699	1896	0.37	0.6	0.697437	0.205224	NA	NA	NA	K18400//KAT8 regulatory NSL complex subunit 1	gi|698563852|ref|XP_009772821.1|//PREDICTED: uncharacterized protein LOC104223148 isoform X1 [Nicotiana sylvestris]
gene_10737	585	0.12	0.24	1	0.628648	NA	NA	NA	K11446//histone demethylase JARID1 [EC:1.14.11.-]	gi|698540930|ref|XP_009765922.1|//PREDICTED: lysine-specific demethylase SE14 [Nicotiana sylvestris]
gene_10740	1969	0.07	0.19	1.44057	0.0713814	NA	NA	NA	NA	NA
gene_10745	1177	0.72	1.15	0.675565	0.180101	GO:0005789//endoplasmic reticulum membrane;GO:0016021//integral component of membrane	NA	NA	K07748//sterol-4alpha-carboxylate 3-dehydrogenase (decarboxylating) [EC:1.1.1.170]	gi|697150133|ref|XP_009629277.1|//PREDICTED: reticulon-like protein B11 [Nicotiana tomentosiformis]
gene_10758	2002	0.01	0.06	2.58496	0.251826	NA	NA	NA	NA	gi|971538426|ref|XP_015158872.1|//PREDICTED: uncharacterized protein LOC107058077 [Solanum tuberosum]
gene_1076	780	0.26	0.85	1.70895	0.0585702	NA	NA	NA	K04427//mitogen-activated protein kinase kinase kinase 7 [EC:2.7.11.25]	gi|697119612|ref|XP_009613762.1|//PREDICTED: protein trichome birefringence-like 33 [Nicotiana tomentosiformis]
gene_10760	1504	0.01	0.04	2	0.997572	NA	NA	NA	NA	gi|698569781|ref|XP_009774427.1|//PREDICTED: uncharacterized protein LOC104224464, partial [Nicotiana sylvestris]
gene_10762	395	0.38	0.74	0.961526	0.457118	NA	NA	NA	NA	NA
gene_10765	1075	0.12	0.42	1.80735	0.111093	NA	NA	NA	NA	NA
gene_10769	1562	0.04	0.08	1	0.628648	NA	NA	NA	K15030//translation initiation factor 3 subunit M	gi|697136585|ref|XP_009622371.1|//PREDICTED: F-box protein At5g07610-like isoform X2 [Nicotiana tomentosiformis]
gene_1077	353	0.22	0.43	0.966833	0.628648	NA	NA	NA	NA	gi|698542107|ref|XP_009766297.1|//PREDICTED: protein trichome birefringence-like 33 isoform X1 [Nicotiana sylvestris]
gene_10772	1070	0.67	1.4	1.06319	0.0252104	NA	NA	NA	K11292//transcription elongation factor SPT6;K01188//beta-glucosidase [EC:3.2.1.21];K18577//mannosylglycoprotein endo-beta-mannosidase [EC:3.2.1.152]	gi|697181214|ref|XP_009599592.1|//PREDICTED: uncharacterized protein LOC104095219 [Nicotiana tomentosiformis]
gene_10775	874	0.08	0.27	1.75489	0.378042	NA	NA	NA	NA	NA
gene_10781	881	0.01	0.22	4.45943	0.126219	NA	NA	NA	K01191//alpha-mannosidase [EC:3.2.1.24];K13024//inositol-hexakisphosphate/diphosphoinositol-pentakisphosphate 1-kinase [EC:2.7.4.24];K08247//methionine S-methyltransferase [EC:2.1.1.12];K16196//eukaryotic translation initiation factor 2-alpha kinase 4 [EC:2.7.11.1];K10395//kinesin family member 4/21/27;K13356//alcohol-forming fatty acyl-CoA reductase [EC:1.2.1.84]	gi|970039742|ref|XP_015081209.1|//PREDICTED: uncharacterized protein LOC107024752 [Solanum pennellii];gi|969998696|ref|XP_015076192.1|//PREDICTED: uncharacterized protein LOC107020370 [Solanum pennellii]
gene_1080	1226	0.01	0.05	2.32193	0.502432	NA	NA	NA	NA	gi|697117315|ref|XP_009612591.1|//PREDICTED: uncharacterized protein LOC104105878 [Nicotiana tomentosiformis]
gene_1081	534	0.01	0.13	3.70044	0.502432	NA	NA	NA	NA	gi|697117315|ref|XP_009612591.1|//PREDICTED: uncharacterized protein LOC104105878 [Nicotiana tomentosiformis]
gene_10813	1738	0.04	0.07	0.807355	0.628648	NA	NA	NA	K14638//solute carrier family 15 (peptide/histidine transporter), member 3/4;K10781//fatty acyl-ACP thioesterase B [EC:3.1.2.14 3.1.2.21]	gi|698532186|ref|XP_009762920.1|//PREDICTED: uncharacterized protein LOC104214896 [Nicotiana sylvestris]
gene_10814	1321	0.01	0.24	4.58496	0.0632626	NA	NA	NA	K04730//interleukin-1 receptor-associated kinase 1 [EC:2.7.11.1];K01303//acylaminoacyl-peptidase [EC:3.4.19.1];K10761//tRNA(His) guanylyltransferase [EC:2.7.7.79];K12819//pre-mRNA-processing factor SLU7	gi|923929084|ref|XP_013733361.1|//PREDICTED: uncharacterized protein LOC106436954 [Brassica napus]
gene_10827	443	0.01	0.16	4	0.502432	NA	NA	NA	NA	NA
gene_10836	791	0.08	0.25	1.64386	0.378042	NA	NA	NA	NA	NA
gene_10845	1724	0.15	0.48	1.67807	0.0316862	NA	NA	NA	K19041//E3 ubiquitin-protein ligase RNF38/44 [EC:2.3.2.27]	gi|698577888|ref|XP_009776595.1|//PREDICTED: RING-H2 finger protein ATL47 [Nicotiana sylvestris]
gene_10847	3130	0.01	0.02	1	0.502432	NA	NA	NA	K17541//SCY1-like protein 2;K06883//uncharacterized protein;K10781//fatty acyl-ACP thioesterase B [EC:3.1.2.14 3.1.2.21]	gi|698497514|ref|XP_009794728.1|//PREDICTED: uncharacterized protein LOC104241488 [Nicotiana sylvestris]
gene_10848	804	0.01	0.08	3	0.502432	NA	NA	NA	NA	gi|698528913|ref|XP_009761288.1|//PREDICTED: uncharacterized protein LOC104213478 isoform X1 [Nicotiana sylvestris]
gene_10849	320	0.01	0.72	6.16993	0.126219	NA	NA	NA	NA	NA
gene_10851	2838	0.29	0.64	1.14202	0.014336	NA	NA	NA	K17046//protein DEK;K14766//nucleolar protein 14	gi|697094894|ref|XP_009608568.1|//PREDICTED: uncharacterized protein LOC104102533 isoform X2 [Nicotiana tomentosiformis]
gene_10853	1316	0.49	3.61	2.88115	2.18e-08	NA	NA	NA	K09422//myb proto-oncogene protein, plant	gi|697128886|ref|XP_009618496.1|//PREDICTED: myb-related protein 306-like [Nicotiana tomentosiformis]
gene_10867	1019	0.84	1.34	0.673772	0.124897	NA	NA	NA	K06268//serine/threonine-protein phosphatase 2B regulatory subunit	gi|697168203|ref|XP_009592979.1|//PREDICTED: probable plastid-lipid-associated protein 13, chloroplastic [Nicotiana tomentosiformis]
gene_10868	515	0.01	0.14	3.80735	0.502432	NA	NA	NA	NA	gi|697168211|ref|XP_009592983.1|//PREDICTED: 11 kDa late embryogenesis abundant protein-like [Nicotiana tomentosiformis]
gene_10870	1659	0.62	1.34	1.11189	0.00819918	NA	NA	NA	K00208//enoyl-[acyl-carrier protein] reductase I [EC:1.3.1.9 1.3.1.10]	gi|697114587|ref|XP_009611205.1|//PREDICTED: enoyl-[acyl-carrier-protein] reductase [NADH] 2, chloroplastic-like [Nicotiana tomentosiformis]
gene_10874	285	0.56	2.51	2.16419	0.0393636	NA	NA	NA	NA	gi|697168203|ref|XP_009592979.1|//PREDICTED: probable plastid-lipid-associated protein 13, chloroplastic [Nicotiana tomentosiformis]
gene_10881	982	0.07	0.2	1.51457	0.378042	NA	NA	NA	K12173//BRCA1-A complex subunit BRE;K14297//nuclear pore complex protein Nup98-Nup96	gi|698574954|ref|XP_009775802.1|//PREDICTED: thaumatin-like protein [Nicotiana sylvestris]
gene_10885	948	0.01	0.14	3.80735	0.251826	NA	NA	NA	NA	NA
gene_10891	1283	20.23	50.46	1.31864	7.04e-56	NA	NA	NA	K00434//L-ascorbate peroxidase [EC:1.11.1.11]	gi|697177076|ref|XP_009597491.1|//PREDICTED: L-ascorbate peroxidase 1, cytosolic [Nicotiana tomentosiformis]
gene_10893	3642	0.03	0.05	0.736966	0.692058	GO:0016021//integral component of membrane	GO:0005215//transporter activity	GO:0006810//transport	K14638//solute carrier family 15 (peptide/histidine transporter), member 3/4	gi|697105285|ref|XP_009606455.1|//PREDICTED: protein NRT1/ PTR FAMILY 2.7-like [Nicotiana tomentosiformis]
gene_10894	1304	0.05	0.2	2	0.221034	NA	NA	NA	NA	gi|698453969|ref|XP_009780067.1|//PREDICTED: uncharacterized protein LOC104229182 [Nicotiana sylvestris]
gene_10898	1044	0.01	0.06	2.58496	0.502432	NA	NA	NA	NA	gi|698565560|ref|XP_009773294.1|//PREDICTED: uncharacterized protein LOC104223535 [Nicotiana sylvestris]
gene_10899	793	0.01	0.5	5.64386	0.0158926	NA	NA	NA	K09284//AP2-like factor, euAP2 lineage	gi|697114785|ref|XP_009611312.1|//PREDICTED: ethylene-responsive transcription factor RAP2-7-like isoform X2 [Nicotiana tomentosiformis]
gene_10902	2045	0.62	1.29	1.05703	0.0054661	NA	NA	NA	NA	gi|698442952|ref|XP_009763819.1|//PREDICTED: uncharacterized protein LOC104215666 [Nicotiana sylvestris]
gene_10921	1914	1.8	2.75	0.611435	0.023883	NA	NA	NA	K15176//RNA polymerase-associated protein CTR9	gi|698510711|ref|XP_009800504.1|//PREDICTED: RNA polymerase-associated protein CTR9 homolog [Nicotiana sylvestris];gi|565350826|ref|XP_006342363.1|//PREDICTED: protein CTR9 homolog [Solanum tuberosum]
gene_10923	1853	0.01	0.03	1.58496	0.502432	NA	NA	NA	K07428//cytochrome P450, family 4, subfamily X [EC:1.14.14.1]	gi|698510713|ref|XP_009800506.1|//PREDICTED: cytochrome P450 72A15-like [Nicotiana sylvestris]
gene_10936	750	0.01	0.18	4.16993	0.251826	NA	NA	NA	NA	NA
gene_10937	4678	0.03	0.07	1.22239	0.292262	NA	NA	NA	K17982//geranyllinalool synthase [EC:4.2.3.144];K15115//solute carrier family 25 (mitochondrial folate transporter), member 32	gi|697100968|ref|XP_009593675.1|//PREDICTED: uncharacterized protein LOC104090312 [Nicotiana tomentosiformis]
gene_10942	182	1.05	3.6	1.77761	0.111093	NA	NA	NA	NA	NA
gene_10946	1629	0.31	0.66	1.0902	0.0775762	NA	NA	NA	NA	gi|698536211|ref|XP_009764436.1|//PREDICTED: craniofacial development protein 2-like [Nicotiana sylvestris]
gene_10957	1204	0.13	0.21	0.691878	0.457118	NA	NA	NA	NA	gi|697174799|ref|XP_009596332.1|//PREDICTED: uncharacterized protein LOC104092430 isoform X3 [Nicotiana tomentosiformis];gi|697174797|ref|XP_009596331.1|//PREDICTED: uncharacterized protein LOC104092430 isoform X2 [Nicotiana tomentosiformis]
gene_10968	270	1.21	2.09	0.788496	0.392408	NA	NA	NA	K11490//condensin-2 complex subunit H2	gi|697186778|ref|XP_009602426.1|//PREDICTED: condensin-2 complex subunit H2-like, partial [Nicotiana tomentosiformis]
gene_10969	545	0.27	0.48	0.830075	0.692058	NA	NA	NA	NA	NA
gene_10981	1884	0.01	0.1	3.32193	0.126219	NA	GO:0004674//protein serine/threonine kinase activity;GO:0005524//ATP binding	GO:0006468//protein phosphorylation	K08857//NIMA (never in mitosis gene a)-related kinase [EC:2.7.11.1]	gi|698509502|ref|XP_009799967.1|//PREDICTED: serine/threonine-protein kinase Nek2 [Nicotiana sylvestris];gi|697143954|ref|XP_009626098.1|//PREDICTED: serine/threonine-protein kinase Nek2 [Nicotiana tomentosiformis]
gene_10987	2394	0.41	0.63	0.619728	0.0753754	NA	NA	NA	K11000//callose synthase [EC:2.4.1.-];K03452//magnesium/proton exchanger	gi|697101673|ref|XP_009597258.1|//PREDICTED: pentatricopeptide repeat-containing protein At5g50390, chloroplastic [Nicotiana tomentosiformis];gi|147770672|emb|CAN62482.1|//hypothetical protein VITISV_010810 [Vitis vinifera]
gene_10992	681	0.01	0.4	5.32193	0.0632626	NA	NA	NA	NA	NA
gene_11008	1707	0.34	0.67	0.978626	0.089559	NA	NA	NA	NA	NA
gene_11013	1689	0.01	0.04	2	0.502432	NA	NA	NA	K15400//omega-hydroxypalmitate O-feruloyl transferase [EC:2.3.1.188];K13065//shikimate O-hydroxycinnamoyltransferase [EC:2.3.1.133]	gi|698585169|ref|XP_009778572.1|//PREDICTED: vinorine synthase-like [Nicotiana sylvestris]
gene_11023	966	0.01	0.07	2.80735	0.502432	NA	NA	NA	NA	NA
gene_11024	487	0.01	0.15	3.90689	0.502432	NA	NA	NA	K14962//COMPASS component SWD2	gi|697094758|ref|XP_009607960.1|//PREDICTED: WEB family protein At1g75720 [Nicotiana tomentosiformis]
gene_1103	1685	0.08	0.15	0.906891	0.457118	NA	NA	NA	K07213//copper chaperone;K14292//trimethylguanosine synthase [EC:2.1.1.-]	gi|697154506|ref|XP_009631490.1|//PREDICTED: uncharacterized protein LOC104121246 [Nicotiana tomentosiformis]
gene_11030	1244	0.01	0.21	4.39232	0.0632626	NA	NA	NA	NA	gi|698523227|ref|XP_009758420.1|//PREDICTED: uncharacterized protein LOC104211119 [Nicotiana sylvestris]
gene_11034	1716	0.01	0.07	2.80735	0.251826	GO:0016020//membrane	NA	GO:0006811//ion transport	K05389//potassium channel subfamily K, other eukaryote	gi|697151040|ref|XP_009629731.1|//PREDICTED: two-pore potassium channel 3-like [Nicotiana tomentosiformis]
gene_11045	3231	0.01	0.02	1	0.502432	NA	NA	NA	K12811//ATP-dependent RNA helicase DDX46/PRP5 [EC:3.6.4.13];K20478//golgin subfamily B member 1	gi|698490723|ref|XP_009791830.1|//PREDICTED: WEB family protein At3g02930, chloroplastic-like isoform X3 [Nicotiana sylvestris];gi|698490719|ref|XP_009791828.1|//PREDICTED: WEB family protein At3g02930, chloroplastic-like isoform X1 [Nicotiana sylvestris]
gene_11048	4202	0.01	0.06	2.58496	0.0632626	NA	NA	NA	K01738//cysteine synthase A [EC:2.5.1.47];K13024//inositol-hexakisphosphate/diphosphoinositol-pentakisphosphate 1-kinase [EC:2.7.4.24];K16196//eukaryotic translation initiation factor 2-alpha kinase 4 [EC:2.7.11.1]	gi|923683200|ref|XP_013654240.1|//PREDICTED: uncharacterized protein LOC106359020 [Brassica napus];gi|971579187|ref|XP_015158902.1|//PREDICTED: uncharacterized protein LOC107058094 [Solanum tuberosum]
gene_11056	732	0.01	0.09	3.16993	0.502432	NA	NA	NA	NA	gi|697125395|ref|XP_009616718.1|//PREDICTED: uncharacterized protein LOC104109195 [Nicotiana tomentosiformis]
gene_11057	1398	0.01	0.15	3.90689	0.126219	NA	NA	NA	NA	NA
gene_11062	726	0.09	0.18	1	0.628648	NA	NA	NA	K08488//syntaxin 7	gi|698521292|ref|XP_009757455.1|//PREDICTED: syntaxin-22-like [Nicotiana sylvestris]
gene_1107	2315	14.33	57.25	1.99824	3.88e-217	NA	NA	NA	K13496//UDP-glucosyl transferase 73C [EC:2.4.1.-]	gi|698435422|ref|XP_009800394.1|//PREDICTED: UDP-glycosyltransferase 73C3-like [Nicotiana sylvestris];gi|565403625|ref|XP_006367257.1|//PREDICTED: UDP-glycosyltransferase 73C3-like [Solanum tuberosum]
gene_11070	2672	0.01	0.02	1	0.502432	NA	NA	NA	NA	NA
gene_1108	1690	0.01	0.08	3	0.251826	NA	NA	NA	K13496//UDP-glucosyl transferase 73C [EC:2.4.1.-]	gi|697154502|ref|XP_009631488.1|//PREDICTED: UDP-glycosyltransferase 73D1 [Nicotiana tomentosiformis]
gene_11081	3786	0.07	0.13	0.893085	0.27068	NA	NA	NA	K14306//nuclear pore complex protein Nup62;K11323//histone arginine demethylase JMJD6 [EC:1.14.11.-]	gi|697140199|ref|XP_009624195.1|//PREDICTED: uncharacterized protein LOC104115308 [Nicotiana tomentosiformis]
gene_11086	339	0.23	1.56	2.76184	0.0397504	NA	NA	NA	NA	gi|698455092|ref|XP_009780314.1|//PREDICTED: mast cell carboxypeptidase A [Nicotiana sylvestris]
gene_11090	1616	0.6	0.92	0.616671	0.204974	NA	NA	NA	NA	gi|565350314|ref|XP_006342115.1|//PREDICTED: uncharacterized protein LOC102592522 [Solanum tuberosum];gi|698581774|ref|XP_009777640.1|//PREDICTED: uncharacterized protein LOC104227167 [Nicotiana sylvestris]
gene_1110	1554	0.06	0.12	1	0.692058	NA	NA	NA	K13422//transcription factor MYC2	gi|698526639|ref|XP_009760157.1|//PREDICTED: transcription factor FER-LIKE IRON DEFICIENCY-INDUCED TRANSCRIPTION FACTOR-like isoform X2 [Nicotiana sylvestris];gi|698526637|ref|XP_009760156.1|//PREDICTED: transcription factor FER-LIKE IRON DEFICIENCY-INDUCED TRANSCRIPTION FACTOR-like isoform X1 [Nicotiana sylvestris]
gene_11108	12770	0.17	0.29	0.770518	0.0110748	NA	NA	NA	K03469//ribonuclease HI [EC:3.1.26.4];K06883//uncharacterized protein	gi|969998850|ref|XP_015077958.1|//PREDICTED: LOW QUALITY PROTEIN: uncharacterized protein LOC107021760 [Solanum pennellii]
gene_11109	805	0.01	0.08	3	0.502432	NA	NA	NA	NA	gi|698484990|ref|XP_009789285.1|//PREDICTED: THO complex subunit 4D-like [Nicotiana sylvestris]
gene_11118	412	0.36	0.88	1.28951	0.292262	NA	NA	NA	K18674//N-acetylgalactosamine kinase [EC:2.7.1.157]	gi|698581519|ref|XP_009777572.1|//PREDICTED: uncharacterized protein LOC104227112 isoform X14 [Nicotiana sylvestris]
gene_11120	3153	1.25	2.15	0.782409	0.000492248	GO:0016021//integral component of membrane	NA	NA	K11323//histone arginine demethylase JMJD6 [EC:1.14.11.-]	gi|971567809|ref|XP_006357007.2|//PREDICTED: putative late blight resistance protein homolog R1B-16 [Solanum tuberosum]
gene_1113	866	0.01	0.15	3.90689	0.251826	GO:0016020//membrane	NA	NA	K03363//cell division cycle 20, cofactor of APC complex;K00108//choline dehydrogenase [EC:1.1.99.1]	gi|566207467|ref|XP_002321883.2|//peptidoglycan-binding LysM domain-containing family protein, partial [Populus trichocarpa]
gene_11130	1949	0.03	0.19	2.66297	0.0713814	NA	NA	NA	K13420//LRR receptor-like serine/threonine-protein kinase FLS2 [EC:2.7.11.1]	gi|565360299|ref|XP_006346907.1|//PREDICTED: probable LRR receptor-like serine/threonine-protein kinase At3g47570 [Solanum tuberosum]
gene_11135	455	1.59	2.67	0.747813	0.189244	NA	NA	NA	NA	NA
gene_11140	3363	0.13	0.24	0.884523	0.193045	GO:0005737//cytoplasm	GO:0003676//nucleic acid binding	GO:0010267//production of ta-siRNAs involved in RNA interference;GO:0040034//regulation of development, heterochronic;GO:0060145//viral gene silencing in virus induced gene silencing;GO:0010599//production of lsiRNA involved in RNA interference;GO:0010050//vegetative phase change;GO:0009733//response to auxin	K11593//eukaryotic translation initiation factor 2C	gi|565399523|ref|XP_006365299.1|//PREDICTED: protein argonaute 7 isoform X1 [Solanum tuberosum]
gene_11142	810	0.01	0.08	3	0.502432	NA	NA	NA	NA	NA
gene_11155	2673	0.44	0.75	0.769387	0.0508938	NA	NA	NA	K17302//coatomer subunit beta'	gi|698540256|ref|XP_009765697.1|//PREDICTED: uncharacterized protein LOC104217212 [Nicotiana sylvestris]
gene_11159	740	0.01	0.09	3.16993	0.502432	NA	NA	NA	K13415//protein brassinosteroid insensitive 1 [EC:2.7.10.1 2.7.11.1]	gi|698526563|ref|XP_009760116.1|//PREDICTED: squamosa promoter-binding protein 1 [Nicotiana sylvestris]
gene_11168	2881	0.15	0.24	0.678072	0.364912	NA	NA	NA	K19882//O-palmitoleoyl-L-serine hydrolase [EC:3.1.1.98];K15867//activity-regulated cytoskeleton-associated protein;K20293//conserved oligomeric Golgi complex subunit 6	gi|697174202|ref|XP_009596043.1|//PREDICTED: uncharacterized protein LOC104092210 [Nicotiana tomentosiformis]
gene_11171	303	0.01	1.03	6.6865	0.0632626	NA	NA	NA	NA	gi|698502305|ref|XP_009796813.1|//PREDICTED: uncharacterized protein LOC104243331 [Nicotiana sylvestris]
gene_11174	218	0.01	0.8	6.32193	0.251826	NA	NA	NA	NA	NA
gene_11196	1296	0.28	0.64	1.19265	0.193045	NA	NA	NA	K13717//OTU domain-containing protein 3 [EC:3.4.19.12]	gi|698483291|ref|XP_009788517.1|//PREDICTED: OTU domain-containing protein 3 isoform X1 [Nicotiana sylvestris]
gene_11207	2107	0.12	0.21	0.807355	0.392408	NA	NA	NA	K04733//interleukin-1 receptor-associated kinase 4 [EC:2.7.11.1];K05349//beta-glucosidase [EC:3.2.1.21]	gi|698550939|ref|XP_009769146.1|//PREDICTED: G-type lectin S-receptor-like serine/threonine-protein kinase B120 [Nicotiana sylvestris]
gene_11216	4619	1.18	2.08	0.817797	0.223	NA	NA	NA	K19882//O-palmitoleoyl-L-serine hydrolase [EC:3.1.1.98];K20293//conserved oligomeric Golgi complex subunit 6	gi|698535791|ref|XP_009764299.1|//PREDICTED: uncharacterized protein LOC104216038 [Nicotiana sylvestris];gi|698560802|ref|XP_009771956.1|//PREDICTED: uncharacterized protein LOC104222419 [Nicotiana sylvestris];gi|697180295|ref|XP_009599127.1|//PREDICTED: uncharacterized protein LOC104094838, partial [Nicotiana tomentosiformis]
gene_11218	1128	0.01	0.06	2.58496	0.502432	NA	NA	NA	NA	NA
gene_11219	717	0.09	0.19	1.078	0.628648	NA	NA	NA	NA	NA
gene_11225	1079	0.01	0.06	2.58496	0.502432	NA	NA	NA	NA	gi|698462100|ref|XP_009781915.1|//PREDICTED: uncharacterized protein LOC104230732 [Nicotiana sylvestris]
gene_11228	754	0.01	0.09	3.16993	0.502432	NA	NA	NA	NA	gi|697151675|ref|XP_009630063.1|//PREDICTED: uncharacterized protein LOC104120081 [Nicotiana tomentosiformis]
gene_1123	1166	5.86	8.98	0.615815	0.000551452	NA	NA	NA	K10767//alkylated DNA repair protein alkB homolog 5 [EC:1.14.11.-]	gi|698478552|ref|XP_009786421.1|//PREDICTED: uncharacterized protein LOC104234545 [Nicotiana sylvestris]
gene_11232	621	0.01	0.22	4.45943	0.251826	NA	NA	NA	NA	NA
gene_11251	717	1.14	2.04	0.839535	0.124897	GO:0000786//nucleosome;GO:0005634//nucleus	GO:0046982//protein heterodimerization activity;GO:0003677//DNA binding	NA	K11253//histone H3	gi|566147356|ref|XP_006368568.1|//hypothetical protein POPTR_0001s05450g [Populus trichocarpa]
gene_11256	501	0.43	1.12	1.38109	0.148358	NA	NA	NA	NA	NA
gene_11264	2221	0.1	0.17	0.765535	0.75989	NA	NA	NA	K12589//exosome complex component RRP42	gi|698516682|ref|XP_009803227.1|//PREDICTED: uncharacterized protein LOC104248622 [Nicotiana sylvestris]
gene_1127	1349	0.01	0.14	3.80735	0.126219	NA	NA	NA	K14559//U3 small nucleolar RNA-associated protein MPP10;K11323//histone arginine demethylase JMJD6 [EC:1.14.11.-]	gi|698548950|ref|XP_009768499.1|//PREDICTED: uncharacterized protein LOC104219502 isoform X1 [Nicotiana sylvestris]
gene_11270	993	0.07	0.2	1.51457	0.378042	NA	NA	NA	NA	NA
gene_11273	2474	0.01	0.26	4.70044	0.00100297	NA	NA	NA	NA	NA
gene_11275	626	0.01	0.21	4.39232	0.502432	NA	NA	NA	NA	gi|697125147|ref|XP_009616589.1|//PREDICTED: uncharacterized protein LOC104109092 [Nicotiana tomentosiformis]
gene_11278	870	0.84	1.29	0.61891	0.270606	NA	NA	NA	NA	gi|698547848|ref|XP_009768149.1|//PREDICTED: transcription factor TGA7-like [Nicotiana sylvestris]
gene_11282	185	0.01	1.01	6.65821	0.251826	NA	NA	NA	NA	gi|697159266|ref|XP_009588388.1|//PREDICTED: tricalbin-3-like [Nicotiana tomentosiformis]
gene_11284	450	0.64	1.27	0.988685	0.27068	NA	NA	NA	K00499//choline monooxygenase [EC:1.14.15.7]	gi|698520879|ref|XP_009757252.1|//PREDICTED: choline monooxygenase, chloroplastic [Nicotiana sylvestris]
gene_11291	1357	0.3	0.58	0.95109	0.17036	NA	NA	NA	K07305//peptide-methionine (R)-S-oxide reductase [EC:1.8.4.12];K07739//elongator complex protein 3 [EC:2.3.1.48];K01592//tyrosine decarboxylase [EC:4.1.1.25]	gi|703069471|ref|XP_010088511.1|//hypothetical protein L484_009995 [Morus notabilis]
gene_11292	1705	0.01	0.07	2.80735	0.251826	NA	NA	NA	K07739//elongator complex protein 3 [EC:2.3.1.48];K07305//peptide-methionine (R)-S-oxide reductase [EC:1.8.4.12];K09874//aquaporin NIP	gi|147819777|emb|CAN76196.1|//hypothetical protein VITISV_041073 [Vitis vinifera]
gene_11301	980	1.08	1.74	0.688056	0.130291	NA	NA	NA	K14724//solute carrier family 9 (sodium/hydrogen exchanger), member 8	gi|697190790|ref|XP_009604459.1|//PREDICTED: sodium/hydrogen exchanger 2-like isoform X4 [Nicotiana tomentosiformis]
gene_11305	3236	0.09	0.25	1.47393	0.0316862	NA	NA	NA	K20296//vacuolar protein sorting-associated protein 51	gi|697110438|ref|XP_009609085.1|//PREDICTED: vacuolar protein sorting-associated protein 51 homolog isoform X1 [Nicotiana tomentosiformis];gi|697110440|ref|XP_009609086.1|//PREDICTED: vacuolar protein sorting-associated protein 51 homolog isoform X2 [Nicotiana tomentosiformis]
gene_11308	3026	0.06	0.1	0.736966	0.512606	NA	NA	NA	K04730//interleukin-1 receptor-associated kinase 1 [EC:2.7.11.1]	gi|697178724|ref|XP_009598351.1|//PREDICTED: inactive protein kinase SELMODRAFT_444075-like [Nicotiana tomentosiformis]
gene_11314	1561	0.01	0.2	4.32193	0.0317082	NA	NA	NA	NA	gi|698483390|ref|XP_009788563.1|//PREDICTED: FACT complex subunit SPT16-like [Nicotiana sylvestris]
gene_11320	1828	0.03	0.07	1.22239	0.628648	NA	NA	NA	NA	gi|698543973|ref|XP_009766914.1|//PREDICTED: uncharacterized protein LOC104218184 isoform X4 [Nicotiana sylvestris]
gene_11328	1847	0.48	0.82	0.77259	0.111501	GO:0005743//mitochondrial inner membrane	GO:0004222//metalloendopeptidase activity	GO:0070526//threonylcarbamoyladenosine biosynthetic process;GO:0009790//embryo development	K01409//N6-L-threonylcarbamoyladenine synthase [EC:2.3.1.234]	gi|697175379|ref|XP_009596630.1|//PREDICTED: probable tRNA N6-adenosine threonylcarbamoyltransferase, mitochondrial {ECO:0000255|HAMAP-Rule:MF_03179} isoform X1 [Nicotiana tomentosiformis];gi|697175381|ref|XP_009596632.1|//PREDICTED: probable tRNA N6-adenosine threonylcarbamoyltransferase, mitochondrial {ECO:0000255|HAMAP-Rule:MF_03179} isoform X2 [Nicotiana tomentosiformis];gi|565357370|ref|XP_0…
gene_11333	1335	0.19	0.48	1.33703	0.120711	NA	NA	NA	NA	gi|697116126|ref|XP_009611980.1|//PREDICTED: zinc finger CCCH domain-containing protein 68 [Nicotiana tomentosiformis]
gene_11338	898	0.01	0.07	2.80735	0.502432	NA	NA	NA	NA	NA
gene_11355	640	0.01	0.21	4.39232	0.251826	NA	NA	NA	NA	NA
gene_11368	976	0.07	0.2	1.51457	0.378042	NA	NA	NA	NA	gi|971576467|ref|XP_015170992.1|//PREDICTED: uncharacterized protein LOC107063533 [Solanum tuberosum]
gene_11380	805	0.01	0.25	4.64386	0.126219	NA	NA	NA	K15601//lysine-specific demethylase 3 [EC:1.14.11.-]	gi|697130456|ref|XP_009619283.1|//PREDICTED: CSC1-like protein RXW8 [Nicotiana tomentosiformis]
gene_11384	266	0.01	0.3	4.90689	0.502432	NA	NA	NA	NA	NA
gene_11385	359	0.01	0.21	4.39232	0.502432	NA	NA	NA	NA	NA
gene_11396	536	0.5	0.99	0.9855	0.229708	NA	GO:0003964//RNA-directed DNA polymerase activity	GO:0006278//RNA-dependent DNA replication	K12447//UDP-sugar pyrophosphorylase [EC:2.7.7.64];K05658//ATP-binding cassette, subfamily B (MDR/TAP), member 1 [EC:3.6.3.44]	gi|657958769|ref|XP_008370919.1|//PREDICTED: uncharacterized protein LOC103434364 [Malus domestica]
gene_11399	2567	1.81	2.82	0.639705	0.000764462	NA	NA	NA	NA	gi|113205247|gb|AAT39965.2|//hypothetical protein SDM1_29t00005 [Solanum demissum];gi|698560802|ref|XP_009771956.1|//PREDICTED: uncharacterized protein LOC104222419 [Nicotiana sylvestris]
gene_1140	1517	0.38	0.63	0.729352	0.234288	NA	NA	NA	K14962//COMPASS component SWD2	gi|566170839|ref|XP_006383111.1|//hypothetical protein POPTR_0005s11660g [Populus trichocarpa]
gene_11400	867	0.61	1.37	1.16729	0.053784	NA	NA	NA	NA	gi|698584950|ref|XP_009778513.1|//PREDICTED: uncharacterized protein LOC104227855 [Nicotiana sylvestris]
gene_11402	868	0.77	2.13	1.46792	0.00354434	GO:0009507//chloroplast	GO:0004497//monooxygenase activity;GO:0005515//protein binding;GO:0016984//ribulose-bisphosphate carboxylase activity	GO:0009853//photorespiration;GO:0019253//reductive pentose-phosphate cycle;GO:0055114//oxidation-reduction process	K01602//ribulose-bisphosphate carboxylase small chain [EC:4.1.1.39]	gi|924355666|ref|WP_053488717.1|//hypothetical protein [Bacillus sp. FJAT-21351]
gene_11407	983	0.01	0.2	4.32193	0.126219	NA	NA	NA	NA	gi|698449826|ref|XP_009774690.1|//PREDICTED: tropomyosin-1-like [Nicotiana sylvestris]
gene_11408	669	0.1	0.3	1.58496	0.378042	NA	NA	NA	NA	NA
gene_11409	981	0.01	0.07	2.80735	0.502432	NA	NA	NA	NA	gi|697165284|ref|XP_009591451.1|//PREDICTED: uncharacterized protein LOC104088484 [Nicotiana tomentosiformis]
gene_1142	985	0.13	0.3	1.20645	0.221034	NA	NA	NA	K19882//O-palmitoleoyl-L-serine hydrolase [EC:3.1.1.98];K20293//conserved oligomeric Golgi complex subunit 6	gi|697174202|ref|XP_009596043.1|//PREDICTED: uncharacterized protein LOC104092210 [Nicotiana tomentosiformis]
gene_11421	787	0.17	0.34	1	0.457118	NA	NA	NA	NA	NA
gene_11427	251	0.01	0.66	6.04439	0.251826	NA	NA	NA	NA	NA
gene_11431	1859	0.01	0.07	2.80735	0.251826	NA	NA	NA	NA	NA
gene_11432	3042	0.02	0.07	1.80735	0.378042	NA	NA	NA	NA	NA
gene_11436	167	0.6	3.51	2.54844	0.0713814	NA	NA	NA	NA	NA
gene_11442	1619	0.16	0.31	0.954196	0.27068	NA	NA	NA	K03327//multidrug resistance protein, MATE family	gi|565373618|ref|XP_006353367.1|//PREDICTED: protein DETOXIFICATION 49 [Solanum tuberosum]
gene_11456	1333	0.01	0.1	3.32193	0.251826	NA	NA	NA	K17086//transmembrane 9 superfamily member 2/4	gi|697189782|ref|XP_009603950.1|//PREDICTED: transmembrane 9 superfamily member 4-like isoform X2 [Nicotiana tomentosiformis];gi|697189780|ref|XP_009603949.1|//PREDICTED: transmembrane 9 superfamily member 4-like isoform X1 [Nicotiana tomentosiformis]
gene_11466	2179	0.03	0.06	1	0.628648	NA	NA	NA	NA	gi|697148648|ref|XP_009628510.1|//PREDICTED: uncharacterized protein LOC104118846 [Nicotiana tomentosiformis]
gene_11472	1328	0.05	0.2	2	0.221034	NA	NA	NA	K03868//RING-box protein 1	gi|697093440|ref|XP_009608908.1|//PREDICTED: putative GEM-like protein 8 [Nicotiana tomentosiformis]
gene_11479	856	0.01	0.39	5.2854	0.0317082	NA	NA	NA	K14309//nuclear pore complex protein Nup93	gi|697182570|ref|XP_009600295.1|//PREDICTED: uncharacterized protein At2g41620-like isoform X1 [Nicotiana tomentosiformis]
gene_11491	548	0.01	0.13	3.70044	0.502432	NA	NA	NA	K03231//elongation factor 1-alpha	gi|698469298|ref|XP_009783549.1|//PREDICTED: uncharacterized protein LOC104232135 [Nicotiana sylvestris]
gene_11499	640	0.01	0.21	4.39232	0.251826	NA	NA	NA	NA	gi|697147307|ref|XP_009627809.1|//PREDICTED: uncharacterized protein LOC104118294 [Nicotiana tomentosiformis]
gene_115	2185	0.09	0.14	0.63743	0.512606	NA	NA	NA	K02437//glycine cleavage system H protein;K12581//CCR4-NOT transcription complex subunit 7/8;K05941//glutathione gamma-glutamylcysteinyltransferase [EC:2.3.2.15];K13126//polyadenylate-binding protein;K01054//acylglycerol lipase [EC:3.1.1.23]	gi|697142516|ref|XP_009625360.1|//PREDICTED: uncharacterized protein LOC104116251 [Nicotiana tomentosiformis]
gene_1150	1186	0.01	0.05	2.32193	0.502432	NA	NA	NA	K13379//reversibly glycosylated polypeptide / UDP-arabinopyranose mutase [EC:2.4.1.- 5.4.99.30];K17790//mitochondrial import inner membrane translocase subunit TIM22;K01303//acylaminoacyl-peptidase [EC:3.4.19.1];K06883//uncharacterized protein	gi|698578700|ref|XP_009776824.1|//PREDICTED: uncharacterized protein LOC104226513 [Nicotiana sylvestris]
gene_11507	2367	3.06	6.86	1.16468	6.1e-09	NA	NA	NA	K14407//cleavage stimulation factor subunit 2	gi|697164181|ref|XP_009590899.1|//PREDICTED: probable inactive purple acid phosphatase 2 [Nicotiana tomentosiformis]
gene_11515	2237	0.17	0.34	1	0.17036	NA	NA	NA	K15867//activity-regulated cytoskeleton-associated protein	gi|698545964|ref|XP_009767564.1|//PREDICTED: uncharacterized protein LOC104218703 [Nicotiana sylvestris]
gene_11519	667	0.2	0.51	1.3505	0.292262	NA	NA	NA	NA	gi|698573368|ref|XP_009775393.1|//PREDICTED: uncharacterized protein LOC104225314 [Nicotiana sylvestris]
gene_11524	5173	0.06	0.12	1	0.213696	NA	NA	NA	NA	NA
gene_11533	270	1.57	7.61	2.27713	0.000202432	NA	NA	NA	NA	gi|698482891|ref|XP_009788338.1|//PREDICTED: uncharacterized protein LOC104236158 [Nicotiana sylvestris]
gene_1154	470	0.01	0.45	5.49185	0.126219	NA	NA	NA	NA	NA
gene_11549	2649	0.01	0.02	1	0.502432	NA	NA	NA	NA	gi|698450507|ref|XP_009775659.1|//PREDICTED: uncharacterized protein LOC104225533 [Nicotiana sylvestris]
gene_11561	461	0.16	0.31	0.954196	0.628648	NA	NA	NA	NA	NA
gene_11581	410	0.18	0.35	0.959358	0.628648	NA	NA	NA	NA	NA
gene_11583	762	0.27	0.44	0.704544	0.512606	NA	NA	NA	NA	gi|698517192|ref|XP_009803480.1|//PREDICTED: uncharacterized protein LOC104248849 [Nicotiana sylvestris]
gene_1159	820	0.01	0.08	3	0.502432	NA	NA	NA	NA	gi|697175266|ref|XP_009596572.1|//PREDICTED: probable mitochondrial saccharopine dehydrogenase-like oxidoreductase At5g39410 [Nicotiana tomentosiformis]
gene_11598	521	0.01	0.13	3.70044	0.502432	NA	NA	NA	NA	NA
gene_1161	694	0.01	0.19	4.24793	0.251826	NA	NA	NA	K08176//MFS transporter, PHS family, inorganic phosphate transporter;K03006//DNA-directed RNA polymerase II subunit RPB1 [EC:2.7.7.6];K01456//peptide-N4-(N-acetyl-beta-glucosaminyl)asparagine amidase [EC:3.5.1.52];K07198//5'-AMP-activated protein kinase, catalytic alpha subunit [EC:2.7.11.11];K12447//UDP-sugar pyrophosphorylase [EC:2.7.7.64]	gi|971549666|ref|XP_015164024.1|//PREDICTED: uncharacterized protein LOC107060539 [Solanum tuberosum]
gene_11615	1764	107.56	203.19	0.917688	9.33e-182	NA	NA	NA	K15622//myeloid leukemia factor 1	gi|697144890|ref|XP_009626569.1|//PREDICTED: uncharacterized protein LOC104117246 [Nicotiana tomentosiformis]
gene_11616	1087	32.07	48.81	0.605952	1.77e-08	NA	NA	NA	K15622//myeloid leukemia factor 1	gi|697144886|ref|XP_009626567.1|//PREDICTED: uncharacterized protein LOC104117245 isoform X1 [Nicotiana tomentosiformis]
gene_11623	890	0.01	0.22	4.45943	0.126219	NA	NA	NA	NA	NA
gene_11626	4979	0.43	0.68	0.661198	0.00207974	NA	NA	NA	NA	NA
gene_11628	1551	0.01	0.04	2	0.502432	NA	NA	NA	K13065//shikimate O-hydroxycinnamoyltransferase [EC:2.3.1.133];K15400//omega-hydroxypalmitate O-feruloyl transferase [EC:2.3.1.188]	gi|698468369|ref|XP_009783339.1|//PREDICTED: shikimate O-hydroxycinnamoyltransferase-like [Nicotiana sylvestris]
gene_11637	892	0.01	0.15	3.90689	0.502432	NA	NA	NA	K20000//maturase K	gi|698484526|ref|XP_009789068.1|//PREDICTED: uncharacterized protein LOC104236761 [Nicotiana sylvestris]
gene_11638	647	0.21	0.63	1.58496	0.18209	NA	NA	NA	NA	NA
gene_11648	402	0.53	1.63	1.62081	0.0666122	NA	NA	NA	K01490//AMP deaminase [EC:3.5.4.6];K15198//transcription factor TFIIIB component B''	gi|698507442|ref|XP_009799063.1|//PREDICTED: uncharacterized protein LOC104245193, partial [Nicotiana sylvestris]
gene_1165	542	0.26	0.51	0.971986	0.457118	NA	NA	NA	NA	NA
gene_11650	535	0.26	0.52	1	0.457118	NA	NA	NA	NA	NA
gene_11651	1241	56.19	107.97	0.942245	2.25e-65	NA	NA	NA	NA	gi|698538934|ref|XP_009765293.1|//PREDICTED: stem-specific protein TSJT1-like [Nicotiana sylvestris];gi|565352630|ref|XP_006343243.1|//PREDICTED: stem-specific protein TSJT1-like [Solanum tuberosum]
gene_11655	3022	0.01	0.04	2	0.502432	NA	NA	NA	K05747//Wiskott-Aldrich syndrome protein;K02184//formin 2	gi|698556740|ref|XP_009770838.1|//PREDICTED: uncharacterized protein LOC104221461 [Nicotiana sylvestris]
gene_11658	1101	0.68	1.24	0.866733	0.180101	NA	NA	NA	K13701//abhydrolase domain-containing protein 8;K08726//soluble epoxide hydrolase / lipid-phosphate phosphatase [EC:3.3.2.10 3.1.3.76]	gi|698455310|ref|XP_009780367.1|//PREDICTED: bifunctional epoxide hydrolase 2-like isoform X1 [Nicotiana sylvestris];gi|698455315|ref|XP_009780369.1|//PREDICTED: bifunctional epoxide hydrolase 2-like isoform X2 [Nicotiana sylvestris]
gene_11659	3478	0.16	0.25	0.643856	0.313168	NA	NA	NA	K02184//formin 2;K05747//Wiskott-Aldrich syndrome protein	gi|698556740|ref|XP_009770838.1|//PREDICTED: uncharacterized protein LOC104221461 [Nicotiana sylvestris]
gene_11679	1516	0.04	0.08	1	0.628648	NA	NA	NA	K13336//peroxin-3;K00963//UTP--glucose-1-phosphate uridylyltransferase [EC:2.7.7.9]	gi|828338055|ref|XP_012567460.1|//PREDICTED: uncharacterized protein LOC101492305 [Cicer arietinum]
gene_11680	643	0.11	0.95	3.11042	0.0119822	NA	NA	NA	NA	gi|971577356|ref|XP_015158428.1|//PREDICTED: uncharacterized protein LOC107057873 [Solanum tuberosum]
gene_11682	2288	0.58	0.91	0.649814	0.145871	NA	NA	NA	K03006//DNA-directed RNA polymerase II subunit RPB1 [EC:2.7.7.6];K12447//UDP-sugar pyrophosphorylase [EC:2.7.7.64];K06228//fused [EC:2.7.11.1]	gi|147766872|emb|CAN60947.1|//hypothetical protein VITISV_015758 [Vitis vinifera]
gene_1170	1013	0.01	0.13	3.70044	0.251826	NA	NA	NA	NA	NA
gene_11702	899	0.22	0.73	1.73039	0.0585702	NA	NA	NA	NA	gi|698561990|ref|XP_009772283.1|//PREDICTED: uncharacterized protein LOC104222708 [Nicotiana sylvestris]
gene_11703	1339	0.08	0.26	1.70044	0.292262	NA	NA	NA	NA	NA
gene_11706	1374	0.09	0.19	1.078	0.457118	NA	NA	NA	NA	NA
gene_11715	2416	0.55	3.11	2.49941	3.59e-13	NA	NA	NA	K03809//NAD(P)H dehydrogenase (quinone) [EC:1.6.5.2]	gi|698517437|ref|XP_009803602.1|//PREDICTED: minor allergen Alt a 7-like [Nicotiana sylvestris]
gene_11717	1810	0.88	1.96	1.15528	0.000579682	GO:0005887//integral component of plasma membrane	GO:0005351//sugar:proton symporter activity;GO:0005355//glucose transmembrane transporter activity	GO:0046323//glucose import;GO:1904659;GO:0015992//proton transport	K08150//MFS transporter, SP family, solute carrier family 2 (myo-inositol transporter), member 13	gi|565399982|ref|XP_006365518.1|//PREDICTED: polyol transporter 5-like [Solanum tuberosum]
gene_11718	600	0.01	0.23	4.52356	0.251826	NA	NA	NA	NA	gi|698510848|ref|XP_009800566.1|//PREDICTED: uncharacterized protein LOC104246454 [Nicotiana sylvestris]
gene_11722	2044	0.19	0.34	0.839535	0.242036	NA	NA	NA	K04730//interleukin-1 receptor-associated kinase 1 [EC:2.7.11.1]	gi|698520098|ref|XP_009804914.1|//PREDICTED: probable receptor-like serine/threonine-protein kinase At4g34500 [Nicotiana sylvestris];gi|698553081|ref|XP_009769842.1|//PREDICTED: uncharacterized protein LOC104220645 [Nicotiana sylvestris]
gene_11734	1027	0.06	0.13	1.11548	0.628648	NA	NA	NA	NA	gi|698587427|ref|XP_009779183.1|//PREDICTED: uncharacterized protein LOC104228417 [Nicotiana sylvestris]
gene_1174	4045	0.03	0.11	1.87447	0.0397504	NA	GO:0003779//actin binding	GO:0007010//cytoskeleton organization	K05768//gelsolin	gi|565469652|ref|XP_006292629.1|//hypothetical protein CARUB_v10018871mg [Capsella rubella]
gene_11755	851	0.23	0.39	0.76184	0.512606	NA	NA	NA	NA	NA
gene_11759	510	0.56	1.1	0.974005	0.27068	NA	NA	NA	NA	NA
gene_11761	536	0.01	0.13	3.70044	0.502432	NA	NA	NA	NA	gi|698486717|ref|XP_009790075.1|//PREDICTED: protein trichome birefringence-like 38 [Nicotiana sylvestris]
gene_11762	971	0.01	0.07	2.80735	0.502432	NA	NA	NA	NA	gi|698486717|ref|XP_009790075.1|//PREDICTED: protein trichome birefringence-like 38 [Nicotiana sylvestris]
gene_11785	277	8.21	13.29	0.694887	0.038898	NA	NA	NA	K02896//large subunit ribosomal protein L24e	gi|734416949|gb|KHN38666.1|//Putative ribosome biogenesis protein RLP24 [Glycine soja]
gene_11795	1158	0.14	0.35	1.32193	0.18209	NA	NA	NA	NA	NA
gene_11797	872	0.01	0.3	4.90689	0.0632626	NA	NA	NA	NA	NA
gene_11807	562	0.62	0.98	0.660514	0.42931	NA	NA	NA	K03348//anaphase-promoting complex subunit 1	gi|698535410|ref|XP_009764177.1|//PREDICTED: anaphase-promoting complex subunit 1 isoform X4 [Nicotiana sylvestris]
gene_11816	1067	1.04	1.77	0.767166	0.0818202	NA	NA	NA	K20478//golgin subfamily B member 1;K11498//centromeric protein E	gi|698506619|ref|XP_009798690.1|//PREDICTED: golgin candidate 1-like isoform X3 [Nicotiana sylvestris]
gene_11827	2465	0.03	0.1	1.73697	0.221034	NA	NA	NA	NA	NA
gene_1183	231	0.01	0.37	5.20945	0.502432	NA	NA	NA	NA	NA
gene_11835	217	0.41	0.8	0.964376	0.628648	NA	NA	NA	NA	gi|969999105|ref|XP_015080794.1|//PREDICTED: uncharacterized protein LOC107024343 [Solanum pennellii]
gene_1185	2369	0.21	0.37	0.817136	0.214328	NA	NA	NA	K16302//metal transporter CNNM;K15449//tRNA wybutosine-synthesizing protein 1 [EC:4.1.3.44]	gi|698550920|ref|XP_009769140.1|//PREDICTED: probable methyltransferase PMT23 [Nicotiana sylvestris]
gene_1186	911	0.13	0.36	1.46949	0.731882	NA	NA	NA	K16302//metal transporter CNNM;K15449//tRNA wybutosine-synthesizing protein 1 [EC:4.1.3.44]	gi|697118770|ref|XP_009613322.1|//PREDICTED: probable methyltransferase PMT23 [Nicotiana tomentosiformis];gi|698523424|ref|XP_009758520.1|//PREDICTED: probable methyltransferase PMT23 [Nicotiana sylvestris]
gene_11864	1247	1.56	2.74	0.81263	0.0123892	NA	NA	NA	NA	NA
gene_11867	2484	0.3	1.25	2.05889	0.0505	NA	NA	NA	K14802//phospholipid-transporting ATPase [EC:3.6.3.1]	gi|698482678|ref|XP_009788242.1|//PREDICTED: phospholipid-transporting ATPase 1, partial [Nicotiana sylvestris]
gene_11870	2075	0.15	0.61	2.02385	0.00259574	NA	NA	NA	NA	gi|698529505|ref|XP_009761572.1|//PREDICTED: QWRF motif-containing protein 2-like [Nicotiana sylvestris]
gene_11877	1053	0.01	0.06	2.58496	0.502432	NA	NA	NA	NA	NA
gene_11881	1975	0.18	0.29	0.688056	0.42931	NA	NA	NA	NA	NA
gene_11900	829	0.01	0.16	4	0.251826	NA	NA	NA	NA	NA
gene_11906	3591	0.01	0.05	2.32193	0.126219	NA	NA	NA	K08237//hydroquinone glucosyltransferase [EC:2.4.1.218]	gi|698463579|ref|XP_009782250.1|//PREDICTED: UDP-glucose flavonoid 3-O-glucosyltransferase 6-like [Nicotiana sylvestris]
gene_1191	2392	1.82	3.22	0.823122	0.000105394	NA	NA	NA	K01599//uroporphyrinogen decarboxylase [EC:4.1.1.37];K15502//serine/threonine-protein phosphatase 6 regulatory ankyrin repeat subunit A	gi|697111914|ref|XP_009609832.1|//PREDICTED: peptide-N4-(N-acetyl-beta-glucosaminyl)asparagine amidase A-like [Nicotiana tomentosiformis]
gene_11910	935	0.01	0.07	2.80735	0.502432	NA	NA	NA	NA	gi|698534626|ref|XP_009763923.1|//PREDICTED: uncharacterized protein LOC104215741 [Nicotiana sylvestris]
gene_11920	769	0.01	0.09	3.16993	0.502432	NA	NA	NA	NA	NA
gene_11921	1109	0.01	0.06	2.58496	0.502432	NA	NA	NA	NA	NA
gene_11924	1106	6.38	10.78	0.756729	0.659	NA	NA	NA	K03868//RING-box protein 1	gi|697099378|ref|XP_009631477.1|//PREDICTED: GEM-like protein 6 [Nicotiana tomentosiformis]
gene_11935	960	0.48	1.23	1.35755	0.029876	NA	NA	NA	NA	gi|697121559|ref|XP_009614755.1|//PREDICTED: miraculin-like [Nicotiana tomentosiformis]
gene_11938	947	0.01	0.14	3.80735	0.251826	NA	NA	NA	NA	gi|697121555|ref|XP_009614753.1|//PREDICTED: miraculin-like [Nicotiana tomentosiformis]
gene_11942	228	0.01	0.75	6.22882	0.251826	NA	NA	NA	NA	gi|698418415|ref|XP_009763096.1|//PREDICTED: uncharacterized protein LOC104214789 [Nicotiana sylvestris]
gene_11944	3114	0.08	0.14	0.807355	0.392408	NA	NA	NA	K10352//myosin heavy chain;K20478//golgin subfamily B member 1	gi|698537482|ref|XP_009764835.1|//PREDICTED: filament-like plant protein isoform X2 [Nicotiana sylvestris]
gene_11945	1155	0.01	0.06	2.58496	0.502432	GO:0016021//integral component of membrane;GO:0009523//photosystem II;GO:0009535//chloroplast thylakoid membrane	NA	GO:0015979//photosynthesis	K03542//photosystem II 22kDa protein	gi|698560463|ref|XP_009771859.1|//PREDICTED: photosystem II 22 kDa protein, chloroplastic [Nicotiana sylvestris]
gene_11946	563	0.01	0.25	4.64386	0.251826	GO:0034357//photosynthetic membrane;GO:0044425//membrane part;GO:0009507//chloroplast	NA	NA	K03542//photosystem II 22kDa protein	gi|698560463|ref|XP_009771859.1|//PREDICTED: photosystem II 22 kDa protein, chloroplastic [Nicotiana sylvestris]
gene_11950	2340	0.01	0.08	3	0.126219	GO:0009507//chloroplast	GO:0000287//magnesium ion binding;GO:0050660//flavin adenine dinucleotide binding;GO:0030976//thiamine pyrophosphate binding;GO:0003984//acetolactate synthase activity	GO:0009635//response to herbicide;GO:0009099//valine biosynthetic process;GO:0009097//isoleucine biosynthetic process	K01652//acetolactate synthase I/II/III large subunit [EC:2.2.1.6]	gi|698552609|ref|XP_009769695.1|//PREDICTED: acetolactate synthase 1, chloroplastic [Nicotiana sylvestris]
gene_11954	1854	0.03	0.07	1.22239	0.628648	NA	NA	NA	K06911//uncharacterized protein	gi|698582131|ref|XP_009777743.1|//PREDICTED: F-box/FBD/LRR-repeat protein At5g53840-like isoform X1 [Nicotiana sylvestris]
gene_11963	605	0.01	0.11	3.45943	0.502432	GO:0016020//membrane	NA	GO:0006810//transport	K14638//solute carrier family 15 (peptide/histidine transporter), member 3/4	gi|697169278|ref|XP_009593533.1|//PREDICTED: protein NRT1/ PTR FAMILY 5.10-like [Nicotiana tomentosiformis]
gene_11967	737	0.28	0.51	0.86507	0.512606	NA	NA	NA	K20179//vacuolar protein sorting-associated protein 11	gi|698563813|ref|XP_009772809.1|//PREDICTED: vacuolar protein-sorting-associated protein 11 homolog [Nicotiana sylvestris]
gene_11979	1888	0.1	0.2	1	0.512606	NA	NA	NA	K04354//serine/threonine-protein phosphatase 2A regulatory subunit B	gi|697176189|ref|XP_009597046.1|//PREDICTED: serine/threonine protein phosphatase 2A 55 kDa regulatory subunit B beta isoform-like isoform X1 [Nicotiana tomentosiformis];gi|697176191|ref|XP_009597047.1|//PREDICTED: serine/threonine protein phosphatase 2A 55 kDa regulatory subunit B beta isoform-like isoform X2 [Nicotiana tomentosiformis]
gene_11986	4801	0.11	0.35	1.66985	0.00125453	NA	NA	NA	K13457//disease resistance protein RPM1	gi|697108381|ref|XP_009608047.1|//PREDICTED: LOW QUALITY PROTEIN: uncharacterized protein LOC104102120 [Nicotiana tomentosiformis]
gene_12013	5161	0.07	0.14	1	0.242036	NA	NA	NA	K16570//gamma-tubulin complex component 3;K03006//DNA-directed RNA polymerase II subunit RPB1 [EC:2.7.7.6]	gi|923805335|ref|XP_013688817.1|//PREDICTED: uncharacterized protein LOC106392554, partial [Brassica napus]
gene_12024	1753	0.07	0.14	1	0.457118	GO:0016021//integral component of membrane	GO:0008270//zinc ion binding	NA	K15688//E3 ubiquitin-protein ligase MUL1 [EC:2.3.2.27];K01931//protein neuralized [EC:2.3.2.27]	gi|697124711|ref|XP_009616362.1|//PREDICTED: apoptosis 1 inhibitor-like [Nicotiana tomentosiformis]
gene_12029	627	0.01	0.3	4.90689	0.251826	NA	NA	NA	NA	NA
gene_12030	406	0.01	0.18	4.16993	0.502432	NA	NA	NA	NA	NA
gene_12043	1706	3.07	4.76	0.632723	0.00167178	NA	NA	NA	NA	gi|698420653|ref|XP_009763097.1|//PREDICTED: F-box/kelch-repeat protein At1g80440-like [Nicotiana sylvestris]
gene_12045	669	3.47	5.87	0.758425	0.0132423	GO:0016021//integral component of membrane;GO:0005739//mitochondrion	NA	NA	NA	gi|57013917|ref|YP_173390.1|//hypothetical protein NitaMp044 [Nicotiana tabacum]
gene_12058	1134	0.12	0.23	0.938599	0.457118	NA	NA	NA	NA	NA
gene_12063	699	0.01	0.19	4.24793	0.251826	NA	NA	NA	NA	gi|658033807|ref|XP_008352422.1|//PREDICTED: protein MID1-COMPLEMENTING ACTIVITY 1-like [Malus domestica]
gene_12070	1305	0.01	0.05	2.32193	0.502432	NA	NA	NA	K05279//flavonol 3-O-methyltransferase [EC:2.1.1.76];K13066//caffeic acid 3-O-methyltransferase [EC:2.1.1.68]	gi|697126597|ref|XP_009617330.1|//PREDICTED: flavone 3'-O-methyltransferase 1 [Nicotiana tomentosiformis]
gene_12075	267	0.88	1.84	1.06413	0.18209	NA	NA	NA	NA	gi|697160584|ref|XP_009589066.1|//PREDICTED: uncharacterized protein LOC104086496 [Nicotiana tomentosiformis]
gene_12082	4606	0.45	0.86	0.934412	0.00259264	NA	NA	NA	K14555//U3 small nucleolar RNA-associated protein 13	gi|698480699|ref|XP_009787385.1|//PREDICTED: putative E3 ubiquitin-protein ligase LIN isoform X1 [Nicotiana sylvestris]
gene_12089	1732	0.01	0.07	2.80735	0.251826	NA	NA	NA	K03327//multidrug resistance protein, MATE family;K03006//DNA-directed RNA polymerase II subunit RPB1 [EC:2.7.7.6];K01051//pectinesterase [EC:3.1.1.11];K18666//activating signal cointegrator complex subunit 1	gi|698485654|ref|XP_009789599.1|//PREDICTED: uncharacterized protein LOC104237191, partial [Nicotiana sylvestris]
gene_12098	1039	0.01	0.13	3.70044	0.251826	NA	NA	NA	NA	NA
gene_12113	1836	0.42	0.66	0.652077	0.15348	NA	NA	NA	K17613//calcineurin-binding protein cabin-1;K12133//MYB-related transcription factor LHY;K08869//aarF domain-containing kinase	gi|698506965|ref|XP_009798833.1|//PREDICTED: uncharacterized protein LOC104244997 [Nicotiana sylvestris]
gene_12122	1104	0.41	0.78	0.92785	0.193045	NA	NA	NA	NA	gi|697186925|ref|XP_009602502.1|//PREDICTED: uncharacterized protein LOC104097613 isoform X3 [Nicotiana tomentosiformis]
gene_12139	1541	0.01	0.04	2	0.502432	NA	NA	NA	NA	NA
gene_12141	838	0.08	0.16	1	0.628648	NA	NA	NA	NA	NA
gene_12146	1378	0.05	0.14	1.48543	0.378042	GO:0016021//integral component of membrane;GO:0009535//chloroplast thylakoid membrane;GO:0009523//photosystem II	NA	GO:0015979//photosynthesis	K03542//photosystem II 22kDa protein	gi|697138531|ref|XP_009623344.1|//PREDICTED: photosystem II 22 kDa protein, chloroplastic [Nicotiana tomentosiformis]
gene_12150	935	0.01	0.14	3.80735	0.251826	NA	NA	NA	NA	NA
gene_12156	1582	0.65	1.05	0.691878	0.130291	NA	NA	NA	NA	NA
gene_12157	593	0.01	0.12	3.58496	0.502432	NA	NA	NA	NA	gi|698532963|ref|XP_009763299.1|//PREDICTED: uncharacterized protein LOC104215239 [Nicotiana sylvestris]
gene_12159	1257	0.1	0.56	2.48543	0.0132667	NA	NA	NA	NA	gi|697177108|ref|XP_009597508.1|//PREDICTED: uncharacterized protein LOC104093464 [Nicotiana tomentosiformis]
gene_12162	1708	0.1	0.26	1.37851	0.797658	NA	NA	NA	K17913//carlactone synthase / all-trans-10'-apo-beta-carotenal 13,14-cleaving dioxygenase [EC:1.13.11.69 1.13.11.70];K03013//DNA-directed RNA polymerases I, II, and III subunit RPABC1;K02328//DNA polymerase delta subunit 2	gi|698476480|ref|XP_009785558.1|//PREDICTED: uncharacterized protein LOC104233808 [Nicotiana sylvestris]
gene_12171	498	0.95	2.55	1.4245	0.0151275	NA	NA	NA	NA	gi|697128504|ref|XP_009618307.1|//PREDICTED: uncharacterized protein LOC104110500 [Nicotiana tomentosiformis]
gene_1218	446	0.25	0.73	1.54597	0.221034	NA	NA	NA	K07739//elongator complex protein 3 [EC:2.3.1.48];K07305//peptide-methionine (R)-S-oxide reductase [EC:1.8.4.12];K14794//ribosomal RNA-processing protein 12;K03549//KUP system potassium uptake protein;K09874//aquaporin NIP	gi|113205290|gb|ABI34329.1|//Integrase core domain containing protein [Solanum demissum]
gene_12184	1160	0.28	1.28	2.19265	0.000572468	NA	NA	NA	NA	NA
gene_12186	962	0.01	0.14	3.80735	0.251826	NA	NA	NA	NA	NA
gene_12203	1761	0.03	0.07	1.22239	0.628648	NA	NA	NA	K09284//AP2-like factor, euAP2 lineage	gi|698545741|ref|XP_009767489.1|//PREDICTED: floral homeotic protein APETALA 2 [Nicotiana sylvestris]
gene_12212	1272	0.32	0.86	1.42626	0.0775762	NA	NA	NA	K06130//lysophospholipase II [EC:3.1.1.5]	gi|697149580|ref|XP_009629002.1|//PREDICTED: acyl-protein thioesterase 1 homolog 1 [Nicotiana tomentosiformis]
gene_12216	712	0.01	0.19	4.24793	0.251826	NA	NA	NA	NA	NA
gene_12217	1413	0.01	0.23	4.52356	0.0317082	NA	NA	NA	NA	NA
gene_12219	1620	0.96	1.8	0.906891	0.0122076	NA	GO:0003700//sequence-specific DNA binding transcription factor activity	GO:0006355//regulation of transcription, DNA-templated;GO:0009742//brassinosteroid mediated signaling pathway	K14503//brassinosteroid resistant 1/2	gi|698476189|ref|XP_009785426.1|//PREDICTED: BES1/BZR1 homolog protein 4-like [Nicotiana sylvestris]
gene_12221	689	5.04	8.82	0.807355	0.0011017	GO:0000790//nuclear chromatin;GO:0000786//nucleosome	GO:0003677//DNA binding;GO:0046982//protein heterodimerization activity	GO:0006342//chromatin silencing	K11251//histone H2A	gi|698519688|ref|XP_009804709.1|//PREDICTED: probable histone H2A variant 3 [Nicotiana sylvestris]
gene_12222	253	0.2	1.31	2.71149	0.0632626	NA	NA	NA	K02941//large subunit ribosomal protein LP0	gi|970029802|ref|XP_015076213.1|//PREDICTED: 60S acidic ribosomal protein P0 [Solanum pennellii]
gene_12234	659	0.01	0.1	3.32193	0.502432	NA	NA	NA	NA	NA
gene_12235	315	0.01	0.24	4.58496	0.502432	NA	NA	NA	NA	NA
gene_12243	1519	0.25	0.38	0.604071	0.460454	NA	NA	NA	K07426//cytochrome P450, family 4, subfamily B, polypeptide 1 [EC:1.14.14.1];K07428//cytochrome P450, family 4, subfamily X [EC:1.14.14.1]	gi|698523170|ref|XP_009758390.1|//PREDICTED: cytochrome P450 CYP72A219-like, partial [Nicotiana sylvestris]
gene_1225	325	0.24	2.36	3.29768	0.0065059	NA	NA	NA	NA	NA
gene_12268	2301	0.01	0.03	1.58496	0.502432	NA	NA	NA	K19476//vacuolar protein sorting-associated protein IST1	gi|697106270|ref|XP_009606974.1|//PREDICTED: uncharacterized protein LOC104101231 [Nicotiana tomentosiformis]
gene_1227	1151	1.58	3.2	1.01815	0.00173307	NA	NA	NA	K01711//GDPmannose 4,6-dehydratase [EC:4.2.1.47]	gi|697116124|ref|XP_009611979.1|//PREDICTED: GDP-mannose 4,6 dehydratase 2 [Nicotiana tomentosiformis]
gene_12275	415	0.01	0.35	5.12928	0.251826	NA	NA	NA	NA	NA
gene_12281	408	0.01	0.18	4.16993	0.502432	NA	NA	NA	NA	gi|698492123|ref|XP_009792427.1|//PREDICTED: uncharacterized protein LOC104239484 [Nicotiana sylvestris]
gene_12290	2834	0.01	0.11	3.45943	0.0317082	NA	NA	NA	NA	gi|698483854|ref|XP_009788764.1|//PREDICTED: uncharacterized protein LOC104236526 [Nicotiana sylvestris]
gene_12295	1518	9.77	16.33	0.741094	1.2e-05	NA	NA	NA	NA	gi|698563303|ref|XP_009772657.1|//PREDICTED: phosphatidylinositol transfer protein 1-like [Nicotiana sylvestris]
gene_123	2290	0.19	0.49	1.36678	0.0233666	NA	NA	NA	K00279//cytokinin dehydrogenase [EC:1.5.99.12];K03549//KUP system potassium uptake protein	gi|697116526|ref|XP_009612178.1|//PREDICTED: uncharacterized protein LOC104105542 [Nicotiana tomentosiformis];gi|698526541|ref|XP_009760106.1|//PREDICTED: reticuline oxidase-like protein [Nicotiana sylvestris];gi|460373752|ref|XP_004232678.1|//PREDICTED: uncharacterized protein LOC101268538 [Solanum lycopersicum];gi|565362884|ref|XP_006348174.1|//PREDICTED: reticuline oxidase-like protein-like [S…
gene_1230	355	0.01	0.21	4.39232	0.502432	NA	NA	NA	K19027//zinc finger FYVE domain-containing protein 26	gi|698480186|ref|XP_009787150.1|//PREDICTED: uncharacterized protein LOC104235153 isoform X1 [Nicotiana sylvestris]
gene_12305	964	0.13	0.27	1.05445	0.221034	NA	NA	NA	NA	NA
gene_12307	239	0.01	0.35	5.12928	0.502432	NA	NA	NA	K11292//transcription elongation factor SPT6	gi|698528492|ref|XP_009761079.1|//PREDICTED: uncharacterized protein LOC104213303 [Nicotiana sylvestris]
gene_12309	847	0.08	0.31	1.9542	0.221034	NA	NA	NA	K06689//ubiquitin-conjugating enzyme E2 D [EC:2.3.2.23];K18328//lariat debranching enzyme [EC:3.1.-.-]	gi|700203257|gb|KGN58390.1|//hypothetical protein Csa_3G636390 [Cucumis sativus]
gene_12325	2007	0.27	0.43	0.671377	0.41153	NA	NA	NA	K06236//collagen, type I, alpha;K14317//nuclear pore complex protein Nup214;K12741//heterogeneous nuclear ribonucleoprotein A1/A3;K14491//two-component response regulator ARR-B family	gi|565372727|ref|XP_006352940.1|//PREDICTED: myb family transcription factor APL-like isoform X2 [Solanum tuberosum];gi|697175102|ref|XP_009596483.1|//PREDICTED: myb family transcription factor APL-like isoform X2 [Nicotiana tomentosiformis]
gene_12327	3691	0.01	0.02	1	0.502432	NA	NA	NA	K13081//leucoanthocyanidin reductase [EC:1.17.1.3]	gi|698551792|ref|XP_009769427.1|//PREDICTED: isoflavone reductase homolog [Nicotiana sylvestris]
gene_12338	1049	0.01	0.12	3.58496	0.251826	NA	NA	NA	NA	NA
gene_12339	2614	0.14	0.29	1.05063	0.242036	NA	NA	NA	NA	gi|698507605|ref|XP_009799134.1|//PREDICTED: uncharacterized protein LOC104245250 [Nicotiana sylvestris]
gene_12363	1314	0.54	1.03	0.931613	0.0825802	NA	NA	NA	K14411//RNA-binding protein Musashi	gi|698506778|ref|XP_009798756.1|//PREDICTED: protein IQ-DOMAIN 32 [Nicotiana sylvestris]
gene_12368	645	0.11	0.74	2.75002	0.0397504	NA	NA	NA	NA	gi|697174576|ref|XP_009596217.1|//PREDICTED: transmembrane and coiled-coil domain-containing protein 5B-like, partial [Nicotiana tomentosiformis]
gene_12394	287	0.28	0.55	0.974005	0.628648	NA	NA	NA	NA	NA
gene_1240	400	0.18	0.37	1.03953	0.628648	NA	NA	NA	NA	gi|697186299|ref|XP_009602188.1|//PREDICTED: uncharacterized protein LOC104097333 [Nicotiana tomentosiformis]
gene_12405	2277	0.06	0.14	1.22239	0.292262	NA	NA	NA	K13420//LRR receptor-like serine/threonine-protein kinase FLS2 [EC:2.7.11.1];K04730//interleukin-1 receptor-associated kinase 1 [EC:2.7.11.1]	gi|698484945|ref|XP_009789263.1|//PREDICTED: putative kinase-like protein TMKL1 [Nicotiana sylvestris]
gene_1241	2115	0.4	0.8	1	0.0172927	GO:0016021//integral component of membrane	NA	GO:0055085//transmembrane transport	NA	gi|302824418|ref|XP_002993852.1|//hypothetical protein SELMODRAFT_137672 [Selaginella moellendorffii];gi|698567124|ref|XP_009773685.1|//PREDICTED: oligopeptide transporter 7-like isoform X2 [Nicotiana sylvestris];gi|565347465|ref|XP_006340746.1|//PREDICTED: oligopeptide transporter 7-like [Solanum tuberosum]
gene_12412	1535	0.01	0.04	2	0.502432	NA	NA	NA	K12742//isoprene synthase [EC:4.2.3.27];K02866//large subunit ribosomal protein L10e;K11340//actin-like protein 6A	gi|698510436|ref|XP_009800382.1|//PREDICTED: acid phosphatase 1-like [Nicotiana sylvestris]
gene_12415	3525	0.27	0.46	0.768674	0.0914112	NA	NA	NA	NA	gi|697146586|ref|XP_009627438.1|//PREDICTED: uncharacterized protein LOC104117985 [Nicotiana tomentosiformis]
gene_1242	1889	0.31	0.75	1.27462	0.0110912	NA	NA	NA	K18826//calmodulin-lysine N-methyltransferase [EC:2.1.1.60]	gi|698498492|ref|XP_009795148.1|//PREDICTED: calmodulin-lysine N-methyltransferase isoform X2 [Nicotiana sylvestris];gi|542080084|gb|AGV31152.1|//calmodulin-lysin N-methyltransferase-like protein, partial [Nicotiana tabacum];gi|697107744|ref|XP_009607713.1|//PREDICTED: calmodulin-lysine N-methyltransferase [Nicotiana tomentosiformis]
gene_12423	627	0.37	0.72	0.960472	0.347748	NA	NA	NA	NA	gi|698482891|ref|XP_009788338.1|//PREDICTED: uncharacterized protein LOC104236158 [Nicotiana sylvestris]
gene_12425	597	0.01	0.11	3.45943	0.502432	NA	NA	NA	NA	NA
gene_12428	317	0.56	3.08	2.45943	0.00759004	NA	NA	NA	NA	NA
gene_12439	1633	0.01	0.04	2	0.502432	NA	NA	NA	NA	gi|698550561|ref|XP_009769020.1|//PREDICTED: UPF0481 protein At3g47200-like [Nicotiana sylvestris]
gene_1244	1642	0.86	1.32	0.618129	0.115337	NA	NA	NA	K14297//nuclear pore complex protein Nup98-Nup96;K12173//BRCA1-A complex subunit BRE	gi|697107746|ref|XP_009607714.1|//PREDICTED: pathogenesis-related protein 5-like [Nicotiana tomentosiformis]
gene_12440	326	0.48	0.94	0.969626	0.457118	NA	NA	NA	NA	gi|1617413|emb|CAA66182.1|//class II transposable element [Nicotiana tabacum]
gene_12444	460	0.16	0.31	0.954196	0.628648	NA	NA	NA	NA	gi|698574357|ref|XP_009775646.1|//PREDICTED: probable starch synthase 4, chloroplastic/amyloplastic [Nicotiana sylvestris]
gene_12446	256	0.97	1.59	0.71297	0.457118	NA	NA	NA	K01191//alpha-mannosidase [EC:3.2.1.24];K00344//NADPH2:quinone reductase [EC:1.6.5.5];K08176//MFS transporter, PHS family, inorganic phosphate transporter;K00592//[ribulose-bisphosphate carboxylase]-lysine N-methyltransferase [EC:2.1.1.127];K05658//ATP-binding cassette, subfamily B (MDR/TAP), member 1 [EC:3.6.3.44]	gi|353685482|gb|AER13159.1|//putative Ty-1 copia retrotransposon [Phaseolus vulgaris]
gene_12456	565	0.12	0.24	1	0.628648	NA	NA	NA	K03676//glutaredoxin 3	gi|698530097|ref|XP_009761867.1|//PREDICTED: monothiol glutaredoxin-S6-like [Nicotiana sylvestris]
gene_12458	422	0.01	0.34	5.08746	0.251826	NA	NA	NA	NA	gi|698547145|ref|XP_009767941.1|//PREDICTED: protein NLP7-like isoform X4 [Nicotiana sylvestris];gi|698541225|ref|XP_009766017.1|//PREDICTED: uncharacterized protein LOC104217455 isoform X1 [Nicotiana sylvestris]
gene_1246	1527	0.21	0.58	1.46566	0.0424784	GO:0009535//chloroplast thylakoid membrane;GO:0009570//chloroplast stroma	GO:0004324//ferredoxin-NADP+ reductase activity	GO:0055114//oxidation-reduction process;GO:0015979//photosynthesis	K02641//ferredoxin--NADP+ reductase [EC:1.18.1.2]	gi|697158905|ref|XP_009588213.1|//PREDICTED: ferredoxin--NADP reductase, leaf-type isozyme, chloroplastic [Nicotiana tomentosiformis]
gene_12462	2393	0.31	0.55	0.827163	0.0825802	NA	GO:0005089//Rho guanyl-nucleotide exchange factor activity	NA	K10418//dynein light chain LC8-type	gi|460412451|ref|XP_004251612.1|//PREDICTED: rho guanine nucleotide exchange factor 8-like [Solanum lycopersicum];gi|697113423|ref|XP_009610591.1|//PREDICTED: rho guanine nucleotide exchange factor 8-like [Nicotiana tomentosiformis];gi|698517388|ref|XP_009803579.1|//PREDICTED: probable protein ABIL5 isoform X2 [Nicotiana sylvestris]
gene_12469	836	0.08	0.32	2	0.221034	NA	NA	NA	NA	NA
gene_12484	2117	0.01	0.03	1.58496	0.502432	NA	NA	NA	K01181//endo-1,4-beta-xylanase [EC:3.2.1.8]	gi|698529167|ref|XP_009761414.1|//PREDICTED: uncharacterized protein LOC104213578 isoform X2 [Nicotiana sylvestris];gi|698529161|ref|XP_009761411.1|//PREDICTED: uncharacterized protein LOC104213578 isoform X1 [Nicotiana sylvestris]
gene_12487	764	0.01	0.09	3.16993	0.502432	NA	NA	NA	NA	NA
gene_12488	739	0.09	0.18	1	0.628648	NA	NA	NA	NA	NA
gene_12489	544	0.64	1.15	0.84549	0.42931	NA	NA	NA	NA	NA
gene_12490	889	0.67	1.63	1.28264	0.0208028	NA	NA	NA	NA	NA
gene_12493	632	0.01	0.11	3.45943	0.502432	NA	NA	NA	NA	NA
gene_12503	671	0.01	0.3	4.90689	0.126219	NA	NA	NA	NA	NA
gene_12505	1036	0.01	0.06	2.58496	0.502432	NA	NA	NA	K11804//WD repeat-containing protein 42A	gi|697191423|ref|XP_009604775.1|//PREDICTED: DDB1- and CUL4-associated factor 8-like [Nicotiana tomentosiformis]
gene_12514	644	0.21	0.42	1	0.457118	GO:0016021//integral component of membrane	GO:0005524//ATP binding;GO:0004674//protein serine/threonine kinase activity	GO:0006468//protein phosphorylation	K04730//interleukin-1 receptor-associated kinase 1 [EC:2.7.11.1];K04733//interleukin-1 receptor-associated kinase 4 [EC:2.7.11.1]	gi|697179661|ref|XP_009598807.1|//PREDICTED: cysteine-rich receptor-like protein kinase 10 isoform X1 [Nicotiana tomentosiformis]
gene_12517	1686	0.01	0.04	2	0.502432	NA	NA	NA	K06911//uncharacterized protein	gi|697162202|ref|XP_009589901.1|//PREDICTED: F-box/LRR-repeat protein 25-like isoform X2 [Nicotiana tomentosiformis];gi|697162200|ref|XP_009589900.1|//PREDICTED: F-box/FBD/LRR-repeat protein At5g53840-like isoform X1 [Nicotiana tomentosiformis]
gene_12521	1477	1.56	2.55	0.708951	0.0142887	NA	NA	NA	K09422//myb proto-oncogene protein, plant	gi|697182696|ref|XP_009600359.1|//PREDICTED: myb-related protein 330-like [Nicotiana tomentosiformis]
gene_12535	430	0.01	0.84	6.39232	0.0317082	NA	NA	NA	NA	NA
gene_12536	649	0.01	0.42	5.39232	0.0632626	NA	NA	NA	NA	NA
gene_12540	863	0.08	0.15	0.906891	0.628648	NA	NA	NA	NA	NA
gene_12546	3021	0.17	0.31	0.866733	0.155025	NA	NA	NA	K01904//4-coumarate--CoA ligase [EC:6.2.1.12];K03327//multidrug resistance protein, MATE family;K03006//DNA-directed RNA polymerase II subunit RPB1 [EC:2.7.7.6];K01051//pectinesterase [EC:3.1.1.11];K18666//activating signal cointegrator complex subunit 1	gi|698519708|ref|XP_009804720.1|//PREDICTED: importin subunit alpha-1-like isoform X1 [Nicotiana sylvestris];gi|698582729|ref|XP_009777909.1|//PREDICTED: uncharacterized protein LOC104227368 [Nicotiana sylvestris]
gene_12548	492	0.01	0.14	3.80735	0.502432	NA	GO:0004364//glutathione transferase activity	GO:0009734//auxin-activated signaling pathway	K00799//glutathione S-transferase [EC:2.5.1.18]	gi|698476434|ref|XP_009785538.1|//PREDICTED: glutathione S-transferase-like [Nicotiana sylvestris]
gene_12550	2967	0.02	0.04	1	0.628648	NA	NA	NA	NA	NA
gene_12556	364	0.01	0.41	5.35755	0.251826	GO:0005768//endosome;GO:0005886//plasma membrane	GO:0005086//ARF guanyl-nucleotide exchange factor activity;GO:0042803//protein homodimerization activity	GO:0001736//establishment of planar polarity;GO:0006897//endocytosis;GO:0010087//phloem or xylem histogenesis;GO:0048765//root hair cell differentiation;GO:0032012//regulation of ARF protein signal transduction;GO:0043547//positive regulation of GTPase activity;GO:0010540//basipetal auxin transport;GO:0007155//cell adhesion;GO:0071555//cell wall organization;GO:0009942//longitudinal axis specific…	K18443//golgi-specific brefeldin A-resistance guanine nucleotide exchange factor 1	gi|697143331|ref|XP_009625773.1|//PREDICTED: ARF guanine-nucleotide exchange factor GNOM [Nicotiana tomentosiformis]
gene_12562	1523	0.08	0.13	0.70044	0.692058	NA	NA	NA	K08956//AFG3 family protein [EC:3.4.24.-];K01256//aminopeptidase N [EC:3.4.11.2]	gi|697146903|ref|XP_009627603.1|//PREDICTED: uncharacterized protein At2g37660, chloroplastic [Nicotiana tomentosiformis]
gene_12564	1741	11.89	18.89	0.667874	2.53e-06	NA	NA	NA	K00924;K04733//interleukin-1 receptor-associated kinase 4 [EC:2.7.11.1]	gi|698525311|ref|XP_009759469.1|//PREDICTED: protein kinase APK1A, chloroplastic-like [Nicotiana sylvestris]
gene_12573	1607	1.15	2.02	0.812721	0.0148716	NA	NA	NA	NA	gi|698487411|ref|XP_009790366.1|//PREDICTED: uncharacterized protein LOC104237838 [Nicotiana sylvestris]
gene_12585	766	1.14	1.92	0.752072	0.136296	NA	NA	NA	K11290//template-activating factor I;K17508//protein phosphatase PTC7 [EC:3.1.3.16];K11816//indole-3-pyruvate monooxygenase [EC:1.14.13.168];K11855//ubiquitin carboxyl-terminal hydrolase 36/42 [EC:3.4.19.12];K20000//maturase K	gi|697156607|ref|XP_009587055.1|//PREDICTED: uncharacterized protein LOC104084808 [Nicotiana tomentosiformis]
gene_12588	1539	1.71	3.52	1.04158	9.03	NA	NA	NA	NA	gi|697185119|ref|XP_009601583.1|//PREDICTED: putative DNA-binding protein ESCAROLA isoform X1 [Nicotiana tomentosiformis]
gene_12589	2405	0.05	0.1	1	0.457118	NA	NA	NA	K02366//glucuronyl/N-acetylglucosaminyl transferase EXT1 [EC:2.4.1.224 2.4.1.225];K16911//ATP-dependent RNA helicase DDX21 [EC:3.6.4.13]	gi|697191969|ref|XP_009605057.1|//PREDICTED: xyloglucan galactosyltransferase KATAMARI1 homolog [Nicotiana tomentosiformis]
gene_12594	1082	0.28	0.71	1.34239	0.0784452	NA	GO:0030234//enzyme regulator activity	GO:0006355//regulation of transcription, DNA-templated;GO:0006808//regulation of nitrogen utilization;GO:0050790//regulation of catalytic activity	NA	gi|697164050|ref|XP_009590847.1|//PREDICTED: nitrogen regulatory protein P-II homolog isoform X1 [Nicotiana tomentosiformis];gi|697164052|ref|XP_009590848.1|//PREDICTED: nitrogen regulatory protein P-II homolog isoform X2 [Nicotiana tomentosiformis]
gene_12600	2115	0.01	0.03	1.58496	0.502432	NA	NA	NA	K00279//cytokinin dehydrogenase [EC:1.5.99.12]	gi|697093853|ref|XP_009630800.1|//PREDICTED: cytokinin dehydrogenase 1-like isoform X1 [Nicotiana tomentosiformis]
gene_12625	419	0.01	0.17	4.08746	0.502432	NA	NA	NA	K05868//cyclin B	gi|595864750|ref|XP_007211829.1|//hypothetical protein PRUPE_ppa004504mg [Prunus persica]
gene_1264	1580	0.24	0.44	0.874469	0.242036	NA	NA	NA	NA	gi|698467908|ref|XP_009783236.1|//PREDICTED: uncharacterized protein LOC104231873 [Nicotiana sylvestris]
gene_12640	1363	0.01	0.19	4.24793	0.0632626	NA	NA	NA	K13248//pyridoxal phosphate phosphatase PHOSPHO2 [EC:3.1.3.74]	gi|662552173|gb|AIE54289.1|//psi14B protein [Nicotiana tabacum]
gene_12644	2074	0.01	0.03	1.58496	0.502432	NA	NA	NA	K15403//fatty acid omega-hydroxy dehydrogenase [EC:1.1.-.-]	gi|697139294|ref|XP_009623734.1|//PREDICTED: protein HOTHEAD-like [Nicotiana tomentosiformis];gi|970035932|ref|XP_015079304.1|//PREDICTED: protein HOTHEAD [Solanum pennellii];gi|698486029|ref|XP_009789768.1|//PREDICTED: protein HOTHEAD-like isoform X1 [Nicotiana sylvestris]
gene_12648	1622	7.81	14.65	0.907506	1.93e-08	GO:0005737//cytoplasm	GO:0005506//iron ion binding;GO:0050113//inositol oxygenase activity	GO:0055114//oxidation-reduction process;GO:0019310//inositol catabolic process	K00469//inositol oxygenase [EC:1.13.99.1]	gi|698575051|ref|XP_009775832.1|//PREDICTED: inositol oxygenase 1-like [Nicotiana sylvestris]
gene_12650	506	0.01	0.14	3.80735	0.502432	NA	NA	NA	NA	NA
gene_12658	1970	0.48	0.93	0.954196	0.340576	NA	NA	NA	K12309//beta-galactosidase [EC:3.2.1.23]	gi|697139307|ref|XP_009623740.1|//PREDICTED: beta-galactosidase 17-like, partial [Nicotiana tomentosiformis];gi|113205290|gb|ABI34329.1|//Integrase core domain containing protein [Solanum demissum]
gene_12661	856	0.01	0.08	3	0.502432	NA	NA	NA	NA	gi|698517956|ref|XP_009803859.1|//PREDICTED: uncharacterized protein LOC104249181 [Nicotiana sylvestris]
gene_12680	962	0.01	0.07	2.80735	0.502432	NA	NA	NA	NA	gi|698459022|ref|XP_009781197.1|//PREDICTED: U-box domain-containing protein 21-like [Nicotiana sylvestris]
gene_12683	655	0.01	0.33	5.04439	0.126219	NA	NA	NA	NA	NA
gene_12686	377	0.01	0.2	4.32193	0.502432	NA	NA	NA	NA	NA
gene_12690	2317	0.03	0.07	1.22239	0.628648	GO:0016021//integral component of membrane	GO:0005524//ATP binding;GO:0042626//ATPase activity, coupled to transmembrane movement of substances	GO:0055085//transmembrane transport	K05665//ATP-binding cassette, subfamily C (CFTR/MRP), member 1	gi|698475982|ref|XP_009785345.1|//PREDICTED: ABC transporter C family member 3-like [Nicotiana sylvestris]
gene_12693	2317	0.03	0.07	1.22239	0.628648	GO:0016021//integral component of membrane	GO:0042626//ATPase activity, coupled to transmembrane movement of substances;GO:0005524//ATP binding	GO:0055085//transmembrane transport	K05665//ATP-binding cassette, subfamily C (CFTR/MRP), member 1	gi|698475982|ref|XP_009785345.1|//PREDICTED: ABC transporter C family member 3-like [Nicotiana sylvestris]
gene_12696	2143	1.03	2.67	1.3742	0.0905	NA	NA	NA	NA	gi|565395402|ref|XP_006363328.1|//PREDICTED: putative transporter arsB-like [Solanum tuberosum];gi|697098669|ref|XP_009627874.1|//PREDICTED: putative transporter arsB [Nicotiana tomentosiformis]
gene_12698	2115	1.75	3.54	1.01639	0.000546448	NA	NA	NA	NA	gi|223523275|gb|EEF26995.1|//conserved hypothetical protein [Ricinus communis]
gene_12704	1981	2.5	23.81	3.25157	9.69e-134	NA	NA	NA	K05747//Wiskott-Aldrich syndrome protein;K13448//calcium-binding protein CML;K19747//BAHD acyltransferase [EC:2.3.1.-]	gi|697098667|ref|XP_009627866.1|//PREDICTED: uncharacterized protein LOC104118341 [Nicotiana tomentosiformis]
gene_12709	315	0.68	2.05	1.59202	0.0666122	NA	NA	NA	K03065//26S proteasome regulatory subunit T5	gi|697188250|ref|XP_009603162.1|//PREDICTED: uncharacterized protein LOC104098196 [Nicotiana tomentosiformis]
gene_12717	1671	0.01	0.04	2	0.502432	NA	NA	NA	K14638//solute carrier family 15 (peptide/histidine transporter), member 3/4;K10781//fatty acyl-ACP thioesterase B [EC:3.1.2.14 3.1.2.21]	gi|731345864|ref|XP_010684144.1|//PREDICTED: uncharacterized protein LOC104898740 [Beta vulgaris subsp. vulgaris]
gene_12720	1405	0.09	0.23	1.35364	0.292262	NA	NA	NA	K03469//ribonuclease HI [EC:3.1.26.4]	gi|697102880|ref|XP_009603514.1|//PREDICTED: uncharacterized protein LOC104098474, partial [Nicotiana tomentosiformis]
gene_12722	2021	0.03	0.16	2.41504	0.126601	NA	NA	NA	K11323//histone arginine demethylase JMJD6 [EC:1.14.11.-]	gi|697137328|ref|XP_009622761.1|//PREDICTED: uncharacterized protein LOC104114100 [Nicotiana tomentosiformis]
gene_12738	901	0.01	0.29	4.85798	0.0632626	NA	NA	NA	K08852//serine/threonine-protein kinase/endoribonuclease IRE1 [EC:2.7.11.1 3.1.26.-];K07466//replication factor A1;K02183//calmodulin;K05349//beta-glucosidase [EC:3.2.1.21];K11251//histone H2A;K19613//leucine-rich repeat protein SHOC2	gi|697142592|ref|XP_009625402.1|//PREDICTED: TMV resistance protein N-like isoform X2 [Nicotiana tomentosiformis];gi|697142590|ref|XP_009625401.1|//PREDICTED: TMV resistance protein N-like isoform X1 [Nicotiana tomentosiformis]
gene_12757	626	0.77	1.42	0.882961	0.193045	GO:0016020//membrane	NA	NA	K00030//isocitrate dehydrogenase (NAD+) [EC:1.1.1.41]	gi|643717688|gb|KDP29131.1|//hypothetical protein JCGZ_16520 [Jatropha curcas]
gene_12775	1126	0.18	1.21	2.74894	0.000557822	NA	NA	NA	K15292//syntaxin-binding protein 1	gi|697117878|ref|XP_009612878.1|//PREDICTED: blue copper protein-like [Nicotiana tomentosiformis]
gene_12789	3183	0.24	0.45	0.906891	0.067397	NA	NA	NA	NA	gi|697179397|ref|XP_009598677.1|//PREDICTED: uncharacterized protein LOC104094446 [Nicotiana tomentosiformis];gi|565344848|ref|XP_006339515.1|//PREDICTED: BEACH domain-containing protein C2 [Solanum tuberosum]
gene_12809	174	0.56	1.65	1.55897	0.378042	NA	NA	NA	K10143//E3 ubiquitin-protein ligase RFWD2 [EC:2.3.2.27]	gi|698545597|ref|XP_009767441.1|//PREDICTED: E3 ubiquitin-protein ligase COP1-like isoform X1 [Nicotiana sylvestris]
gene_12811	1915	0.01	0.1	3.32193	0.126219	NA	NA	NA	K05747//Wiskott-Aldrich syndrome protein	gi|698536830|ref|XP_009764638.1|//PREDICTED: extensin-2-like, partial [Nicotiana sylvestris];gi|565398198|ref|XP_006364665.1|//PREDICTED: uncharacterized protein LOC102596521 isoform X1 [Solanum tuberosum]
gene_12816	1302	0.01	0.05	2.32193	0.502432	NA	NA	NA	K03024//DNA-directed RNA polymerase III subunit RPC7;K12742//isoprene synthase [EC:4.2.3.27];K02866//large subunit ribosomal protein L10e;K11340//actin-like protein 6A	gi|697137128|ref|XP_009622654.1|//PREDICTED: acid phosphatase 1-like [Nicotiana tomentosiformis]
gene_12818	374	0.2	0.59	1.56071	0.378042	NA	NA	NA	NA	NA
gene_12829	1315	0.05	0.29	2.53605	0.0713814	NA	NA	NA	K06911//uncharacterized protein	gi|697131635|ref|XP_009619872.1|//PREDICTED: pirin-like protein At1g50590 [Nicotiana tomentosiformis]
gene_12832	1773	0.22	0.36	0.710493	0.337374	NA	NA	NA	K08272//calcium binding protein 39	gi|697143710|ref|XP_009625973.1|//PREDICTED: putative MO25-like protein At5g47540 isoform X2 [Nicotiana tomentosiformis]
gene_12835	1562	0.41	1.15	1.48794	0.00354434	NA	NA	NA	K14802//phospholipid-transporting ATPase [EC:3.6.3.1];K10527//enoyl-CoA hydratase/3-hydroxyacyl-CoA dehydrogenase [EC:4.2.1.17 1.1.1.35 1.1.1.211];K00327//NADPH-ferrihemoprotein reductase [EC:1.6.2.4]	gi|147777887|emb|CAN77974.1|//hypothetical protein VITISV_006175 [Vitis vinifera]
gene_12836	1214	0.1	0.21	1.07039	0.457118	NA	NA	NA	NA	NA
gene_12839	968	20.88	33.37	0.67643	0.000143	GO:0005737//cytoplasm	GO:0005524//ATP binding	GO:0042026//protein refolding	K04077//chaperonin GroEL	gi|698494262|ref|XP_009793336.1|//PREDICTED: ruBisCO large subunit-binding protein subunit beta, chloroplastic-like [Nicotiana sylvestris]
gene_12844	506	0.01	0.14	3.80735	0.502432	NA	NA	NA	NA	gi|698474836|ref|XP_009784853.1|//PREDICTED: uncharacterized protein LOC104233195 [Nicotiana sylvestris]
gene_12851	958	0.01	0.14	3.80735	0.251826	NA	NA	NA	NA	NA
gene_12867	316	0.29	0.49	0.756729	0.628648	NA	NA	NA	NA	gi|697095486|ref|XP_009611521.1|//PREDICTED: uncharacterized protein LOC104104994 [Nicotiana tomentosiformis]
gene_12885	654	0.31	0.73	1.23563	0.229708	NA	NA	NA	NA	NA
gene_12889	1088	2.69	4.71	0.808121	0.00243586	NA	NA	NA	NA	gi|565378449|ref|XP_006355668.1|//PREDICTED: uncharacterized protein LOC102587842 isoform X2 [Solanum tuberosum];gi|698529021|ref|XP_009761338.1|//PREDICTED: uncharacterized protein LOC104213518 [Nicotiana sylvestris]
gene_12891	412	0.01	0.18	4.16993	0.502432	NA	NA	NA	K10760//adenylate isopentenyltransferase (cytokinin synthase)	gi|698543774|ref|XP_009766855.1|//PREDICTED: uncharacterized protein LOC104218145 [Nicotiana sylvestris]
gene_12893	945	0.01	0.07	2.80735	0.502432	NA	NA	NA	K05909//laccase [EC:1.10.3.2];K00620//glutamate N-acetyltransferase / amino-acid N-acetyltransferase [EC:2.3.1.35 2.3.1.1];K18577//mannosylglycoprotein endo-beta-mannosidase [EC:3.2.1.152];K15115//solute carrier family 25 (mitochondrial folate transporter), member 32;K18195//rhamnogalacturonan endolyase [EC:4.2.2.23]	gi|698524636|ref|XP_009759122.1|//PREDICTED: uncharacterized protein LOC104211723 [Nicotiana sylvestris]
gene_12909	856	2.72	4.81	0.82243	0.00655176	NA	NA	NA	NA	gi|698572604|ref|XP_009775190.1|//PREDICTED: uncharacterized protein LOC104225119 [Nicotiana sylvestris]
gene_12911	1648	0.01	0.04	2	0.502432	NA	NA	NA	K14497//protein phosphatase 2C [EC:3.1.3.16];K15115//solute carrier family 25 (mitochondrial folate transporter), member 32;K18195//rhamnogalacturonan endolyase [EC:4.2.2.23]	gi|697137897|ref|XP_009623020.1|//PREDICTED: uncharacterized protein LOC104114316 [Nicotiana tomentosiformis]
gene_12912	2145	0.32	0.85	1.40939	0.00453798	NA	NA	NA	K06901//putative MFS transporter, AGZA family, xanthine/uracil permease	gi|697151728|ref|XP_009630089.1|//PREDICTED: adenine/guanine permease AZG1 [Nicotiana tomentosiformis]
gene_12926	1620	0.12	0.2	0.736966	0.512606	NA	NA	NA	K13172//serine/arginine repetitive matrix protein 2	gi|697096500|ref|XP_009616695.1|//PREDICTED: uncharacterized protein LOC104109171 [Nicotiana tomentosiformis]
gene_12933	1042	0.06	0.44	2.87447	0.0397504	NA	NA	GO:0009733//response to auxin	K14488//SAUR family protein	gi|525313974|ref|NP_001266178.1|//small auxin-up protein 58 [Solanum lycopersicum]
gene_12936	1897	0.01	0.07	2.80735	0.251826	NA	NA	NA	K15397//3-ketoacyl-CoA synthase [EC:2.3.1.199]	gi|460404306|ref|XP_004247624.1|//PREDICTED: 3-ketoacyl-CoA synthase 19-like [Solanum lycopersicum]
gene_12938	823	3.9	8.62	1.14421	0.0203	NA	NA	NA	NA	gi|697154648|ref|XP_009631562.1|//PREDICTED: uncharacterized protein LOC104121307 [Nicotiana tomentosiformis]
gene_12940	3587	0.12	0.21	0.807355	0.267872	NA	NA	NA	K17604//zinc finger SWIM domain-containing protein 3;K13963//serpin B	gi|698572872|ref|XP_009775261.1|//PREDICTED: protein FAR1-RELATED SEQUENCE 5-like [Nicotiana sylvestris]
gene_12941	1164	0.01	0.22	4.45943	0.0632626	NA	NA	NA	K06883//uncharacterized protein;K14638//solute carrier family 15 (peptide/histidine transporter), member 3/4;K12819//pre-mRNA-processing factor SLU7	gi|697123895|ref|XP_009615944.1|//PREDICTED: LOW QUALITY PROTEIN: uncharacterized protein LOC104108577 [Nicotiana tomentosiformis]
gene_12981	2805	0.42	0.69	0.716207	0.0674404	NA	GO:0016787//hydrolase activity	GO:0046856//phosphatidylinositol dephosphorylation	K20279//synaptojanin [EC:3.1.3.36]	gi|698489808|ref|XP_009791433.1|//PREDICTED: type I inositol 1,4,5-trisphosphate 5-phosphatase CVP2-like [Nicotiana sylvestris]
gene_12986	826	0.01	0.08	3	0.502432	NA	NA	NA	NA	gi|697114408|ref|XP_009611109.1|//PREDICTED: EPIDERMAL PATTERNING FACTOR-like protein 4 isoform X2 [Nicotiana tomentosiformis]
gene_12987	1675	0.21	0.34	0.695145	0.822646	NA	NA	NA	K09419//heat shock transcription factor, other eukaryote	gi|697149152|ref|XP_009628777.1|//PREDICTED: heat stress transcription factor A-6b-like isoform X2 [Nicotiana tomentosiformis];gi|697149150|ref|XP_009628776.1|//PREDICTED: heat stress transcription factor A-6b-like isoform X1 [Nicotiana tomentosiformis]
gene_12992	1447	0.33	0.71	1.10535	0.0656366	NA	GO:0016597//amino acid binding;GO:0016742//hydroxymethyl-, formyl- and related transferase activity;GO:0008864//formyltetrahydrofolate deformylase activity	GO:0008152//metabolic process;GO:0006189//'de novo' IMP biosynthetic process	K01433//formyltetrahydrofolate deformylase [EC:3.5.1.10]	gi|571453165|ref|XP_006579397.1|//PREDICTED: uncharacterized protein LOC100780134 isoform X1 [Glycine max];gi|698523156|ref|XP_009758383.1|//PREDICTED: formyltetrahydrofolate deformylase 1, mitochondrial-like isoform X1 [Nicotiana sylvestris];gi|697123838|ref|XP_009615917.1|//PREDICTED: formyltetrahydrofolate deformylase 2, mitochondrial-like isoform X1 [Nicotiana tomentosiformis];gi|698523158|re…
gene_12998	2011	2.27	3.51	0.628779	0.00352038	NA	NA	NA	K00750//glycogenin glucosyltransferase [EC:2.4.1.186]	gi|698523144|ref|XP_009758376.1|//PREDICTED: putative glucuronosyltransferase PGSIP8 [Nicotiana sylvestris]
gene_13002	733	0.91	1.54	0.758992	0.172515	NA	NA	NA	K08247//methionine S-methyltransferase [EC:2.1.1.12];K12819//pre-mRNA-processing factor SLU7;K13024//inositol-hexakisphosphate/diphosphoinositol-pentakisphosphate 1-kinase [EC:2.7.4.24];K10395//kinesin family member 4/21/27;K13356//alcohol-forming fatty acyl-CoA reductase [EC:1.2.1.84]	gi|697156465|ref|XP_009586987.1|//PREDICTED: LOW QUALITY PROTEIN: uncharacterized protein LOC104084743 [Nicotiana tomentosiformis]
gene_13005	374	0.01	0.2	4.32193	0.502432	NA	NA	NA	NA	NA
gene_13008	1559	0.04	0.08	1	0.628648	NA	NA	NA	K04733//interleukin-1 receptor-associated kinase 4 [EC:2.7.11.1];K04730//interleukin-1 receptor-associated kinase 1 [EC:2.7.11.1]	gi|698577588|ref|XP_009776516.1|//PREDICTED: inactive serine/threonine-protein kinase At1g67470-like [Nicotiana sylvestris]
gene_13013	399	0.01	0.37	5.20945	0.251826	NA	NA	NA	NA	NA
gene_13020	1756	0.01	0.07	2.80735	0.251826	NA	NA	NA	K08150//MFS transporter, SP family, solute carrier family 2 (myo-inositol transporter), member 13	gi|697175385|ref|XP_009596634.1|//PREDICTED: polyol transporter 5-like [Nicotiana tomentosiformis]
gene_1303	1148	0.11	0.17	0.628031	0.692058	NA	NA	NA	NA	gi|697113817|ref|XP_009610795.1|//PREDICTED: uncharacterized protein LOC104104420 [Nicotiana tomentosiformis]
gene_13036	754	0.01	0.09	3.16993	0.502432	NA	NA	NA	NA	gi|697158557|ref|XP_009588041.1|//PREDICTED: uncharacterized protein LOC104085656 isoform X2 [Nicotiana tomentosiformis];gi|971569639|ref|XP_015169203.1|//PREDICTED: uncharacterized protein LOC107062741 [Solanum tuberosum]
gene_13037	1581	0.49	1.09	1.15347	0.0172927	NA	NA	NA	K20029//palmitoyltransferase ZDHHC3/7/25 [EC:2.3.1.225]	gi|697134544|ref|XP_009621318.1|//PREDICTED: probable protein S-acyltransferase 15 [Nicotiana tomentosiformis]
gene_13045	262	0.32	0.62	0.954196	0.628648	NA	NA	NA	NA	NA
gene_13046	2123	0.03	0.12	2	0.221034	NA	NA	NA	K15407//queuine tRNA-ribosyltransferase subunit QTRTD1 [EC:2.4.2.29]	gi|697159381|ref|XP_009588449.1|//PREDICTED: uncharacterized protein LOC104086018 [Nicotiana tomentosiformis]
gene_1305	1364	0.52	1.08	1.05445	0.0423958	NA	NA	NA	K01051//pectinesterase [EC:3.1.1.11]	gi|698526726|ref|XP_009760201.1|//PREDICTED: probable pectinesterase/pectinesterase inhibitor 25 [Nicotiana sylvestris]
gene_13052	1673	0.01	0.04	2	0.502432	GO:0016020//membrane	GO:0046872//metal ion binding;GO:0016491//oxidoreductase activity	NA	K13260//isoflavone 2'-hydroxylase [EC:1.14.13.89];K00517	gi|697137741|ref|XP_009622945.1|//PREDICTED: isoflavone 2'-hydroxylase-like [Nicotiana tomentosiformis]
gene_13055	1865	1.71	3.17	0.890487	0.00358658	NA	NA	NA	K08332//vacuolar protein 8	gi|565351438|ref|XP_006342665.1|//PREDICTED: U-box domain-containing protein 4-like [Solanum tuberosum];gi|697140207|ref|XP_009624199.1|//PREDICTED: U-box domain-containing protein 4-like [Nicotiana tomentosiformis]
gene_1307	2470	1.1	1.72	0.644905	0.0190365	NA	NA	NA	K10406//kinesin family member C2/C3	gi|698556562|ref|XP_009770793.1|//PREDICTED: kinesin-like protein KIFC3 [Nicotiana sylvestris]
gene_13076	3774	0.01	0.02	1	0.502432	NA	NA	NA	K18195//rhamnogalacturonan endolyase [EC:4.2.2.23];K15115//solute carrier family 25 (mitochondrial folate transporter), member 32	gi|698572404|ref|XP_009775134.1|//PREDICTED: uncharacterized protein LOC104225070 [Nicotiana sylvestris]
gene_13081	270	0.01	0.3	4.90689	0.502432	NA	NA	NA	NA	NA
gene_13083	2017	0.25	0.44	0.815575	0.214328	NA	NA	NA	K00517;K13260//isoflavone 2'-hydroxylase [EC:1.14.13.89]	gi|697147504|ref|XP_009627914.1|//PREDICTED: isoflavone 2'-hydroxylase-like [Nicotiana tomentosiformis]
gene_13085	1576	2.84	4.48	0.657608	0.0025434	NA	NA	NA	K05747//Wiskott-Aldrich syndrome protein	gi|697153128|ref|XP_009630807.1|//PREDICTED: zinc finger protein ZAT10-like [Nicotiana tomentosiformis]
gene_13087	500	0.85	1.41	0.73016	0.337374	NA	NA	NA	NA	NA
gene_13090	308	0.51	1.01	0.985786	0.457118	NA	NA	NA	NA	NA
gene_13112	1173	0.06	0.11	0.874469	0.628648	NA	NA	NA	NA	NA
gene_13113	972	0.41	0.67	0.708537	0.337374	NA	NA	NA	K13448//calcium-binding protein CML	gi|697130310|ref|XP_009619214.1|//PREDICTED: calmodulin-like protein 3 [Nicotiana tomentosiformis]
gene_13121	613	0.01	0.11	3.45943	0.502432	NA	NA	NA	NA	NA
gene_13127	437	0.01	0.49	5.61471	0.126219	NA	NA	NA	NA	gi|697122339|ref|XP_009615155.1|//PREDICTED: protein PLANT CADMIUM RESISTANCE 2-like [Nicotiana tomentosiformis]
gene_13129	1202	0.16	0.7	2.12928	0.0130829	NA	NA	NA	NA	gi|698505083|ref|XP_009798007.1|//PREDICTED: uncharacterized protein LOC104244306 isoform X1 [Nicotiana sylvestris]
gene_13137	414	2.51	5.98	1.25246	0.00401058	NA	NA	NA	K14011//UBX domain-containing protein 6	gi|697137072|ref|XP_009622625.1|//PREDICTED: UBX domain-containing protein 6 [Nicotiana tomentosiformis]
gene_1314	3487	0.02	0.04	1	0.628648	NA	NA	NA	K15271//ATP-dependent DNA helicase HFM1/MER3 [EC:3.6.4.12];K06066//CBF1 interacting corepressor	gi|697145147|ref|XP_009626700.1|//PREDICTED: pentatricopeptide repeat-containing protein At3g05340 [Nicotiana tomentosiformis]
gene_1315	2359	0.06	0.13	1.11548	0.292262	NA	NA	NA	K01206//alpha-L-fucosidase [EC:3.2.1.51];K10396//kinesin family member 5;K17508//protein phosphatase PTC7 [EC:3.1.3.16]	gi|698503736|ref|XP_009797435.1|//PREDICTED: acetylajmalan esterase-like isoform X1 [Nicotiana sylvestris];gi|698540881|ref|XP_009765904.1|//PREDICTED: acetylajmalan esterase-like isoform X1 [Nicotiana sylvestris];gi|698540885|ref|XP_009765905.1|//PREDICTED: GDSL esterase/lipase At5g03980-like isoform X2 [Nicotiana sylvestris]
gene_13151	1144	0.01	0.85	6.40939	6.33	NA	NA	NA	NA	NA
gene_13156	491	0.16	0.79	2.30378	0.126601	NA	NA	NA	NA	NA
gene_13170	907	0.95	1.49	0.649313	0.16701	NA	NA	NA	K17623//pseudouridine 5'-phosphatase [EC:3.1.3.96];K00861//riboflavin kinase [EC:2.7.1.26]	gi|698488712|ref|XP_009790946.1|//PREDICTED: NHL repeat-containing protein 2 [Nicotiana sylvestris]
gene_13174	3562	0.13	0.2	0.621488	0.364912	NA	NA	NA	K03327//multidrug resistance protein, MATE family;K12598//ATP-dependent RNA helicase DOB1 [EC:3.6.4.13]	gi|698476926|ref|XP_009785731.1|//PREDICTED: uncharacterized protein LOC104233960 [Nicotiana sylvestris]
gene_13177	1281	3.97	6.07	0.612558	0.00314606	NA	NA	NA	K05663//mitochondrial ABC transporter ATM	gi|565344565|ref|XP_006339381.1|//PREDICTED: ABC transporter B family member 25, mitochondrial-like [Solanum tuberosum];gi|698526936|ref|XP_009760313.1|//PREDICTED: ABC transporter B family member 25, mitochondrial [Nicotiana sylvestris]
gene_1318	504	0.14	0.28	1	0.628648	NA	NA	NA	NA	gi|697143464|ref|XP_009625846.1|//PREDICTED: uncharacterized protein LOC104116650 [Nicotiana tomentosiformis]
gene_13183	1313	0.05	0.1	1	0.628648	NA	NA	NA	NA	gi|698510872|ref|XP_009800577.1|//PREDICTED: transmembrane protein 56-B [Nicotiana sylvestris]
gene_13193	1406	0.09	0.41	2.18763	0.0393636	NA	NA	NA	NA	gi|697178327|ref|XP_009598142.1|//PREDICTED: uncharacterized protein LOC104094006 [Nicotiana tomentosiformis]
gene_13194	713	0.38	0.75	0.980891	0.27068	NA	NA	NA	NA	NA
gene_13195	589	0.73	1.17	0.68054	0.337374	NA	NA	NA	NA	NA
gene_13200	1162	0.06	0.11	0.874469	0.628648	NA	NA	NA	K11266//MAternally affected uncoordination	gi|697134344|ref|XP_009621224.1|//PREDICTED: uncharacterized protein LOC104112889 [Nicotiana tomentosiformis]
gene_13211	4536	0.15	0.26	0.793549	0.15348	NA	NA	NA	K08867//WNK lysine deficient protein kinase [EC:2.7.11.1]	gi|697142948|ref|XP_009625579.1|//PREDICTED: transcription factor LHW isoform X1 [Nicotiana tomentosiformis]
gene_13217	964	0.21	0.54	1.36257	0.148358	NA	NA	NA	NA	NA
gene_13233	1157	0.01	0.22	4.45943	0.0632626	NA	NA	NA	NA	NA
gene_13248	931	0.14	0.49	1.80735	0.111093	NA	NA	NA	K11292//transcription elongation factor SPT6;K15115//solute carrier family 25 (mitochondrial folate transporter), member 32;K18577//mannosylglycoprotein endo-beta-mannosidase [EC:3.2.1.152];K10592//E3 ubiquitin-protein ligase HUWE1 [EC:2.3.2.26];K05909//laccase [EC:1.10.3.2]	gi|698526651|ref|XP_009760163.1|//PREDICTED: uncharacterized protein LOC104212559, partial [Nicotiana sylvestris]
gene_13258	619	0.11	0.22	1	0.628648	NA	NA	NA	NA	gi|697189705|ref|XP_009603912.1|//PREDICTED: uncharacterized protein LOC104098797 [Nicotiana tomentosiformis];gi|698543629|ref|XP_009766805.1|//PREDICTED: uncharacterized protein LOC104218102 isoform X1 [Nicotiana sylvestris]
gene_13261	1737	0.01	0.15	3.90689	0.0632626	NA	NA	NA	K13863//solute carrier family 7 (cationic amino acid transporter), member 1;K11584//serine/threonine-protein phosphatase 2A regulatory subunit B';K03294//basic amino acid/polyamine antiporter, APA family	gi|698519314|ref|XP_009804521.1|//PREDICTED: probable polyamine transporter At3g13620 [Nicotiana sylvestris]
gene_13262	6440	0.03	0.06	1	0.347748	NA	NA	NA	K18577//mannosylglycoprotein endo-beta-mannosidase [EC:3.2.1.152];K00620//glutamate N-acetyltransferase / amino-acid N-acetyltransferase [EC:2.3.1.35 2.3.1.1]	gi|698493400|ref|XP_009792975.1|//PREDICTED: uncharacterized protein LOC104239924 [Nicotiana sylvestris]
gene_13263	922	0.86	2.14	1.3152	0.0082899	NA	GO:0004601//peroxidase activity;GO:0051920//peroxiredoxin activity	GO:0098869;GO:0055114//oxidation-reduction process	K03386//peroxiredoxin (alkyl hydroperoxide reductase subunit C) [EC:1.11.1.15]	gi|697114998|ref|XP_009611421.1|//PREDICTED: 2-Cys peroxiredoxin BAS1, chloroplastic-like [Nicotiana tomentosiformis]
gene_13269	119	0.01	0.99	6.62936	0.502432	NA	NA	NA	K03348//anaphase-promoting complex subunit 1	gi|697172278|ref|XP_009595077.1|//PREDICTED: anaphase-promoting complex subunit 1-like isoform X2 [Nicotiana tomentosiformis]
gene_1328	1723	0.44	0.74	0.750022	0.16701	NA	NA	NA	NA	gi|698543973|ref|XP_009766914.1|//PREDICTED: uncharacterized protein LOC104218184 isoform X4 [Nicotiana sylvestris]
gene_13284	731	0.43	0.85	0.983126	0.182551	NA	NA	NA	NA	NA
gene_13286	628	0.01	0.11	3.45943	0.502432	GO:0005856//cytoskeleton;GO:0005737//cytoplasm	GO:0005524//ATP binding	NA	K10355//actin, other eukaryote	gi|697109172|ref|XP_009608442.1|//PREDICTED: actin-71 [Nicotiana tomentosiformis]
gene_13314	5375	0.04	0.12	1.58496	0.0585702	NA	GO:0004631//phosphomevalonate kinase activity;GO:0005524//ATP binding	GO:0016310//phosphorylation	K00938//phosphomevalonate kinase [EC:2.7.4.2]	gi|698503204|ref|XP_009797212.1|//PREDICTED: LOW QUALITY PROTEIN: probable phosphomevalonate kinase [Nicotiana sylvestris]
gene_13315	2441	0.08	0.13	0.70044	0.512606	NA	NA	NA	NA	NA
gene_1332	2788	0.61	1.12	0.876618	0.485126	NA	NA	NA	K09285//AP2-like factor, ANT lineage;K09658//dolichyl-phosphate mannosyltransferase polypeptide 2, regulatory subunit	gi|698479499|ref|XP_009786832.1|//PREDICTED: ethylene-responsive transcription factor WRI1-like [Nicotiana sylvestris];gi|565400952|ref|XP_006365981.1|//PREDICTED: AP2-like ethylene-responsive transcription factor At1g16060 [Solanum tuberosum]
gene_13333	1595	0.05	0.08	0.678072	0.628648	NA	NA	NA	K13336//peroxin-3;K05666//ATP-binding cassette, subfamily C (CFTR/MRP), member 2;K01191//alpha-mannosidase [EC:3.2.1.24]	gi|113205363|gb|AAT66771.2|//Putative polyprotein, identical [Solanum demissum]
gene_13335	356	2.52	4.23	0.747234	0.113282	NA	NA	NA	K03006//DNA-directed RNA polymerase II subunit RPB1 [EC:2.7.7.6];K01280//tripeptidyl-peptidase II [EC:3.4.14.10];K12447//UDP-sugar pyrophosphorylase [EC:2.7.7.64];K03257//translation initiation factor 4A;K01456//peptide-N4-(N-acetyl-beta-glucosaminyl)asparagine amidase [EC:3.5.1.52]	gi|113205327|gb|ABI34342.1|//Polyprotein, putative [Solanum demissum]
gene_13347	4120	0.01	0.08	3	0.0317082	NA	NA	NA	NA	gi|27529834|dbj|BAC53932.1|//hypothetical protein [Nicotiana tabacum]
gene_13348	1695	0.63	1.16	0.880701	0.0674404	NA	NA	NA	NA	gi|698559147|ref|XP_009771489.1|//PREDICTED: uncharacterized protein LOC104222014 [Nicotiana sylvestris]
gene_13349	940	379.72	712.93	0.908824	0	NA	NA	NA	NA	gi|697126339|ref|XP_009617203.1|//PREDICTED: zinc finger A20 and AN1 domain-containing stress-associated protein 1-like [Nicotiana tomentosiformis]
gene_13351	1208	1.56	2.62	0.748021	0.0348162	GO:0016021//integral component of membrane	GO:0016491//oxidoreductase activity;GO:0005506//iron ion binding	GO:0055114//oxidation-reduction process;GO:0006633//fatty acid biosynthetic process	K14424//4-alpha-methyl-delta7-sterol-4alpha-methyl oxidase [EC:1.14.13.72]	gi|565385653|ref|XP_006358705.1|//PREDICTED: methylsterol monooxygenase 2-2-like [Solanum tuberosum];gi|460389474|ref|XP_004240377.1|//PREDICTED: methylsterol monooxygenase 2-2-like isoform 3 [Solanum lycopersicum];gi|697097493|ref|XP_009621824.1|//PREDICTED: methylsterol monooxygenase 2-2-like [Nicotiana tomentosiformis]
gene_13354	2566	0.83	1.29	0.636188	0.0445708	NA	NA	NA	K03921//acyl-[acyl-carrier-protein] desaturase [EC:1.14.19.2 1.14.19.11 1.14.19.26];K14491//two-component response regulator ARR-B family	gi|697155017|ref|XP_009631744.1|//PREDICTED: transcription factor PCL1-like [Nicotiana tomentosiformis]
gene_13356	2178	0.01	0.06	2.58496	0.251826	NA	NA	NA	K03283//heat shock 70kDa protein 1/8	gi|697115288|ref|XP_009611568.1|//PREDICTED: protein SUPPRESSOR OF GENE SILENCING 3-like isoform X1 [Nicotiana tomentosiformis];gi|697115294|ref|XP_009611571.1|//PREDICTED: protein SUPPRESSOR OF GENE SILENCING 3-like isoform X3 [Nicotiana tomentosiformis]
gene_1336	1173	0.06	0.22	1.87447	0.221034	NA	NA	NA	NA	gi|697115096|ref|XP_009611472.1|//PREDICTED: uncharacterized protein LOC104104958 [Nicotiana tomentosiformis]
gene_13364	1215	0.05	0.16	1.67807	0.378042	NA	NA	NA	K17710//pentatricopeptide repeat domain-containing protein 1	gi|697097489|ref|XP_009621799.1|//PREDICTED: pentatricopeptide repeat-containing protein At4g13650-like [Nicotiana tomentosiformis]
gene_13379	1763	0.58	1.15	0.987509	0.022266	NA	NA	NA	K04077//chaperonin GroEL	gi|698509421|ref|XP_009799931.1|//PREDICTED: ruBisCO large subunit-binding protein subunit alpha [Nicotiana sylvestris]
gene_13385	1154	3.1	9.19	1.5678	7.66e-10	GO:0016021//integral component of membrane	GO:0005215//transporter activity	GO:0006810//transport	K09873//aquaporin TIP	gi|697119097|ref|XP_009613493.1|//PREDICTED: probable aquaporin TIP1-1 [Nicotiana tomentosiformis]
gene_13388	467	0.01	0.15	3.90689	0.502432	NA	NA	NA	K04077//chaperonin GroEL	gi|698522320|ref|XP_009757979.1|//PREDICTED: ruBisCO large subunit-binding protein subunit alpha-like [Nicotiana sylvestris]
gene_13400	1305	0.8	1.28	0.678072	0.130291	NA	NA	NA	NA	NA
gene_13401	2907	0.28	0.6	1.09954	0.0750808	NA	GO:0008270//zinc ion binding	NA	K03452//magnesium/proton exchanger;K10683//BRCA1-associated RING domain protein 1	gi|970065798|ref|XP_015059860.1|//PREDICTED: pentatricopeptide repeat-containing protein At1g74630-like [Solanum pennellii]
gene_13404	1111	3.89	9.64	1.30926	5.15e-06	NA	NA	NA	K00799//glutathione S-transferase [EC:2.5.1.18]	gi|698559254|ref|XP_009771520.1|//PREDICTED: glutathione S-transferase U10-like [Nicotiana sylvestris]
gene_13406	3499	0.01	0.04	2	0.251826	NA	NA	NA	K00512//steroid 17alpha-monooxygenase / 17alpha-hydroxyprogesterone aldolase [EC:1.14.14.19 4.1.2.30]	gi|698425246|ref|XP_009785020.1|//PREDICTED: isoflavone 2'-hydroxylase-like isoform X2 [Nicotiana sylvestris]
gene_13418	3103	0.24	0.69	1.52356	0.00115336	NA	NA	NA	NA	NA
gene_13424	926	0.01	0.07	2.80735	0.502432	NA	NA	NA	NA	NA
gene_13427	972	0.01	0.07	2.80735	0.502432	NA	NA	NA	NA	gi|697150144|ref|XP_009629283.1|//PREDICTED: protein LURP-one-related 15-like [Nicotiana tomentosiformis]
gene_13432	1922	0.33	0.56	0.762961	0.189244	NA	NA	NA	NA	gi|697115969|ref|XP_009611899.1|//PREDICTED: protein trichome berefringence-like 7 [Nicotiana tomentosiformis]
gene_13435	1309	0.22	0.39	0.825971	0.229708	GO:0016021//integral component of membrane	NA	NA	NA	gi|697176703|ref|XP_009597302.1|//PREDICTED: maltose excess protein 1-like, chloroplastic [Nicotiana tomentosiformis]
gene_13444	5318	0.12	0.2	0.736966	0.189244	NA	NA	NA	NA	gi|698576457|ref|XP_009776218.1|//PREDICTED: uncharacterized protein LOC104226026 [Nicotiana sylvestris]
gene_13449	4400	0.03	0.11	1.87447	0.0666122	GO:0044425//membrane part;GO:0016020//membrane	NA	NA	K02153//V-type H+-transporting ATPase subunit e	gi|698539159|ref|XP_009765358.1|//PREDICTED: cytochrome P450 94A1-like [Nicotiana sylvestris];gi|697131341|ref|XP_009619724.1|//PREDICTED: V-type proton ATPase subunit e1 [Nicotiana tomentosiformis];gi|593691994|ref|XP_007146539.1|//hypothetical protein PHAVU_006G049200g [Phaseolus vulgaris]
gene_13453	664	1.13	2.04	0.852246	0.15348	NA	NA	NA	K14009//B-cell receptor-associated protein 31	gi|698498773|ref|XP_009795272.1|//PREDICTED: uncharacterized protein LOC104241998 [Nicotiana sylvestris]
gene_13454	1166	0.01	0.06	2.58496	0.502432	NA	NA	NA	K04421//mitogen-activated protein kinase kinase kinase 3 [EC:2.7.11.25];K11228//mitogen-activated protein kinase kinase kinase [EC:2.7.11.1]	gi|698487602|ref|XP_009790439.1|//PREDICTED: mitogen-activated protein kinase kinase kinase A-like [Nicotiana sylvestris]
gene_13457	279	0.01	0.57	5.83289	0.251826	NA	NA	NA	NA	NA
gene_1346	632	0.29	0.49	0.756729	0.457118	NA	NA	NA	NA	NA
gene_13460	1061	0.25	0.43	0.782409	0.392408	NA	NA	NA	NA	gi|698482053|ref|XP_009787975.1|//PREDICTED: probable GABA transporter 2 isoform X1 [Nicotiana sylvestris]
gene_13469	1030	1.86	2.85	0.615659	0.114841	NA	NA	NA	K16285//RING/U-box domain-containing protein [EC:2.3.2.27]	gi|970027000|ref|XP_015074812.1|//PREDICTED: probable E3 ubiquitin-protein ligase XERICO [Solanum pennellii]
gene_1347	912	0.22	0.58	1.39855	0.148358	NA	NA	NA	NA	NA
gene_13471	1982	1.86	2.96	0.670295	0.0047991	GO:0005622//intracellular	GO:0008270//zinc ion binding	NA	K12135//zinc finger protein CONSTANS	gi|698486114|ref|XP_009789804.1|//PREDICTED: zinc finger protein CONSTANS-LIKE 10-like isoform X1 [Nicotiana sylvestris];gi|698486116|ref|XP_009789805.1|//PREDICTED: zinc finger protein CONSTANS-LIKE 10-like isoform X2 [Nicotiana sylvestris]
gene_13473	2359	0.76	1.61	1.08299	0.000407468	NA	NA	NA	K05666//ATP-binding cassette, subfamily C (CFTR/MRP), member 2;K05665//ATP-binding cassette, subfamily C (CFTR/MRP), member 1;K18577//mannosylglycoprotein endo-beta-mannosidase [EC:3.2.1.152]	gi|698572182|ref|XP_009775080.1|//PREDICTED: ABC transporter C family member 12-like isoform X1 [Nicotiana sylvestris];gi|698572185|ref|XP_009775081.1|//PREDICTED: ABC transporter C family member 12-like isoform X2 [Nicotiana sylvestris];gi|698572189|ref|XP_009775082.1|//PREDICTED: ABC transporter C family member 2-like isoform X3 [Nicotiana sylvestris];gi|698572196|ref|XP_009775084.1|//PREDICTED…
gene_13476	2398	2.7	4.85	0.845025	1.04	NA	NA	NA	K05665//ATP-binding cassette, subfamily C (CFTR/MRP), member 1;K05666//ATP-binding cassette, subfamily C (CFTR/MRP), member 2	gi|698572185|ref|XP_009775081.1|//PREDICTED: ABC transporter C family member 12-like isoform X2 [Nicotiana sylvestris]
gene_13480	539	0.01	0.13	3.70044	0.502432	NA	NA	NA	NA	NA
gene_13506	665	0.01	0.31	4.9542	0.126219	NA	NA	NA	NA	gi|698428382|ref|XP_009789646.1|//PREDICTED: uncharacterized protein LOC104237238 [Nicotiana sylvestris]
gene_13507	3234	0.84	1.33	0.662965	0.0560546	NA	NA	NA	K17982//geranyllinalool synthase [EC:4.2.3.144];K08235//xyloglucan:xyloglucosyl transferase [EC:2.4.1.207];K12447//UDP-sugar pyrophosphorylase [EC:2.7.7.64];K01051//pectinesterase [EC:3.1.1.11];K06892//feruloyl-CoA ortho-hydroxylase [EC:1.14.11.-]	gi|698427488|ref|XP_009788394.1|//PREDICTED: uncharacterized protein LOC104236210, partial [Nicotiana sylvestris];gi|697176005|ref|XP_009596952.1|//PREDICTED: uncharacterized protein LOC104092965 [Nicotiana tomentosiformis];gi|565403516|ref|XP_006367204.1|//PREDICTED: uncharacterized protein LOC102583847 [Solanum tuberosum]
gene_13516	402	0.01	0.18	4.16993	0.502432	NA	NA	NA	NA	NA
gene_13544	179	1.62	2.64	0.704544	0.512606	NA	NA	NA	NA	gi|698527979|ref|XP_009760838.1|//PREDICTED: ankyrin repeat protein SKIP35-like [Nicotiana sylvestris]
gene_13558	641	0.96	1.49	0.634206	0.313168	NA	NA	NA	NA	NA
gene_1356	628	0.11	0.22	1	0.628648	NA	NA	NA	K10572//inositol-pentakisphosphate 2-kinase [EC:2.7.1.158];K19307//25S rRNA (uracil2634-N3)-methyltransferase [EC:2.1.1.313];K12823//ATP-dependent RNA helicase DDX5/DBP2 [EC:3.6.4.13]	gi|697141962|ref|XP_009625095.1|//PREDICTED: uncharacterized protein LOC104116030 [Nicotiana tomentosiformis]
gene_13560	605	0.11	0.68	2.62803	0.0713814	NA	NA	NA	NA	NA
gene_13563	1167	0.5	0.89	0.831877	0.172515	NA	NA	NA	NA	NA
gene_13568	632	1.08	1.94	0.845025	0.125161	NA	NA	NA	K01507//inorganic pyrophosphatase [EC:3.6.1.1];K00872//homoserine kinase [EC:2.7.1.39];K09840//9-cis-epoxycarotenoid dioxygenase [EC:1.13.11.51];K10398//kinesin family member 11;K17479//glutaredoxin domain-containing cysteine-rich protein 1	gi|113205226|gb|ABI34306.1|//Polyprotein, putative [Solanum demissum]
gene_13572	1474	0.31	1.78	2.52154	0.0395	NA	NA	NA	NA	gi|460378559|ref|XP_004235038.1|//PREDICTED: stomatin-like protein 2, mitochondrial [Solanum lycopersicum]
gene_13595	1192	60.18	126.08	1.06698	8.51e-93	NA	NA	NA	K09514//DnaJ homolog subfamily B member 8;K09510//DnaJ homolog subfamily B member 4;K09512//DnaJ homolog subfamily B member 6	gi|697152909|ref|XP_009630693.1|//PREDICTED: chaperone protein dnaJ 6-like [Nicotiana tomentosiformis]
gene_13602	5391	0.14	0.23	0.716207	0.113282	NA	NA	NA	K18577//mannosylglycoprotein endo-beta-mannosidase [EC:3.2.1.152]	gi|697173961|ref|XP_009595914.1|//PREDICTED: uncharacterized protein LOC104092110 isoform X4 [Nicotiana tomentosiformis]
gene_13605	1478	0.87	1.38	0.665581	0.102024	NA	NA	NA	K01868//threonyl-tRNA synthetase [EC:6.1.1.3];K04121//ent-kaurene synthase [EC:4.2.3.19]	gi|697152913|ref|XP_009630695.1|//PREDICTED: extensin-1-like [Nicotiana tomentosiformis]
gene_13606	1081	2.72	4.51	0.729521	0.00666764	NA	NA	NA	K10747//DNA ligase 1 [EC:6.5.1.1 6.5.1.6 6.5.1.7]	gi|674922922|emb|CDY10310.1|//BnaC05g29690D [Brassica napus]
gene_13618	932	0.57	1.83	1.68281	0.00197004	NA	NA	NA	K14306//nuclear pore complex protein Nup62	gi|700202506|gb|KGN57639.1|//hypothetical protein Csa_3G236560 [Cucumis sativus]
gene_1363	1056	0.62	1.42	1.19555	0.0252104	NA	NA	NA	K11426//SET and MYND domain-containing protein;K19476//vacuolar protein sorting-associated protein IST1	gi|697137398|ref|XP_009622801.1|//PREDICTED: putative germin-like protein 2-1 [Nicotiana tomentosiformis]
gene_13659	605	0.11	0.45	2.03242	0.221034	NA	NA	NA	K14500//BR-signaling kinase [EC:2.7.11.1]	gi|697170748|ref|XP_009594297.1|//PREDICTED: probable serine/threonine-protein kinase At5g41260 [Nicotiana tomentosiformis]
gene_13671	1749	0.01	0.04	2	0.502432	NA	NA	NA	K15407//queuine tRNA-ribosyltransferase subunit QTRTD1 [EC:2.4.2.29]	gi|697170744|ref|XP_009594295.1|//PREDICTED: uncharacterized protein LOC104090820 isoform X1 [Nicotiana tomentosiformis]
gene_13677	639	0.01	0.22	4.45943	0.251826	NA	NA	NA	NA	gi|698465572|ref|XP_009782705.1|//PREDICTED: uncharacterized protein LOC104231410 isoform X2 [Nicotiana sylvestris]
gene_13682	279	0.01	0.29	4.85798	0.502432	GO:0005829//cytosol	NA	GO:0006511//ubiquitin-dependent protein catabolic process	K03872//transcription elongation factor B, polypeptide 1	gi|697156354|ref|XP_009586927.1|//PREDICTED: transcription elongation factor B polypeptide 1 [Nicotiana tomentosiformis]
gene_13684	659	2.39	3.7	0.630515	0.096164	NA	NA	NA	K02503//histidine triad (HIT) family protein	gi|698575583|ref|XP_009775975.1|//PREDICTED: histidine triad nucleotide-binding protein 3 isoform X2 [Nicotiana sylvestris]
gene_13686	1932	0.48	0.95	0.984893	0.014336	NA	NA	NA	K20353//COPII coat assembly protein SEC16	gi|460398321|ref|XP_004244710.1|//PREDICTED: Werner syndrome ATP-dependent helicase-like [Solanum lycopersicum];gi|698490092|ref|XP_009791559.1|//PREDICTED: uncharacterized protein LOC104238783 [Nicotiana sylvestris];gi|698490106|ref|XP_009791566.1|//PREDICTED: Werner Syndrome-like exonuclease [Nicotiana sylvestris]
gene_13694	1814	1.65	2.62	0.667101	0.0211476	NA	NA	NA	K09480//digalactosyldiacylglycerol synthase [EC:2.4.1.241]	gi|697152684|ref|XP_009630574.1|//PREDICTED: digalactosyldiacylglycerol synthase 2, chloroplastic-like [Nicotiana tomentosiformis]
gene_13695	967	0.01	0.07	2.80735	0.502432	NA	NA	NA	K19938//rabphilin-3A;K12486//stromal membrane-associated protein;K14304//nuclear pore complex protein Nup85	gi|697152690|ref|XP_009630577.1|//PREDICTED: synaptotagmin-4-like [Nicotiana tomentosiformis]
gene_13701	796	0.01	0.25	4.64386	0.126219	NA	NA	NA	NA	NA
gene_13702	748	0.45	1.52	1.75607	0.00743648	NA	NA	NA	K03327//multidrug resistance protein, MATE family;K07739//elongator complex protein 3 [EC:2.3.1.48];K01115//phospholipase D1/2 [EC:3.1.4.4];K08176//MFS transporter, PHS family, inorganic phosphate transporter;K13457//disease resistance protein RPM1	gi|698531754|ref|XP_009762706.1|//PREDICTED: YLP motif-containing protein 1-like [Nicotiana sylvestris]
gene_13705	2535	0.01	0.02	1	0.502432	NA	NA	NA	K15115//solute carrier family 25 (mitochondrial folate transporter), member 32;K18195//rhamnogalacturonan endolyase [EC:4.2.2.23];K18577//mannosylglycoprotein endo-beta-mannosidase [EC:3.2.1.152]	gi|698420811|ref|XP_009765573.1|//PREDICTED: uncharacterized protein LOC104217097 [Nicotiana sylvestris]
gene_13718	889	0.15	0.37	1.30256	0.292262	NA	NA	NA	K02639//ferredoxin	gi|698497494|ref|XP_009794720.1|//PREDICTED: ferredoxin, root R-B2 [Nicotiana sylvestris]
gene_1372	1274	0.01	0.05	2.32193	0.502432	NA	NA	NA	NA	NA
gene_13721	1662	0.88	1.8	1.03242	0.00433452	NA	NA	NA	NA	gi|697134552|ref|XP_009621322.1|//PREDICTED: protein EXORDIUM-like 3 [Nicotiana tomentosiformis]
gene_1373	645	0.01	0.11	3.45943	0.502432	NA	NA	NA	NA	NA
gene_13745	883	0.08	0.22	1.45943	0.378042	NA	NA	NA	NA	gi|697175266|ref|XP_009596572.1|//PREDICTED: probable mitochondrial saccharopine dehydrogenase-like oxidoreductase At5g39410 [Nicotiana tomentosiformis]
gene_13748	421	0.17	0.34	1	0.628648	NA	NA	NA	K01206//alpha-L-fucosidase [EC:3.2.1.51]	gi|698497798|ref|XP_009794850.1|//PREDICTED: GDSL esterase/lipase At1g09390-like [Nicotiana sylvestris]
gene_13752	795	0.59	1	0.761213	0.267872	NA	NA	NA	NA	gi|697189151|ref|XP_009603625.1|//PREDICTED: GDSL esterase/lipase At5g62930 [Nicotiana tomentosiformis]
gene_13763	723	0.19	0.37	0.961526	0.457118	NA	NA	NA	K15285//solute carrier family 35, member E3	gi|697176810|ref|XP_009597356.1|//PREDICTED: uncharacterized membrane protein At1g06890 [Nicotiana tomentosiformis]
gene_13768	1679	0.01	0.04	2	0.502432	NA	NA	NA	K04628//2-hydroxyacylsphingosine 1-beta-galactosyltransferase [EC:2.4.1.45];K13691//pathogen-inducible salicylic acid glucosyltransferase [EC:2.4.1.-]	gi|697157794|ref|XP_009587653.1|//PREDICTED: UDP-glycosyltransferase 83A1 [Nicotiana tomentosiformis]
gene_13776	1572	2.08	3.28	0.657112	0.00979566	NA	NA	NA	K15340//DNA cross-link repair 1A protein	gi|698431304|ref|XP_009794231.1|//PREDICTED: uncharacterized protein LOC104241024 [Nicotiana sylvestris]
gene_13777	498	0.01	0.28	4.80735	0.251826	NA	NA	NA	NA	NA
gene_13778	1685	0.72	1.62	1.16993	0.0023738	NA	NA	NA	K09754//coumaroylquinate(coumaroylshikimate) 3'-monooxygenase [EC:1.14.13.36]	gi|565393954|ref|XP_006362632.1|//PREDICTED: cytochrome P450 98A2-like [Solanum tuberosum]
gene_13785	602	0.11	0.23	1.06413	0.682952	NA	NA	NA	NA	gi|698543653|ref|XP_009766812.1|//PREDICTED: uncharacterized protein LOC104218110 isoform X1 [Nicotiana sylvestris]
gene_13809	513	2.21	4.78	1.11296	0.00819918	NA	NA	NA	NA	NA
gene_13811	903	0.07	0.29	2.05063	0.221034	NA	NA	NA	NA	gi|697131236|ref|XP_009619671.1|//PREDICTED: uncharacterized protein LOC104111636 [Nicotiana tomentosiformis]
gene_13814	2647	0.02	0.06	1.58496	0.628648	NA	NA	NA	K13447//respiratory burst oxidase [EC:1.6.3.- 1.11.1.-]	gi|698434232|ref|XP_009798669.1|//PREDICTED: ferric reduction oxidase 4-like [Nicotiana sylvestris]
gene_13825	3902	0.01	0.05	2.32193	0.126219	NA	NA	NA	K05681//ATP-binding cassette, subfamily G (WHITE), member 2	gi|971553415|ref|XP_006349092.2|//PREDICTED: pleiotropic drug resistance protein 2 [Solanum tuberosum]
gene_13833	317	0.3	0.97	1.69302	0.457118	NA	NA	NA	K00791//tRNA dimethylallyltransferase [EC:2.5.1.75]	gi|697178052|ref|XP_009598005.1|//PREDICTED: tRNA dimethylallyltransferase 2 isoform X3 [Nicotiana tomentosiformis];gi|697178048|ref|XP_009598002.1|//PREDICTED: tRNA dimethylallyltransferase 2 isoform X1 [Nicotiana tomentosiformis]
gene_13836	1389	0.05	0.18	1.848	0.221034	NA	NA	NA	K10406//kinesin family member C2/C3	gi|697179829|ref|XP_009598887.1|//PREDICTED: uncharacterized protein LOC104094627 [Nicotiana tomentosiformis]
gene_13848	1174	5.6	11.83	1.07895	0.000127	GO:0005634//nucleus;GO:0005737//cytoplasm	GO:0005524//ATP binding;GO:0009041//uridylate kinase activity;GO:0004127//cytidylate kinase activity	GO:0006221//pyrimidine nucleotide biosynthetic process;GO:0046939//nucleotide phosphorylation;GO:0006207//'de novo' pyrimidine nucleobase biosynthetic process	K13800//UMP-CMP kinase [EC:2.7.4.- 2.7.4.14]	gi|698483473|ref|XP_009788599.1|//PREDICTED: UMP-CMP kinase 3-like [Nicotiana sylvestris]
gene_13877	1508	0.13	0.3	1.20645	0.347748	NA	NA	NA	NA	NA
gene_1388	1744	0.04	0.11	1.45943	0.378042	NA	NA	NA	K15397//3-ketoacyl-CoA synthase [EC:2.3.1.199]	gi|698478063|ref|XP_009786212.1|//PREDICTED: 3-ketoacyl-CoA synthase 6 [Nicotiana sylvestris]
gene_13883	1129	0.01	0.13	3.70044	0.251826	GO:0005737//cytoplasm;GO:0005874//microtubule	GO:0003924//GTPase activity;GO:0005200//structural constituent of cytoskeleton;GO:0005525//GTP binding	GO:0007017//microtubule-based process	K07375//tubulin beta	gi|698534816|ref|XP_009763987.1|//PREDICTED: tubulin beta-8 chain-like [Nicotiana sylvestris]
gene_13885	2894	2.15	3.61	0.747662	3.42	NA	GO:0008026//ATP-dependent helicase activity;GO:0005524//ATP binding;GO:0003676//nucleic acid binding	NA	K12599//antiviral helicase SKI2 [EC:3.6.4.-]	gi|698530006|ref|XP_009761818.1|//PREDICTED: helicase SKI2W [Nicotiana sylvestris];gi|460389512|ref|XP_004240396.1|//PREDICTED: antiviral helicase SKI2-like [Solanum lycopersicum]
gene_1389	1859	0.07	0.27	1.94753	0.0666122	NA	NA	NA	K10717//cytokinin trans-hydroxylase	gi|697107845|ref|XP_009607763.1|//PREDICTED: cytokinin hydroxylase-like [Nicotiana tomentosiformis]
gene_13906	1816	0.56	0.94	0.747234	0.139472	NA	NA	NA	K03255//protein TIF31	gi|698493421|ref|XP_009792985.1|//PREDICTED: telomere repeat-binding protein 5-like isoform X1 [Nicotiana sylvestris];gi|698493432|ref|XP_009792991.1|//PREDICTED: telomere repeat-binding protein 5-like isoform X2 [Nicotiana sylvestris]
gene_13910	1063	0.06	0.12	1	0.628648	NA	NA	NA	NA	gi|698548580|ref|XP_009768375.1|//PREDICTED: uncharacterized protein LOC104219388 [Nicotiana sylvestris]
gene_13915	609	1.93	3.03	0.650717	0.139472	NA	NA	NA	K14491//two-component response regulator ARR-B family	gi|698569460|ref|XP_009774339.1|//PREDICTED: transcription factor BOA-like [Nicotiana sylvestris]
gene_13921	409	0.01	0.53	5.72792	0.126219	NA	NA	NA	NA	NA
gene_13924	1094	0.01	0.06	2.58496	0.502432	NA	NA	NA	NA	gi|971553977|ref|XP_015165064.1|//PREDICTED: glycine-rich protein DOT1-like [Solanum tuberosum]
gene_13931	1162	0.01	0.11	3.45943	0.251826	NA	NA	NA	NA	gi|698534807|ref|XP_009763983.1|//PREDICTED: uncharacterized protein LOC104215784 [Nicotiana sylvestris]
gene_13932	371	0.4	2	2.32193	0.0229746	NA	NA	NA	K12599//antiviral helicase SKI2 [EC:3.6.4.-]	gi|698514558|ref|XP_009802150.1|//PREDICTED: antiviral helicase SKI2-like [Nicotiana sylvestris]
gene_13933	890	0.6	1.63	1.44184	0.0110912	NA	NA	NA	NA	gi|329025168|gb|AEB71567.1|//RTL5-like protein [Solanum chacoense]
gene_13938	744	0.09	0.18	1	0.628648	NA	NA	NA	K13420//LRR receptor-like serine/threonine-protein kinase FLS2 [EC:2.7.11.1]	gi|698457595|ref|XP_009780871.1|//PREDICTED: receptor-like protein kinase [Nicotiana sylvestris]
gene_13939	1378	0.01	0.19	4.24793	0.0632626	NA	NA	NA	K10406//kinesin family member C2/C3;K13116//ATP-dependent RNA helicase DDX41 [EC:3.6.4.13];K01507//inorganic pyrophosphatase [EC:3.6.1.1];K13024//inositol-hexakisphosphate/diphosphoinositol-pentakisphosphate 1-kinase [EC:2.7.4.24]	gi|53981172|gb|AAV24812.1|//putative polyprotein [Oryza sativa Japonica Group]
gene_13941	864	0.15	0.36	1.26303	0.221034	NA	NA	NA	NA	NA
gene_13949	2927	0.01	0.02	1	0.502432	NA	NA	NA	K12819//pre-mRNA-processing factor SLU7;K04730//interleukin-1 receptor-associated kinase 1 [EC:2.7.11.1];K01303//acylaminoacyl-peptidase [EC:3.4.19.1]	gi|697123243|ref|XP_009615615.1|//PREDICTED: uncharacterized protein LOC104108316 [Nicotiana tomentosiformis]
gene_13953	1171	0.06	0.17	1.5025	0.378042	GO:0016021//integral component of membrane;GO:0005886//plasma membrane	NA	GO:0071555//cell wall organization	NA	gi|391738040|sp|P0DI50.1|CASP_TOBAC//RecName: Full=Casparian strip membrane protein 1;gi|697183965|ref|XP_009601005.1|//PREDICTED: casparian strip membrane protein 1 [Nicotiana tomentosiformis]
gene_13962	2084	0.18	0.51	1.5025	0.0233666	NA	NA	NA	K01193//beta-fructofuranosidase [EC:3.2.1.26]	gi|697183975|ref|XP_009601011.1|//PREDICTED: beta-fructofuranosidase, insoluble isoenzyme 1 [Nicotiana tomentosiformis]
gene_13963	1429	5.94	9.98	0.748577	0.156	NA	NA	NA	NA	gi|697183967|ref|XP_009601006.1|//PREDICTED: uncharacterized protein LOC104096348 [Nicotiana tomentosiformis]
gene_13983	1024	0.26	0.64	1.29956	0.120711	GO:0005634//nucleus	GO:0003700//sequence-specific DNA binding transcription factor activity;GO:0046983//protein dimerization activity;GO:0003677//DNA binding	GO:0006355//regulation of transcription, DNA-templated	K09260//MADS-box transcription enhancer factor 2A	gi|698463025|ref|XP_009782122.1|//PREDICTED: MADS-box protein SOC1-like [Nicotiana sylvestris]
gene_13993	3142	0.01	0.06	2.58496	0.251826	NA	NA	NA	K03452//magnesium/proton exchanger;K17285//selenium-binding protein 1	gi|698520560|ref|XP_009757094.1|//PREDICTED: pentatricopeptide repeat-containing protein At4g01030, mitochondrial [Nicotiana sylvestris]
gene_13995	1740	0.11	0.18	0.710493	0.512606	NA	NA	NA	NA	gi|698468447|ref|XP_009783361.1|//PREDICTED: AT-rich interactive domain-containing protein 1-like [Nicotiana sylvestris]
gene_14005	871	0.01	0.08	3	0.502432	NA	NA	NA	NA	NA
gene_14006	215	0.81	1.29	0.671377	0.378042	NA	NA	NA	K04498//E1A/CREB-binding protein [EC:2.3.1.48];K05658//ATP-binding cassette, subfamily B (MDR/TAP), member 1 [EC:3.6.3.44];K01369//legumain [EC:3.4.22.34];K13457//disease resistance protein RPM1	gi|108863072|gb|ABG22121.1|//polyprotein [Solanum melongena]
gene_14008	1100	0.12	0.35	1.54432	0.18209	NA	NA	NA	NA	NA
gene_14012	1659	0.04	0.11	1.45943	0.378042	NA	NA	NA	K15378//solute carrier family 45, member 1/2/4	gi|553726709|dbj|BAO02526.1|//predicted sucrose transporter-like protein ortholog [Nicotiana alata]
gene_14014	5024	0.24	0.42	0.807355	0.0419884	NA	NA	NA	K02470//DNA gyrase subunit B [EC:5.99.1.3]	gi|698468447|ref|XP_009783361.1|//PREDICTED: AT-rich interactive domain-containing protein 1-like [Nicotiana sylvestris]
gene_14023	496	0.14	0.57	2.02554	0.221034	NA	NA	NA	NA	NA
gene_14025	1887	0.07	0.2	1.51457	0.18209	NA	NA	NA	NA	NA
gene_14037	541	0.26	0.64	1.29956	0.292262	NA	NA	NA	NA	NA
gene_14039	1670	0.61	1.6	1.39119	0.000625392	NA	NA	NA	NA	gi|697173156|ref|XP_009595508.1|//PREDICTED: uncharacterized protein LOC104091792 [Nicotiana tomentosiformis]
gene_1404	281	1.23	3.62	1.55733	0.0501994	NA	NA	NA	K03006//DNA-directed RNA polymerase II subunit RPB1 [EC:2.7.7.6];K08176//MFS transporter, PHS family, inorganic phosphate transporter;K00344//NADPH2:quinone reductase [EC:1.6.5.5];K12447//UDP-sugar pyrophosphorylase [EC:2.7.7.64];K01191//alpha-mannosidase [EC:3.2.1.24]	gi|353685482|gb|AER13159.1|//putative Ty-1 copia retrotransposon [Phaseolus vulgaris]
gene_14040	1502	0.13	0.42	1.69188	0.0585702	NA	NA	NA	NA	gi|698582924|ref|XP_009777962.1|//PREDICTED: uncharacterized protein LOC104227417 [Nicotiana sylvestris]
gene_14047	2500	0.28	0.5	0.836501	0.113282	NA	NA	NA	K02350//DNA polymerase zeta [EC:2.7.7.7];K01738//cysteine synthase A [EC:2.5.1.47]	gi|698572793|ref|XP_009775238.1|//PREDICTED: uncharacterized protein LOC104225168 [Nicotiana sylvestris]
gene_14049	1747	0.01	0.04	2	0.502432	NA	NA	NA	K12447//UDP-sugar pyrophosphorylase [EC:2.7.7.64];K03549//KUP system potassium uptake protein;K05658//ATP-binding cassette, subfamily B (MDR/TAP), member 1 [EC:3.6.3.44];K03006//DNA-directed RNA polymerase II subunit RPB1 [EC:2.7.7.6];K20093//DNA excision repair protein ERCC-6-like [EC:3.6.4.12]	gi|147767541|emb|CAN66710.1|//hypothetical protein VITISV_006397 [Vitis vinifera]
gene_1406	975	0.14	0.34	1.28011	0.292262	NA	NA	NA	NA	NA
gene_14060	560	1	1.73	0.790772	0.214328	NA	NA	NA	K12619//5'-3' exoribonuclease 2 [EC:3.1.13.-]	gi|698561463|ref|XP_009772135.1|//PREDICTED: 5'-3' exoribonuclease 3-like [Nicotiana sylvestris]
gene_14063	850	0.94	1.48	0.654865	0.220478	NA	NA	NA	NA	NA
gene_14077	1406	0.47	0.82	0.802963	0.053784	NA	NA	NA	NA	NA
gene_1408	4100	3.96	7.65	0.949959	9.39e-18	GO:0005634//nucleus	GO:0008270//zinc ion binding;GO:0008168//methyltransferase activity	GO:0032259//methylation	K11380//NuA3 HAT complex component NTO1;K11422//histone-lysine N-methyltransferase SETD1 [EC:2.1.1.43]	gi|604306160|gb|EYU25217.1|//hypothetical protein MIMGU_mgv1a000575mg [Erythranthe guttata];gi|697109529|ref|XP_009608627.1|//PREDICTED: histone-lysine N-methyltransferase ATX4 [Nicotiana tomentosiformis];gi|565367833|ref|XP_006350559.1|//PREDICTED: histone-lysine N-methyltransferase ATX4-like [Solanum tuberosum]
gene_14080	542	0.39	1.03	1.4011	0.148358	NA	NA	NA	NA	NA
gene_14101	750	0.09	0.18	1	0.628648	NA	NA	NA	K16196//eukaryotic translation initiation factor 2-alpha kinase 4 [EC:2.7.11.1];K14309//nuclear pore complex protein Nup93;K01738//cysteine synthase A [EC:2.5.1.47];K13024//inositol-hexakisphosphate/diphosphoinositol-pentakisphosphate 1-kinase [EC:2.7.4.24]	gi|969998522|ref|XP_015074482.1|//PREDICTED: uncharacterized protein LOC107018497 [Solanum pennellii]
gene_14102	1015	0.01	0.13	3.70044	0.251826	NA	NA	NA	NA	gi|697165864|ref|XP_009591738.1|//PREDICTED: uncharacterized protein LOC104088721 isoform X1 [Nicotiana tomentosiformis]
gene_14103	1818	0.22	0.36	0.710493	0.337374	NA	NA	NA	NA	gi|697152359|ref|XP_009630418.1|//PREDICTED: uncharacterized protein LOC104120372 [Nicotiana tomentosiformis]
gene_14105	517	1.11	3.23	1.54097	0.00729108	NA	NA	NA	NA	NA
gene_14106	978	0.47	1.2	1.3523	0.029876	NA	NA	NA	NA	NA
gene_14107	389	0.01	0.19	4.24793	0.502432	NA	NA	NA	NA	NA
gene_14121	262	0.01	0.31	4.9542	0.502432	NA	NA	NA	NA	NA
gene_14122	255	1.31	2.25	0.780358	0.392408	NA	NA	NA	NA	gi|698478458|ref|XP_009786380.1|//PREDICTED: homeobox-leucine zipper protein HDG5 isoform X1 [Nicotiana sylvestris]
gene_14136	1176	0.08	0.33	2.04439	0.0713814	NA	NA	NA	NA	gi|723678005|ref|XP_010317272.1|//PREDICTED: F-box protein SKIP23-like [Solanum lycopersicum]
gene_14141	1525	0.13	0.38	1.54749	0.0939932	NA	NA	NA	NA	gi|698444903|ref|XP_009766990.1|//PREDICTED: uncharacterized protein LOC104218237, partial [Nicotiana sylvestris]
gene_14150	508	0.28	0.55	0.974005	0.457118	NA	NA	NA	K13648//alpha-1,4-galacturonosyltransferase [EC:2.4.1.43]	gi|698573347|ref|XP_009775386.1|//PREDICTED: galacturonosyltransferase 8 [Nicotiana sylvestris]
gene_14151	284	0.01	0.28	4.80735	0.502432	NA	NA	NA	NA	NA
gene_14154	829	0.01	0.24	4.58496	0.126219	NA	NA	NA	NA	NA
gene_1417	458	0.01	0.16	4	0.502432	NA	NA	NA	NA	NA
gene_14171	685	0.01	0.39	5.2854	0.0632626	NA	NA	NA	NA	NA
gene_14172	686	1.59	3.45	1.11757	0.00819918	NA	NA	NA	K08869//aarF domain-containing kinase	gi|697137225|ref|XP_009622705.1|//PREDICTED: aarF domain-containing protein kinase 4 [Nicotiana tomentosiformis]
gene_14173	157	0.01	0.64	6	0.502432	NA	NA	NA	K15030//translation initiation factor 3 subunit M;K15086//(3S)-linalool synthase [EC:4.2.3.25];K13356//alcohol-forming fatty acyl-CoA reductase [EC:1.2.1.84];K08247//methionine S-methyltransferase [EC:2.1.1.12];K13024//inositol-hexakisphosphate/diphosphoinositol-pentakisphosphate 1-kinase [EC:2.7.4.24]	gi|403397817|gb|AFR43611.1|//reverse transcriptase, partial [Ziziphus jujuba]
gene_14174	1490	0.13	0.21	0.691878	0.512606	NA	NA	NA	NA	NA
gene_14178	515	0.41	0.95	1.2123	0.229708	NA	NA	NA	NA	NA
gene_14180	669	0.2	0.4	1	0.457118	NA	NA	NA	NA	NA
gene_14182	992	0.85	1.45	0.770518	0.0922772	NA	NA	NA	NA	NA
gene_14196	1906	0.01	0.03	1.58496	0.502432	NA	NA	NA	K13457//disease resistance protein RPM1	gi|697100617|ref|XP_009591994.1|//PREDICTED: disease resistance protein RPM1-like [Nicotiana tomentosiformis]
gene_14202	868	0.08	0.23	1.52356	0.378042	NA	NA	NA	NA	NA
gene_14206	918	0.15	0.29	0.95109	0.457118	NA	NA	NA	NA	NA
gene_1421	1044	0.06	0.31	2.36923	0.126601	NA	NA	NA	NA	gi|698479855|ref|XP_009786999.1|//PREDICTED: uncharacterized protein LOC104235029 isoform X1 [Nicotiana sylvestris]
gene_14218	991	0.01	0.07	2.80735	0.502432	NA	NA	NA	K17609//nucleoredoxin [EC:1.8.1.8];K16219//protein N-terminal methyltransferase [EC:2.1.1.244]	gi|697165903|ref|XP_009591761.1|//PREDICTED: uncharacterized protein LOC104088734 [Nicotiana tomentosiformis]
gene_14222	1707	19.26	42.84	1.15335	1.12e-49	NA	NA	NA	K08286//protein-serine/threonine kinase [EC:2.7.11.-];K08282//non-specific serine/threonine protein kinase [EC:2.7.11.1]	gi|698464910|ref|XP_009782548.1|//PREDICTED: serine/threonine-protein kinase OXI1-like [Nicotiana sylvestris]
gene_14224	205	0.01	1.3	7.02237	0.126219	NA	NA	NA	K14696//solute carrier family 30 (zinc transporter), member 9	gi|698535633|ref|XP_009764251.1|//PREDICTED: metal tolerance protein C4-like [Nicotiana sylvestris]
gene_1423	1449	0.09	0.22	1.28951	0.292262	NA	NA	NA	K11649//SWI/SNF related-matrix-associated actin-dependent regulator of chromatin subfamily C;K15030//translation initiation factor 3 subunit M	gi|698536754|ref|XP_009764611.1|//PREDICTED: F-box/kelch-repeat protein At3g06240-like [Nicotiana sylvestris]
gene_14231	1573	0.73	1.17	0.68054	0.115238	NA	NA	NA	NA	gi|697172042|ref|XP_009594958.1|//PREDICTED: F-box/FBD/LRR-repeat protein At1g13570-like isoform X1 [Nicotiana tomentosiformis]
gene_1424	4575	0.06	0.11	0.874469	0.27068	NA	NA	NA	K10532//heparan-alpha-glucosaminide N-acetyltransferase [EC:2.3.1.78]	gi|698588865|ref|XP_009779584.1|//PREDICTED: heparan-alpha-glucosaminide N-acetyltransferase-like [Nicotiana sylvestris]
gene_14244	464	0.09	0.15	0.736966	0.996358	NA	NA	NA	NA	NA
gene_14260	769	0.37	0.61	0.721284	0.392408	NA	NA	NA	NA	NA
gene_14261	515	0.07	0.41	2.5502	0.994688	NA	NA	NA	NA	gi|698560031|ref|XP_009771737.1|//PREDICTED: GDSL esterase/lipase At1g28610-like isoform X1 [Nicotiana sylvestris];gi|698577538|ref|XP_009776502.1|//PREDICTED: uncharacterized protein LOC104226252 [Nicotiana sylvestris]
gene_14263	2151	0.01	0.09	3.16993	0.126219	NA	NA	NA	K15404//aldehyde decarbonylase [EC:4.1.99.5]	gi|697142160|ref|XP_009625188.1|//PREDICTED: protein ECERIFERUM 1-like [Nicotiana tomentosiformis];gi|698526453|ref|XP_009760058.1|//PREDICTED: protein ECERIFERUM 1-like isoform X2 [Nicotiana sylvestris];gi|565376369|ref|XP_006354678.1|//PREDICTED: protein ECERIFERUM 1-like [Solanum tuberosum];gi|565376247|ref|XP_006354618.1|//PREDICTED: protein ECERIFERUM 1-like isoform X2 [Solanum tuberosum]
gene_14264	413	0.18	0.7	1.95936	0.221034	NA	NA	NA	K15404//aldehyde decarbonylase [EC:4.1.99.5]	gi|697120128|ref|XP_009614034.1|//PREDICTED: protein ECERIFERUM 1-like [Nicotiana tomentosiformis]
gene_14266	1050	0.01	0.12	3.58496	0.251826	NA	NA	NA	K10742//DNA replication ATP-dependent helicase Dna2 [EC:3.6.4.12]	gi|698523515|ref|XP_009758569.1|//PREDICTED: DNA replication ATP-dependent helicase/nuclease DNA2-like [Nicotiana sylvestris]
gene_14271	213	0.01	3.44	8.42626	0.00399246	NA	GO:0004386//helicase activity;GO:0043142//single-stranded DNA-dependent ATPase activity;GO:0017108//5'-flap endonuclease activity	GO:0033567//DNA replication, Okazaki fragment processing	K10742//DNA replication ATP-dependent helicase Dna2 [EC:3.6.4.12]	gi|698473235|ref|XP_009784423.1|//PREDICTED: DNA replication ATP-dependent helicase/nuclease dna2-like, partial [Nicotiana sylvestris]
gene_14275	1148	0.01	0.06	2.58496	0.502432	NA	NA	NA	K15404//aldehyde decarbonylase [EC:4.1.99.5]	gi|698494468|ref|XP_009793429.1|//PREDICTED: protein ECERIFERUM 1-like [Nicotiana sylvestris]
gene_14282	1470	0.36	0.82	1.18763	0.053784	NA	NA	NA	K20293//conserved oligomeric Golgi complex subunit 6;K19882//O-palmitoleoyl-L-serine hydrolase [EC:3.1.1.98]	gi|697181570|ref|XP_009599782.1|//PREDICTED: uncharacterized protein LOC104095365 [Nicotiana tomentosiformis]
gene_14284	453	0.16	0.32	1	0.628648	NA	NA	NA	NA	NA
gene_14286	250	0.01	0.66	6.04439	0.251826	NA	NA	NA	NA	gi|698468787|ref|XP_009783435.1|//PREDICTED: craniofacial development protein 2-like [Nicotiana sylvestris]
gene_143	1242	0.21	0.36	0.777608	0.392408	NA	NA	NA	K19042//E3 ubiquitin-protein ligase BOI and related proteins [EC:2.3.2.27]	gi|698500904|ref|XP_009796179.1|//PREDICTED: BOI-related E3 ubiquitin-protein ligase 1-like [Nicotiana sylvestris]
gene_14312	895	0.29	0.46	0.665581	0.347748	NA	NA	NA	NA	gi|697169522|ref|XP_009593654.1|//PREDICTED: uncharacterized protein LOC104090291 [Nicotiana tomentosiformis]
gene_14315	1576	0.4	1.13	1.49825	0.00174354	GO:0016021//integral component of membrane	GO:0005215//transporter activity	GO:0006810//transport	K15283//solute carrier family 35, member E1	gi|697130345|ref|XP_009619233.1|//PREDICTED: glucose-6-phosphate/phosphate translocator 2, chloroplastic-like [Nicotiana tomentosiformis]
gene_14319	1468	0.01	0.05	2.32193	0.502432	NA	NA	NA	K00430//peroxidase [EC:1.11.1.7]	gi|698480152|ref|XP_009787132.1|//PREDICTED: peroxidase 3-like [Nicotiana sylvestris]
gene_14320	1098	0.36	1.48	2.03953	0.00056232	NA	NA	NA	NA	NA
gene_14321	893	1.26	1.92	0.607683	0.179343	NA	NA	NA	NA	NA
gene_14334	525	0.01	0.13	3.70044	0.502432	NA	NA	NA	NA	gi|698532993|ref|XP_009763316.1|//PREDICTED: arabinogalactan peptide 22-like [Nicotiana sylvestris]
gene_14347	675	0.1	0.2	1	0.628648	NA	NA	NA	NA	NA
gene_1435	578	0.24	0.6	1.32193	0.292262	NA	NA	NA	K11968//ariadne-1 [EC:2.3.2.27];K12448//UDP-arabinose 4-epimerase [EC:5.1.3.5]	gi|698571461|ref|XP_009774892.1|//PREDICTED: serine/threonine-protein phosphatase 7 long form homolog [Nicotiana sylvestris]
gene_14358	2260	0.91	1.68	0.884523	0.00372994	NA	NA	NA	K13096//splicing factor 4;K20283//golgin subfamily A member 4;K10406//kinesin family member C2/C3	gi|697179287|ref|XP_009598621.1|//PREDICTED: WPP domain-associated protein-like [Nicotiana tomentosiformis]
gene_14361	1051	3.19	4.95	0.633872	0.020838	NA	NA	NA	NA	gi|698461921|ref|XP_009781878.1|//PREDICTED: N-acetyl-D-glucosamine kinase isoform X2 [Nicotiana sylvestris];gi|698461917|ref|XP_009781877.1|//PREDICTED: N-acetyl-D-glucosamine kinase isoform X1 [Nicotiana sylvestris]
gene_14365	3118	0.38	0.7	0.881356	0.0207948	NA	NA	NA	K18577//mannosylglycoprotein endo-beta-mannosidase [EC:3.2.1.152]	gi|697136508|ref|XP_009622334.1|//PREDICTED: uncharacterized protein LOC104113760 [Nicotiana tomentosiformis]
gene_14367	2912	0.8	1.46	0.867896	0.00264878	NA	NA	NA	K08332//vacuolar protein 8	gi|697176574|ref|XP_009597246.1|//PREDICTED: U-box domain-containing protein 5-like [Nicotiana tomentosiformis]
gene_14368	1831	0.07	0.15	1.09954	0.457118	NA	NA	NA	K04730//interleukin-1 receptor-associated kinase 1 [EC:2.7.11.1];K04733//interleukin-1 receptor-associated kinase 4 [EC:2.7.11.1]	gi|697163162|ref|XP_009590399.1|//PREDICTED: probable receptor-like protein kinase At5g47070 isoform X2 [Nicotiana tomentosiformis];gi|698491583|ref|XP_009792201.1|//PREDICTED: probable receptor-like protein kinase At5g47070 [Nicotiana sylvestris]
gene_14369	763	0.09	0.53	2.558	0.0713814	NA	NA	NA	NA	NA
gene_14376	1301	0.85	1.33	0.645891	0.139472	NA	NA	NA	NA	NA
gene_14379	941	0.21	0.63	1.58496	0.0939932	NA	NA	NA	NA	NA
gene_14399	3583	0.04	0.18	2.16993	0.0229746	NA	NA	NA	NA	gi|698482091|ref|XP_009787993.1|//PREDICTED: uncharacterized protein LOC104235863 [Nicotiana sylvestris];gi|460402755|ref|XP_004246876.1|//PREDICTED: uncharacterized protein LOC101256621 [Solanum lycopersicum]
gene_1440	897	0.01	0.07	2.80735	0.502432	NA	NA	NA	NA	NA
gene_14407	1329	0.92	1.45	0.656347	0.123041	NA	NA	NA	NA	NA
gene_14412	1594	0.52	1.01	0.957772	0.055145	NA	NA	NA	K14442//ATP-dependent RNA helicase DHX36 [EC:3.6.4.13]	gi|698419711|ref|XP_009797077.1|//PREDICTED: tetratricopeptide repeat protein 7A-like isoform X1 [Nicotiana sylvestris]
gene_14413	533	0.22	1.17	2.41093	0.0219148	NA	NA	NA	K14442//ATP-dependent RNA helicase DHX36 [EC:3.6.4.13];K12178//COP9 signalosome complex subunit 4	gi|697168858|ref|XP_009593323.1|//PREDICTED: tetratricopeptide repeat protein 7A-like [Nicotiana tomentosiformis]
gene_14417	3114	0.15	0.28	0.900464	0.214328	NA	NA	NA	K15030//translation initiation factor 3 subunit M	gi|698549019|ref|XP_009768518.1|//PREDICTED: F-box protein At1g30790-like [Nicotiana sylvestris]
gene_14421	1014	0.01	0.06	2.58496	0.502432	NA	NA	NA	NA	NA
gene_14423	993	0.66	1.32	1	0.0728878	NA	NA	NA	K14442//ATP-dependent RNA helicase DHX36 [EC:3.6.4.13]	gi|698419728|ref|XP_009797204.1|//PREDICTED: tetratricopeptide repeat protein 7A-like isoform X2 [Nicotiana sylvestris]
gene_14425	2787	0.03	0.11	1.87447	0.126601	NA	NA	NA	K19613//leucine-rich repeat protein SHOC2;K12818//ATP-dependent RNA helicase DHX8/PRP22 [EC:3.6.4.13];K15078//structure-specific endonuclease subunit SLX1 [EC:3.6.1.-]	gi|698561119|ref|XP_009772039.1|//PREDICTED: uncharacterized protein LOC104222506 [Nicotiana sylvestris];gi|698501036|ref|XP_009796238.1|//PREDICTED: LOW QUALITY PROTEIN: putative disease resistance RPP13-like protein 1 [Nicotiana sylvestris]
gene_1443	970	0.01	0.2	4.32193	0.126219	NA	NA	NA	K19027//zinc finger FYVE domain-containing protein 26;K01870//isoleucyl-tRNA synthetase [EC:6.1.1.5]	gi|698558490|ref|XP_009771303.1|//PREDICTED: dirigent protein 22-like [Nicotiana sylvestris]
gene_14433	2487	0.69	1.06	0.619396	0.055823	GO:0005737//cytoplasm;GO:0005634//nucleus	NA	NA	K08332//vacuolar protein 8	gi|565369040|ref|XP_006351145.1|//PREDICTED: uncharacterized protein LOC102586059 [Solanum tuberosum];gi|697151116|ref|XP_009629772.1|//PREDICTED: uncharacterized protein LOC104119874 [Nicotiana tomentosiformis]
gene_14440	4570	0.11	0.26	1.24101	0.036838	NA	NA	NA	K09841//xanthoxin dehydrogenase [EC:1.1.1.288];K13070//momilactone-A synthase [EC:1.1.1.295]	gi|697128905|ref|XP_009618506.1|//PREDICTED: secoisolariciresinol dehydrogenase-like [Nicotiana tomentosiformis]
gene_14442	993	0.39	0.85	1.12399	0.549234	NA	GO:0008080//N-acetyltransferase activity	NA	NA	gi|697128907|ref|XP_009618507.1|//PREDICTED: histone acetyltransferase MCC1-like [Nicotiana tomentosiformis]
gene_14448	1263	0.36	0.56	0.63743	0.364912	NA	NA	NA	K01051//pectinesterase [EC:3.1.1.11]	gi|697164125|ref|XP_009590877.1|//PREDICTED: probable pectinesterase/pectinesterase inhibitor 51 [Nicotiana tomentosiformis]
gene_14453	1162	0.22	0.95	2.11042	0.0044984	NA	NA	NA	NA	gi|698510593|ref|XP_009800453.1|//PREDICTED: uncharacterized protein LOC104246341 [Nicotiana sylvestris]
gene_14456	1514	0.04	0.08	1	0.628648	NA	NA	NA	K13066//caffeic acid 3-O-methyltransferase [EC:2.1.1.68]	gi|697177779|ref|XP_009597864.1|//PREDICTED: caffeic acid 3-O-methyltransferase-like [Nicotiana tomentosiformis];gi|429114|emb|CAA50561.1|//catechol O-methyltransferase [Nicotiana tabacum]
gene_14464	1427	0.05	0.22	2.1375	0.126601	NA	NA	NA	NA	gi|697122558|ref|XP_009615268.1|//PREDICTED: uncharacterized protein LOC104108017 [Nicotiana tomentosiformis]
gene_14469	2217	2.4	6.38	1.41052	4.92e-11	NA	NA	NA	NA	gi|697183935|ref|XP_009600989.1|//PREDICTED: ALA-interacting subunit 1-like [Nicotiana tomentosiformis]
gene_14473	745	0.61	1.44	1.23919	0.0656366	NA	NA	NA	NA	gi|697169604|ref|XP_009593697.1|//PREDICTED: UPF0420 protein C16orf58 homolog, partial [Nicotiana tomentosiformis]
gene_14474	2404	1.03	1.83	0.829199	0.00454556	NA	NA	NA	NA	gi|697116876|ref|XP_009612363.1|//PREDICTED: uncharacterized protein LOC104105696 isoform X1 [Nicotiana tomentosiformis];gi|697116878|ref|XP_009612364.1|//PREDICTED: uncharacterized protein LOC104105696 isoform X2 [Nicotiana tomentosiformis]
gene_14475	1055	0.01	0.06	2.58496	0.502432	NA	NA	NA	NA	NA
gene_14490	5540	0.53	0.97	0.871992	8.27e-05	NA	NA	NA	K04424//sterile alpha motif and leucine zipper containing kinase AZK [EC:2.7.11.25];K14510//serine/threonine-protein kinase CTR1 [EC:2.7.11.1]	gi|698544759|ref|XP_009767170.1|//PREDICTED: serine/threonine-protein kinase EDR1 isoform X1 [Nicotiana sylvestris];gi|476007180|sp|I1SSI5.1|MAX2A_PETHY//RecName: Full=F-box/LRR-repeat MAX2 homolog A; AltName: Full=F-box and leucine-rich repeat MAX2 homolog A
gene_14491	1045	0.01	0.06	2.58496	0.502432	NA	NA	NA	K05658//ATP-binding cassette, subfamily B (MDR/TAP), member 1 [EC:3.6.3.44];K06883//uncharacterized protein;K02516//type II protein arginine methyltransferase [EC:2.1.1.320];K08064//nuclear transcription factor Y, alpha	gi|698476751|ref|XP_009785655.1|//PREDICTED: uncharacterized protein LOC104233891 [Nicotiana sylvestris]
gene_14510	2226	0.06	0.11	0.874469	0.457118	NA	NA	NA	K18999//RNA polymerase II C-terminal domain phosphatase-like 3/4 [EC:3.1.3.16]	gi|698526576|ref|XP_009760122.1|//PREDICTED: reticulon-like protein B21 [Nicotiana sylvestris]
gene_14518	425	0.34	0.68	1	0.457118	NA	NA	NA	NA	NA
gene_14528	1255	1.19	2.1	0.819428	0.0260952	NA	NA	NA	K14009//B-cell receptor-associated protein 31	gi|698586043|ref|XP_009778813.1|//PREDICTED: uncharacterized protein LOC104228107 [Nicotiana sylvestris]
gene_14533	1118	0.01	0.12	3.58496	0.251826	NA	NA	NA	NA	gi|698515816|ref|XP_009802788.1|//PREDICTED: uncharacterized protein LOC104248258 [Nicotiana sylvestris]
gene_14538	510	0.01	0.14	3.80735	0.502432	NA	NA	NA	NA	NA
gene_14539	382	0.01	0.19	4.24793	0.502432	NA	NA	NA	NA	NA
gene_1454	2231	7.94	12.29	0.630274	1.07e-06	NA	GO:0046556//alpha-L-arabinofuranosidase activity	GO:0046373//L-arabinose metabolic process	K01209//alpha-N-arabinofuranosidase [EC:3.2.1.55]	gi|698519033|ref|XP_009804381.1|//PREDICTED: alpha-L-arabinofuranosidase 1-like isoform X3 [Nicotiana sylvestris];gi|698502335|ref|XP_009796826.1|//PREDICTED: alpha-L-arabinofuranosidase 1-like [Nicotiana sylvestris];gi|16417958|gb|AAL18931.1|AF429985_1//arabinosidase ARA-1 [Solanum lycopersicum]
gene_14547	1993	0.06	0.13	1.11548	0.457118	NA	NA	NA	K00699//glucuronosyltransferase [EC:2.4.1.17];K04628//2-hydroxyacylsphingosine 1-beta-galactosyltransferase [EC:2.4.1.45];K13493//cytokinin-N-glucosyltransferase [EC:2.4.1.-]	gi|697100338|ref|XP_009590620.1|//PREDICTED: 7-deoxyloganetic acid glucosyltransferase-like [Nicotiana tomentosiformis]
gene_14550	1871	0.01	0.1	3.32193	0.126219	NA	NA	NA	NA	gi|971565162|ref|XP_015167954.1|//PREDICTED: protein DA1-related 2 isoform X3 [Solanum tuberosum];gi|697157480|ref|XP_009587495.1|//PREDICTED: protein DA1-related 2-like isoform X1 [Nicotiana tomentosiformis]
gene_14557	2263	0.01	0.22	4.45943	0.00399246	NA	NA	NA	K00382//dihydrolipoamide dehydrogenase [EC:1.8.1.4]	gi|697108242|ref|XP_009607973.1|//PREDICTED: dihydrolipoyl dehydrogenase 2, chloroplastic-like [Nicotiana tomentosiformis]
gene_14559	635	3.68	6.97	0.921453	0.00194243	GO:0005665//DNA-directed RNA polymerase II, core complex;GO:0005730//nucleolus	GO:0008270//zinc ion binding;GO:0003676//nucleic acid binding;GO:0003899//DNA-directed RNA polymerase activity	GO:0001193//maintenance of transcriptional fidelity during DNA-templated transcription elongation from RNA polymerase II promoter;GO:0006283//transcription-coupled nucleotide-excision repair;GO:0006367//transcription initiation from RNA polymerase II promoter	K03017//DNA-directed RNA polymerase II subunit RPB9	gi|460388444|ref|XP_004239877.1|//PREDICTED: DNA-directed RNA polymerases II, IV and V subunit 9A [Solanum lycopersicum]
gene_14574	1878	0.03	0.1	1.73697	0.378042	NA	GO:0046872//metal ion binding;GO:0003993//acid phosphatase activity	GO:0016311//dephosphorylation	K14407//cleavage stimulation factor subunit 2	gi|698507365|ref|XP_009799030.1|//PREDICTED: bifunctional purple acid phosphatase 26-like [Nicotiana sylvestris]
gene_14577	2288	0.01	0.03	1.58496	0.502432	NA	NA	NA	K10406//kinesin family member C2/C3	gi|698487194|ref|XP_009790278.1|//PREDICTED: receptor-like protein 12 isoform X1 [Nicotiana sylvestris]
gene_14579	1090	0.01	0.18	4.16993	0.126219	NA	NA	NA	K19040//E3 ubiquitin-protein ligase ATL10/75/76/77/78 [EC:2.3.2.27]	gi|698455455|ref|XP_009780401.1|//PREDICTED: RING-H2 finger protein ATL78-like [Nicotiana sylvestris]
gene_14586	630	23.35	39.03	0.741161	0.000167	NA	NA	NA	NA	gi|697173437|ref|XP_009595642.1|//PREDICTED: uncharacterized protein LOC104091908 [Nicotiana tomentosiformis]
gene_14587	895	0.01	0.29	4.85798	0.0632626	NA	NA	NA	NA	gi|698483392|ref|XP_009788564.1|//PREDICTED: uncharacterized protein LOC104236351 [Nicotiana sylvestris]
gene_14589	690	0.01	0.2	4.32193	0.251826	NA	NA	NA	NA	NA
gene_14590	1295	0.03	0.35	3.54432	0.0397504	NA	NA	NA	NA	gi|698514657|ref|XP_009802197.1|//PREDICTED: uncharacterized protein LOC104247792 [Nicotiana sylvestris];gi|723717075|ref|XP_010324045.1|//PREDICTED: uncharacterized protein LOC104648455 [Solanum lycopersicum]
gene_14591	2866	0.02	0.04	1	0.628648	NA	NA	NA	NA	NA
gene_14597	2899	0.01	0.13	3.70044	0.0158926	NA	NA	NA	NA	gi|698453839|ref|XP_009780040.1|//PREDICTED: uncharacterized protein LOC104229154 [Nicotiana sylvestris]
gene_14611	1997	0.1	0.28	1.48543	0.0939932	NA	NA	NA	NA	gi|698521861|ref|XP_009757738.1|//PREDICTED: uncharacterized protein LOC104210521 isoform X3 [Nicotiana sylvestris]
gene_14619	647	0.01	0.11	3.45943	0.502432	NA	NA	NA	NA	NA
gene_14620	490	0.15	0.43	1.51937	0.378042	NA	NA	NA	NA	NA
gene_14621	447	0.01	0.16	4	0.502432	NA	NA	NA	NA	NA
gene_14629	518	0.14	0.78	2.47805	0.126601	NA	NA	NA	K03350//anaphase-promoting complex subunit 3	gi|697095053|ref|XP_009609432.1|//PREDICTED: uncharacterized protein LOC104103249 [Nicotiana tomentosiformis]
gene_14634	870	3.36	6.82	1.02131	4.64	NA	NA	NA	K07204//regulatory associated protein of mTOR	gi|697139440|ref|XP_009623809.1|//PREDICTED: regulatory-associated protein of TOR 1-like isoform X3 [Nicotiana tomentosiformis]
gene_14636	957	0.01	0.27	4.75489	0.0632626	NA	NA	NA	NA	gi|565402836|ref|XP_006366876.1|//PREDICTED: protein LURP-one-related 15-like [Solanum tuberosum]
gene_14641	1010	0.01	0.06	2.58496	0.502432	NA	NA	NA	NA	NA
gene_14654	860	0.22	0.61	1.47131	0.229708	NA	NA	NA	NA	NA
gene_1466	2386	0.03	0.11	1.87447	0.221034	NA	NA	NA	K09493//T-complex protein 1 subunit alpha;K10706//senataxin [EC:3.6.4.-];K09494//T-complex protein 1 subunit beta;K03453//bile acid:Na+ symporter, BASS family;K13430//serine/threonine-protein kinase PBS1 [EC:2.7.11.1]	gi|698547461|ref|XP_009768040.1|//PREDICTED: uncharacterized protein LOC104219108 [Nicotiana sylvestris]
gene_14661	416	0.53	2.97	2.4864	0.00154604	NA	NA	NA	NA	NA
gene_14698	701	0.78	1.35	0.791413	0.214328	NA	NA	NA	K11826//AP-2 complex subunit mu-1	gi|723710320|ref|XP_010322865.1|//PREDICTED: AP-2 complex subunit mu isoform X1 [Solanum lycopersicum]
gene_147	1032	0.19	0.32	0.752072	0.512606	NA	NA	NA	NA	NA
gene_14701	416	0.18	0.52	1.53051	0.378042	NA	NA	NA	NA	NA
gene_14702	2531	0.01	0.02	1	0.502432	NA	NA	NA	K18195//rhamnogalacturonan endolyase [EC:4.2.2.23]	gi|698572404|ref|XP_009775134.1|//PREDICTED: uncharacterized protein LOC104225070 [Nicotiana sylvestris]
gene_14714	2490	0.15	0.29	0.95109	0.242036	NA	NA	NA	NA	NA
gene_14717	375	0.2	0.4	1	0.628648	NA	NA	NA	K17065//dynamin 1-like protein [EC:3.6.5.5]	gi|698550105|ref|XP_009768867.1|//PREDICTED: dynamin-related protein 3A-like isoform X1 [Nicotiana sylvestris]
gene_14727	2106	0.09	0.26	1.53051	0.148358	GO:0005737//cytoplasm	GO:0000287//magnesium ion binding;GO:0010333//terpene synthase activity	GO:0016114//terpenoid biosynthetic process;GO:0006952//defense response	K14182//vetispiradiene synthase [EC:4.2.3.21]	gi|698532025|ref|XP_009762840.1|//PREDICTED: 5-epi-aristolochene synthase-like isoform X1 [Nicotiana sylvestris]
gene_14731	536	0.01	0.26	4.70044	0.251826	NA	NA	NA	NA	NA
gene_14743	262	0.32	1.24	1.9542	0.221034	NA	NA	NA	NA	NA
gene_14768	580	1.08	1.69	0.645992	0.313168	NA	NA	NA	NA	gi|698528535|ref|XP_009761100.1|//PREDICTED: interferon-induced guanylate-binding protein 1-like [Nicotiana sylvestris]
gene_14777	706	0.23	0.38	0.724366	0.457118	NA	NA	NA	K10901//bloom syndrome protein [EC:3.6.4.12]	gi|697190879|ref|XP_009604505.1|//PREDICTED: uncharacterized protein LOC104099273 isoform X2 [Nicotiana tomentosiformis];gi|697190873|ref|XP_009604502.1|//PREDICTED: uncharacterized protein LOC104099273 isoform X1 [Nicotiana tomentosiformis]
gene_14787	500	0.25	0.42	0.748461	0.692058	GO:0045239//tricarboxylic acid cycle enzyme complex	GO:0004333//fumarate hydratase activity	GO:0006106//fumarate metabolic process;GO:0006099//tricarboxylic acid cycle	K01679//fumarate hydratase, class II [EC:4.2.1.2]	gi|698584159|ref|XP_009778286.1|//PREDICTED: fumarate hydratase 1, mitochondrial-like [Nicotiana sylvestris]
gene_14800	3949	0.01	0.03	1.58496	0.251826	NA	NA	NA	K00770//1,4-beta-D-xylan synthase [EC:2.4.2.24]	gi|697130175|ref|XP_009619151.1|//PREDICTED: cellulose synthase-like protein D5 [Nicotiana tomentosiformis]
gene_14808	253	0.01	0.65	6.02237	0.251826	NA	NA	NA	NA	gi|697146341|ref|XP_009627321.1|//PREDICTED: uncharacterized protein LOC104117895 [Nicotiana tomentosiformis]
gene_14815	1398	0.14	0.27	0.947533	0.347748	NA	NA	NA	NA	gi|697115672|ref|XP_009611747.1|//PREDICTED: uncharacterized protein LOC104105199 [Nicotiana tomentosiformis]
gene_14822	221	0.01	0.39	5.2854	0.502432	NA	NA	NA	NA	NA
gene_14823	811	0.17	0.49	1.52725	0.292262	NA	NA	NA	NA	gi|697171696|ref|XP_009594778.1|//PREDICTED: uncharacterized protein LOC104091203 [Nicotiana tomentosiformis]
gene_14825	2607	0.14	0.77	2.45943	1.53	NA	NA	NA	K09286//EREBP-like factor	gi|697166652|ref|XP_009592157.1|//PREDICTED: ethylene-responsive transcription factor ERF054-like [Nicotiana tomentosiformis]
gene_14830	821	0.01	0.24	4.58496	0.126219	NA	NA	NA	NA	gi|698511688|ref|XP_009800916.1|//PREDICTED: dolichyl-diphosphooligosaccharide--protein glycosyltransferase subunit 2-like [Nicotiana sylvestris]
gene_14842	1247	1.77	4.91	1.47197	0.00576	NA	NA	NA	NA	NA
gene_14849	1115	37.88	62.85	0.730476	2.68e-20	NA	NA	NA	NA	gi|698480970|ref|XP_009787503.1|//PREDICTED: uncharacterized protein LOC104235440 [Nicotiana sylvestris]
gene_14859	1704	0.01	0.19	4.24793	0.0317082	NA	NA	NA	NA	NA
gene_14871	1242	0.01	0.05	2.32193	0.502432	NA	NA	NA	NA	gi|698458945|ref|XP_009781178.1|//PREDICTED: flocculation protein FLO11-like [Nicotiana sylvestris]
gene_14875	1450	0.2	0.31	0.632268	0.392408	NA	NA	NA	NA	gi|698501743|ref|XP_009796562.1|//PREDICTED: putative late blight resistance protein homolog R1B-16 [Nicotiana sylvestris]
gene_14882	403	0.11	0.72	2.71049	0.221034	NA	NA	NA	K15443//tRNA (guanine-N(7)-)-methyltransferase subunit TRM82	gi|698524458|ref|XP_009759038.1|//PREDICTED: tRNA (guanine-N(7)-)-methyltransferase non-catalytic subunit wdr4 isoform X1 [Nicotiana sylvestris]
gene_1489	143	0.01	1.48	7.20945	0.251826	NA	NA	NA	NA	gi|747098613|ref|XP_011097327.1|//PREDICTED: uncharacterized protein LOC105176279 [Sesamum indicum]
gene_149	2100	0.09	0.17	0.917538	0.512606	NA	GO:0046872//metal ion binding	NA	NA	gi|703117712|ref|XP_010101441.1|//Zinc finger MYND domain-containing protein 15 [Morus notabilis]
gene_14904	4267	0.01	0.04	2	0.378042	NA	NA	NA	NA	NA
gene_14905	1037	0.01	0.19	4.24793	0.126219	NA	NA	NA	K12581//CCR4-NOT transcription complex subunit 7/8	gi|698511776|ref|XP_009800955.1|//PREDICTED: uncharacterized protein LOC104246773 [Nicotiana sylvestris]
gene_14907	405	0.18	0.54	1.58496	0.378042	NA	NA	NA	NA	gi|698563476|ref|XP_009772709.1|//PREDICTED: craniofacial development protein 2-like [Nicotiana sylvestris]
gene_14909	248	0.34	0.67	0.978626	0.628648	NA	NA	NA	NA	NA
gene_14913	981	4.57	7.67	0.747032	0.000408136	NA	NA	NA	K08900//mitochondrial chaperone BCS1	gi|698532505|ref|XP_009763079.1|//PREDICTED: uncharacterized protein LOC104215037 [Nicotiana sylvestris]
gene_14917	861	4.41	8.13	0.882477	0.000131965	NA	NA	NA	NA	gi|698505668|ref|XP_009798271.1|//PREDICTED: kirola-like [Nicotiana sylvestris]
gene_14929	2134	0.01	0.03	1.58496	0.502432	NA	NA	NA	K12126//phytochrome-interacting factor 3;K16189//phytochrome-interacting factor 4;K11253//histone H3	gi|697134504|ref|XP_009621298.1|//PREDICTED: transcription factor bHLH78-like isoform X2 [Nicotiana tomentosiformis];gi|698521836|ref|XP_009757727.1|//PREDICTED: transcription factor bHLH62-like [Nicotiana sylvestris]
gene_14939	6852	0.01	0.02	1	0.251826	NA	NA	NA	NA	NA
gene_14948	2136	0.59	1.85	1.64874	1.77	GO:0016021//integral component of membrane	NA	NA	NA	gi|697171045|ref|XP_009594450.1|//PREDICTED: protein trichome birefringence-like 14 [Nicotiana tomentosiformis];gi|702458892|ref|XP_010027632.1|//PREDICTED: protein trichome birefringence-like 14 [Eucalyptus grandis];gi|565391888|ref|XP_006361642.1|//PREDICTED: protein trichome birefringence-like 14 [Solanum tuberosum]
gene_1495	2505	1.4	2.27	0.697265	0.00566526	NA	NA	NA	K19525//vacuolar protein sorting-associated protein 13A/C;K03386//peroxiredoxin (alkyl hydroperoxide reductase subunit C) [EC:1.11.1.15];K13217//pre-mRNA-processing factor 39	gi|697179206|ref|XP_009598580.1|//PREDICTED: uncharacterized protein LOC104094361 [Nicotiana tomentosiformis]
gene_14955	940	0.01	0.07	2.80735	0.502432	NA	NA	NA	K00430//peroxidase [EC:1.11.1.7];K02184//formin 2	gi|698543486|ref|XP_009766757.1|//PREDICTED: proline-rich receptor-like protein kinase PERK10 [Nicotiana sylvestris]
gene_14963	1194	0.11	0.25	1.18442	0.457118	NA	NA	NA	NA	NA
gene_14993	4767	0.07	0.13	0.893085	0.213696	NA	NA	NA	K15867//activity-regulated cytoskeleton-associated protein;K19882//O-palmitoleoyl-L-serine hydrolase [EC:3.1.1.98];K20293//conserved oligomeric Golgi complex subunit 6	gi|697156800|ref|XP_009587154.1|//PREDICTED: uncharacterized protein LOC104084900 [Nicotiana tomentosiformis]
gene_1500	2263	0.06	0.17	1.5025	0.18209	NA	NA	NA	NA	NA
gene_15002	2201	0.01	0.23	4.52356	0.00399246	NA	NA	NA	K15292//syntaxin-binding protein 1;K10955//intestinal mucin-2;K00430//peroxidase [EC:1.11.1.7]	gi|697125802|ref|XP_009616925.1|//PREDICTED: mucin-2-like [Nicotiana tomentosiformis]
gene_15010	685	0.01	0.39	5.2854	0.0632626	NA	NA	NA	NA	NA
gene_15011	1604	0.01	0.04	2	0.502432	NA	NA	NA	NA	gi|697189857|ref|XP_009603989.1|//PREDICTED: uncharacterized protein LOC104098861 [Nicotiana tomentosiformis]
gene_15016	409	0.01	0.18	4.16993	0.502432	NA	NA	NA	K13420//LRR receptor-like serine/threonine-protein kinase FLS2 [EC:2.7.11.1];K03021//DNA-directed RNA polymerase III subunit RPC2 [EC:2.7.7.6];K13023//carboxypeptidase N regulatory subunit;K10406//kinesin family member C2/C3	gi|697141932|ref|XP_009625079.1|//PREDICTED: receptor-like protein 12 [Nicotiana tomentosiformis]
gene_15020	546	0.13	0.51	1.97199	0.221034	NA	NA	NA	NA	NA
gene_15021	642	2.78	4.56	0.713949	0.055823	NA	NA	NA	K09561//STIP1 homology and U-box containing protein 1 [EC:2.3.2.27]	gi|698530243|ref|XP_009761945.1|//PREDICTED: E3 ubiquitin-protein ligase CHIP-like isoform X1 [Nicotiana sylvestris]
gene_15024	1240	0.01	0.1	3.32193	0.251826	NA	NA	NA	NA	gi|698503430|ref|XP_009797309.1|//PREDICTED: uncharacterized protein LOC104243756 [Nicotiana sylvestris]
gene_15027	587	0.01	0.23	4.52356	0.251826	NA	NA	NA	NA	gi|697110632|ref|XP_009609183.1|//PREDICTED: uncharacterized protein LOC104103021 [Nicotiana tomentosiformis]
gene_15041	701	0.06	0.96	4	0.0065059	NA	NA	NA	K13161//heterogeneous nuclear ribonucleoprotein R	gi|698521273|ref|XP_009757445.1|//PREDICTED: uncharacterized protein LOC104210286 isoform X1 [Nicotiana sylvestris]
gene_15042	262	0.01	0.93	6.53916	0.126219	NA	NA	NA	NA	NA
gene_15053	879	0.23	0.6	1.38333	0.148358	NA	NA	NA	NA	NA
gene_15054	822	0.16	0.48	1.58496	0.292262	NA	NA	NA	NA	gi|697141819|ref|XP_009625024.1|//PREDICTED: uncharacterized protein LOC104115982 isoform X1 [Nicotiana tomentosiformis]
gene_15062	1333	1.31	2.21	0.75448	0.0279694	NA	NA	NA	K17888//ubiquitin-like-conjugating enzyme ATG10, animal type	gi|698487340|ref|XP_009790336.1|//PREDICTED: ubiquitin-like-conjugating enzyme ATG10 isoform X2 [Nicotiana sylvestris];gi|698487338|ref|XP_009790334.1|//PREDICTED: ubiquitin-like-conjugating enzyme ATG10 isoform X1 [Nicotiana sylvestris]
gene_15066	707	0.1	0.29	1.53605	0.378042	NA	NA	NA	K20168//TBC1 domain family member 15;K18195//rhamnogalacturonan endolyase [EC:4.2.2.23];K15115//solute carrier family 25 (mitochondrial folate transporter), member 32	gi|698491831|ref|XP_009792314.1|//PREDICTED: uncharacterized protein LOC104239383 [Nicotiana sylvestris]
gene_15067	1140	0.23	0.4	0.798366	0.392408	NA	NA	NA	NA	NA
gene_15071	735	0.09	0.55	2.61143	0.0158926	NA	NA	NA	NA	gi|698476207|ref|XP_009785434.1|//PREDICTED: uncharacterized protein LOC104233698 [Nicotiana sylvestris]
gene_1508	5962	1.24	2	0.68966	2.56	NA	NA	NA	K14457//2-acylglycerol O-acyltransferase 2 [EC:2.3.1.22];K09493//T-complex protein 1 subunit alpha	gi|698492386|ref|XP_009792545.1|//PREDICTED: uncharacterized protein LOC104239580 [Nicotiana sylvestris]
gene_15082	988	0.13	0.2	0.621488	0.692058	NA	NA	NA	NA	NA
gene_15083	309	0.01	0.25	4.64386	0.502432	NA	NA	NA	NA	NA
gene_15084	573	0.01	0.13	3.70044	0.502432	NA	NA	NA	NA	NA
gene_15087	1292	0.17	0.37	1.12199	0.229708	NA	NA	NA	NA	gi|698540005|ref|XP_009765616.1|//PREDICTED: transcription factor GTE11-like isoform X1 [Nicotiana sylvestris]
gene_15090	1134	0.35	0.63	0.847997	0.337374	NA	NA	NA	K17099//annexin A13;K17095//annexin A7/11	gi|697112277|ref|XP_009610015.1|//PREDICTED: annexin D3-like isoform X2 [Nicotiana tomentosiformis]
gene_15103	1587	0.16	0.32	1	0.27068	NA	NA	NA	NA	gi|971565082|ref|XP_015167937.1|//PREDICTED: brassinosteroid LRR receptor kinase-like [Solanum tuberosum]
gene_15105	378	1.98	3.33	0.750022	0.189244	NA	NA	NA	K14569//ribosome biogenesis protein BMS1	gi|698527944|ref|XP_009760818.1|//PREDICTED: ribosome biogenesis protein BMS1 homolog [Nicotiana sylvestris]
gene_15109	647	1.27	2.1	0.725561	0.16701	NA	NA	NA	K10683//BRCA1-associated RING domain protein 1;K11000//callose synthase [EC:2.4.1.-];K17285//selenium-binding protein 1;K03452//magnesium/proton exchanger	gi|698527933|ref|XP_009760813.1|//PREDICTED: pentatricopeptide repeat-containing protein At3g49170, chloroplastic isoform X1 [Nicotiana sylvestris]
gene_15122	1151	0.85	1.52	0.838537	0.0683712	NA	NA	NA	K07025//putative hydrolase of the HAD superfamily	gi|698537485|ref|XP_009764836.1|//PREDICTED: uncharacterized protein C24B11.05 [Nicotiana sylvestris]
gene_15125	942	0.01	0.35	5.12928	0.0317082	NA	NA	NA	NA	gi|698500552|ref|XP_009796025.1|//PREDICTED: uncharacterized protein LOC104242657 [Nicotiana sylvestris]
gene_15135	2418	0.01	0.03	1.58496	0.502432	NA	NA	NA	K14611//solute carrier family 23 (nucleobase transporter), member 1/2	gi|697104677|ref|XP_009606140.1|//PREDICTED: nucleobase-ascorbate transporter 4-like [Nicotiana tomentosiformis]
gene_15138	1096	0.83	1.72	1.05123	0.0235984	NA	NA	NA	NA	gi|697127270|ref|XP_009617677.1|//PREDICTED: uncharacterized protein LOC104109973 [Nicotiana tomentosiformis]
gene_15139	1742	0.35	0.58	0.728698	0.253016	NA	NA	NA	K09761//16S rRNA (uracil1498-N3)-methyltransferase [EC:2.1.1.193]	gi|697127268|ref|XP_009617676.1|//PREDICTED: uncharacterized protein LOC104109972 [Nicotiana tomentosiformis]
gene_1514	2020	0.03	0.12	2	0.221034	NA	NA	NA	K08869//aarF domain-containing kinase	gi|697121219|ref|XP_009614580.1|//PREDICTED: uncharacterized aarF domain-containing protein kinase 1 isoform X2 [Nicotiana tomentosiformis];gi|971585648|ref|XP_015160568.1|//PREDICTED: LOW QUALITY PROTEIN: uncharacterized protein slr0889-like [Solanum tuberosum];gi|697121217|ref|XP_009614579.1|//PREDICTED: uncharacterized aarF domain-containing protein kinase 1 isoform X1 [Nicotiana tomentosiform…
gene_15140	542	39.09	65.15	0.736966	5.85e-08	NA	NA	NA	NA	gi|697127266|ref|XP_009617675.1|//PREDICTED: phytosulfokines-like [Nicotiana tomentosiformis]
gene_15142	3988	0.09	0.3	1.73697	0.00969386	NA	NA	NA	K05909//laccase [EC:1.10.3.2];K00620//glutamate N-acetyltransferase / amino-acid N-acetyltransferase [EC:2.3.1.35 2.3.1.1];K18195//rhamnogalacturonan endolyase [EC:4.2.2.23]	gi|697188169|ref|XP_009603118.1|//PREDICTED: uncharacterized protein LOC104098156 [Nicotiana tomentosiformis]
gene_15157	2662	0.07	0.12	0.777608	0.512606	GO:0016021//integral component of membrane;GO:0005886//plasma membrane	GO:0042626//ATPase activity, coupled to transmembrane movement of substances;GO:0005524//ATP binding	GO:0055085//transmembrane transport	K05681//ATP-binding cassette, subfamily G (WHITE), member 2	gi|970001931|ref|XP_015060109.1|//PREDICTED: ABC transporter G family member 22-like [Solanum pennellii];gi|698502266|ref|XP_009796795.1|//PREDICTED: ABC transporter G family member 22-like isoform X1 [Nicotiana sylvestris]
gene_15169	929	0.01	0.07	2.80735	0.502432	NA	NA	NA	K17479//glutaredoxin domain-containing cysteine-rich protein 1	gi|698522589|ref|XP_009758115.1|//PREDICTED: uncharacterized protein At5g39865-like [Nicotiana sylvestris]
gene_15182	767	0.18	0.61	1.76081	0.111093	NA	NA	NA	NA	NA
gene_15183	1903	0.33	0.73	1.14543	0.0922772	NA	NA	NA	K06276//3-phosphoinositide dependent protein kinase-1 [EC:2.7.11.1]	gi|697167479|ref|XP_009592600.1|//PREDICTED: 3-phosphoinositide-dependent protein kinase 2-like isoform X4 [Nicotiana tomentosiformis]
gene_15195	4002	0.01	0.07	2.80735	0.0632626	NA	NA	NA	K03255//protein TIF31	gi|697125648|ref|XP_009616849.1|//PREDICTED: clustered mitochondria protein isoform X2 [Nicotiana tomentosiformis]
gene_1520	888	0.09	0.82	3.18763	0.00351158	NA	NA	NA	K01194//alpha,alpha-trehalase [EC:3.2.1.28]	gi|697099313|ref|XP_009631148.1|//PREDICTED: uncharacterized protein LOC104120969 [Nicotiana tomentosiformis]
gene_15209	4930	0.53	0.93	0.811238	0.00792692	NA	NA	NA	K03255//protein TIF31	gi|697125652|ref|XP_009616851.1|//PREDICTED: clustered mitochondria protein isoform X4 [Nicotiana tomentosiformis];gi|565353344|ref|XP_006343592.1|//PREDICTED: clustered mitochondria protein homolog [Solanum tuberosum];gi|697125650|ref|XP_009616850.1|//PREDICTED: clustered mitochondria protein isoform X3 [Nicotiana tomentosiformis]
gene_1521	1044	0.19	0.5	1.39593	0.148358	NA	NA	NA	NA	gi|698450701|ref|XP_009776034.1|//PREDICTED: rhodanese-like domain-containing protein 14, chloroplastic [Nicotiana sylvestris]
gene_15214	306	0.26	0.51	0.971986	0.628648	NA	NA	NA	NA	NA
gene_15225	1208	0.21	0.36	0.777608	0.347748	NA	NA	NA	NA	NA
gene_15232	1035	0.19	0.57	1.58496	0.0939932	NA	NA	NA	NA	NA
gene_15236	859	2.11	3.46	0.713529	0.146412	NA	NA	NA	NA	NA
gene_15237	1387	0.01	0.23	4.52356	0.0317082	NA	NA	NA	NA	NA
gene_1524	327	0.24	0.7	1.54432	0.378042	NA	NA	NA	K16329//pseudouridylate synthase [EC:4.2.1.70]	gi|698482479|ref|XP_009788157.1|//PREDICTED: pseudouridine-metabolizing bifunctional protein C1861.05 isoform X1 [Nicotiana sylvestris]
gene_15241	729	0.55	0.92	0.742202	0.213696	NA	NA	NA	NA	NA
gene_15244	1334	0.01	0.05	2.32193	0.502432	NA	NA	NA	NA	NA
gene_15245	1183	0.01	0.05	2.32193	0.502432	NA	NA	NA	NA	NA
gene_1525	1840	0.01	0.07	2.80735	0.251826	NA	NA	NA	K12811//ATP-dependent RNA helicase DDX46/PRP5 [EC:3.6.4.13];K12822//RNA-binding protein 25	gi|565390425|ref|XP_006360938.1|//PREDICTED: stress response protein NST1-like [Solanum tuberosum];gi|697146098|ref|XP_009627188.1|//PREDICTED: probable magnesium transporter NIPA2 [Nicotiana tomentosiformis]
gene_15252	2372	0.03	0.08	1.41504	0.378042	NA	NA	NA	NA	NA
gene_15255	588	0.01	0.12	3.58496	0.502432	NA	NA	NA	NA	NA
gene_15256	782	0.01	0.09	3.16993	0.502432	NA	NA	NA	NA	gi|697098434|ref|XP_009626673.1|//PREDICTED: xyloglucan endotransglucosylase/hydrolase protein 24-like [Nicotiana tomentosiformis]
gene_1526	663	0.1	0.72	2.848	0.0397504	NA	NA	NA	NA	gi|698496536|ref|XP_009794312.1|//PREDICTED: uncharacterized protein LOC104241095 [Nicotiana sylvestris]
gene_15262	786	3.33	6.02	0.854241	0.00243602	NA	NA	NA	NA	NA
gene_15267	3484	1.17	2.67	1.19033	0.0375	NA	NA	NA	K06119//sulfoquinovosyltransferase [EC:2.4.1.-]	gi|698499468|ref|XP_009795556.1|//PREDICTED: uncharacterized protein LOC104242230 [Nicotiana sylvestris];gi|565352353|ref|XP_006343109.1|//PREDICTED: uncharacterized protein LOC102601346 [Solanum tuberosum]
gene_15269	1397	0.01	2.29	7.8392	1.01e-09	NA	NA	NA	NA	gi|698454494|ref|XP_009780180.1|//PREDICTED: uncharacterized protein LOC104229265 [Nicotiana sylvestris]
gene_15272	2022	0.01	4	8.64386	4.02e-34	NA	NA	NA	NA	gi|698499470|ref|XP_009795557.1|//PREDICTED: F-box/kelch-repeat protein At1g80440-like [Nicotiana sylvestris]
gene_15277	2494	0.78	1.61	1.04551	0.000735376	NA	NA	NA	K14165//atypical dual specificity phosphatase [EC:3.1.3.16 3.1.3.48];K07199//5'-AMP-activated protein kinase, regulatory beta subunit	gi|565348656|ref|XP_006341322.1|//PREDICTED: phosphoglucan phosphatase LSF1, chloroplastic isoform X2 [Solanum tuberosum]
gene_15281	1045	0.13	0.37	1.50901	0.18209	NA	NA	NA	NA	NA
gene_15287	784	0.09	0.17	0.917538	0.628648	NA	NA	NA	K07739//elongator complex protein 3 [EC:2.3.1.48];K07305//peptide-methionine (R)-S-oxide reductase [EC:1.8.4.12];K01265//methionyl aminopeptidase [EC:3.4.11.18];K03549//KUP system potassium uptake protein;K01592//tyrosine decarboxylase [EC:4.1.1.25]	gi|163955688|gb|ABY49842.1|//hypothetical protein [Vitis hybrid cultivar]
gene_153	812	0.01	0.25	4.64386	0.126219	GO:0016021//integral component of membrane	GO:0015238//drug transmembrane transporter activity;GO:0015297//antiporter activity	GO:0006855//drug transmembrane transport	K03327//multidrug resistance protein, MATE family	gi|698527548|ref|XP_009760618.1|//PREDICTED: LOW QUALITY PROTEIN: protein TRANSPARENT TESTA 12 [Nicotiana sylvestris]
gene_1531	1509	1.05	2.35	1.16227	0.027897	NA	NA	NA	NA	gi|255629655|gb|ACU15175.1|//unknown [Glycine max]
gene_15314	424	2.07	3.92	0.921223	0.067397	NA	NA	NA	NA	NA
gene_15317	785	1.8	3.06	0.765535	0.0500626	NA	NA	NA	K13098//RNA-binding protein FUS	gi|823256473|ref|XP_012460885.1|//PREDICTED: putative glycine-rich cell wall structural protein 1 isoform X1 [Gossypium raimondii]
gene_15321	614	6.74	10.25	0.604803	0.0103112	NA	NA	NA	NA	NA
gene_15325	841	0.01	0.24	4.58496	0.126219	NA	NA	NA	NA	NA
gene_1533	961	1.06	1.91	0.849508	0.0750808	NA	NA	NA	NA	NA
gene_15332	1286	0.16	0.3	0.906891	0.992878	NA	NA	NA	K16302//metal transporter CNNM;K15449//tRNA wybutosine-synthesizing protein 1 [EC:4.1.3.44]	gi|697166175|ref|XP_009591906.1|//PREDICTED: probable methyltransferase PMT2 [Nicotiana tomentosiformis];gi|565376586|ref|XP_006354784.1|//PREDICTED: probable methyltransferase PMT2-like [Solanum tuberosum]
gene_15335	1810	0.01	0.03	1.58496	0.502432	NA	NA	NA	K16221//transcription factor TCP21 (protein CCA1 HIKING EXPEDITION)	gi|697120622|ref|XP_009614274.1|//PREDICTED: transcription factor TCP14-like [Nicotiana tomentosiformis]
gene_15336	2504	0.03	0.05	0.736966	0.628648	NA	NA	NA	K05278//flavonol synthase [EC:1.14.11.23]	gi|697171272|ref|XP_009594565.1|//PREDICTED: putative inactive flavonol synthase 2 [Nicotiana tomentosiformis]
gene_15337	449	1.59	3.34	1.07082	0.98722	NA	NA	NA	K11290//template-activating factor I	gi|697171270|ref|XP_009594564.1|//PREDICTED: NAP1-related protein 2-like [Nicotiana tomentosiformis]
gene_15349	690	0.01	0.1	3.32193	0.502432	NA	NA	NA	NA	NA
gene_15350	2061	0.01	0.03	1.58496	0.502432	NA	NA	NA	NA	NA
gene_15353	1005	0.01	0.06	2.58496	0.502432	NA	NA	NA	NA	gi|697184772|ref|XP_009601404.1|//PREDICTED: GDSL esterase/lipase At4g10955-like [Nicotiana tomentosiformis]
gene_1536	1123	0.01	0.06	2.58496	0.502432	NA	NA	NA	K08770//ubiquitin C	gi|460378601|ref|XP_004235058.1|//PREDICTED: polyubiquitin-like [Solanum lycopersicum]
gene_15363	1350	0.01	0.05	2.32193	0.502432	NA	NA	NA	NA	NA
gene_15366	352	1.28	2.77	1.11374	0.065091	NA	NA	NA	NA	NA
gene_15371	1539	0.12	0.25	1.05889	0.347748	NA	NA	NA	NA	NA
gene_15372	590	0.01	0.12	3.58496	0.502432	NA	NA	NA	NA	gi|147795803|emb|CAN69783.1|//hypothetical protein VITISV_012616 [Vitis vinifera]
gene_15392	1600	0.6	0.91	0.600904	0.274908	GO:0009507//chloroplast	GO:0008483//transaminase activity;GO:0042802//identical protein binding;GO:0030170//pyridoxal phosphate binding	NA	K16871//4-aminobutyrate---pyruvate transaminase [EC:2.6.1.96]	gi|697112819|ref|XP_009610292.1|//PREDICTED: gamma aminobutyrate transaminase 3, chloroplastic isoform X2 [Nicotiana tomentosiformis];gi|697112817|ref|XP_009610291.1|//PREDICTED: gamma aminobutyrate transaminase 3, chloroplastic isoform X1 [Nicotiana tomentosiformis]
gene_15425	1366	0.11	0.33	1.58496	0.229708	NA	NA	NA	NA	gi|698493670|ref|XP_009793101.1|//PREDICTED: uncharacterized protein LOC104240021 [Nicotiana sylvestris]
gene_15435	530	0.13	0.92	2.82312	0.0397504	NA	NA	NA	NA	NA
gene_15436	476	0.01	0.15	3.90689	0.502432	NA	NA	NA	NA	NA
gene_15443	518	0.95	1.62	0.769994	0.267872	NA	NA	NA	NA	NA
gene_15447	1238	0.26	3.38	3.70044	1.38e-09	NA	GO:0005509//calcium ion binding	NA	K06268//serine/threonine-protein phosphatase 2B regulatory subunit	gi|697120161|ref|XP_009614051.1|//PREDICTED: calcineurin B-like protein 1 [Nicotiana tomentosiformis]
gene_15459	1491	1.17	2.01	0.780687	0.0214588	NA	NA	NA	K13783//MFS transporter, OPA family, solute carrier family 37 (glycerol-3-phosphate transporter), member 1/2	gi|697145522|ref|XP_009626899.1|//PREDICTED: putative glycerol-3-phosphate transporter 4 [Nicotiana tomentosiformis]
gene_15460	955	0.07	0.21	1.58496	0.378042	NA	NA	NA	NA	gi|697145508|ref|XP_009626892.1|//PREDICTED: expansin-like B1 [Nicotiana tomentosiformis]
gene_15464	325	0.24	0.47	0.969626	0.628648	NA	NA	NA	NA	NA
gene_15465	434	0.5	0.83	0.731183	0.512606	NA	NA	NA	NA	NA
gene_15476	1274	0.21	0.47	1.16227	0.182551	NA	NA	NA	K15631//molybdenum cofactor sulfurtransferase [EC:2.8.1.9]	gi|565371995|ref|XP_006352585.1|//PREDICTED: uncharacterized protein LOC102588593 [Solanum tuberosum];gi|698556173|ref|XP_009770696.1|//PREDICTED: mitochondrial amidoxime reducing component 2-like [Nicotiana sylvestris]
gene_15479	704	0.1	0.29	1.53605	0.378042	NA	NA	NA	NA	gi|698476478|ref|XP_009785557.1|//PREDICTED: arabinogalactan peptide 14-like [Nicotiana sylvestris]
gene_15480	1219	1.28	4.65	1.86109	6.66e-05	NA	NA	NA	NA	NA
gene_15486	3364	0.11	19.7	7.48455	4e-307	NA	NA	NA	K00924	gi|697182785|ref|XP_009600406.1|//PREDICTED: LRR receptor-like serine/threonine-protein kinase ERL1 [Nicotiana tomentosiformis]
gene_15488	1072	0.06	0.31	2.36923	0.126601	NA	NA	NA	K18081//myotubularin-related protein 1/2 [EC:3.1.3.64 3.1.3.95]	gi|697159975|ref|XP_009588760.1|//PREDICTED: uncharacterized protein LOC104086249 [Nicotiana tomentosiformis]
gene_1549	494	0.07	0.14	1	0.996358	NA	NA	NA	NA	gi|698435866|ref|XP_009801126.1|//PREDICTED: pathogen-related protein [Nicotiana sylvestris]
gene_15490	1737	6.68	19.56	1.54999	4.04e-36	NA	NA	NA	K13648//alpha-1,4-galacturonosyltransferase [EC:2.4.1.43]	gi|697187310|ref|XP_009602693.1|//PREDICTED: probable galacturonosyltransferase-like 9 [Nicotiana tomentosiformis]
gene_15494	1585	0.82	1.32	0.686842	0.102024	NA	NA	NA	K18195//rhamnogalacturonan endolyase [EC:4.2.2.23];K18577//mannosylglycoprotein endo-beta-mannosidase [EC:3.2.1.152];K00620//glutamate N-acetyltransferase / amino-acid N-acetyltransferase [EC:2.3.1.35 2.3.1.1]	gi|697111315|ref|XP_009609531.1|//PREDICTED: uncharacterized protein LOC104103336, partial [Nicotiana tomentosiformis]
gene_155	1130	0.01	0.06	2.58496	0.502432	NA	NA	NA	NA	gi|698476022|ref|XP_009785363.1|//PREDICTED: uncharacterized protein LOC104233638 [Nicotiana sylvestris]
gene_15505	1148	0.09	0.17	0.917538	0.378042	NA	NA	NA	NA	NA
gene_15514	1370	0.52	0.89	0.775294	0.205224	NA	NA	NA	K10999//cellulose synthase A [EC:2.4.1.12]	gi|698477084|ref|XP_009785781.1|//PREDICTED: cellulose synthase A catalytic subunit 1 [UDP-forming] [Nicotiana sylvestris]
gene_15515	918	0.01	0.36	5.16993	0.0317082	NA	NA	NA	NA	gi|698506730|ref|XP_009798735.1|//PREDICTED: uncharacterized protein LOC104244914 [Nicotiana sylvestris]
gene_15521	1701	0.01	0.04	2	0.502432	NA	NA	NA	NA	gi|698492299|ref|XP_009792506.1|//PREDICTED: uncharacterized protein LOC104239547 [Nicotiana sylvestris]
gene_15523	378	0.07	0.9	3.6845	0.0632626	NA	NA	NA	NA	gi|697169522|ref|XP_009593654.1|//PREDICTED: uncharacterized protein LOC104090291 [Nicotiana tomentosiformis]
gene_15524	1282	1.37	2.56	0.901968	0.0069915	NA	NA	NA	NA	NA
gene_15526	1564	0.3	0.52	0.793549	0.267872	NA	NA	NA	NA	NA
gene_15527	793	0.08	0.34	2.08746	0.221034	NA	NA	NA	NA	NA
gene_15529	1367	0.19	0.66	1.79647	0.019756	NA	NA	NA	NA	NA
gene_15535	580	0.12	0.24	1	0.628648	NA	NA	NA	NA	NA
gene_15539	2383	1	1.76	0.815575	0.00457356	GO:0016021//integral component of membrane	NA	NA	K15015//solute carrier family 32 (vesicular inhibitory amino acid transporter);K14209//solute carrier family 36 (proton-coupled amino acid transporter)	gi|697174590|ref|XP_009596224.1|//PREDICTED: proline transporter 2-like isoform X1 [Nicotiana tomentosiformis];gi|565403320|ref|XP_006367110.1|//PREDICTED: proline transporter 2-like [Solanum tuberosum]
gene_15544	1401	0.87	4.75	2.44884	1.61e-10	NA	NA	NA	K03327//multidrug resistance protein, MATE family	gi|661883008|emb|CDP13216.1|//unnamed protein product [Coffea canephora]
gene_15547	560	0.12	1.24	3.36923	0.0065059	NA	NA	NA	K03327//multidrug resistance protein, MATE family	gi|698502015|ref|XP_009796678.1|//PREDICTED: protein TRANSPARENT TESTA 12-like [Nicotiana sylvestris]
gene_1555	868	0.15	0.23	0.616671	0.692058	NA	NA	NA	NA	NA
gene_15552	229	1.14	1.86	0.706269	0.512606	NA	NA	NA	NA	NA
gene_15559	1284	0.05	0.1	1	0.628648	NA	NA	NA	NA	gi|697120464|ref|XP_009614198.1|//PREDICTED: uncharacterized protein LOC104107170 [Nicotiana tomentosiformis]
gene_15565	865	0.01	0.08	3	0.502432	GO:0019898//extrinsic component of membrane;GO:0009654//photosystem II oxygen evolving complex	GO:0005509//calcium ion binding	GO:0015979//photosynthesis	K08901//photosystem II oxygen-evolving enhancer protein 3	gi|698490514|ref|XP_009791746.1|//PREDICTED: oxygen-evolving enhancer protein 3-2, chloroplastic-like [Nicotiana sylvestris];gi|697160242|ref|XP_009588901.1|//PREDICTED: oxygen-evolving enhancer protein 3-2, chloroplastic [Nicotiana tomentosiformis]
gene_15566	1242	110.7	277.4	1.32531	0	NA	GO:0003824//catalytic activity	GO:0010608//posttranscriptional regulation of gene expression;GO:0010286//heat acclimation	NA	gi|697160240|ref|XP_009588900.1|//PREDICTED: uncharacterized protein LOC104086356 [Nicotiana tomentosiformis]
gene_15571	781	0.01	0.26	4.70044	0.126219	NA	NA	NA	NA	gi|698567731|ref|XP_009773858.1|//PREDICTED: uncharacterized protein LOC104224006 [Nicotiana sylvestris]
gene_15572	760	0.09	0.18	1	0.628648	NA	NA	NA	K07437//cytochrome P450, family 26, subfamily A	gi|698576999|ref|XP_009776355.1|//PREDICTED: cytochrome P450 87A3-like isoform X2 [Nicotiana sylvestris]
gene_15573	1055	0.01	0.12	3.58496	0.251826	NA	NA	NA	NA	gi|698472868|ref|XP_009784351.1|//PREDICTED: uncharacterized protein LOC104232778 [Nicotiana sylvestris]
gene_15574	2007	0.01	0.07	2.80735	0.251826	NA	NA	NA	NA	gi|698539149|ref|XP_009765356.1|//PREDICTED: uncharacterized protein LOC104216918 [Nicotiana sylvestris]
gene_15584	790	0.08	0.17	1.08746	0.628648	NA	NA	NA	K03231//elongation factor 1-alpha	gi|697094310|ref|XP_009605667.1|//PREDICTED: uncharacterized protein LOC104100193 [Nicotiana tomentosiformis]
gene_15585	2304	0.08	0.24	1.58496	0.148358	NA	GO:0004190//aspartic-type endopeptidase activity;GO:0003676//nucleic acid binding;GO:0008270//zinc ion binding	GO:0006508//proteolysis;GO:0015074//DNA integration	K13336//peroxin-3;K00963//UTP--glucose-1-phosphate uridylyltransferase [EC:2.7.7.9];K13024//inositol-hexakisphosphate/diphosphoinositol-pentakisphosphate 1-kinase [EC:2.7.4.24]	gi|823180084|ref|XP_012487705.1|//PREDICTED: uncharacterized protein LOC105800880, partial [Gossypium raimondii]
gene_15586	1675	0.01	0.04	2	0.502432	NA	NA	NA	NA	gi|698481725|ref|XP_009787832.1|//PREDICTED: LOW QUALITY PROTEIN: uncharacterized protein LOC104235718, partial [Nicotiana sylvestris]
gene_15590	999	0.13	0.26	1	0.457118	NA	NA	NA	K01648//ATP citrate (pro-S)-lyase [EC:2.3.3.8]	gi|698488243|ref|XP_009790731.1|//PREDICTED: ATP-citrate synthase alpha chain protein 2-like [Nicotiana sylvestris]
gene_15598	1534	0.01	0.04	2	0.502432	NA	GO:0003735//structural constituent of ribosome	GO:0006412//translation	K02935//large subunit ribosomal protein L7/L12	gi|697182448|ref|XP_009600228.1|//PREDICTED: 50S ribosomal protein L12, chloroplastic {ECO:0000255|HAMAP-Rule:MF_00368}-like [Nicotiana tomentosiformis]
gene_15610	299	0.01	0.26	4.70044	0.502432	NA	NA	NA	K07739//elongator complex protein 3 [EC:2.3.1.48];K08176//MFS transporter, PHS family, inorganic phosphate transporter;K03327//multidrug resistance protein, MATE family;K14416//elongation factor 1 alpha-like protein;K12447//UDP-sugar pyrophosphorylase [EC:2.7.7.64]	gi|731366850|ref|XP_010695294.1|//PREDICTED: uncharacterized protein LOC104907962 [Beta vulgaris subsp. vulgaris]
gene_15619	2874	0.37	1	1.4344	6.26	NA	NA	NA	K17710//pentatricopeptide repeat domain-containing protein 1;K17964//leucine-rich PPR motif-containing protein, mitochondrial	gi|698537624|ref|XP_009764882.1|//PREDICTED: putative pentatricopeptide repeat-containing protein At1g12700, mitochondrial isoform X1 [Nicotiana sylvestris];gi|698537636|ref|XP_009764886.1|//PREDICTED: putative pentatricopeptide repeat-containing protein At1g12700, mitochondrial isoform X2 [Nicotiana sylvestris];gi|698537639|ref|XP_009764887.1|//PREDICTED: putative pentatricopeptide repeat-contai…
gene_15620	3840	0.36	1.64	2.18763	2.02e-08	NA	NA	NA	K17964//leucine-rich PPR motif-containing protein, mitochondrial;K17710//pentatricopeptide repeat domain-containing protein 1	gi|698537636|ref|XP_009764886.1|//PREDICTED: putative pentatricopeptide repeat-containing protein At1g12700, mitochondrial isoform X2 [Nicotiana sylvestris]
gene_15626	685	0.06	0.2	1.73697	0.628648	NA	NA	NA	NA	NA
gene_1564	1361	0.05	0.19	1.926	0.221034	NA	GO:0016740//transferase activity	GO:0006541//glutamine metabolic process	NA	gi|698437777|ref|XP_009804004.1|//PREDICTED: putative glutamine amidotransferase YLR126C [Nicotiana sylvestris]
gene_15645	685	0.08	0.3	1.90689	0.378042	NA	GO:0046872//metal ion binding	GO:0030001//metal ion transport	NA	gi|971577359|ref|XP_015158429.1|//PREDICTED: uncharacterized protein LOC102601342 [Solanum tuberosum]
gene_15649	2422	0.03	0.13	2.11548	0.126601	NA	NA	NA	K04730//interleukin-1 receptor-associated kinase 1 [EC:2.7.11.1];K04733//interleukin-1 receptor-associated kinase 4 [EC:2.7.11.1]	gi|698493775|ref|XP_009793144.1|//PREDICTED: probable receptor-like protein kinase At1g67000 [Nicotiana sylvestris]
gene_15656	2413	0.05	0.08	0.678072	0.692058	NA	NA	NA	K04733//interleukin-1 receptor-associated kinase 4 [EC:2.7.11.1]	gi|698493777|ref|XP_009793145.1|//PREDICTED: probable serine/threonine-protein kinase At1g18390 isoform X1 [Nicotiana sylvestris]
gene_15657	671	1.09	2.32	1.0898	0.147452	NA	NA	NA	K14416//elongation factor 1 alpha-like protein	gi|698424924|ref|XP_009784539.1|//PREDICTED: vacuolar protein-sorting-associated protein 36-like isoform X1 [Nicotiana sylvestris]
gene_15669	989	0.07	0.13	0.893085	0.628648	NA	NA	NA	K15472//premnaspirodiene oxygenase [EC:1.14.13.121]	gi|698419476|ref|XP_009793271.1|//PREDICTED: premnaspirodiene oxygenase-like [Nicotiana sylvestris]
gene_1567	1832	0.07	0.28	2	0.0666122	NA	NA	NA	K01611//S-adenosylmethionine decarboxylase [EC:4.1.1.50]	gi|697128604|ref|XP_009618361.1|//PREDICTED: S-adenosylmethionine decarboxylase proenzyme-like [Nicotiana tomentosiformis]
gene_15671	508	0.28	0.69	1.30117	0.292262	NA	NA	NA	NA	gi|698523591|ref|XP_009758607.1|//PREDICTED: chloride channel protein CLC-e isoform X2 [Nicotiana sylvestris]
gene_15676	856	0.31	0.85	1.45519	0.0784452	NA	NA	NA	NA	NA
gene_15686	2358	0.05	0.08	0.678072	0.692058	NA	NA	NA	K06892//feruloyl-CoA ortho-hydroxylase [EC:1.14.11.-]	gi|697186993|ref|XP_009602537.1|//PREDICTED: uncharacterized protein LOC104097642 [Nicotiana tomentosiformis]
gene_15689	1316	3.34	6	0.845114	7.43	NA	NA	NA	K00434//L-ascorbate peroxidase [EC:1.11.1.11]	gi|698434358|ref|XP_009798830.1|//PREDICTED: L-ascorbate peroxidase 2, cytosolic [Nicotiana sylvestris]
gene_15691	1009	0.01	0.06	2.58496	0.502432	GO:0005887//integral component of plasma membrane;GO:0016021//integral component of membrane	GO:0015250//water channel activity;GO:0005215//transporter activity;GO:0015254//glycerol channel activity	GO:0006810//transport;GO:0006833//water transport;GO:0009992//cellular water homeostasis;GO:0015793//glycerol transport;GO:0034220//ion transmembrane transport	K09874//aquaporin NIP	gi|698513431|ref|XP_009801656.1|//PREDICTED: aquaporin NIP2-1-like [Nicotiana sylvestris]
gene_15692	915	0.01	0.15	3.90689	0.251826	NA	NA	NA	NA	gi|697126158|ref|XP_009617114.1|//PREDICTED: uncharacterized protein LOC104109498 [Nicotiana tomentosiformis]
gene_15696	1300	0.15	0.4	1.41504	0.148358	NA	NA	NA	NA	gi|697175931|ref|XP_009596916.1|//PREDICTED: uncharacterized protein LOC104092921 [Nicotiana tomentosiformis]
gene_15700	2159	0.01	0.03	1.58496	0.502432	NA	NA	NA	NA	gi|697156576|ref|XP_009587038.1|//PREDICTED: uncharacterized protein LOC104084795 [Nicotiana tomentosiformis]
gene_15714	1223	0.01	0.11	3.45943	0.251826	NA	NA	NA	NA	gi|697093936|ref|XP_009590180.1|//PREDICTED: uncharacterized protein LOC104087402 [Nicotiana tomentosiformis]
gene_15715	3063	0.06	0.1	0.736966	0.512606	NA	NA	NA	K11262//acetyl-CoA carboxylase / biotin carboxylase 1 [EC:6.4.1.2 6.3.4.14];K01183//chitinase [EC:3.2.1.14];K12663//Delta(3,5)-Delta(2,4)-dienoyl-CoA isomerase [EC:5.3.3.-];K13199//plasminogen activator inhibitor 1 RNA-binding protein	gi|565345478|ref|XP_006339823.1|//PREDICTED: subtilisin-like protease SBT1.7 [Solanum tuberosum]
gene_15718	1649	0.08	0.15	0.906891	0.457118	NA	NA	NA	NA	gi|697180786|ref|XP_009599374.1|//PREDICTED: uncharacterized protein LOC104095037 [Nicotiana tomentosiformis]
gene_1572	698	0.01	0.19	4.24793	0.251826	NA	NA	NA	NA	NA
gene_15721	549	0.01	0.13	3.70044	0.502432	NA	NA	NA	K01303//acylaminoacyl-peptidase [EC:3.4.19.1];K04730//interleukin-1 receptor-associated kinase 1 [EC:2.7.11.1];K12819//pre-mRNA-processing factor SLU7	gi|698555711|ref|XP_009770567.1|//PREDICTED: uncharacterized protein LOC104221246 [Nicotiana sylvestris]
gene_15727	640	0.59	1.49	1.33653	0.0802574	NA	NA	NA	NA	gi|697124167|ref|XP_009616076.1|//PREDICTED: uncharacterized protein LOC104108685 isoform X1 [Nicotiana tomentosiformis];gi|697124169|ref|XP_009616077.1|//PREDICTED: uncharacterized protein LOC104108685 isoform X2 [Nicotiana tomentosiformis];gi|698446802|ref|XP_009769783.1|//PREDICTED: defensin-like protein 1 [Nicotiana sylvestris]
gene_15732	337	0.68	1.13	0.732716	0.512606	NA	NA	NA	NA	NA
gene_15736	1517	0.85	1.8	1.08246	0.00335548	NA	NA	NA	K20241//WD repeat-containing protein 44	gi|698445202|ref|XP_009767447.1|//PREDICTED: uncharacterized protein LOC104218607 [Nicotiana sylvestris]
gene_15744	1163	0.01	0.11	3.45943	0.251826	NA	NA	NA	NA	NA
gene_15755	963	0.34	0.54	0.667425	0.42931	NA	NA	NA	NA	gi|698440177|ref|XP_009759730.1|//PREDICTED: uncharacterized protein LOC104212209 [Nicotiana sylvestris]
gene_15765	893	0.01	0.04	2	0.997572	NA	NA	NA	NA	gi|698563555|ref|XP_009772733.1|//PREDICTED: uncharacterized protein LOC104223081 isoform X1 [Nicotiana sylvestris]
gene_15772	1393	0.01	0.05	2.32193	0.502432	NA	NA	NA	NA	gi|698474719|ref|XP_009784801.1|//PREDICTED: probable inactive purple acid phosphatase 16 [Nicotiana sylvestris]
gene_15774	3194	0.32	0.49	0.61471	0.168983	NA	NA	NA	K14724//solute carrier family 9 (sodium/hydrogen exchanger), member 8	gi|698481909|ref|XP_009787910.1|//PREDICTED: sodium/hydrogen exchanger 8-like [Nicotiana sylvestris]
gene_15776	1872	0.06	0.13	1.11548	0.378042	NA	NA	NA	K04125//gibberellin 2-oxidase [EC:1.14.11.13];K14972//PAX-interacting protein 1	gi|698563555|ref|XP_009772733.1|//PREDICTED: uncharacterized protein LOC104223081 isoform X1 [Nicotiana sylvestris]
gene_15778	788	14.99	25.69	0.777207	0.000597	NA	NA	NA	NA	gi|698518982|ref|XP_009804355.1|//PREDICTED: protein EARLY RESPONSIVE TO DEHYDRATION 15 isoform X2 [Nicotiana sylvestris]
gene_15790	1087	0.01	0.08	3	0.502432	NA	NA	NA	K01592//tyrosine decarboxylase [EC:4.1.1.25];K13420//LRR receptor-like serine/threonine-protein kinase FLS2 [EC:2.7.11.1];K03549//KUP system potassium uptake protein;K07305//peptide-methionine (R)-S-oxide reductase [EC:1.8.4.12];K07739//elongator complex protein 3 [EC:2.3.1.48]	gi|920711592|gb|KOM52841.1|//hypothetical protein LR48_Vigan09g150000 [Vigna angularis]
gene_15792	273	0.01	0.29	4.85798	0.502432	NA	NA	NA	NA	NA
gene_15796	627	0.01	0.11	3.45943	0.502432	NA	NA	NA	NA	NA
gene_15799	759	0.01	0.18	4.16993	0.251826	NA	NA	NA	NA	NA
gene_1580	928	0.01	0.07	2.80735	0.502432	NA	NA	NA	NA	gi|697144880|ref|XP_009626563.1|//PREDICTED: uncharacterized protein LOC104117242 [Nicotiana tomentosiformis]
gene_15802	596	0.14	0.35	1.32193	0.994688	NA	NA	NA	NA	gi|697144947|ref|XP_009626600.1|//PREDICTED: probable protein phosphatase 2C 5 [Nicotiana tomentosiformis]
gene_15809	2024	0.41	0.66	0.686842	0.180101	NA	NA	NA	K01177//beta-amylase [EC:3.2.1.2]	gi|698516055|ref|XP_009802914.1|//PREDICTED: beta-amylase 3, chloroplastic-like [Nicotiana sylvestris]
gene_1581	7122	0.01	0.02	1	0.628648	NA	NA	NA	K03549//KUP system potassium uptake protein;K03006//DNA-directed RNA polymerase II subunit RPB1 [EC:2.7.7.6]	gi|87240724|gb|ABD32582.1|//Integrase, catalytic region; Zinc finger, CCHC-type; Peptidase aspartic, catalytic [Medicago truncatula]
gene_15814	1298	0.01	0.05	2.32193	0.502432	NA	NA	NA	NA	NA
gene_15818	5053	0.02	0.08	2	0.0713814	GO:0005768//endosome;GO:0005802//trans-Golgi network;GO:0005774//vacuolar membrane	GO:0008757//S-adenosylmethionine-dependent methyltransferase activity	GO:0032259//methylation	K16302//metal transporter CNNM;K01873//valyl-tRNA synthetase [EC:6.1.1.9]	gi|698506793|ref|XP_009798763.1|//PREDICTED: probable methyltransferase PMT5 [Nicotiana sylvestris]
gene_15828	1684	0.01	0.04	2	0.502432	NA	NA	NA	K07437//cytochrome P450, family 26, subfamily A	gi|698547565|ref|XP_009768074.1|//PREDICTED: beta-amyrin 28-oxidase-like [Nicotiana sylvestris]
gene_15831	906	0.29	0.51	0.814444	0.392408	NA	NA	NA	NA	gi|698547562|ref|XP_009768073.1|//PREDICTED: uncharacterized protein LOC104219136 [Nicotiana sylvestris]
gene_15837	1490	0.01	0.04	2	0.502432	NA	NA	NA	NA	gi|697101805|ref|XP_009597874.1|//PREDICTED: probable inactive purple acid phosphatase 16 [Nicotiana tomentosiformis]
gene_15844	3051	0.01	0.06	2.58496	0.126219	GO:0048046//apoplast	GO:0042973//glucan endo-1,3-beta-D-glucosidase activity	GO:0006952//defense response;GO:0005975//carbohydrate metabolic process	K19893//glucan endo-1,3-beta-glucosidase 5/6 [EC:3.2.1.39]	gi|697101807|ref|XP_009597885.1|//PREDICTED: glucan endo-1,3-beta-glucosidase, acidic isoform PR-Q' [Nicotiana tomentosiformis];gi|697101809|ref|XP_009597895.1|//PREDICTED: protein IQ-DOMAIN 14 [Nicotiana tomentosiformis]
gene_15846	948	0.1	0.35	1.80735	0.292262	NA	NA	NA	K15285//solute carrier family 35, member E3;K15280//solute carrier family 35, member C2;K15283//solute carrier family 35, member E1	gi|697101773|ref|XP_009597744.1|//PREDICTED: probable sugar phosphate/phosphate translocator At5g04160 [Nicotiana tomentosiformis];gi|970058968|ref|XP_015056202.1|//PREDICTED: probable sugar phosphate/phosphate translocator At5g04160 [Solanum pennellii]
gene_15847	666	0.21	1.02	2.28011	0.0229746	NA	NA	NA	NA	gi|697101777|ref|XP_009597760.1|//PREDICTED: uncharacterized protein LOC104093678 [Nicotiana tomentosiformis]
gene_1585	371	0.2	0.4	1	0.628648	NA	NA	NA	K18577//mannosylglycoprotein endo-beta-mannosidase [EC:3.2.1.152];K00620//glutamate N-acetyltransferase / amino-acid N-acetyltransferase [EC:2.3.1.35 2.3.1.1];K03243//translation initiation factor 5B;K18195//rhamnogalacturonan endolyase [EC:4.2.2.23];K11000//callose synthase [EC:2.4.1.-]	gi|697111315|ref|XP_009609531.1|//PREDICTED: uncharacterized protein LOC104103336, partial [Nicotiana tomentosiformis]
gene_15867	253	0.01	0.33	5.04439	0.502432	NA	NA	NA	NA	NA
gene_15868	816	0.01	0.08	3	0.502432	GO:0009536//plastid	GO:0033854//glutamate-prephenate aminotransferase activity;GO:0033853//aspartate-prephenate aminotransferase activity;GO:0042802//identical protein binding;GO:0030170//pyridoxal phosphate binding;GO:0004069//L-aspartate:2-oxoglutarate aminotransferase activity	GO:0009095//aromatic amino acid family biosynthetic process, prephenate pathway;GO:0008652//cellular amino acid biosynthetic process	K15849//bifunctional aspartate aminotransferase and glutamate/aspartate-prephenate aminotransferase [EC:2.6.1.1 2.6.1.78 2.6.1.79]	gi|698576204|ref|XP_009776150.1|//PREDICTED: bifunctional aspartate aminotransferase and glutamate/aspartate-prephenate aminotransferase [Nicotiana sylvestris]
gene_15877	1443	0.06	0.18	1.58496	0.457118	NA	NA	NA	NA	NA
gene_15881	1390	0.79	1.36	0.783682	0.0818202	NA	NA	NA	K13126//polyadenylate-binding protein	gi|697132950|ref|XP_009620527.1|//PREDICTED: uncharacterized protein LOC104112346 [Nicotiana tomentosiformis]
gene_15893	1820	0.01	0.03	1.58496	0.502432	NA	NA	NA	K00512//steroid 17alpha-monooxygenase / 17alpha-hydroxyprogesterone aldolase [EC:1.14.14.19 4.1.2.30]	gi|697143851|ref|XP_009626046.1|//PREDICTED: cytochrome P450 76A1 [Nicotiana tomentosiformis]
gene_15897	1367	0.01	0.05	2.32193	0.502432	NA	NA	NA	NA	NA
gene_1590	261	0.01	0.62	5.9542	0.251826	NA	NA	NA	NA	NA
gene_15908	1121	0.01	0.06	2.58496	0.502432	NA	NA	NA	K13422//transcription factor MYC2	gi|697094488|ref|XP_009606580.1|//PREDICTED: transcription factor bHLH25-like [Nicotiana tomentosiformis]
gene_1591	982	0.34	0.87	1.35548	0.065091	NA	NA	NA	K18328//lariat debranching enzyme [EC:3.1.-.-];K06689//ubiquitin-conjugating enzyme E2 D [EC:2.3.2.23]	gi|700203257|gb|KGN58390.1|//hypothetical protein Csa_3G636390 [Cucumis sativus]
gene_15910	3126	0.13	0.43	1.72583	0.00387188	GO:0016020//membrane	GO:0004348//glucosylceramidase activity	GO:0006680//glucosylceramide catabolic process	K17108//non-lysosomal glucosylceramidase [EC:3.2.1.45]	gi|565374089|ref|XP_006353596.1|//PREDICTED: non-lysosomal glucosylceramidase-like [Solanum tuberosum];gi|971561187|ref|XP_015166878.1|//PREDICTED: non-lysosomal glucosylceramidase isoform X1 [Solanum tuberosum]
gene_15917	474	0.37	0.58	0.648528	0.692058	NA	NA	NA	K03231//elongation factor 1-alpha;K15198//transcription factor TFIIIB component B''	gi|698469298|ref|XP_009783549.1|//PREDICTED: uncharacterized protein LOC104232135 [Nicotiana sylvestris]
gene_1593	971	0.01	0.38	5.24793	0.0317082	NA	NA	NA	NA	NA
gene_15930	843	0.13	0.24	0.884523	0.692058	NA	NA	NA	NA	gi|697149988|ref|XP_009629202.1|//PREDICTED: uncharacterized protein LOC104119408 isoform X1 [Nicotiana tomentosiformis]
gene_15936	534	0.54	1.25	1.2109	0.182551	NA	NA	NA	K08333//phosphoinositide-3-kinase, regulatory subunit 4 [EC:2.7.11.1]	gi|906394375|gb|AKS40129.1|//serine/threonine-protein kinase [Nicotiana tabacum]
gene_15938	1767	1.31	2.08	0.667017	0.02341	NA	NA	NA	K13989//Derlin-2/3	gi|595806747|ref|XP_007202494.1|//hypothetical protein PRUPE_ppa010620mg [Prunus persica];gi|697118843|ref|XP_009613361.1|//PREDICTED: derlin-1-like [Nicotiana tomentosiformis]
gene_15943	3794	0.01	0.02	1	0.502432	NA	NA	NA	K02638//plastocyanin	gi|697151858|ref|XP_009630159.1|//PREDICTED: plastocyanin B'/B'' [Nicotiana tomentosiformis]
gene_15954	2990	0.01	0.02	1	0.502432	GO:0016020//membrane	GO:0004630//phospholipase D activity;GO:0070290//NAPE-specific phospholipase D activity;GO:0005509//calcium ion binding	GO:0016042//lipid catabolic process;GO:0046470//phosphatidylcholine metabolic process	K01115//phospholipase D1/2 [EC:3.1.4.4]	gi|970046867|ref|XP_015084945.1|//PREDICTED: phospholipase D alpha 1-like [Solanum pennellii]
gene_15962	813	5.11	12.57	1.29859	4.05e-05	NA	NA	NA	NA	gi|698496764|ref|XP_009794404.1|//PREDICTED: uncharacterized protein LOC104241185 [Nicotiana sylvestris]
gene_15964	1136	0.06	0.11	0.874469	0.628648	NA	NA	NA	NA	NA
gene_15983	2165	0.03	0.09	1.58496	0.378042	NA	NA	NA	NA	NA
gene_15992	1457	0.01	0.04	2	0.502432	NA	NA	NA	NA	gi|697170695|ref|XP_009594271.1|//PREDICTED: uncharacterized protein LOC104090794 [Nicotiana tomentosiformis]
gene_15995	598	0.46	0.92	1	0.27068	NA	NA	NA	NA	gi|697180841|ref|XP_009599404.1|//PREDICTED: fruit protein pKIWI501-like [Nicotiana tomentosiformis]
gene_1601	1942	1.08	3.18	1.558	0.0133	NA	NA	NA	K08790//serine/threonine kinase 38 [EC:2.7.11.1]	gi|698572102|ref|XP_009775057.1|//PREDICTED: serine/threonine-protein kinase tricorner-like [Nicotiana sylvestris]
gene_16012	445	0.31	0.64	1.0458	0.731882	NA	NA	NA	K15283//solute carrier family 35, member E1	gi|698538545|ref|XP_009765173.1|//PREDICTED: glucose-6-phosphate/phosphate translocator 2, chloroplastic-like [Nicotiana sylvestris];gi|698497615|ref|XP_009794775.1|//PREDICTED: glucose-6-phosphate/phosphate translocator 2, chloroplastic-like [Nicotiana sylvestris]
gene_16017	2648	0.85	1.44	0.760534	0.0119633	NA	NA	NA	K01228//mannosyl-oligosaccharide glucosidase [EC:3.2.1.106]	gi|697105607|ref|XP_009606621.1|//PREDICTED: probable arabinosyltransferase ARAD1 [Nicotiana tomentosiformis]
gene_16018	6322	0.01	0.04	2	0.0632626	NA	NA	NA	K03006//DNA-directed RNA polymerase II subunit RPB1 [EC:2.7.7.6];K12447//UDP-sugar pyrophosphorylase [EC:2.7.7.64];K13420//LRR receptor-like serine/threonine-protein kinase FLS2 [EC:2.7.11.1]	gi|723693275|ref|XP_010319957.1|//PREDICTED: uncharacterized protein LOC104647082 [Solanum lycopersicum]
gene_16022	387	0.01	0.38	5.24793	0.251826	NA	NA	NA	NA	gi|697105609|ref|XP_009606623.1|//PREDICTED: uncharacterized protein LOC104100954 [Nicotiana tomentosiformis]
gene_16023	1522	0.21	0.71	1.75743	0.0109779	NA	NA	NA	K16219//protein N-terminal methyltransferase [EC:2.1.1.244]	gi|697105609|ref|XP_009606623.1|//PREDICTED: uncharacterized protein LOC104100954 [Nicotiana tomentosiformis]
gene_16028	1379	0.07	0.19	1.44057	0.457118	NA	NA	NA	NA	gi|698496283|ref|XP_009794200.1|//PREDICTED: uncharacterized protein LOC104240999 [Nicotiana sylvestris];gi|565389396|ref|XP_006360442.1|//PREDICTED: uncharacterized protein LOC102589280 [Solanum tuberosum]
gene_16029	1687	0.56	1.28	1.19265	0.000181056	NA	NA	NA	K13104//zinc finger protein 830	gi|697178716|ref|XP_009598346.1|//PREDICTED: uncharacterized protein LOC104094175 [Nicotiana tomentosiformis]
gene_16030	706	0.24	1	2.05889	0.0229746	NA	NA	NA	NA	gi|698495388|ref|XP_009793811.1|//PREDICTED: uncharacterized protein LOC104240645 [Nicotiana sylvestris]
gene_16031	2901	0.01	0.04	2	0.251826	NA	NA	NA	NA	gi|698516816|ref|XP_009803291.1|//PREDICTED: uncharacterized protein LOC104248689, partial [Nicotiana sylvestris]
gene_16033	393	0.01	0.1	3.32193	0.997572	NA	NA	NA	NA	NA
gene_1604	1060	4.2	7.98	0.925999	11	NA	NA	NA	K11592//endoribonuclease Dicer [EC:3.1.26.-]	gi|698440736|ref|XP_009760515.1|//PREDICTED: ribonuclease 3-like protein 3 [Nicotiana sylvestris]
gene_16059	1045	0.06	0.38	2.66297	0.0713814	NA	NA	NA	K13024//inositol-hexakisphosphate/diphosphoinositol-pentakisphosphate 1-kinase [EC:2.7.4.24];K01738//cysteine synthase A [EC:2.5.1.47];K14309//nuclear pore complex protein Nup93;K01191//alpha-mannosidase [EC:3.2.1.24];K16196//eukaryotic translation initiation factor 2-alpha kinase 4 [EC:2.7.11.1]	gi|113205363|gb|AAT66771.2|//Putative polyprotein, identical [Solanum demissum]
gene_16061	1252	0.05	0.26	2.37851	0.126601	NA	NA	NA	NA	NA
gene_16064	3409	0.06	0.13	1.11548	0.229708	NA	NA	NA	NA	gi|698429409|ref|XP_009791380.1|//PREDICTED: uncharacterized protein LOC104238654 isoform X1 [Nicotiana sylvestris]
gene_16075	206	0.44	2.59	2.55738	0.0713814	GO:0009522//photosystem I;GO:0009535//chloroplast thylakoid membrane;GO:0016021//integral component of membrane	GO:0016491//oxidoreductase activity;GO:0051539//4 iron, 4 sulfur cluster binding;GO:0016168//chlorophyll binding;GO:0009055//electron carrier activity;GO:0000287//magnesium ion binding	GO:0018298//protein-chromophore linkage;GO:0015979//photosynthesis;GO:0055114//oxidation-reduction process	K02690//photosystem I P700 chlorophyll a apoprotein A2	gi|725797333|ref|YP_009106975.1|//photosystem I P700 apoprotein A2 (chloroplast) [Sapindus mukorossi]
gene_16104	902	0.07	0.15	1.09954	0.628648	NA	NA	NA	NA	gi|697179366|ref|XP_009598662.1|//PREDICTED: uncharacterized protein LOC104094430 isoform X2 [Nicotiana tomentosiformis]
gene_16105	2059	0.01	0.03	1.58496	0.502432	NA	NA	NA	K18577//mannosylglycoprotein endo-beta-mannosidase [EC:3.2.1.152];K11292//transcription elongation factor SPT6	gi|697129176|ref|XP_009618646.1|//PREDICTED: uncharacterized protein LOC104110798 [Nicotiana tomentosiformis]
gene_16108	573	0.01	0.12	3.58496	0.502432	NA	NA	NA	NA	NA
gene_16119	1505	0.04	0.21	2.39232	0.126601	NA	NA	NA	K12126//phytochrome-interacting factor 3;K10863//aprataxin [EC:3.-.-.-]	gi|698515505|ref|XP_009802629.1|//PREDICTED: transcription factor bHLH83-like [Nicotiana sylvestris]
gene_16122	702	0.01	0.1	3.32193	0.502432	NA	NA	NA	NA	NA
gene_16123	251	0.01	0.66	6.04439	0.251826	NA	NA	NA	NA	NA
gene_16132	1063	0.03	0.06	1	0.996358	NA	NA	NA	K13447//respiratory burst oxidase [EC:1.6.3.- 1.11.1.-]	gi|697100062|ref|XP_009589295.1|//PREDICTED: ferric reduction oxidase 6-like isoform X2 [Nicotiana tomentosiformis];gi|697100060|ref|XP_009589290.1|//PREDICTED: ferric reduction oxidase 6-like isoform X1 [Nicotiana tomentosiformis]
gene_16143	1338	3.98	6.25	0.651088	0.00185451	NA	NA	NA	NA	gi|565359913|ref|XP_006346727.1|//PREDICTED: uncharacterized protein LOC102584063 [Solanum tuberosum];gi|697103629|ref|XP_009605619.1|//PREDICTED: uncharacterized protein LOC104100151 [Nicotiana tomentosiformis]
gene_16147	1759	0.01	0.11	3.45943	0.126219	NA	NA	NA	K00620//glutamate N-acetyltransferase / amino-acid N-acetyltransferase [EC:2.3.1.35 2.3.1.1];K01188//beta-glucosidase [EC:3.2.1.21]	gi|697112182|ref|XP_009609968.1|//PREDICTED: uncharacterized protein LOC104103741 [Nicotiana tomentosiformis]
gene_16149	388	0.19	0.38	1	0.628648	NA	NA	NA	NA	NA
gene_16155	3398	0.07	0.17	1.28011	0.0939932	NA	NA	NA	K03509//DNA polymerase eta [EC:2.7.7.7]	gi|698418667|ref|XP_009781660.1|//PREDICTED: DNA polymerase eta isoform X2 [Nicotiana sylvestris]
gene_16158	893	4.94	8.92	0.852533	0.000626636	NA	NA	NA	NA	gi|697121875|ref|XP_009614920.1|//PREDICTED: uncharacterized protein LOC104107746 [Nicotiana tomentosiformis]
gene_16160	1588	0.2	0.76	1.926	0.00423376	NA	NA	NA	K13863//solute carrier family 7 (cationic amino acid transporter), member 1;K11584//serine/threonine-protein phosphatase 2A regulatory subunit B'	gi|565397130|ref|XP_006364155.1|//PREDICTED: probable polyamine transporter At3g13620 [Solanum tuberosum]
gene_1619	947	1.05	2.15	1.03395	0.0194702	NA	NA	NA	NA	NA
gene_16195	748	1.44	3.4	1.23947	0.00282792	NA	NA	NA	K13448//calcium-binding protein CML	gi|697102790|ref|XP_009603057.1|//PREDICTED: putative calcium-binding protein CML19 [Nicotiana tomentosiformis]
gene_16197	623	0.11	0.22	1	0.628648	NA	NA	NA	NA	NA
gene_162	308	0.01	0.25	4.64386	0.502432	NA	NA	NA	NA	NA
gene_16221	3355	0.36	0.63	0.807355	0.0604878	NA	NA	NA	K11808//phosphoribosylaminoimidazole carboxylase [EC:4.1.1.21]	gi|970063689|ref|XP_015058787.1|//PREDICTED: phosphoribosylaminoimidazole carboxylase, chloroplastic [Solanum pennellii];gi|460408999|ref|XP_004249928.1|//PREDICTED: phosphoribosylaminoimidazole carboxylase, chloroplastic-like [Solanum lycopersicum];gi|697142992|ref|XP_009625602.1|//PREDICTED: phosphoribosylaminoimidazole carboxylase, chloroplastic-like isoform X1 [Nicotiana tomentosiformis]
gene_16227	4628	0.05	0.4	3	0.37	NA	NA	NA	K05658//ATP-binding cassette, subfamily B (MDR/TAP), member 1 [EC:3.6.3.44]	gi|723675530|ref|XP_004233862.2|//PREDICTED: ABC transporter B family member 9-like [Solanum lycopersicum]
gene_16230	1284	1.1	2.65	1.26849	0.000339174	NA	GO:0051213//dioxygenase activity;GO:0046872//metal ion binding	GO:0055114//oxidation-reduction process	K05278//flavonol synthase [EC:1.14.11.23];K05277//leucoanthocyanidin dioxygenase [EC:1.14.11.19]	gi|460374409|ref|XP_004233003.1|//PREDICTED: protein SRG1-like [Solanum lycopersicum];gi|698561050|ref|XP_009772022.1|//PREDICTED: protein SRG1-like [Nicotiana sylvestris]
gene_16235	483	0.15	0.44	1.55254	0.378042	NA	GO:0003676//nucleic acid binding	GO:0015074//DNA integration	NA	gi|225016149|gb|ACN78973.1|//copia-type polyprotein [Glycine max]
gene_16244	1730	0.94	2.56	1.44541	0.61	NA	NA	NA	NA	gi|697183394|ref|XP_009600722.1|//PREDICTED: uncharacterized protein LOC104096113 isoform X2 [Nicotiana tomentosiformis];gi|565358792|ref|XP_006346209.1|//PREDICTED: uncharacterized protein LOC102579297 [Solanum tuberosum]
gene_16256	416	0.71	1.9	1.42011	0.120711	NA	NA	NA	NA	gi|698546055|ref|XP_009767594.1|//PREDICTED: craniofacial development protein 2-like [Nicotiana sylvestris]
gene_16259	449	0.76	1.76	1.2115	0.0784452	NA	NA	NA	NA	NA
gene_16262	894	0.15	0.81	2.43296	0.0132667	NA	NA	NA	NA	NA
gene_16267	1785	2.11	3.66	0.794601	0.00279166	NA	NA	NA	K00472//prolyl 4-hydroxylase [EC:1.14.11.2]	gi|697125846|ref|XP_009616949.1|//PREDICTED: uncharacterized protein LOC104109376 [Nicotiana tomentosiformis];gi|698562653|ref|XP_009772473.1|//PREDICTED: probable prolyl 4-hydroxylase 4 [Nicotiana sylvestris];gi|460367238|ref|XP_004229482.1|//PREDICTED: prolyl 4-hydroxylase subunit alpha-1-like [Solanum lycopersicum]
gene_16272	582	0.01	0.71	6.14975	0.0158926	NA	NA	NA	K13648//alpha-1,4-galacturonosyltransferase [EC:2.4.1.43]	gi|698570734|ref|XP_009774681.1|//PREDICTED: probable galacturonosyltransferase-like 4 [Nicotiana sylvestris]
gene_16274	575	2.18	4.08	0.904241	0.0282518	GO:0005634//nucleus;GO:0005737//cytoplasm	GO:0004519//endonuclease activity;GO:0046872//metal ion binding	GO:0071025//RNA surveillance;GO:0070481//nuclear-transcribed mRNA catabolic process, non-stop decay;GO:0090305//nucleic acid phosphodiester bond hydrolysis;GO:0070966//nuclear-transcribed mRNA catabolic process, no-go decay	K06965//protein pelota	gi|698499353|ref|XP_009795507.1|//PREDICTED: protein PELOTA 1 [Nicotiana sylvestris]
gene_16279	1527	0.01	0.04	2	0.502432	NA	NA	NA	K05747//Wiskott-Aldrich syndrome protein	gi|697169555|ref|XP_009593670.1|//PREDICTED: extensin-2-like [Nicotiana tomentosiformis]
gene_16285	476	0.01	0.15	3.90689	0.502432	NA	NA	NA	K20028//palmitoyltransferase ZDHHC2/15/20 [EC:2.3.1.225]	gi|698556457|ref|XP_009770762.1|//PREDICTED: uncharacterized protein LOC104221396 [Nicotiana sylvestris]
gene_16286	1699	0.08	0.15	0.906891	0.457118	NA	NA	NA	K16815//calcium-independent phospholipase A2-gamma	gi|698455480|ref|XP_009780403.1|//PREDICTED: patatin-like protein 2 [Nicotiana sylvestris]
gene_16292	695	0.59	1.84	1.64092	0.00969386	NA	NA	NA	NA	NA
gene_16293	3317	0.08	0.15	0.906891	0.27068	NA	NA	NA	K01369//legumain [EC:3.4.22.34];K01188//beta-glucosidase [EC:3.2.1.21];K00799//glutathione S-transferase [EC:2.5.1.18];K09527//DnaJ homolog subfamily C member 7;K05658//ATP-binding cassette, subfamily B (MDR/TAP), member 1 [EC:3.6.3.44]	gi|698481554|ref|XP_009787759.1|//PREDICTED: uncharacterized protein LOC104235647 [Nicotiana sylvestris]
gene_16294	1027	0.33	0.51	0.628031	0.42931	NA	NA	NA	K07466//replication factor A1	NA
gene_16302	503	0.01	0.14	3.80735	0.502432	NA	NA	NA	NA	gi|698512697|ref|XP_009801354.1|//PREDICTED: nudix hydrolase 3 [Nicotiana sylvestris]
gene_16327	308	0.01	0.25	4.64386	0.502432	NA	NA	NA	K20028//palmitoyltransferase ZDHHC2/15/20 [EC:2.3.1.225];K17470//sulfate transporter 1, high-affinity	gi|698556457|ref|XP_009770762.1|//PREDICTED: uncharacterized protein LOC104221396 [Nicotiana sylvestris]
gene_16330	377	0.99	4.12	2.05714	0.00157925	NA	GO:0005524//ATP binding	NA	K03283//heat shock 70kDa protein 1/8	gi|674943823|emb|CDX89754.1|//BnaC03g46680D [Brassica napus]
gene_16332	1902	4.92	48.82	3.31074	1.53e-267	NA	NA	NA	K03283//heat shock 70kDa protein 1/8	gi|326525174|dbj|BAK07857.1|//predicted protein [Hordeum vulgare subsp. vulgare]
gene_16337	481	0.01	0.29	4.85798	0.251826	NA	NA	NA	NA	NA
gene_16348	1247	1.87	3.05	0.705771	0.0196452	NA	NA	NA	K09533//DnaJ homolog subfamily C member 13	gi|565357646|ref|XP_006345650.1|//PREDICTED: dnaJ homolog subfamily C GRV2-like isoform X2 [Solanum tuberosum];gi|697104656|ref|XP_009606130.1|//PREDICTED: dnaJ homolog subfamily C GRV2 isoform X2 [Nicotiana tomentosiformis];gi|697104652|ref|XP_009606128.1|//PREDICTED: dnaJ homolog subfamily C GRV2 isoform X1 [Nicotiana tomentosiformis]
gene_16351	937	0.07	0.14	1	0.628648	NA	NA	NA	NA	gi|698469298|ref|XP_009783549.1|//PREDICTED: uncharacterized protein LOC104232135 [Nicotiana sylvestris]
gene_16358	1165	0.22	1.78	3.0163	0.116	NA	NA	NA	NA	NA
gene_16359	932	0.28	0.77	1.45943	0.0784452	NA	NA	NA	NA	NA
gene_16360	3717	0.01	0.02	1	0.502432	NA	NA	NA	K00770//1,4-beta-D-xylan synthase [EC:2.4.2.24]	gi|697143732|ref|XP_009625984.1|//PREDICTED: cellulose synthase-like protein D3 [Nicotiana tomentosiformis]
gene_16366	411	0.01	0.18	4.16993	0.502432	NA	NA	NA	NA	NA
gene_16372	1400	0.01	0.41	5.35755	0.00200108	NA	NA	NA	K04730//interleukin-1 receptor-associated kinase 1 [EC:2.7.11.1];K16911//ATP-dependent RNA helicase DDX21 [EC:3.6.4.13]	gi|697158986|ref|XP_009588247.1|//PREDICTED: putative cysteine-rich receptor-like protein kinase 9 [Nicotiana tomentosiformis]
gene_16375	1407	0.01	0.09	3.16993	0.251826	NA	NA	NA	K17095//annexin A7/11	gi|698453026|ref|XP_009779852.1|//PREDICTED: annexin D5-like [Nicotiana sylvestris]
gene_164	754	0.01	0.09	3.16993	0.502432	NA	NA	NA	NA	NA
gene_16413	802	1.2	1.87	0.640004	0.192754	GO:0005886//plasma membrane;GO:0016021//integral component of membrane	GO:0042626//ATPase activity, coupled to transmembrane movement of substances;GO:0005524//ATP binding	GO:0055085//transmembrane transport	K05681//ATP-binding cassette, subfamily G (WHITE), member 2	gi|697100893|ref|XP_009593336.1|//PREDICTED: ABC transporter G family member 3-like [Nicotiana tomentosiformis]
gene_16418	756	5.64	11.84	1.0699	0.00581332	GO:0005737//cytoplasm	GO:0005524//ATP binding	GO:0009408//response to heat;GO:0016485//protein processing	K03695//ATP-dependent Clp protease ATP-binding subunit ClpB	gi|357466045|ref|XP_003603307.1|//chaperone ClpB, putative [Medicago truncatula];gi|720063814|ref|XP_010275755.1|//PREDICTED: chaperone protein ClpB3, mitochondrial isoform X1 [Nelumbo nucifera];gi|802626866|ref|XP_012076448.1|//PREDICTED: chaperone protein ClpB4, mitochondrial [Jatropha curcas]
gene_16426	1225	9.26	16.68	0.849035	2.89e-06	NA	NA	NA	K10746//exonuclease 1 [EC:3.1.-.-];K12191//charged multivesicular body protein 2A	gi|698469609|ref|XP_009783613.1|//PREDICTED: protein LOL2-like isoform X1 [Nicotiana sylvestris]
gene_1643	648	0.01	0.52	5.70044	0.0317082	NA	NA	NA	NA	NA
gene_16435	1173	0.11	0.33	1.58496	0.18209	NA	NA	NA	K19041//E3 ubiquitin-protein ligase RNF38/44 [EC:2.3.2.27]	gi|697162076|ref|XP_009589839.1|//PREDICTED: NEP1-interacting protein-like 1 [Nicotiana tomentosiformis]
gene_1644	633	0.11	0.32	1.54057	0.378042	NA	GO:0008270//zinc ion binding	NA	K10683//BRCA1-associated RING domain protein 1;K13420//LRR receptor-like serine/threonine-protein kinase FLS2 [EC:2.7.11.1];K11000//callose synthase [EC:2.4.1.-];K03452//magnesium/proton exchanger	gi|698536200|ref|XP_009764432.1|//PREDICTED: pentatricopeptide repeat-containing protein At3g14330-like [Nicotiana sylvestris]
gene_16445	299	0.01	0.26	4.70044	0.502432	NA	NA	NA	NA	gi|697171526|ref|XP_009594691.1|//PREDICTED: cytochrome P450 CYP72A219-like isoform X2 [Nicotiana tomentosiformis]
gene_16448	632	0.22	0.54	1.29546	0.292262	NA	NA	NA	NA	NA
gene_16451	2310	0.44	1.04	1.24101	0.00282792	NA	NA	NA	K07300//Ca2+:H+ antiporter	gi|698544238|ref|XP_009766997.1|//PREDICTED: uncharacterized protein LOC104218248 [Nicotiana sylvestris]
gene_16466	1633	0.1	0.19	0.925999	0.457118	NA	NA	NA	K07428//cytochrome P450, family 4, subfamily X [EC:1.14.14.1]	gi|698487132|ref|XP_009790250.1|//PREDICTED: cytochrome P450 CYP72A219-like [Nicotiana sylvestris]
gene_16476	4648	0.03	0.05	0.736966	0.692058	NA	NA	NA	K19613//leucine-rich repeat protein SHOC2	gi|698477399|ref|XP_009785918.1|//PREDICTED: TMV resistance protein N-like [Nicotiana sylvestris]
gene_16478	1906	0.01	0.03	1.58496	0.502432	NA	NA	NA	K20495	gi|697131874|ref|XP_009619995.1|//PREDICTED: uncharacterized protein LOC104111899 [Nicotiana tomentosiformis]
gene_16483	2789	0.11	0.34	1.62803	0.027367	NA	NA	NA	K01183//chitinase [EC:3.2.1.14]	gi|698521946|ref|XP_009757784.1|//PREDICTED: cysteine-rich receptor-like protein kinase 10 isoform X1 [Nicotiana sylvestris]
gene_16517	1089	0.28	0.69	1.30117	0.146235	NA	NA	NA	NA	gi|698540184|ref|XP_009765672.1|//PREDICTED: uncharacterized protein LOC104217194 isoform X1 [Nicotiana sylvestris];gi|698540187|ref|XP_009765673.1|//PREDICTED: uncharacterized protein LOC104217194 isoform X2 [Nicotiana sylvestris]
gene_16519	4773	1	1.68	0.748461	0.00102896	NA	NA	NA	K13024//inositol-hexakisphosphate/diphosphoinositol-pentakisphosphate 1-kinase [EC:2.7.4.24];K12819//pre-mRNA-processing factor SLU7;K01191//alpha-mannosidase [EC:3.2.1.24];K20028//palmitoyltransferase ZDHHC2/15/20 [EC:2.3.1.225];K13356//alcohol-forming fatty acyl-CoA reductase [EC:1.2.1.84];K08247//methionine S-methyltransferase [EC:2.1.1.12];K14513//ethylene-insensitive protein 2;K10395//kinesi…	gi|971548925|ref|XP_015163797.1|//PREDICTED: uncharacterized protein LOC107060386 [Solanum tuberosum];gi|565402780|ref|XP_006366848.1|//PREDICTED: uncharacterized protein LOC102605741 [Solanum tuberosum]
gene_16520	759	0.09	0.34	1.91754	0.378042	NA	NA	NA	NA	NA
gene_16525	487	3.08	5.08	0.721898	0.0653682	NA	NA	NA	NA	gi|698558478|ref|XP_009771300.1|//PREDICTED: uncharacterized protein LOC104221860 isoform X1 [Nicotiana sylvestris]
gene_16527	373	0.01	0.2	4.32193	0.502432	NA	NA	NA	NA	NA
gene_1653	1083	2.14	3.88	0.858446	0.00380016	NA	NA	NA	NA	gi|698485993|ref|XP_009789752.1|//PREDICTED: zinc finger BED domain-containing protein DAYSLEEPER-like [Nicotiana sylvestris]
gene_16534	1522	0.01	0.04	2	0.502432	NA	NA	NA	K14638//solute carrier family 15 (peptide/histidine transporter), member 3/4;K10781//fatty acyl-ACP thioesterase B [EC:3.1.2.14 3.1.2.21]	gi|697106411|ref|XP_009607045.1|//PREDICTED: uncharacterized protein LOC104101305 [Nicotiana tomentosiformis]
gene_16538	894	0.01	0.22	4.45943	0.126219	NA	NA	NA	NA	NA
gene_16551	608	0.01	0.11	3.45943	0.502432	NA	NA	NA	NA	NA
gene_16557	728	0.01	0.28	4.80735	0.126219	NA	NA	NA	NA	NA
gene_1656	602	0.01	0.23	4.52356	0.251826	NA	NA	NA	NA	NA
gene_16560	489	3.17	4.89	0.625352	0.708506	NA	NA	NA	NA	gi|698469842|ref|XP_009783665.1|//PREDICTED: uncharacterized protein LOC104232221 [Nicotiana sylvestris]
gene_16561	1623	0.16	0.27	0.754888	0.392408	NA	NA	NA	NA	gi|697129388|ref|XP_009618752.1|//PREDICTED: germacrene A synthase 2-like [Nicotiana tomentosiformis]
gene_16567	979	0.34	0.53	0.640458	0.42931	NA	NA	NA	NA	gi|698461602|ref|XP_009781812.1|//PREDICTED: uncharacterized protein LOC104230646 [Nicotiana sylvestris]
gene_16571	3208	0.09	0.27	1.58496	0.0424784	NA	GO:0016787//hydrolase activity	GO:0046856//phosphatidylinositol dephosphorylation	K20279//synaptojanin [EC:3.1.3.36]	gi|698462400|ref|XP_009781982.1|//PREDICTED: type I inositol 1,4,5-trisphosphate 5-phosphatase 2-like [Nicotiana sylvestris]
gene_16585	2664	0.03	0.05	0.736966	0.628648	NA	NA	NA	K13425//WRKY transcription factor 22	gi|698484442|ref|XP_009789029.1|//PREDICTED: probable WRKY transcription factor 14 [Nicotiana sylvestris]
gene_16586	965	0.14	0.41	1.5502	0.18209	NA	NA	NA	NA	NA
gene_16599	380	1.38	2.53	0.874469	0.193045	NA	NA	NA	NA	gi|698472703|ref|XP_009784317.1|//PREDICTED: uncharacterized protein LOC104232748 [Nicotiana sylvestris]
gene_16601	1876	0.54	0.84	0.63743	0.120962	NA	NA	NA	K18195//rhamnogalacturonan endolyase [EC:4.2.2.23];K08081//tropinone reductase I [EC:1.1.1.206];K18577//mannosylglycoprotein endo-beta-mannosidase [EC:3.2.1.152]	gi|147776601|emb|CAN74005.1|//hypothetical protein VITISV_006236 [Vitis vinifera]
gene_16607	491	0.01	0.14	3.80735	0.502432	NA	NA	NA	K10875//DNA repair and recombination protein RAD54 and RAD54-like protein [EC:3.6.4.-]	gi|697130110|ref|XP_009619118.1|//PREDICTED: SNF2 domain-containing protein CLASSY 4 isoform X1 [Nicotiana tomentosiformis]
gene_16610	1311	0.53	0.89	0.747813	0.28715	NA	NA	NA	K18453//ADP-ribose/FAD diphosphatase [EC:3.6.1.13 3.6.1.18]	gi|698519216|ref|XP_009804473.1|//PREDICTED: nudix hydrolase 23, chloroplastic isoform X1 [Nicotiana sylvestris];gi|698519220|ref|XP_009804475.1|//PREDICTED: nudix hydrolase 23, chloroplastic isoform X2 [Nicotiana sylvestris]
gene_16614	719	0.01	0.09	3.16993	0.502432	NA	NA	NA	NA	NA
gene_16617	1458	0.01	0.04	2	0.502432	NA	NA	NA	K15400//omega-hydroxypalmitate O-feruloyl transferase [EC:2.3.1.188]	gi|698494463|ref|XP_009793426.1|//PREDICTED: deacetylvindoline O-acetyltransferase-like [Nicotiana sylvestris]
gene_16628	924	0.79	1.21	0.615082	0.270606	NA	NA	NA	NA	NA
gene_16639	587	0.01	0.12	3.58496	0.502432	NA	NA	NA	NA	gi|697155906|ref|XP_009586695.1|//PREDICTED: CLAVATA3/ESR (CLE)-related protein 27 [Nicotiana tomentosiformis]
gene_16642	2492	0.03	0.1	1.73697	0.221034	NA	NA	NA	K17609//nucleoredoxin [EC:1.8.1.8]	gi|698552354|ref|XP_009769607.1|//PREDICTED: uncharacterized protein LOC104220433 [Nicotiana sylvestris]
gene_16643	2647	0.02	0.07	1.80735	0.378042	NA	GO:0003824//catalytic activity	NA	K06617//raffinose synthase [EC:2.4.1.82]	gi|661883597|emb|CDP12682.1|//unnamed protein product [Coffea canephora]
gene_1665	974	168.04	304.54	0.857827	5.05e-127	NA	GO:0005215//transporter activity	GO:0006810//transport	K03098//apolipoprotein D and lipocalin family protein	gi|697131773|ref|XP_009619942.1|//PREDICTED: apolipoprotein D-like [Nicotiana tomentosiformis]
gene_16650	516	0.01	0.41	5.35755	0.126219	NA	NA	NA	NA	NA
gene_16659	1407	0.01	0.05	2.32193	0.502432	NA	NA	NA	K15191//La-related protein 7	gi|698420560|ref|XP_009761551.1|//PREDICTED: la-related protein 6C-like isoform X1 [Nicotiana sylvestris];gi|698420567|ref|XP_009761614.1|//PREDICTED: la-related protein 6C-like isoform X2 [Nicotiana sylvestris]
gene_16662	1417	4.52	9.7	1.10166	6.95e-06	NA	NA	NA	K14491//two-component response regulator ARR-B family;K03921//acyl-[acyl-carrier-protein] desaturase [EC:1.14.19.2 1.14.19.11 1.14.19.26]	gi|698568596|ref|XP_009774094.1|//PREDICTED: two-component response regulator-like APRR2 [Nicotiana sylvestris]
gene_16665	1188	3.07	5.74	0.902812	0.000119375	NA	NA	NA	K01206//alpha-L-fucosidase [EC:3.2.1.51]	gi|698568626|ref|XP_009774103.1|//PREDICTED: GDSL esterase/lipase At1g28640-like [Nicotiana sylvestris]
gene_16674	660	2.59	4.52	0.803371	0.023686	NA	NA	NA	K07213//copper chaperone	gi|698486292|ref|XP_009789883.1|//PREDICTED: uncharacterized protein LOC104237428 [Nicotiana sylvestris]
gene_16675	2411	0.1	0.23	1.20163	0.182551	NA	NA	NA	K15095//(+)-neomenthol dehydrogenase [EC:1.1.1.208]	gi|698460898|ref|XP_009781651.1|//PREDICTED: BTB/POZ domain-containing protein At5g03250-like [Nicotiana sylvestris]
gene_16679	751	0.63	1.87	1.56961	0.00844602	GO:0005576//extracellular region;GO:0005773//vacuole	GO:0004867//serine-type endopeptidase inhibitor activity	GO:0009611//response to wounding;GO:0010951//negative regulation of endopeptidase activity	NA	gi|698571686|ref|XP_009774947.1|//PREDICTED: trypsin inhibitor 1 [Nicotiana sylvestris]
gene_16680	2229	0.01	0.03	1.58496	0.502432	NA	NA	NA	K20478//golgin subfamily B member 1;K10352//myosin heavy chain	gi|698493470|ref|XP_009793010.1|//PREDICTED: interactor of constitutive active ROPs 2, chloroplastic-like isoform X3 [Nicotiana sylvestris];gi|698493463|ref|XP_009793007.1|//PREDICTED: interactor of constitutive active ROPs 2, chloroplastic-like isoform X1 [Nicotiana sylvestris]
gene_16684	809	0.06	0.16	1.41504	0.995446	NA	NA	NA	NA	NA
gene_16701	412	0.01	0.18	4.16993	0.502432	NA	NA	NA	NA	NA
gene_16704	1382	0.33	0.56	0.762961	0.267872	NA	NA	NA	NA	gi|698505535|ref|XP_009798214.1|//PREDICTED: uncharacterized protein LOC104244481 isoform X1 [Nicotiana sylvestris]
gene_16709	1648	0.04	0.12	1.58496	0.378042	NA	NA	NA	NA	gi|698565079|ref|XP_009773160.1|//PREDICTED: uncharacterized protein LOC104223422 [Nicotiana sylvestris]
gene_16711	507	0.14	0.28	1	0.628648	NA	NA	NA	NA	NA
gene_16718	998	0.01	0.07	2.80735	0.502432	NA	NA	NA	NA	NA
gene_1673	1211	0.38	0.68	0.839535	0.267872	NA	NA	NA	K06889//uncharacterized protein	gi|697104286|ref|XP_009605951.1|//PREDICTED: alpha/beta hydrolase domain-containing protein 17B-like [Nicotiana tomentosiformis]
gene_16730	272	0.9	1.48	0.7176	0.512606	NA	NA	NA	NA	NA
gene_16731	581	0.01	0.59	5.88264	0.0632626	NA	NA	NA	NA	NA
gene_16734	590	0.24	0.58	1.27302	0.292262	NA	NA	NA	NA	NA
gene_16735	391	0.19	0.56	1.55943	0.378042	NA	NA	NA	NA	NA
gene_16747	2471	0.22	0.35	0.669851	0.291494	NA	NA	NA	NA	NA
gene_16751	457	0.01	0.16	4	0.502432	NA	NA	NA	NA	NA
gene_16752	313	0.25	1.2	2.26303	0.221034	NA	NA	NA	NA	NA
gene_16757	233	0.37	0.73	0.980371	0.628648	NA	NA	NA	NA	NA
gene_16759	3143	0.88	1.42	0.690316	0.0127566	NA	NA	NA	NA	NA
gene_16760	1147	0.06	0.23	1.9386	0.221034	NA	NA	NA	NA	gi|697173405|ref|XP_009595627.1|//PREDICTED: uncharacterized protein LOC104091888, partial [Nicotiana tomentosiformis]
gene_16777	674	0.1	0.5	2.32193	0.126601	NA	NA	NA	NA	NA
gene_1678	558	6.76	15.38	1.18596	0.138	NA	NA	NA	NA	NA
gene_16781	659	0.01	0.31	4.9542	0.126219	NA	NA	NA	NA	NA
gene_16790	1037	0.01	0.06	2.58496	0.502432	NA	NA	NA	NA	NA
gene_16804	1050	1.15	2.54	1.14319	0.00471388	NA	NA	NA	K18681//DIS3-like exonuclease 1 [EC:3.1.13.-]	gi|698485684|ref|XP_009789612.1|//PREDICTED: uncharacterized protein LOC104237201 [Nicotiana sylvestris]
gene_16806	566	0.01	0.12	3.58496	0.502432	NA	NA	NA	NA	NA
gene_16809	853	0.01	0.08	3	0.502432	NA	NA	NA	NA	NA
gene_1681	638	0.01	1.03	6.6865	0.00200108	NA	NA	NA	NA	gi|590641233|ref|XP_007030175.1|//Vacuolar ATP synthase catalytic subunit-related / V-ATPase-related / vacuolar proton pump-related [Theobroma cacao]
gene_16810	1045	2.07	4.74	1.19526	3.68	NA	NA	NA	K01711//GDPmannose 4,6-dehydratase [EC:4.2.1.47]	gi|698485686|ref|XP_009789613.1|//PREDICTED: GDP-mannose 4,6 dehydratase 1 [Nicotiana sylvestris]
gene_16811	1286	0.15	0.25	0.736966	0.512606	NA	NA	NA	K03456//serine/threonine-protein phosphatase 2A regulatory subunit A	gi|697150457|ref|XP_009629435.1|//PREDICTED: fasciclin-like arabinogalactan protein 1 [Nicotiana tomentosiformis]
gene_16825	1489	0.04	0.09	1.16993	0.628648	NA	NA	NA	NA	gi|697122577|ref|XP_009615276.1|//PREDICTED: uncharacterized protein LOC104108026 [Nicotiana tomentosiformis]
gene_16828	1410	0.19	0.63	1.72935	0.019756	NA	NA	NA	K10871//RAD51-like protein 3	gi|697170212|ref|XP_009594024.1|//PREDICTED: DNA repair protein RAD51 homolog 4 isoform X3 [Nicotiana tomentosiformis];gi|697170208|ref|XP_009594022.1|//PREDICTED: DNA repair protein RAD51 homolog 4 isoform X1 [Nicotiana tomentosiformis]
gene_16832	1060	0.01	0.24	4.58496	0.126219	GO:0005886//plasma membrane;GO:0009507//chloroplast;GO:0005774//vacuolar membrane;GO:0005829//cytosol;GO:0009579//thylakoid;GO:0005730//nucleolus;GO:0009506//plasmodesma;GO:0000786//nucleosome	GO:0003677//DNA binding;GO:0046982//protein heterodimerization activity	GO:0006334//nucleosome assembly	K11254//histone H4	gi|823155106|ref|XP_012477435.1|//PREDICTED: uncharacterized protein LOC105793039 [Gossypium raimondii]
gene_16858	512	1.24	2.19	0.820591	0.172515	NA	NA	NA	NA	NA
gene_16862	572	0.01	0.48	5.58496	0.0632626	NA	NA	NA	NA	gi|698477055|ref|XP_009785768.1|//PREDICTED: uncharacterized protein LOC104233983 [Nicotiana sylvestris]
gene_16864	794	0.01	0.17	4.08746	0.251826	NA	NA	NA	NA	NA
gene_16867	268	0.01	0.6	5.90689	0.251826	NA	NA	NA	NA	gi|698502329|ref|XP_009796822.1|//PREDICTED: uncharacterized protein LOC104243346 [Nicotiana sylvestris]
gene_16868	3097	0.31	0.56	0.853159	0.881008	NA	NA	NA	K03469//ribonuclease HI [EC:3.1.26.4];K18577//mannosylglycoprotein endo-beta-mannosidase [EC:3.2.1.152];K18195//rhamnogalacturonan endolyase [EC:4.2.2.23];K11000//callose synthase [EC:2.4.1.-];K00620//glutamate N-acetyltransferase / amino-acid N-acetyltransferase [EC:2.3.1.35 2.3.1.1];K10760//adenylate isopentenyltransferase (cytokinin synthase);K05909//laccase [EC:1.10.3.2];K05605//3-hydroxyisob…	gi|697103690|ref|XP_009605648.1|//PREDICTED: uncharacterized protein LOC104100175 [Nicotiana tomentosiformis];gi|698548766|ref|XP_009768439.1|//PREDICTED: uncharacterized protein LOC104219445 [Nicotiana sylvestris];gi|698552668|ref|XP_009769714.1|//PREDICTED: uncharacterized protein LOC104220529 [Nicotiana sylvestris]
gene_1688	249	2.03	7.31	1.84839	0.00241648	NA	NA	NA	NA	gi|947120428|gb|KRH68677.1|//hypothetical protein GLYMA_03G244100, partial [Glycine max]
gene_16889	1937	0.01	0.03	1.58496	0.502432	NA	NA	NA	K14494//DELLA protein	gi|697163399|ref|XP_009590520.1|//PREDICTED: DELLA protein GAI [Nicotiana tomentosiformis]
gene_16897	237	0.72	1.42	0.979822	0.457118	NA	NA	NA	NA	NA
gene_16904	983	0.07	0.2	1.51457	0.378042	NA	NA	NA	NA	NA
gene_16905	650	0.01	0.1	3.32193	0.502432	NA	NA	NA	NA	gi|697151315|ref|XP_009629876.1|//PREDICTED: L-ascorbate oxidase homolog [Nicotiana tomentosiformis]
gene_16908	1538	0.01	0.04	2	0.502432	NA	NA	NA	K08286//protein-serine/threonine kinase [EC:2.7.11.-]	gi|697094325|ref|XP_009605750.1|//PREDICTED: serine/threonine-protein kinase D6PK-like [Nicotiana tomentosiformis]
gene_1691	182	0.01	0.51	5.67243	0.502432	GO:0016020//membrane	NA	NA	NA	gi|641852797|gb|KDO71656.1|//hypothetical protein CISIN_1g038069mg, partial [Citrus sinensis]
gene_1693	418	0.01	0.17	4.08746	0.502432	NA	NA	NA	NA	gi|947092643|gb|KRH41228.1|//hypothetical protein GLYMA_08G017100 [Glycine max]
gene_16933	1074	0.01	0.12	3.58496	0.251826	GO:0009522//photosystem I;GO:0009535//chloroplast thylakoid membrane;GO:0016021//integral component of membrane	GO:0016168//chlorophyll binding;GO:0046872//metal ion binding	GO:0009765//photosynthesis, light harvesting;GO:0018298//protein-chromophore linkage	K08912//light-harvesting complex II chlorophyll a/b binding protein 1	gi|971565891|ref|XP_006356078.2|//PREDICTED: chlorophyll a-b binding protein 3C, chloroplastic-like [Solanum tuberosum]
gene_16944	1247	0.01	0.1	3.32193	0.251826	NA	NA	NA	NA	NA
gene_1695	1392	1.71	2.63	0.621066	0.0419346	NA	NA	NA	NA	gi|698582782|ref|XP_009777923.1|//PREDICTED: pentatricopeptide repeat-containing protein At5g19020, mitochondrial [Nicotiana sylvestris]
gene_16954	3653	0.13	0.2	0.621488	0.267872	NA	NA	NA	K03868//RING-box protein 1;K13199//plasminogen activator inhibitor 1 RNA-binding protein	gi|698523305|ref|XP_009758461.1|//PREDICTED: subtilisin-like protease [Nicotiana sylvestris]
gene_16969	963	0.01	0.14	3.80735	0.251826	NA	NA	NA	K20293//conserved oligomeric Golgi complex subunit 6	gi|697181570|ref|XP_009599782.1|//PREDICTED: uncharacterized protein LOC104095365 [Nicotiana tomentosiformis]
gene_16973	1639	0.04	0.27	2.75489	0.0397504	NA	NA	NA	K14306//nuclear pore complex protein Nup62	gi|697178779|ref|XP_009598380.1|//PREDICTED: uncharacterized protein LOC104094207 [Nicotiana tomentosiformis]
gene_16974	1808	0.07	0.35	2.32193	0.0229746	NA	NA	NA	K14306//nuclear pore complex protein Nup62	gi|697178785|ref|XP_009598383.1|//PREDICTED: uncharacterized protein DDB_G0271670-like [Nicotiana tomentosiformis]
gene_1700	1347	0.01	0.05	2.32193	0.502432	NA	NA	NA	NA	gi|698574261|ref|XP_009775621.1|//PREDICTED: rapid alkalinization factor-like [Nicotiana sylvestris]
gene_17002	2457	0.03	0.05	0.736966	0.628648	NA	NA	NA	K09527//DnaJ homolog subfamily C member 7	gi|698525096|ref|XP_009759360.1|//PREDICTED: TPR repeat-containing thioredoxin TTL4 [Nicotiana sylvestris]
gene_17006	1417	0.01	0.05	2.32193	0.502432	NA	NA	NA	K08064//nuclear transcription factor Y, alpha;K17790//mitochondrial import inner membrane translocase subunit TIM22;K05658//ATP-binding cassette, subfamily B (MDR/TAP), member 1 [EC:3.6.3.44]	gi|697124580|ref|XP_009616293.1|//PREDICTED: uncharacterized protein LOC104108861 [Nicotiana tomentosiformis]
gene_17007	1485	0.01	0.09	3.16993	0.251826	NA	NA	NA	NA	gi|698570955|ref|XP_009774746.1|//PREDICTED: uncharacterized protein LOC104224747 [Nicotiana sylvestris]
gene_1701	1105	0.01	0.06	2.58496	0.502432	NA	NA	NA	NA	NA
gene_17010	302	0.79	3.1	1.97234	0.0218162	NA	NA	NA	NA	NA
gene_17016	873	0.3	0.6	1	0.27068	NA	NA	NA	NA	NA
gene_1702	899	0.07	0.29	2.05063	0.221034	NA	NA	NA	K18195//rhamnogalacturonan endolyase [EC:4.2.2.23];K11292//transcription elongation factor SPT6;K15115//solute carrier family 25 (mitochondrial folate transporter), member 32;K18577//mannosylglycoprotein endo-beta-mannosidase [EC:3.2.1.152];K13415//protein brassinosteroid insensitive 1 [EC:2.7.10.1 2.7.11.1]	gi|698526651|ref|XP_009760163.1|//PREDICTED: uncharacterized protein LOC104212559, partial [Nicotiana sylvestris]
gene_17021	510	0.01	0.2	4.32193	0.502432	NA	NA	NA	NA	NA
gene_17032	1433	2.89	6.22	1.10585	0.132	NA	NA	NA	NA	gi|698494063|ref|XP_009793251.1|//PREDICTED: uncharacterized protein LOC104240173 [Nicotiana sylvestris]
gene_17035	718	0.09	0.28	1.63743	0.378042	NA	NA	NA	NA	gi|698494059|ref|XP_009793249.1|//PREDICTED: uncharacterized protein LOC104240171 [Nicotiana sylvestris]
gene_1704	741	1.82	3.62	0.992051	0.0104053	NA	NA	NA	K18789//xylogalacturonan beta-1,3-xylosyltransferase [EC:2.4.2.41]	gi|698548238|ref|XP_009768277.1|//PREDICTED: probable glycosyltransferase At5g03795 [Nicotiana sylvestris]
gene_17043	2281	0.68	1.1	0.693897	0.0901476	NA	NA	NA	NA	gi|697103096|ref|XP_009604520.1|//PREDICTED: uncharacterized protein LOC104099282 isoform X1 [Nicotiana tomentosiformis];gi|697103100|ref|XP_009604533.1|//PREDICTED: uncharacterized protein LOC104099282 isoform X3 [Nicotiana tomentosiformis]
gene_17068	1898	0.03	0.07	1.22239	0.628648	NA	NA	NA	NA	gi|697122568|ref|XP_009615272.1|//PREDICTED: uncharacterized protein LOC104108023 [Nicotiana tomentosiformis]
gene_1707	423	0.01	0.17	4.08746	0.502432	NA	NA	NA	K14488//SAUR family protein	gi|697132456|ref|XP_009620276.1|//PREDICTED: auxin-induced protein 15A-like [Nicotiana tomentosiformis]
gene_17082	1813	0.11	0.35	1.66985	0.0939932	NA	NA	NA	K01051//pectinesterase [EC:3.1.1.11]	gi|698435180|ref|XP_009800039.1|//PREDICTED: pectinesterase-like [Nicotiana sylvestris]
gene_1709	655	0.01	0.31	4.9542	0.126219	NA	NA	NA	NA	gi|697104286|ref|XP_009605951.1|//PREDICTED: alpha/beta hydrolase domain-containing protein 17B-like [Nicotiana tomentosiformis]
gene_17091	1893	0.43	1.1	1.35509	0.00173517	NA	NA	NA	K02495//oxygen-independent coproporphyrinogen III oxidase [EC:1.3.99.22]	gi|698533319|ref|XP_009763478.1|//PREDICTED: radical S-adenosyl methionine domain-containing protein 1, mitochondrial [Nicotiana sylvestris]
gene_17099	1024	0.01	0.06	2.58496	0.502432	NA	NA	NA	K17964//leucine-rich PPR motif-containing protein, mitochondrial	gi|698551325|ref|XP_009769272.1|//PREDICTED: pentatricopeptide repeat-containing protein At4g21170 [Nicotiana sylvestris]
gene_17105	741	0.09	0.18	1	0.628648	NA	NA	NA	K02180//cell cycle arrest protein BUB3	gi|698482408|ref|XP_009788126.1|//PREDICTED: mitotic checkpoint protein BUB3.3 [Nicotiana sylvestris]
gene_17107	467	0.78	1.51	0.953003	0.30623	NA	NA	NA	NA	NA
gene_17111	523	0.01	0.4	5.32193	0.126219	NA	NA	NA	NA	gi|697112702|ref|XP_009610229.1|//PREDICTED: ankyrin repeat-containing protein At3g12360-like isoform X2 [Nicotiana tomentosiformis]
gene_17119	400	0.01	0.18	4.16993	0.502432	NA	NA	NA	K01206//alpha-L-fucosidase [EC:3.2.1.51]	gi|698545561|ref|XP_009767428.1|//PREDICTED: acetylajmalan esterase-like isoform X1 [Nicotiana sylvestris];gi|698545567|ref|XP_009767430.1|//PREDICTED: GDSL esterase/lipase At5g03980-like isoform X3 [Nicotiana sylvestris]
gene_1712	1451	0.93	1.41	0.600393	0.138366	NA	GO:0004568//chitinase activity	GO:0005975//carbohydrate metabolic process;GO:0006032//chitin catabolic process	K01183//chitinase [EC:3.2.1.14]	gi|697141691|ref|XP_009624962.1|//PREDICTED: chitotriosidase-1-like [Nicotiana tomentosiformis]
gene_17120	562	0.01	0.12	3.58496	0.502432	NA	NA	NA	NA	NA
gene_17167	298	0.27	0.79	1.54889	0.378042	NA	NA	NA	NA	NA
gene_17173	784	0.01	0.25	4.64386	0.126219	NA	NA	NA	NA	NA
gene_17183	1703	0.01	0.04	2	0.502432	NA	GO:0003676//nucleic acid binding;GO:0004519//endonuclease activity	GO:0090305//nucleic acid phosphodiester bond hydrolysis	K00234//succinate dehydrogenase (ubiquinone) flavoprotein subunit [EC:1.3.5.1]	gi|971563770|ref|XP_015167581.1|//PREDICTED: uncharacterized protein LOC102604213, partial [Solanum tuberosum]
gene_17193	934	0.01	0.07	2.80735	0.502432	NA	NA	NA	NA	gi|697169861|ref|XP_009593838.1|//PREDICTED: mavicyanin-like [Nicotiana tomentosiformis]
gene_17196	3177	0.67	1.02	0.606336	0.0558426	NA	NA	NA	K03695//ATP-dependent Clp protease ATP-binding subunit ClpB	gi|697140031|ref|XP_009624112.1|//PREDICTED: uncharacterized protein LOC104115235 [Nicotiana tomentosiformis]
gene_17202	1624	10.75	43.87	2.0289	2.12e-116	NA	NA	NA	K17871//NADH:ubiquinone reductase (non-electrogenic) [EC:1.6.5.9];K17872//NADH:ubiquinone reductase (non-electrogenic) [EC:1.6.5.9]	gi|697151022|ref|XP_009629721.1|//PREDICTED: apoptosis-inducing factor homolog A-like [Nicotiana tomentosiformis]
gene_1721	1179	0.42	0.77	0.874469	0.136788	NA	GO:0004568//chitinase activity	GO:0006032//chitin catabolic process;GO:0005975//carbohydrate metabolic process	K01183//chitinase [EC:3.2.1.14]	gi|697141691|ref|XP_009624962.1|//PREDICTED: chitotriosidase-1-like [Nicotiana tomentosiformis]
gene_17214	589	0.35	0.93	1.40988	0.148358	NA	NA	NA	NA	NA
gene_17218	393	0.76	1.68	1.14439	0.182551	NA	NA	NA	NA	NA
gene_1722	971	5.88	10.89	0.889116	1.93	NA	NA	NA	K17824//DCN1-like protein 4/5	gi|697161610|ref|XP_009589589.1|//PREDICTED: DCN1-like protein 4 [Nicotiana tomentosiformis]
gene_17222	1143	0.26	0.94	1.85415	0.00743648	NA	NA	NA	K15032//mTERF domain-containing protein, mitochondrial	gi|697155056|ref|XP_009631760.1|//PREDICTED: uncharacterized protein LOC104121456 isoform X1 [Nicotiana tomentosiformis];gi|697155060|ref|XP_009631762.1|//PREDICTED: uncharacterized protein LOC104121456 isoform X3 [Nicotiana tomentosiformis];gi|697124727|ref|XP_009616371.1|//PREDICTED: uncharacterized protein LOC104108924 [Nicotiana tomentosiformis]
gene_17234	3505	0.04	0.12	1.58496	0.111093	NA	NA	NA	K07305//peptide-methionine (R)-S-oxide reductase [EC:1.8.4.12];K17982//geranyllinalool synthase [EC:4.2.3.144];K14794//ribosomal RNA-processing protein 12;K13420//LRR receptor-like serine/threonine-protein kinase FLS2 [EC:2.7.11.1];K03549//KUP system potassium uptake protein	gi|697132853|ref|XP_009620480.1|//PREDICTED: uncharacterized protein LOC104112307 [Nicotiana tomentosiformis];gi|697162064|ref|XP_009589832.1|//PREDICTED: uncharacterized protein LOC104087135 [Nicotiana tomentosiformis]
gene_17237	2767	0.02	0.14	2.80735	0.0713814	NA	NA	NA	K04733//interleukin-1 receptor-associated kinase 4 [EC:2.7.11.1];K04730//interleukin-1 receptor-associated kinase 1 [EC:2.7.11.1]	gi|697111031|ref|XP_009609393.1|//PREDICTED: putative receptor protein kinase ZmPK1 [Nicotiana tomentosiformis]
gene_17241	127	0.01	0.89	6.47573	0.502432	NA	NA	NA	NA	NA
gene_17255	647	0.42	0.95	1.17754	0.182551	NA	NA	NA	NA	NA
gene_17259	502	0.01	0.7	6.12928	0.0317082	NA	NA	NA	K15192//TATA-binding protein-associated factor [EC:3.6.4.-]	gi|698493332|ref|XP_009792943.1|//PREDICTED: TATA-binding protein-associated factor BTAF1 isoform X1 [Nicotiana sylvestris]
gene_1726	1276	0.01	0.04	2	0.997572	NA	NA	NA	K05909//laccase [EC:1.10.3.2];K18577//mannosylglycoprotein endo-beta-mannosidase [EC:3.2.1.152];K11292//transcription elongation factor SPT6	gi|697158153|ref|XP_009587828.1|//PREDICTED: uncharacterized protein LOC104085490, partial [Nicotiana tomentosiformis]
gene_17262	829	0.97	1.6	0.722015	0.16701	NA	NA	NA	K10899//ATP-dependent DNA helicase Q1 [EC:3.6.4.12]	gi|698561957|ref|XP_009772275.1|//PREDICTED: mediator of RNA polymerase II transcription subunit 34-like [Nicotiana sylvestris]
gene_17263	391	0.01	0.37	5.20945	0.502432	NA	NA	NA	K10899//ATP-dependent DNA helicase Q1 [EC:3.6.4.12]	gi|698561957|ref|XP_009772275.1|//PREDICTED: mediator of RNA polymerase II transcription subunit 34-like [Nicotiana sylvestris]
gene_1727	285	0.56	1.11	0.987061	0.457118	NA	NA	NA	NA	gi|697142632|ref|XP_009625422.1|//PREDICTED: uncharacterized protein LOC104116303 isoform X1 [Nicotiana tomentosiformis]
gene_17270	1037	0.01	0.06	2.58496	0.502432	NA	NA	NA	NA	gi|698496848|ref|XP_009794438.1|//PREDICTED: uncharacterized protein LOC104241216 [Nicotiana sylvestris]
gene_17271	1868	0.01	0.03	1.58496	0.502432	NA	NA	NA	NA	gi|697129618|ref|XP_009618870.1|//PREDICTED: uncharacterized protein LOC104110989 [Nicotiana tomentosiformis]
gene_17272	637	0.01	0.11	3.45943	0.502432	NA	NA	NA	K12819//pre-mRNA-processing factor SLU7;K01191//alpha-mannosidase [EC:3.2.1.24];K06883//uncharacterized protein;K01303//acylaminoacyl-peptidase [EC:3.4.19.1];K15502//serine/threonine-protein phosphatase 6 regulatory ankyrin repeat subunit A	gi|971587731|ref|XP_015161191.1|//PREDICTED: LOW QUALITY PROTEIN: uncharacterized protein LOC107059219 [Solanum tuberosum]
gene_17276	1145	0.06	0.17	1.5025	0.378042	NA	NA	NA	K14297//nuclear pore complex protein Nup98-Nup96;K12173//BRCA1-A complex subunit BRE	gi|698546007|ref|XP_009767579.1|//PREDICTED: pathogenesis-related protein 5-like [Nicotiana sylvestris]
gene_17277	809	0.33	0.74	1.16506	0.182551	NA	NA	NA	NA	NA
gene_17279	3703	0.01	0.03	1.58496	0.628648	NA	NA	NA	NA	gi|697187187|ref|XP_009602631.1|//PREDICTED: uncharacterized protein LOC104097722 [Nicotiana tomentosiformis]
gene_17283	200	0.01	0.9	6.49185	0.251826	NA	NA	NA	K05747//Wiskott-Aldrich syndrome protein	gi|698480027|ref|XP_009787077.1|//PREDICTED: glycine-rich cell wall structural protein 1.8-like [Nicotiana sylvestris]
gene_1730	699	0.01	0.29	4.85798	0.126219	NA	NA	NA	NA	NA
gene_17305	376	0.4	0.98	1.29278	0.292262	NA	NA	NA	K13161//heterogeneous nuclear ribonucleoprotein R	gi|697178996|ref|XP_009598479.1|//PREDICTED: uncharacterized protein LOC104094279 isoform X2 [Nicotiana tomentosiformis]
gene_17311	524	0.01	0.13	3.70044	0.502432	NA	NA	NA	NA	NA
gene_17314	2710	0.07	0.12	0.777608	0.512606	NA	GO:0016765//transferase activity, transferring alkyl or aryl (other than methyl) groups	NA	K11778//ditrans,polycis-polyprenyl diphosphate synthase [EC:2.5.1.87]	gi|698498322|ref|XP_009795072.1|//PREDICTED: dehydrodolichyl diphosphate synthase 2-like [Nicotiana sylvestris]
gene_17322	1453	0.35	0.62	0.824913	0.214328	NA	NA	NA	K12271//signal recognition particle 43 kDa protein	gi|698420785|ref|XP_009765219.1|//PREDICTED: signal recognition particle 43 kDa protein, chloroplastic [Nicotiana sylvestris]
gene_17330	1027	0.01	0.06	2.58496	0.502432	NA	NA	NA	NA	NA
gene_17332	1173	0.06	0.11	0.874469	0.628648	NA	NA	NA	NA	gi|698534571|ref|XP_009763904.1|//PREDICTED: F-box protein PP2-A13-like [Nicotiana sylvestris]
gene_17334	741	0.64	9.31	3.86264	3.55e-18	NA	NA	NA	NA	gi|697154233|ref|XP_009631357.1|//PREDICTED: universal stress protein A-like protein [Nicotiana tomentosiformis]
gene_17341	1732	0.1	0.32	1.67807	0.27068	NA	NA	NA	NA	NA
gene_17347	798	0.08	0.17	1.08746	0.628648	NA	NA	NA	NA	NA
gene_17351	557	0.5	0.87	0.799087	0.392408	NA	NA	NA	NA	NA
gene_17354	1683	0.11	0.38	1.7885	0.0585702	NA	NA	NA	NA	NA
gene_17355	656	0.31	1.03	1.7323	0.0585702	NA	NA	NA	NA	NA
gene_17376	5935	0.03	0.08	1.41504	0.148358	NA	NA	NA	NA	gi|697136704|ref|XP_009622437.1|//PREDICTED: F-box/kelch-repeat protein At3g06240-like [Nicotiana tomentosiformis]
gene_17386	2091	0.74	1.3	0.812914	0.0216412	NA	NA	NA	K11996//adenylyltransferase and sulfurtransferase [EC:2.7.7.80]	gi|697137983|ref|XP_009623066.1|//PREDICTED: uncharacterized protein LOC104114346 [Nicotiana tomentosiformis]
gene_17391	789	0.01	0.08	3	0.502432	NA	NA	NA	K01188//beta-glucosidase [EC:3.2.1.21];K04730//interleukin-1 receptor-associated kinase 1 [EC:2.7.11.1]	gi|697173421|ref|XP_009595634.1|//PREDICTED: uncharacterized protein LOC104091899 [Nicotiana tomentosiformis]
gene_17399	747	0.19	0.38	1	0.457118	NA	NA	NA	NA	gi|971569537|ref|XP_015169173.1|//PREDICTED: uncharacterized protein LOC107062724 [Solanum tuberosum]
gene_17408	1790	0.19	0.33	0.796467	0.30623	NA	NA	NA	K03978//GTP-binding protein	gi|697190836|ref|XP_009604483.1|//PREDICTED: GTP-binding protein At2g22870 [Nicotiana tomentosiformis]
gene_17412	2451	3.35	5.78	0.786908	1.05	NA	NA	NA	K17710//pentatricopeptide repeat domain-containing protein 1	gi|697190844|ref|XP_009604488.1|//PREDICTED: pentatricopeptide repeat-containing protein At5g25630 isoform X1 [Nicotiana tomentosiformis]
gene_17416	435	0.17	0.33	0.956931	0.628648	NA	NA	NA	NA	NA
gene_17417	1244	0.01	0.05	2.32193	0.502432	NA	NA	NA	K01870//isoleucyl-tRNA synthetase [EC:6.1.1.5]	gi|697101922|ref|XP_009598356.1|//PREDICTED: transcription repressor OFP7-like [Nicotiana tomentosiformis]
gene_17436	1134	82.64	135.97	0.718376	3.25e-47	NA	NA	NA	K11982//E3 ubiquitin-protein ligase RNF115/126 [EC:2.3.2.27]	gi|698546435|ref|XP_009767704.1|//PREDICTED: E3 ubiquitin-protein ligase RING1-like [Nicotiana sylvestris]
gene_17438	356	0.01	0.21	4.39232	0.502432	NA	NA	NA	NA	NA
gene_1744	836	0.01	0.08	3	0.502432	NA	NA	NA	NA	NA
gene_17441	126	0.01	0.9	6.49185	0.502432	NA	GO:0004709//MAP kinase kinase kinase activity;GO:0005524//ATP binding	GO:0000165//MAPK cascade	K14510//serine/threonine-protein kinase CTR1 [EC:2.7.11.1]	gi|970053956|ref|XP_015088607.1|//PREDICTED: serine/threonine-protein kinase CTR1-like isoform X1 [Solanum pennellii]
gene_17444	3808	0.03	0.1	1.73697	0.18209	NA	NA	NA	NA	gi|698459759|ref|XP_009781368.1|//PREDICTED: uncharacterized protein LOC104230301 isoform X2 [Nicotiana sylvestris]
gene_17445	794	0.25	0.5	1	0.347748	NA	NA	NA	NA	NA
gene_17461	765	0.09	0.26	1.53051	0.378042	NA	NA	NA	K04908//potassium voltage-gated channel Eag-related subfamily H member 5	gi|698545900|ref|XP_009767543.1|//PREDICTED: potassium channel KAT3-like isoform X4 [Nicotiana sylvestris]
gene_1747	1103	3.2	5.06	0.661065	0.0074444	NA	NA	NA	K01099//inositol polyphosphate 5-phosphatase INPP5B/F [EC:3.1.3.36];K20279//synaptojanin [EC:3.1.3.36]	gi|698502101|ref|XP_009796717.1|//PREDICTED: type I inositol 1,4,5-trisphosphate 5-phosphatase 13-like [Nicotiana sylvestris]
gene_17474	3050	1.59	3.41	1.10074	0.0189	NA	NA	NA	K16812//targeting protein for Xklp2	gi|697144480|ref|XP_009626352.1|//PREDICTED: protein TPX2-like isoform X2 [Nicotiana tomentosiformis];gi|223542862|gb|EEF44398.1|//protein with unknown function [Ricinus communis];gi|697144478|ref|XP_009626351.1|//PREDICTED: protein TPX2-like isoform X1 [Nicotiana tomentosiformis];gi|565404097|ref|XP_006367485.1|//PREDICTED: protein TPX2-like [Solanum tuberosum]
gene_17486	1345	3.46	6.53	0.916311	0.727	GO:0005764//lysosome;GO:0005615//extracellular space	GO:0004197//cysteine-type endopeptidase activity	GO:0051603//proteolysis involved in cellular protein catabolic process;GO:0006955//immune response	K01366//cathepsin H [EC:3.4.22.16]	gi|28192371|gb|AAK07729.1|//NTCP23-like cysteine proteinase [Nicotiana tabacum]
gene_17487	1496	0.59	1.11	0.911773	0.0617162	NA	NA	NA	NA	gi|698571244|ref|XP_009774828.1|//PREDICTED: uncharacterized protein LOC104224820 isoform X1 [Nicotiana sylvestris];gi|698571247|ref|XP_009774829.1|//PREDICTED: uncharacterized protein LOC104224820 isoform X2 [Nicotiana sylvestris];gi|697120848|ref|XP_009614394.1|//PREDICTED: uncharacterized protein LOC104107335 isoform X1 [Nicotiana tomentosiformis];gi|971541751|ref|XP_015162016.1|//PREDICTED: u…
gene_17498	1086	0.01	0.18	4.16993	0.126219	NA	GO:0016787//hydrolase activity	NA	K06130//lysophospholipase II [EC:3.1.1.5]	gi|697160880|ref|XP_009589216.1|//PREDICTED: acyl-protein thioesterase 2-like [Nicotiana tomentosiformis]
gene_17507	1046	0.01	0.12	3.58496	0.251826	NA	GO:0016787//hydrolase activity	NA	K06130//lysophospholipase II [EC:3.1.1.5]	gi|697160880|ref|XP_009589216.1|//PREDICTED: acyl-protein thioesterase 2-like [Nicotiana tomentosiformis]
gene_1751	422	0.01	0.17	4.08746	0.502432	NA	NA	NA	NA	NA
gene_17514	1136	0.01	0.29	4.85798	0.0317082	NA	NA	NA	K08332//vacuolar protein 8	gi|697172524|ref|XP_009595198.1|//PREDICTED: U-box domain-containing protein 12-like, partial [Nicotiana tomentosiformis]
gene_17515	1221	0.37	0.58	0.648528	0.487192	NA	NA	NA	NA	NA
gene_17516	1247	0.01	0.15	3.90689	0.126219	NA	NA	NA	K05747//Wiskott-Aldrich syndrome protein	gi|697099978|ref|XP_009588866.1|//PREDICTED: extensin-2-like [Nicotiana tomentosiformis]
gene_17522	1645	0.35	0.54	0.625604	0.313168	NA	NA	NA	NA	gi|697184631|ref|XP_009601334.1|//PREDICTED: F-box only protein 13 [Nicotiana tomentosiformis]
gene_17537	608	0.23	0.45	0.968291	0.457118	NA	NA	GO:0009733//response to auxin	K14488//SAUR family protein	gi|698569223|ref|XP_009774274.1|//PREDICTED: auxin-induced protein 15A-like [Nicotiana sylvestris]
gene_17552	1318	0.01	0.1	3.32193	0.251826	NA	NA	NA	NA	NA
gene_17556	872	0.15	0.53	1.82103	0.111093	NA	NA	NA	K03846//alpha-1,2-mannosyltransferase [EC:2.4.1.259 2.4.1.261]	gi|698532230|ref|XP_009762943.1|//PREDICTED: dol-P-Man:Man(6)GlcNAc(2)-PP-Dol alpha-1,2-mannosyltransferase [Nicotiana sylvestris]
gene_17558	3396	0.02	0.09	2.16993	0.126601	NA	NA	NA	K15502//serine/threonine-protein phosphatase 6 regulatory ankyrin repeat subunit A;K12447//UDP-sugar pyrophosphorylase [EC:2.7.7.64]	gi|697112162|ref|XP_009609958.1|//PREDICTED: serine/threonine-protein phosphatase 6 regulatory ankyrin repeat subunit C-like [Nicotiana tomentosiformis]
gene_17559	3172	0.02	0.04	1	0.628648	NA	NA	NA	K04733//interleukin-1 receptor-associated kinase 4 [EC:2.7.11.1]	gi|697168434|ref|XP_009593099.1|//PREDICTED: G-type lectin S-receptor-like serine/threonine-protein kinase SD2-5 isoform X1 [Nicotiana tomentosiformis]
gene_17566	1135	0.01	0.17	4.08746	0.126219	NA	NA	NA	NA	NA
gene_17570	362	0.01	0.21	4.39232	0.502432	NA	NA	NA	K20352//p24 family protein delta-1	gi|698436861|ref|XP_009802634.1|//PREDICTED: transmembrane emp24 domain-containing protein p24delta3-like [Nicotiana sylvestris]
gene_17577	1555	0.04	0.12	1.58496	0.378042	GO:0019898//extrinsic component of membrane;GO:0016021//integral component of membrane;GO:0009654//photosystem II oxygen evolving complex	GO:0005509//calcium ion binding	GO:0042549//photosystem II stabilization	K02716//photosystem II oxygen-evolving enhancer protein 1	gi|698526193|ref|XP_009759927.1|//PREDICTED: oxygen-evolving enhancer protein 1, chloroplastic-like [Nicotiana sylvestris]
gene_17591	806	0.91	1.4	0.621488	0.270606	NA	NA	NA	NA	NA
gene_17594	1805	0.55	1.02	0.891066	0.42026	NA	NA	NA	K01613//phosphatidylserine decarboxylase [EC:4.1.1.65]	gi|698571610|ref|XP_009774920.1|//PREDICTED: uncharacterized protein LOC104224899 isoform X1 [Nicotiana sylvestris];gi|698571617|ref|XP_009774923.1|//PREDICTED: uncharacterized protein LOC104224899 isoform X3 [Nicotiana sylvestris];gi|698427187|ref|XP_009787986.1|//PREDICTED: phosphatidylserine decarboxylase proenzyme 2-like [Nicotiana sylvestris]
gene_17597	2296	0.03	0.05	0.736966	0.628648	NA	GO:0046872//metal ion binding;GO:0004471//malate dehydrogenase (decarboxylating) (NAD+) activity;GO:0051287//NAD binding	GO:0006108//malate metabolic process;GO:0055114//oxidation-reduction process	K00029//malate dehydrogenase (oxaloacetate-decarboxylating)(NADP+) [EC:1.1.1.40]	gi|971581730|ref|XP_015159557.1|//PREDICTED: NADP-dependent malic enzyme-like isoform X1 [Solanum tuberosum];gi|697125023|ref|XP_009616524.1|//PREDICTED: NADP-dependent malic enzyme-like isoform X2 [Nicotiana tomentosiformis]
gene_17599	1144	0.23	0.57	1.30933	0.120711	NA	NA	NA	K05287//phosphatidylinositol glycan, class F [EC:2.7.-.-]	gi|698487060|ref|XP_009790217.1|//PREDICTED: protein SAWADEE HOMEODOMAIN HOMOLOG 1-like isoform X1 [Nicotiana sylvestris];gi|697180864|ref|XP_009599414.1|//PREDICTED: protein SAWADEE HOMEODOMAIN HOMOLOG 2-like [Nicotiana tomentosiformis]
gene_17606	675	0.1	0.2	1	0.628648	NA	NA	NA	K00232//acyl-CoA oxidase [EC:1.3.3.6]	gi|698468761|ref|XP_009783430.1|//PREDICTED: acyl-coenzyme A oxidase 3, peroxisomal isoform X3 [Nicotiana sylvestris]
gene_17622	1866	1.67	3.25	0.960592	0.0989	NA	GO:0008233//peptidase activity	GO:0006508//proteolysis	K01369//legumain [EC:3.4.22.34]	gi|698422177|ref|XP_009780274.1|//PREDICTED: vacuolar-processing enzyme-like [Nicotiana sylvestris]
gene_17626	3015	0.02	0.1	2.32193	0.126601	NA	NA	NA	NA	gi|698502821|ref|XP_009797031.1|//PREDICTED: uncharacterized protein LOC104243532 [Nicotiana sylvestris]
gene_1763	297	0.01	0.26	4.70044	0.502432	NA	NA	NA	NA	NA
gene_17630	310	5.53	9.13	0.723335	0.0500626	NA	NA	NA	K14291//phosphorylated adapter RNA export protein	gi|697125293|ref|XP_009616667.1|//PREDICTED: uncharacterized protein LOC104109155 [Nicotiana tomentosiformis]
gene_17639	344	0.21	1.14	2.44057	0.0317082	NA	GO:0003676//nucleic acid binding	GO:0015074//DNA integration	K05658//ATP-binding cassette, subfamily B (MDR/TAP), member 1 [EC:3.6.3.44];K14773//U3 small nucleolar RNA-associated protein 23;K11968//ariadne-1 [EC:2.3.2.27];K03644//lipoyl synthase [EC:2.8.1.8]	gi|77555860|gb|ABA98656.1|//retrotransposon protein, putative, Ty1-copia subclass [Oryza sativa Japonica Group]
gene_17650	578	0.72	1.19	0.724893	0.337374	NA	NA	NA	NA	NA
gene_17657	514	0.01	0.27	4.75489	0.251826	NA	NA	NA	NA	NA
gene_17660	1986	0.01	0.1	3.32193	0.126219	NA	NA	NA	K03364//cell division cycle 20-like protein 1, cofactor of APC complex	gi|697094300|ref|XP_009605604.1|//PREDICTED: protein FIZZY-RELATED 3 [Nicotiana tomentosiformis]
gene_17667	993	0.27	0.59	1.12776	0.182551	NA	NA	NA	NA	NA
gene_17680	1132	0.01	0.06	2.58496	0.502432	NA	NA	NA	K09286//EREBP-like factor	gi|698558508|ref|XP_009771308.1|//PREDICTED: ethylene-responsive transcription factor ERF039-like [Nicotiana sylvestris]
gene_17685	1297	0.35	0.56	0.678072	0.364912	NA	NA	NA	K20000//maturase K	gi|698458580|ref|XP_009781088.1|//PREDICTED: uncharacterized protein LOC104230050 [Nicotiana sylvestris]
gene_17686	150	0.01	0.69	6.10852	0.502432	NA	NA	NA	NA	NA
gene_17690	931	0.01	0.07	2.80735	0.502432	NA	NA	NA	NA	NA
gene_17696	3073	0.86	1.5	0.802554	0.00413494	NA	NA	NA	K07937//ADP-ribosylation factor 1;K04460//serine/threonine-protein phosphatase 5 [EC:3.1.3.16];K17768//mitochondrial import receptor subunit TOM70;K09527//DnaJ homolog subfamily C member 7	gi|697157022|ref|XP_009587266.1|//PREDICTED: uncharacterized protein LOC104085006 [Nicotiana tomentosiformis]
gene_1771	955	0.01	0.14	3.80735	0.251826	NA	NA	NA	NA	NA
gene_17714	512	0.01	0.27	4.75489	0.251826	NA	NA	NA	NA	NA
gene_17716	1759	0.07	0.11	0.652077	0.692058	GO:0016021//integral component of membrane;GO:0005623//cell	GO:0008308//voltage-gated anion channel activity	GO:1903959;GO:0006873//cellular ion homeostasis	NA	gi|697182767|ref|XP_009600397.1|//PREDICTED: S-type anion channel SLAH2-like [Nicotiana tomentosiformis];gi|565388908|ref|XP_006360208.1|//PREDICTED: S-type anion channel SLAH3-like [Solanum tuberosum]
gene_17738	1965	0.19	0.29	0.610053	0.460454	NA	NA	NA	NA	gi|703110086|ref|XP_010099487.1|//hypothetical protein L484_001790 [Morus notabilis]
gene_17744	1895	0.13	0.23	0.823122	0.392408	NA	NA	NA	NA	NA
gene_17753	1427	1.91	2.91	0.607447	0.282972	NA	NA	NA	NA	gi|697095139|ref|XP_009609897.1|//PREDICTED: uncharacterized protein LOC104103680 [Nicotiana tomentosiformis]
gene_17761	1178	0.01	0.05	2.32193	0.502432	NA	NA	NA	K13449//pathogenesis-related protein 1	gi|698482575|ref|XP_009788194.1|//PREDICTED: pathogenesis-related leaf protein 4-like [Nicotiana sylvestris]
gene_1777	279	0.29	1.43	2.30189	0.126601	NA	NA	NA	NA	gi|698547062|ref|XP_009767915.1|//PREDICTED: uncharacterized protein LOC104218985, partial [Nicotiana sylvestris]
gene_17771	1498	0.17	0.44	1.37197	0.337374	NA	NA	NA	NA	gi|698580216|ref|XP_009777227.1|//PREDICTED: RGS domain-containing serine/threonine-protein kinase A-like isoform X1 [Nicotiana sylvestris]
gene_17781	2511	0.46	0.8	0.798366	0.102024	NA	NA	NA	K16670//homeobox protein Meis2;K15613//homeobox protein Meis1	gi|697127902|ref|XP_009618001.1|//PREDICTED: homeobox protein knotted-1-like 3 isoform X1 [Nicotiana tomentosiformis]
gene_17782	1704	0.97	1.53	0.657475	0.0711992	GO:0016021//integral component of membrane	NA	NA	NA	gi|565357625|ref|XP_006345640.1|//PREDICTED: uncharacterized protein LOC102578961 [Solanum tuberosum]
gene_17790	1007	0.07	0.32	2.19265	0.126601	NA	NA	NA	K01490//AMP deaminase [EC:3.5.4.6];K15198//transcription factor TFIIIB component B''	gi|697155632|ref|XP_009632062.1|//PREDICTED: uncharacterized protein LOC104121706, partial [Nicotiana tomentosiformis]
gene_17794	185	0.51	1.51	1.56598	0.378042	NA	NA	NA	NA	NA
gene_17801	932	0.01	0.07	2.80735	0.502432	NA	NA	NA	NA	gi|697144413|ref|XP_009626321.1|//PREDICTED: uncharacterized protein LOC104117045 [Nicotiana tomentosiformis]
gene_17803	460	0.16	0.62	1.9542	0.221034	NA	NA	NA	NA	NA
gene_17841	3724	0.01	0.11	3.45943	0.0158926	NA	NA	NA	NA	gi|698499902|ref|XP_009795744.1|//PREDICTED: uncharacterized protein LOC104242397 [Nicotiana sylvestris]
gene_17849	457	1.26	2.19	0.797507	0.214328	NA	NA	NA	NA	gi|698540243|ref|XP_009765692.1|//PREDICTED: uncharacterized protein LOC104217210 isoform X1 [Nicotiana sylvestris]
gene_17861	604	0.01	0.11	3.45943	0.502432	NA	NA	NA	NA	NA
gene_17870	473	0.15	0.6	2	0.221034	NA	NA	NA	NA	NA
gene_17871	763	0.86	1.67	0.95744	0.0632626	NA	NA	NA	NA	gi|697192305|ref|XP_009605235.1|//PREDICTED: probable transcription factor PosF21 [Nicotiana tomentosiformis]
gene_17874	2225	2.7	4.91	0.862764	0.00204	NA	NA	NA	K19042//E3 ubiquitin-protein ligase BOI and related proteins [EC:2.3.2.27]	gi|697192003|ref|XP_009605076.1|//PREDICTED: BOI-related E3 ubiquitin-protein ligase 1-like [Nicotiana tomentosiformis]
gene_17884	415	0.18	0.35	0.959358	0.628648	NA	GO:0004190//aspartic-type endopeptidase activity;GO:0003676//nucleic acid binding;GO:0008270//zinc ion binding	GO:0015074//DNA integration;GO:0006508//proteolysis	K13024//inositol-hexakisphosphate/diphosphoinositol-pentakisphosphate 1-kinase [EC:2.7.4.24];K14309//nuclear pore complex protein Nup93;K16196//eukaryotic translation initiation factor 2-alpha kinase 4 [EC:2.7.11.1];K04730//interleukin-1 receptor-associated kinase 1 [EC:2.7.11.1];K14513//ethylene-insensitive protein 2	gi|971538749|ref|XP_015159649.1|//PREDICTED: uncharacterized protein LOC107058449 [Solanum tuberosum]
gene_17891	925	0.01	0.07	2.80735	0.502432	NA	NA	NA	NA	NA
gene_17894	896	0.37	0.59	0.67319	0.42931	NA	NA	NA	NA	NA
gene_17896	4200	0.02	0.04	1	0.995446	NA	NA	NA	K18195//rhamnogalacturonan endolyase [EC:4.2.2.23];K11000//callose synthase [EC:2.4.1.-];K00620//glutamate N-acetyltransferase / amino-acid N-acetyltransferase [EC:2.3.1.35 2.3.1.1];K18577//mannosylglycoprotein endo-beta-mannosidase [EC:3.2.1.152];K05909//laccase [EC:1.10.3.2]	gi|971582902|ref|XP_015159877.1|//PREDICTED: uncharacterized protein LOC107058557 [Solanum tuberosum];gi|971578215|ref|XP_015158662.1|//PREDICTED: uncharacterized protein LOC107057986 [Solanum tuberosum]
gene_17908	559	1.25	2.35	0.910733	0.101485	NA	NA	NA	K19525//vacuolar protein sorting-associated protein 13A/C	gi|697127246|ref|XP_009617662.1|//PREDICTED: uncharacterized protein LOC104109962 [Nicotiana tomentosiformis]
gene_1791	725	0.01	0.28	4.80735	0.126219	NA	NA	NA	NA	gi|971576914|ref|XP_015158308.1|//PREDICTED: sericin-1-like [Solanum tuberosum]
gene_17910	1665	1.69	3.05	0.851786	0.00131056	NA	NA	NA	K19525//vacuolar protein sorting-associated protein 13A/C	gi|565385452|ref|XP_006358619.1|//PREDICTED: uncharacterized protein LOC102583893 [Solanum tuberosum]
gene_17918	1038	0.25	0.56	1.1635	0.182551	NA	NA	NA	NA	NA
gene_17919	1668	0.31	0.65	1.06817	0.0775762	NA	NA	NA	NA	NA
gene_17924	879	0.3	0.6	1	0.27068	NA	NA	NA	NA	gi|697166709|ref|XP_009592185.1|//PREDICTED: uncharacterized protein LOC104089071 [Nicotiana tomentosiformis]
gene_17928	906	0.22	0.43	0.966833	0.512606	NA	NA	NA	K16570//gamma-tubulin complex component 3;K07198//5'-AMP-activated protein kinase, catalytic alpha subunit [EC:2.7.11.11];K12598//ATP-dependent RNA helicase DOB1 [EC:3.6.4.13]	gi|697177568|ref|XP_009597747.1|//PREDICTED: uncharacterized protein LOC104093669 [Nicotiana tomentosiformis]
gene_17930	457	0.79	1.25	0.662004	0.42931	NA	NA	NA	NA	NA
gene_17935	559	0.01	0.12	3.58496	0.502432	NA	NA	NA	NA	NA
gene_17941	1384	0.14	0.51	1.86507	0.0359734	NA	NA	NA	K19041//E3 ubiquitin-protein ligase RNF38/44 [EC:2.3.2.27];K04730//interleukin-1 receptor-associated kinase 1 [EC:2.7.11.1]	gi|697095899|ref|XP_009613746.1|//PREDICTED: putative RING-H2 finger protein ATL21A [Nicotiana tomentosiformis]
gene_17950	330	0.7	1.39	0.989658	0.347748	NA	NA	NA	NA	NA
gene_17952	2848	0.02	0.09	2.16993	0.221034	NA	NA	NA	K13457//disease resistance protein RPM1	gi|697176014|ref|XP_009596957.1|//PREDICTED: putative late blight resistance protein homolog R1B-23 [Nicotiana tomentosiformis]
gene_17957	964	4.04	6.39	0.661461	0.00509226	NA	NA	NA	K01228//mannosyl-oligosaccharide glucosidase [EC:3.2.1.106]	gi|698561456|ref|XP_009772133.1|//PREDICTED: probable arabinosyltransferase ARAD1 [Nicotiana sylvestris]
gene_17966	680	5.62	9.24	0.717323	0.0350454	GO:0005737//cytoplasm	GO:0015035//protein disulfide oxidoreductase activity;GO:0009055//electron carrier activity	GO:0022900//electron transport chain;GO:0045454//cell redox homeostasis;GO:0006662//glycerol ether metabolic process	K03671//thioredoxin 1	gi|698459759|ref|XP_009781368.1|//PREDICTED: uncharacterized protein LOC104230301 isoform X2 [Nicotiana sylvestris];gi|255587090|ref|XP_002534131.1|//Thioredoxin H-type [Ricinus communis]
gene_17970	782	0.01	0.09	3.16993	0.502432	NA	NA	NA	NA	gi|698553061|ref|XP_009769835.1|//PREDICTED: serine/threonine-protein kinase-like protein CCR1 isoform X1 [Nicotiana sylvestris]
gene_17971	1355	0.05	0.19	1.926	0.221034	NA	NA	NA	NA	gi|697094310|ref|XP_009605667.1|//PREDICTED: uncharacterized protein LOC104100193 [Nicotiana tomentosiformis]
gene_17972	794	0.01	0.08	3	0.502432	NA	NA	NA	NA	NA
gene_17974	971	0.01	0.13	3.70044	0.251826	NA	NA	NA	NA	NA
gene_17976	746	1.45	2.24	0.627446	0.168983	NA	NA	NA	K09338//homeobox-leucine zipper protein	gi|698515821|ref|XP_009802790.1|//PREDICTED: homeobox-leucine zipper protein HOX3-like [Nicotiana sylvestris]
gene_17978	2743	0.14	0.27	0.947533	0.17036	GO:0005783//endoplasmic reticulum;GO:0016021//integral component of membrane;GO:0005886//plasma membrane	GO:0010329//auxin efflux transmembrane transporter activity	GO:0010315//auxin efflux;GO:0055085//transmembrane transport;GO:0009926//auxin polar transport;GO:0010252//auxin homeostasis	K13947//auxin efflux carrier family	gi|931272958|gb|ALG36661.1|//auxin efflux facilitator PIN3aS [Nicotiana tabacum]
gene_1798	1532	0.88	1.5	0.769387	0.0500626	NA	GO:0046983//protein dimerization activity	NA	K16189//phytochrome-interacting factor 4;K12126//phytochrome-interacting factor 3;K11253//histone H3	gi|565369185|ref|XP_006351217.1|//PREDICTED: transcription factor bHLH48-like [Solanum tuberosum];gi|698422196|ref|XP_009780303.1|//PREDICTED: transcription factor bHLH48-like isoform X1 [Nicotiana sylvestris];gi|698422203|ref|XP_009780308.1|//PREDICTED: transcription factor bHLH48-like isoform X2 [Nicotiana sylvestris]
gene_17981	340	2.09	3.78	0.854883	0.172515	NA	NA	NA	NA	NA
gene_17987	565	0.01	0.37	5.20945	0.126219	NA	NA	NA	NA	NA
gene_1799	2452	0.13	0.23	0.823122	0.30623	NA	NA	NA	K17422//large subunit ribosomal protein L41	gi|698551551|ref|XP_009769350.1|//PREDICTED: probable inactive leucine-rich repeat receptor-like protein kinase At1g66830 [Nicotiana sylvestris]
gene_18000	609	0.01	0.22	4.45943	0.251826	NA	NA	NA	NA	gi|698420300|ref|XP_009757400.1|//PREDICTED: protein IQ-DOMAIN 14 [Nicotiana sylvestris]
gene_18001	1531	0.17	0.37	1.12199	0.182551	NA	NA	NA	NA	gi|698420300|ref|XP_009757400.1|//PREDICTED: protein IQ-DOMAIN 14 [Nicotiana sylvestris]
gene_18002	1089	0.64	1.07	0.741467	0.28715	NA	NA	NA	NA	NA
gene_18004	1424	0.45	1.76	1.96758	2.57	NA	NA	NA	K06630//14-3-3 protein epsilon	gi|698540433|ref|XP_009765750.1|//PREDICTED: vitamin K-dependent protein S-like [Nicotiana sylvestris]
gene_18007	1052	0.06	0.33	2.45943	0.126601	NA	NA	NA	NA	gi|697125147|ref|XP_009616589.1|//PREDICTED: uncharacterized protein LOC104109092 [Nicotiana tomentosiformis]
gene_18008	1126	0.12	0.29	1.27302	0.292262	NA	NA	NA	NA	NA
gene_1801	2032	22.18	33.62	0.60006	1.68e-17	NA	NA	NA	K18342//OTU domain-containing protein 6 [EC:3.4.19.12]	gi|698497096|ref|XP_009794557.1|//PREDICTED: OTU domain-containing protein At3g57810 [Nicotiana sylvestris];gi|970000841|ref|XP_015055363.1|//PREDICTED: OTU domain-containing protein At3g57810-like isoform X1 [Solanum pennellii];gi|113205142|gb|AAT40504.2|//Polyprotein, putative [Solanum demissum]
gene_18015	1655	0.01	0.15	3.90689	0.0632626	GO:0005622//intracellular	GO:0004707//MAP kinase activity;GO:0005524//ATP binding	GO:0000165//MAPK cascade	K04371//mitogen-activated protein kinase 1/3 [EC:2.7.11.24]	gi|134254744|gb|ABO65102.1|//mitogen-activated protein kinase Naf6, partial [Nicotiana attenuata]
gene_18022	1508	0.01	0.04	2	0.502432	NA	NA	NA	NA	NA
gene_18025	1203	0.2	0.33	0.722466	0.347748	NA	NA	NA	K09250//cellular nucleic acid-binding protein;K01213//galacturan 1,4-alpha-galacturonidase [EC:3.2.1.67];K20000//maturase K	gi|698481725|ref|XP_009787832.1|//PREDICTED: LOW QUALITY PROTEIN: uncharacterized protein LOC104235718, partial [Nicotiana sylvestris]
gene_18030	1247	0.16	0.26	0.70044	0.512606	NA	NA	NA	NA	gi|698496086|ref|XP_009794113.1|//PREDICTED: U-box domain-containing protein 4-like [Nicotiana sylvestris]
gene_18036	1658	0.01	0.19	4.24793	0.0317082	NA	NA	NA	NA	gi|698419190|ref|XP_009789272.1|//PREDICTED: GDSL esterase/lipase At4g10955 [Nicotiana sylvestris]
gene_18040	243	0.35	0.69	0.979241	0.628648	GO:0016021//integral component of membrane;GO:0005739//mitochondrion	GO:0016651//oxidoreductase activity, acting on NAD(P)H	GO:0042773//ATP synthesis coupled electron transport	K03882//NADH-ubiquinone oxidoreductase chain 4L [EC:1.6.5.3]	gi|916446706|gb|AKZ24831.1|//NADH dehydrogenase subunit 4L (mitochondrion) [Penstemon angustifolius]
gene_18043	878	0.01	0.08	3	0.502432	GO:0005623//cell	GO:0015035//protein disulfide oxidoreductase activity;GO:0009055//electron carrier activity	GO:0045454//cell redox homeostasis;GO:0055114//oxidation-reduction process	K03676//glutaredoxin 3	gi|697126047|ref|XP_009617055.1|//PREDICTED: monothiol glutaredoxin-S11-like [Nicotiana tomentosiformis]
gene_18046	607	0.01	0.68	6.08746	0.0158926	NA	NA	NA	NA	gi|698582978|ref|XP_009777976.1|//PREDICTED: uncharacterized protein LOC104227431 [Nicotiana sylvestris]
gene_18050	1521	0.44	0.93	1.07973	0.43866	NA	NA	NA	K13950//para-aminobenzoate synthetase [EC:2.6.1.85]	gi|460400427|ref|XP_004245736.1|//PREDICTED: thylakoid lumenal protein At1g12250, chloroplastic-like isoform 2 [Solanum lycopersicum];gi|698519559|ref|XP_009804647.1|//PREDICTED: thylakoid lumenal protein At1g12250, chloroplastic [Nicotiana sylvestris];gi|697155421|ref|XP_009631951.1|//PREDICTED: uncharacterized protein LOC104121623 [Nicotiana tomentosiformis]
gene_18051	2071	0.01	0.09	3.16993	0.251826	NA	NA	NA	K01054//acylglycerol lipase [EC:3.1.1.23];K13126//polyadenylate-binding protein;K05941//glutathione gamma-glutamylcysteinyltransferase [EC:2.3.2.15];K12581//CCR4-NOT transcription complex subunit 7/8;K02437//glycine cleavage system H protein	gi|697155427|ref|XP_009631955.1|//PREDICTED: NAC domain-containing protein 7 [Nicotiana tomentosiformis]
gene_18054	812	0.01	0.16	4	0.251826	NA	NA	NA	K11855//ubiquitin carboxyl-terminal hydrolase 36/42 [EC:3.4.19.12];K02883//large subunit ribosomal protein L18e	gi|697101319|ref|XP_009595495.1|//PREDICTED: 14 kDa proline-rich protein DC2.15-like [Nicotiana tomentosiformis]
gene_18060	2569	0.04	0.12	1.58496	0.292262	GO:0009535//chloroplast thylakoid membrane	NA	NA	NA	gi|698519559|ref|XP_009804647.1|//PREDICTED: thylakoid lumenal protein At1g12250, chloroplastic [Nicotiana sylvestris]
gene_18065	509	0.56	1.5	1.42146	0.120711	NA	NA	NA	NA	NA
gene_18067	1188	0.77	1.85	1.26459	0.00401058	NA	NA	NA	K14488//SAUR family protein	gi|697167110|ref|XP_009592398.1|//PREDICTED: auxin-induced protein X10A-like [Nicotiana tomentosiformis]
gene_1807	1414	8.68	16.73	0.94667	3.65e-09	NA	NA	NA	K01191//alpha-mannosidase [EC:3.2.1.24]	gi|698501759|ref|XP_009796568.1|//PREDICTED: uncharacterized protein LOC104243118 [Nicotiana sylvestris]
gene_18073	833	0.08	0.32	2	0.221034	NA	NA	NA	NA	NA
gene_18092	696	0.88	1.45	0.720477	0.234288	NA	NA	NA	NA	NA
gene_18112	1050	2.5	3.97	0.667211	0.0200286	NA	NA	NA	NA	gi|697159204|ref|XP_009588358.1|//PREDICTED: transmembrane protein 64-like [Nicotiana tomentosiformis]
gene_18116	146	0.01	0.72	6.16993	0.502432	NA	NA	NA	NA	gi|697123895|ref|XP_009615944.1|//PREDICTED: LOW QUALITY PROTEIN: uncharacterized protein LOC104108577 [Nicotiana tomentosiformis]
gene_18119	2086	4.28	8.01	0.904191	7.96e-06	NA	NA	NA	K00850//6-phosphofructokinase 1 [EC:2.7.1.11]	gi|698534633|ref|XP_009763925.1|//PREDICTED: ATP-dependent 6-phosphofructokinase 6-like isoform X1 [Nicotiana sylvestris];gi|460396065|ref|XP_004243600.1|//PREDICTED: 6-phosphofructokinase 3-like isoform 1 [Solanum lycopersicum]
gene_18124	326	0.01	0.23	4.52356	0.502432	NA	NA	NA	NA	NA
gene_18126	802	0.5	0.83	0.731183	0.337374	NA	NA	NA	NA	NA
gene_18130	708	0.01	0.29	4.85798	0.126219	NA	NA	NA	NA	NA
gene_18135	1163	0.17	0.33	0.956931	0.347748	NA	NA	NA	K11292//transcription elongation factor SPT6;K18577//mannosylglycoprotein endo-beta-mannosidase [EC:3.2.1.152];K10592//E3 ubiquitin-protein ligase HUWE1 [EC:2.3.2.26];K05909//laccase [EC:1.10.3.2]	gi|971565088|ref|XP_015167940.1|//PREDICTED: uncharacterized protein LOC107062151 [Solanum tuberosum]
gene_18139	1330	0.01	0.1	3.32193	0.251826	NA	NA	NA	NA	NA
gene_18155	3559	0.79	1.57	0.99084	0.00273536	GO:0005739//mitochondrion	GO:0003676//nucleic acid binding;GO:0005524//ATP binding;GO:0008026//ATP-dependent helicase activity	GO:0009663//plasmodesma organization;GO:0010497//plasmodesmata-mediated intercellular transport	K12823//ATP-dependent RNA helicase DDX5/DBP2 [EC:3.6.4.13];K14778//ATP-dependent RNA helicase DDX49/DBP8 [EC:3.6.4.13];K12858//ATP-dependent RNA helicase DDX23/PRP28 [EC:3.6.4.13];K14806//ATP-dependent RNA helicase DDX31/DBP7 [EC:3.6.4.13]	gi|697105824|ref|XP_009606738.1|//PREDICTED: DEAD-box ATP-dependent RNA helicase 47, mitochondrial [Nicotiana tomentosiformis];gi|291464067|gb|ADE05571.1|//increased size exclusion limit 1a [Nicotiana benthamiana]
gene_18156	1651	2.85	5.23	0.875849	0.0295	GO:0005634//nucleus	GO:0043565//sequence-specific DNA binding;GO:0003700//sequence-specific DNA binding transcription factor activity	GO:0006355//regulation of transcription, DNA-templated	K09419//heat shock transcription factor, other eukaryote	gi|697105826|ref|XP_009606739.1|//PREDICTED: heat stress transcription factor B-2b [Nicotiana tomentosiformis]
gene_18167	778	0.01	0.09	3.16993	0.502432	NA	NA	NA	NA	NA
gene_18177	369	2.04	4.63	1.18244	0.0252104	NA	NA	NA	K18081//myotubularin-related protein 1/2 [EC:3.1.3.64 3.1.3.95]	gi|698559294|ref|XP_009771531.1|//PREDICTED: phosphatidylinositol-3-phosphatase myotubularin-1 isoform X1 [Nicotiana sylvestris]
gene_18183	2967	26.8	75.59	1.49596	2.47e-247	NA	NA	NA	K02367//glucuronyl/N-acetylglucosaminyl transferase EXT2 [EC:2.4.1.224 2.4.1.225]	gi|460409176|ref|XP_004250015.1|//PREDICTED: glycosyltransferase family protein 64 protein C5 [Solanum lycopersicum]
gene_18198	1100	1.26	2.6	1.04509	0.00454372	NA	NA	NA	K15707//RING finger protein 170 [EC:2.3.2.27]	gi|697189163|ref|XP_009603632.1|//PREDICTED: E3 ubiquitin-protein ligase RNF170-like [Nicotiana tomentosiformis]
gene_18202	1110	0.01	0.12	3.58496	0.251826	NA	NA	NA	K16219//protein N-terminal methyltransferase [EC:2.1.1.244]	gi|698566579|ref|XP_009773541.1|//PREDICTED: diacylglycerol kinase theta-like [Nicotiana sylvestris]
gene_18204	428	0.01	0.17	4.08746	0.502432	NA	NA	NA	NA	NA
gene_18206	954	0.07	0.21	1.58496	0.378042	NA	NA	NA	K14411//RNA-binding protein Musashi	gi|698551066|ref|XP_009769189.1|//PREDICTED: protein IQ-DOMAIN 1-like [Nicotiana sylvestris]
gene_18214	429	1.08	1.89	0.807355	0.242036	NA	NA	NA	K03006//DNA-directed RNA polymerase II subunit RPB1 [EC:2.7.7.6];K05387//glutamate receptor, ionotropic, plant;K14760//acyl-activating enzyme 14 [EC:6.2.1.26];K16570//gamma-tubulin complex component 3;K00627//pyruvate dehydrogenase E2 component (dihydrolipoamide acetyltransferase) [EC:2.3.1.12]	gi|969999105|ref|XP_015080794.1|//PREDICTED: uncharacterized protein LOC107024343 [Solanum pennellii]
gene_18221	1625	0.01	0.18	4.16993	0.0632626	NA	NA	NA	K04392//Ras-related C3 botulinum toxin substrate 1	NA
gene_18224	617	0.11	0.55	2.32193	0.126601	NA	NA	NA	NA	NA
gene_18225	1354	0.05	0.09	0.847997	0.628648	NA	NA	NA	NA	NA
gene_18226	1569	0.01	0.04	2	0.502432	NA	NA	NA	K13648//alpha-1,4-galacturonosyltransferase [EC:2.4.1.43]	gi|698530419|ref|XP_009762034.1|//PREDICTED: probable galacturonosyltransferase-like 1 [Nicotiana sylvestris]
gene_18229	1464	1.58	2.88	0.866144	0.00317214	NA	NA	NA	K13447//respiratory burst oxidase [EC:1.6.3.- 1.11.1.-]	gi|697154738|ref|XP_009631606.1|//PREDICTED: respiratory burst oxidase homolog protein A [Nicotiana tomentosiformis]
gene_18230	3094	2.43	4.73	0.960884	0.00104	NA	NA	NA	K13447//respiratory burst oxidase [EC:1.6.3.- 1.11.1.-]	gi|670421793|ref|XP_008651821.1|//PREDICTED: uncharacterized protein LOC100502415 isoform X2 [Zea mays];gi|697154738|ref|XP_009631606.1|//PREDICTED: respiratory burst oxidase homolog protein A [Nicotiana tomentosiformis]
gene_18240	470	0.01	0.15	3.90689	0.502432	NA	NA	NA	NA	gi|697130849|ref|XP_009619477.1|//PREDICTED: protein LURP-one-related 17 isoform X1 [Nicotiana tomentosiformis]
gene_18248	1234	3.84	6.21	0.693487	0.0009945	NA	NA	NA	K10666//E3 ubiquitin-protein ligase RNF5 [EC:2.3.2.27]	gi|698530421|ref|XP_009762035.1|//PREDICTED: E3 ubiquitin-protein ligase RNF185-like [Nicotiana sylvestris]
gene_18249	3147	0.02	0.08	2	0.221034	NA	NA	NA	K00924	gi|698542398|ref|XP_009766393.1|//PREDICTED: receptor protein kinase CLAVATA1 [Nicotiana sylvestris]
gene_18250	3154	0.01	0.02	1	0.502432	NA	NA	NA	K10400//kinesin family member 15	gi|697162338|ref|XP_009589967.1|//PREDICTED: phragmoplast orienting kinesin 2-like, partial [Nicotiana tomentosiformis]
gene_18252	1263	0.05	0.1	1	0.628648	NA	NA	NA	NA	gi|698506842|ref|XP_009798777.1|//PREDICTED: oryzain beta chain-like [Nicotiana sylvestris]
gene_18259	2845	0.69	1.86	1.43063	0.0422	NA	NA	NA	K11137//telomere length regulation protein	gi|565354000|ref|XP_006343906.1|//PREDICTED: cation/H(+) antiporter 18-like [Solanum tuberosum]
gene_18271	1602	0.58	1.07	0.883486	0.0617162	NA	NA	NA	NA	NA
gene_18273	2128	0.21	0.59	1.49033	0.012998	NA	NA	NA	K18875//enhanced disease susceptibility 1 protein	gi|698519810|ref|XP_009804774.1|//PREDICTED: lipase-like PAD4 [Nicotiana sylvestris]
gene_1828	5029	0.01	0.05	2.32193	0.0632626	NA	NA	NA	K18195//rhamnogalacturonan endolyase [EC:4.2.2.23];K01188//beta-glucosidase [EC:3.2.1.21];K00620//glutamate N-acetyltransferase / amino-acid N-acetyltransferase [EC:2.3.1.35 2.3.1.1];K18577//mannosylglycoprotein endo-beta-mannosidase [EC:3.2.1.152];K05909//laccase [EC:1.10.3.2]	gi|970022456|ref|XP_015072526.1|//PREDICTED: uncharacterized protein LOC107016627 [Solanum pennellii]
gene_18292	485	0.01	0.15	3.90689	0.502432	NA	NA	NA	NA	NA
gene_18295	862	235.64	368.52	0.645158	2.76e-81	NA	GO:0005215//transporter activity	GO:0006810//transport	K03098//apolipoprotein D and lipocalin family protein	gi|698533563|ref|XP_009763590.1|//PREDICTED: apolipoprotein D-like [Nicotiana sylvestris]
gene_1830	531	0.01	0.26	4.70044	0.502432	NA	NA	NA	NA	NA
gene_18327	368	1.24	1.99	0.682428	0.460454	NA	NA	NA	K14168//cytoplasmic tRNA 2-thiolation protein 1 [EC:2.7.7.-]	gi|698494085|ref|XP_009793260.1|//PREDICTED: cytoplasmic tRNA 2-thiolation protein 1-like [Nicotiana sylvestris]
gene_18329	358	0.01	0.21	4.39232	0.502432	NA	NA	NA	NA	NA
gene_1834	1436	0.94	1.82	0.953206	0.0117673	NA	NA	NA	K19355//mannan endo-1,4-beta-mannosidase [EC:3.2.1.78];K18577//mannosylglycoprotein endo-beta-mannosidase [EC:3.2.1.152];K11292//transcription elongation factor SPT6	gi|698559807|ref|XP_009771676.1|//PREDICTED: uncharacterized protein LOC104222183 [Nicotiana sylvestris]
gene_18349	293	0.01	0.27	4.75489	0.502432	NA	NA	NA	NA	NA
gene_18354	881	0.01	0.15	3.90689	0.251826	GO:0016021//integral component of membrane;GO:0009535//chloroplast thylakoid membrane	GO:0009496//plastoquinol--plastocyanin reductase activity;GO:0051537//2 iron, 2 sulfur cluster binding;GO:0045158//electron transporter, transferring electrons within cytochrome b6/f complex of photosystem II activity;GO:0046872//metal ion binding	GO:0055114//oxidation-reduction process;GO:0015979//photosynthesis	K02636//cytochrome b6-f complex iron-sulfur subunit [EC:1.10.9.1]	gi|698579694|ref|XP_009777087.1|//PREDICTED: cytochrome b6-f complex iron-sulfur subunit 2, chloroplastic [Nicotiana sylvestris]
gene_18357	578	0.01	0.14	3.80735	0.502432	NA	NA	NA	NA	NA
gene_1836	1150	0.45	0.73	0.697971	0.291494	NA	NA	NA	NA	NA
gene_18362	689	0.01	0.2	4.32193	0.251826	NA	NA	NA	K17285//selenium-binding protein 1;K17710//pentatricopeptide repeat domain-containing protein 1	gi|698509046|ref|XP_009799756.1|//PREDICTED: LOW QUALITY PROTEIN: putative pentatricopeptide repeat-containing protein At3g13770, mitochondrial [Nicotiana sylvestris]
gene_18373	952	0.07	2.13	4.92735	0.000854	NA	NA	NA	K13993//HSP20 family protein	gi|698494543|ref|XP_009793463.1|//PREDICTED: inactive protein RESTRICTED TEV MOVEMENT 2-like [Nicotiana sylvestris]
gene_18378	384	0.01	0.19	4.24793	0.502432	NA	NA	NA	NA	gi|697184434|ref|XP_009601237.1|//PREDICTED: uncharacterized protein LOC104096560 [Nicotiana tomentosiformis]
gene_1838	620	0.01	0.11	3.45943	0.502432	NA	NA	NA	NA	gi|697143519|ref|XP_009625876.1|//PREDICTED: glycine-rich cell wall structural protein-like [Nicotiana tomentosiformis]
gene_18382	5044	0.2	0.34	0.765535	0.199251	NA	NA	NA	K13024//inositol-hexakisphosphate/diphosphoinositol-pentakisphosphate 1-kinase [EC:2.7.4.24];K08247//methionine S-methyltransferase [EC:2.1.1.12];K13356//alcohol-forming fatty acyl-CoA reductase [EC:1.2.1.84]	gi|971534384|ref|XP_015158625.1|//PREDICTED: uncharacterized protein LOC107057956 [Solanum tuberosum]
gene_18386	928	0.07	0.35	2.32193	0.126601	NA	NA	NA	NA	gi|698543623|ref|XP_009766802.1|//PREDICTED: non-specific lipid transfer protein GPI-anchored 2-like [Nicotiana sylvestris]
gene_18423	484	0.01	0.15	3.90689	0.502432	NA	NA	NA	NA	gi|697178148|ref|XP_009598053.1|//PREDICTED: uncharacterized protein LOC104093922 isoform X3 [Nicotiana tomentosiformis]
gene_18426	2205	0.25	0.4	0.678072	0.214328	GO:0016021//integral component of membrane	GO:0022857//transmembrane transporter activity	GO:0055085//transmembrane transport	K08176//MFS transporter, PHS family, inorganic phosphate transporter	gi|698501487|ref|XP_009796443.1|//PREDICTED: probable inorganic phosphate transporter 1-9 [Nicotiana sylvestris]
gene_18431	1500	0.73	1.15	0.655665	0.139472	NA	NA	NA	NA	gi|697108411|ref|XP_009608065.1|//PREDICTED: uncharacterized protein LOC104102135 [Nicotiana tomentosiformis]
gene_18435	366	0.21	0.61	1.53842	0.378042	NA	NA	NA	NA	gi|923929639|ref|XP_013733614.1|//PREDICTED: uncharacterized protein LOC106437249 [Brassica napus]
gene_18448	444	0.01	0.16	4	0.502432	NA	NA	NA	NA	NA
gene_18460	4016	1.45	2.42	0.738954	0.781	NA	NA	NA	K11592//endoribonuclease Dicer [EC:3.1.26.-];K12447//UDP-sugar pyrophosphorylase [EC:2.7.7.64];K13420//LRR receptor-like serine/threonine-protein kinase FLS2 [EC:2.7.11.1];K06027//vesicle-fusing ATPase [EC:3.6.4.6]	gi|971537349|ref|XP_015168851.1|//PREDICTED: uncharacterized protein LOC107062574 [Solanum tuberosum];gi|697185939|ref|XP_009602008.1|//PREDICTED: vesicle-fusing ATPase-like [Nicotiana tomentosiformis];gi|697178191|ref|XP_009598076.1|//PREDICTED: vesicle-fusing ATPase-like [Nicotiana tomentosiformis];gi|147783627|emb|CAN68148.1|//hypothetical protein VITISV_035665 [Vitis vinifera]
gene_18466	692	0.01	0.1	3.32193	0.502432	NA	NA	NA	NA	NA
gene_18469	1401	0.01	0.05	2.32193	0.502432	NA	NA	NA	K18753//butyrate response factor 1	gi|697094665|ref|XP_009607434.1|//PREDICTED: zinc finger CCCH domain-containing protein 15 [Nicotiana tomentosiformis]
gene_1847	1095	0.06	0.3	2.32193	0.126601	NA	NA	NA	NA	NA
gene_18470	341	0.67	2	1.57777	0.0939932	NA	NA	NA	K17255//Rab GDP dissociation inhibitor	gi|698533765|ref|XP_009763659.1|//PREDICTED: rab proteins geranylgeranyltransferase component A 2-like [Nicotiana sylvestris]
gene_18472	629	1.07	1.84	0.782095	0.36868	NA	NA	NA	NA	NA
gene_18493	719	0.01	0.19	4.24793	0.251826	NA	NA	NA	NA	gi|697141274|ref|XP_009624749.1|//PREDICTED: rRNA biogenesis protein rrp36 [Nicotiana tomentosiformis]
gene_18503	401	2.03	3.46	0.769292	0.15348	NA	NA	NA	K18577//mannosylglycoprotein endo-beta-mannosidase [EC:3.2.1.152];K04079//molecular chaperone HtpG;K17982//geranyllinalool synthase [EC:4.2.3.144];K00815//tyrosine aminotransferase [EC:2.6.1.5];K11292//transcription elongation factor SPT6	gi|697158453|ref|XP_009587989.1|//PREDICTED: uncharacterized protein LOC104085612 [Nicotiana tomentosiformis]
gene_18508	1141	0.16	0.4	1.32193	0.111093	NA	NA	NA	NA	NA
gene_18509	698	0.01	0.1	3.32193	0.502432	NA	NA	NA	NA	NA
gene_1851	954	0.01	0.07	2.80735	0.502432	NA	NA	NA	K10664//E3 ubiquitin-protein ligase ATL6/9/15/31/42/55 [EC:2.3.2.27]	gi|698508268|ref|XP_009799417.1|//PREDICTED: RING-H2 finger protein ATL11-like [Nicotiana sylvestris]
gene_18511	888	1.17	1.93	0.722092	0.481338	NA	NA	NA	K05766//protein phosphatase slingshot [EC:3.1.3.16 3.1.3.48]	gi|698531917|ref|XP_009762785.1|//PREDICTED: dual specificity protein phosphatase 1-like [Nicotiana sylvestris]
gene_18514	1517	0.25	0.5	1	0.17036	NA	NA	NA	NA	NA
gene_18515	909	0.07	0.36	2.36257	0.126601	NA	NA	NA	NA	NA
gene_18517	783	0.01	0.17	4.08746	0.251826	NA	NA	NA	NA	NA
gene_18525	435	0.01	0.5	5.64386	0.126219	NA	NA	NA	NA	gi|970029029|ref|XP_015075841.1|//PREDICTED: protein NIM1-INTERACTING 2-like [Solanum pennellii]
gene_18534	1292	1	1.99	0.992768	0.0104053	NA	NA	NA	K10393//kinesin family member 2/24	gi|698498499|ref|XP_009795151.1|//PREDICTED: kinesin-13A-like [Nicotiana sylvestris];gi|460388313|ref|XP_004239812.1|//PREDICTED: uncharacterized protein LOC101245362 [Solanum lycopersicum]
gene_18547	1964	0.01	0.03	1.58496	0.502432	GO:0009570//chloroplast stroma	GO:0005524//ATP binding	NA	NA	gi|698528192|ref|XP_009760925.1|//PREDICTED: ribulose bisphosphate carboxylase/oxygenase activase 2, chloroplastic [Nicotiana sylvestris]
gene_18548	1183	0.06	0.27	2.16993	0.126601	NA	NA	NA	K12663//Delta(3,5)-Delta(2,4)-dienoyl-CoA isomerase [EC:5.3.3.-];K09338//homeobox-leucine zipper protein	gi|698540993|ref|XP_009765942.1|//PREDICTED: subtilisin-like protease isoform X1 [Nicotiana sylvestris]
gene_18550	3326	0.01	0.02	1	0.502432	NA	NA	NA	K04730//interleukin-1 receptor-associated kinase 1 [EC:2.7.11.1];K13420//LRR receptor-like serine/threonine-protein kinase FLS2 [EC:2.7.11.1]	gi|698509027|ref|XP_009799747.1|//PREDICTED: probable LRR receptor-like serine/threonine-protein kinase At3g47570 [Nicotiana sylvestris]
gene_18552	696	0.1	0.39	1.96347	0.221034	NA	NA	NA	NA	NA
gene_18572	4654	1.51	3.13	1.05161	4.14e-06	NA	NA	NA	K01530//phospholipid-translocating ATPase [EC:3.6.3.1]	gi|697103531|ref|XP_009605577.1|//PREDICTED: putative phospholipid-transporting ATPase 9 [Nicotiana tomentosiformis]
gene_1858	241	0.35	0.69	0.979241	0.628648	NA	NA	NA	NA	NA
gene_18580	1446	0.09	0.4	2.152	0.0393636	NA	NA	NA	K00430//peroxidase [EC:1.11.1.7]	gi|697141063|ref|XP_009624638.1|//PREDICTED: suberization-associated anionic peroxidase-like [Nicotiana tomentosiformis]
gene_18595	929	0.03	0.1	1.73697	0.502432	NA	NA	NA	K07735//putative transcriptional regulator	gi|698586402|ref|XP_009778902.1|//PREDICTED: uncharacterized protein LOC104228188 [Nicotiana sylvestris]
gene_18597	1944	0.34	0.91	1.42033	0.0067289	NA	NA	NA	K16812//targeting protein for Xklp2	gi|697157788|ref|XP_009587650.1|//PREDICTED: uncharacterized protein LOC104085346 isoform X2 [Nicotiana tomentosiformis];gi|565395572|ref|XP_006363412.1|//PREDICTED: uncharacterized protein LOC102602912 isoform X1 [Solanum tuberosum];gi|697157782|ref|XP_009587647.1|//PREDICTED: uncharacterized protein LOC104085345 isoform X1 [Nicotiana tomentosiformis];gi|697157786|ref|XP_009587649.1|//PREDICTED:…
gene_18604	215	0.43	0.81	0.913585	0.996358	NA	NA	NA	NA	NA
gene_18606	2450	0.31	0.56	0.853159	0.0922772	NA	NA	NA	K14156//choline/ethanolamine kinase [EC:2.7.1.32 2.7.1.82]	gi|698494368|ref|XP_009793384.1|//PREDICTED: probable choline kinase 1 [Nicotiana sylvestris]
gene_18610	779	0.17	0.26	0.612977	0.692058	NA	NA	NA	NA	NA
gene_18622	2332	0.01	0.08	3	0.126219	NA	NA	NA	K01188//beta-glucosidase [EC:3.2.1.21];K05909//laccase [EC:1.10.3.2];K00620//glutamate N-acetyltransferase / amino-acid N-acetyltransferase [EC:2.3.1.35 2.3.1.1]	gi|698509771|ref|XP_009800085.1|//PREDICTED: uncharacterized protein LOC104246050 [Nicotiana sylvestris]
gene_18628	788	0.09	0.25	1.47393	0.378042	NA	NA	NA	NA	NA
gene_18629	1425	0.01	0.09	3.16993	0.251826	NA	NA	NA	NA	NA
gene_18633	463	1.81	2.9	0.680063	0.205224	NA	NA	NA	NA	gi|697121194|ref|XP_009614569.1|//PREDICTED: uncharacterized protein LOC104107456 isoform X2 [Nicotiana tomentosiformis]
gene_18639	889	0.01	0.07	2.80735	0.502432	NA	NA	NA	NA	gi|698558395|ref|XP_009771275.1|//PREDICTED: uncharacterized protein LOC104221840 isoform X1 [Nicotiana sylvestris]
gene_18645	1670	0.22	0.52	1.24101	0.065091	NA	NA	NA	NA	gi|698488248|ref|XP_009790734.1|//PREDICTED: uncharacterized protein LOC104238144 [Nicotiana sylvestris]
gene_18647	594	0.01	0.12	3.58496	0.502432	NA	NA	NA	NA	NA
gene_18648	1128	0.01	0.09	3.16993	0.502432	NA	GO:0046872//metal ion binding;GO:0042409//caffeoyl-CoA O-methyltransferase activity	GO:0009809//lignin biosynthetic process;GO:0032259//methylation	K00588//caffeoyl-CoA O-methyltransferase [EC:2.1.1.104]	gi|30580325|sp|O24144.1|CAMT1_TOBAC//RecName: Full=Caffeoyl-CoA O-methyltransferase 1; AltName: Full=Trans-caffeoyl-CoA 3-O-methyltransferase 1; Short=CCoAMT-1; Short=CCoAOMT-1
gene_18649	1003	0.13	0.22	0.758992	0.692058	NA	GO:0046872//metal ion binding;GO:0042409//caffeoyl-CoA O-methyltransferase activity	GO:0032259//methylation;GO:0009809//lignin biosynthetic process	K00588//caffeoyl-CoA O-methyltransferase [EC:2.1.1.104]	gi|30580328|sp|O24151.1|CAMT4_TOBAC//RecName: Full=Caffeoyl-CoA O-methyltransferase 4; AltName: Full=Trans-caffeoyl-CoA 3-O-methyltransferase 4; Short=CCoAMT-4; Short=CCoAOMT-4
gene_18650	3401	0.81	1.28	0.66015	0.0160733	GO:0031519//PcG protein complex	GO:0003727//single-stranded RNA binding;GO:0003682//chromatin binding	GO:0006349//regulation of gene expression by genetic imprinting;GO:0016571//histone methylation;GO:0009294//DNA mediated transformation;GO:0010228//vegetative to reproductive phase transition of meristem;GO:0045857//negative regulation of molecular function, epigenetic;GO:0009965//leaf morphogenesis	K11430//histone-lysine N-methyltransferase EZH2 [EC:2.1.1.43]	gi|566172009|ref|XP_002307273.2|//Polycomb group protein CURLY LEAF [Populus trichocarpa];gi|595820490|ref|XP_007204662.1|//hypothetical protein PRUPE_ppa001213mg [Prunus persica];gi|698498479|ref|XP_009795142.1|//PREDICTED: histone-lysine N-methyltransferase CLF-like [Nicotiana sylvestris]
gene_18652	2009	0.19	0.6	1.65896	0.0632626	NA	NA	NA	K19041//E3 ubiquitin-protein ligase RNF38/44 [EC:2.3.2.27];K10635//E3 ubiquitin-protein ligase Arkadia [EC:2.3.2.27]	gi|698584405|ref|XP_009778355.1|//PREDICTED: E3 ubiquitin-protein ligase MBR1-like [Nicotiana sylvestris]
gene_18653	963	1.85	3.33	0.847997	0.0163601	NA	NA	NA	K14515//EIN3-binding F-box protein;K03875//F-box and leucine-rich repeat protein 1 (S-phase kinase-associated protein 2)	gi|698498485|ref|XP_009795145.1|//PREDICTED: F-box protein At5g67140 [Nicotiana sylvestris]
gene_18654	1526	0.01	0.21	4.39232	0.0317082	NA	NA	NA	NA	NA
gene_18655	819	0.08	0.32	2	0.221034	NA	NA	NA	NA	NA
gene_18656	1517	12.79	25.25	0.981267	2.87e-18	NA	NA	NA	K04421//mitogen-activated protein kinase kinase kinase 3 [EC:2.7.11.25];K04373//p90 ribosomal S6 kinase [EC:2.7.11.1];K11228//mitogen-activated protein kinase kinase kinase [EC:2.7.11.1]	gi|698502149|ref|XP_009796739.1|//PREDICTED: mitogen-activated protein kinase kinase kinase NPK1-like [Nicotiana sylvestris]
gene_18660	856	0.01	0.22	4.45943	0.251826	NA	NA	NA	NA	NA
gene_18669	2593	0.07	0.12	0.777608	0.512606	NA	NA	NA	K13418//somatic embryogenesis receptor kinase 1 [EC:2.7.10.1 2.7.11.1]	gi|698518174|ref|XP_009803966.1|//PREDICTED: protein NSP-INTERACTING KINASE 2-like isoform X2 [Nicotiana sylvestris];gi|970025962|ref|XP_015074283.1|//PREDICTED: protein NSP-INTERACTING KINASE 2-like [Solanum pennellii];gi|698518172|ref|XP_009803965.1|//PREDICTED: protein NSP-INTERACTING KINASE 2-like isoform X1 [Nicotiana sylvestris]
gene_18672	1983	0.1	0.38	1.926	0.0218162	NA	NA	NA	K14493//gibberellin receptor GID1 [EC:3.-.-.-]	gi|697106709|ref|XP_009607174.1|//PREDICTED: gibberellin receptor GID1B-like [Nicotiana tomentosiformis]
gene_18673	801	0.32	0.68	1.08746	0.148358	NA	NA	NA	NA	gi|697106699|ref|XP_009607169.1|//PREDICTED: methyl-CpG-binding domain-containing protein 4-like [Nicotiana tomentosiformis]
gene_18677	1732	0.04	0.11	1.45943	0.378042	NA	NA	NA	K05350//beta-glucosidase [EC:3.2.1.21]	gi|698503637|ref|XP_009797397.1|//PREDICTED: F-box/FBD/LRR-repeat protein At1g13570-like [Nicotiana sylvestris]
gene_18687	895	0.01	0.17	4.08746	0.251826	NA	NA	NA	NA	gi|698543973|ref|XP_009766914.1|//PREDICTED: uncharacterized protein LOC104218184 isoform X4 [Nicotiana sylvestris]
gene_18688	415	0.53	1.4	1.40136	0.148358	NA	NA	NA	NA	gi|698543973|ref|XP_009766914.1|//PREDICTED: uncharacterized protein LOC104218184 isoform X4 [Nicotiana sylvestris]
gene_18706	376	0.01	0.79	6.30378	0.0632626	NA	NA	NA	K15255//ATP-dependent DNA helicase PIF1 [EC:3.6.4.12]	gi|698475830|ref|XP_009785272.1|//PREDICTED: uncharacterized protein LOC104233559 [Nicotiana sylvestris]
gene_18710	899	0.01	0.15	3.90689	0.251826	NA	NA	NA	NA	NA
gene_18713	1300	36.27	64.59	0.832534	1.97e-32	NA	NA	NA	K03671//thioredoxin 1	gi|698538244|ref|XP_009765075.1|//PREDICTED: thioredoxin-like 1-2, chloroplastic [Nicotiana sylvestris]
gene_18714	1327	0.19	0.44	1.2115	0.182551	NA	NA	NA	K11975//E3 ubiquitin-protein ligase RNF144 [EC:2.3.2.27]	gi|698566877|ref|XP_009773616.1|//PREDICTED: uncharacterized protein DDB_G0292642-like isoform X3 [Nicotiana sylvestris]
gene_18715	2781	0.1	0.25	1.32193	0.0784452	GO:0016021//integral component of membrane;GO:0009507//chloroplast;GO:0016020//membrane;GO:0009522//photosystem I;GO:0009535//chloroplast thylakoid membrane	GO:0016168//chlorophyll binding;GO:0046872//metal ion binding	GO:0018298//protein-chromophore linkage;GO:0009765//photosynthesis, light harvesting	K04454//MADS-box transcription enhancer factor 2C;K09260//MADS-box transcription enhancer factor 2A;K08910//light-harvesting complex I chlorophyll a/b binding protein 4	gi|698566881|ref|XP_009773617.1|//PREDICTED: chlorophyll a-b binding protein P4, chloroplastic [Nicotiana sylvestris];gi|568214798|ref|NP_001275056.1|//chlorophyll a-b binding protein 4, chloroplastic-like [Solanum tuberosum];gi|565398082|ref|XP_006364609.1|//PREDICTED: agamous-like MADS-box protein AGL65 [Solanum tuberosum];gi|575349|emb|CAA57877.1|//light-harvesting chlorophyll a /b binding pro…
gene_18720	648	0.42	0.91	1.11548	0.27068	NA	NA	NA	K03860//phosphatidylinositol glycan, class Q	gi|697121630|ref|XP_009614794.1|//PREDICTED: gibberellin-regulated protein 6 [Nicotiana tomentosiformis]
gene_18721	921	62.61	102.03	0.704528	4.47e-26	NA	NA	NA	NA	gi|698547104|ref|XP_009767928.1|//PREDICTED: uncharacterized endoplasmic reticulum membrane protein C16E8.02-like [Nicotiana sylvestris]
gene_18723	1319	1.57	3.07	0.967474	0.00154551	GO:0016020//membrane;GO:0005618//cell wall;GO:0005576//extracellular region	NA	GO:0009664//plant-type cell wall organization	NA	gi|698546072|ref|XP_009767600.1|//PREDICTED: expansin-A15-like [Nicotiana sylvestris]
gene_18746	1250	0.01	0.1	3.32193	0.251826	NA	NA	NA	NA	gi|698512027|ref|XP_009801050.1|//PREDICTED: uncharacterized protein LOC104246853 [Nicotiana sylvestris]
gene_18749	1617	0.87	1.53	0.814444	0.0314916	NA	NA	NA	NA	gi|698510844|ref|XP_009800564.1|//PREDICTED: F-box protein SKIP27-like [Nicotiana sylvestris]
gene_18760	1776	0.11	0.39	1.82597	0.0359734	NA	NA	NA	K01051//pectinesterase [EC:3.1.1.11]	gi|698558349|ref|XP_009771261.1|//PREDICTED: pectinesterase-like [Nicotiana sylvestris]
gene_18764	3540	0.04	0.07	0.807355	0.457118	GO:0009507//chloroplast;GO:0009501//amyloplast	GO:0030170//pyridoxal phosphate binding;GO:0005515//protein binding;GO:0008184//glycogen phosphorylase activity	GO:0005975//carbohydrate metabolic process	K00688//starch phosphorylase [EC:2.4.1.1]	gi|698581426|ref|XP_009777544.1|//PREDICTED: alpha-1,4 glucan phosphorylase L-2 isozyme, chloroplastic/amyloplastic [Nicotiana sylvestris];gi|568215586|ref|NP_001275128.1|//alpha-1,4 glucan phosphorylase L-2 isozyme, chloroplastic/amyloplastic [Solanum tuberosum]
gene_18765	2208	0.05	0.14	1.48543	0.292262	NA	GO:0016740//transferase activity;GO:0016301//kinase activity	GO:0016310//phosphorylation	K13428//LRR receptor-like serine/threonine-protein kinase EFR [EC:2.7.11.1];K13420//LRR receptor-like serine/threonine-protein kinase FLS2 [EC:2.7.11.1]	gi|358248828|ref|NP_001239691.1|//probable leucine-rich repeat receptor-like protein kinase At1g35710-like precursor [Glycine max];gi|970414592|ref|NP_001305052.1|//leucine-rich repeat (LRR) family protein precursor [Solanum lycopersicum];gi|565387594|ref|XP_006359580.1|//PREDICTED: probable leucine-rich repeat receptor-like protein kinase At1g35710 [Solanum tuberosum];gi|698534568|ref|XP_0097639…
gene_18775	984	0.01	0.07	2.80735	0.502432	NA	NA	NA	NA	gi|698581433|ref|XP_009777546.1|//PREDICTED: uncharacterized protein LOC104227107 [Nicotiana sylvestris]
gene_18776	2522	0.01	0.02	1	0.502432	NA	NA	NA	NA	gi|698575007|ref|XP_009775816.1|//PREDICTED: zinc finger protein ZAT4-like [Nicotiana sylvestris]
gene_18778	435	0.01	0.17	4.08746	0.502432	NA	NA	NA	NA	NA
gene_18781	1579	0.2	0.32	0.678072	0.42931	NA	NA	NA	NA	gi|698545878|ref|XP_009767536.1|//PREDICTED: B3 domain-containing protein REM10-like [Nicotiana sylvestris]
gene_18784	387	0.01	0.21	4.39232	0.502432	NA	GO:0008233//peptidase activity;GO:0003676//nucleic acid binding;GO:0008270//zinc ion binding	GO:0015074//DNA integration;GO:0006508//proteolysis	K04730//interleukin-1 receptor-associated kinase 1 [EC:2.7.11.1];K16196//eukaryotic translation initiation factor 2-alpha kinase 4 [EC:2.7.11.1];K14309//nuclear pore complex protein Nup93;K01738//cysteine synthase A [EC:2.5.1.47];K13024//inositol-hexakisphosphate/diphosphoinositol-pentakisphosphate 1-kinase [EC:2.7.4.24]	gi|698565305|ref|XP_009773227.1|//PREDICTED: uncharacterized protein LOC104223475 [Nicotiana sylvestris]
gene_18791	1949	0.32	0.52	0.70044	0.172515	NA	NA	NA	NA	NA
gene_18794	917	0.14	0.22	0.652077	0.692058	NA	NA	NA	NA	NA
gene_18796	209	0.01	0.42	5.39232	0.502432	NA	NA	NA	K01191//alpha-mannosidase [EC:3.2.1.24];K20028//palmitoyltransferase ZDHHC2/15/20 [EC:2.3.1.225];K06207//GTP-binding protein;K09840//9-cis-epoxycarotenoid dioxygenase [EC:1.13.11.51];K14513//ethylene-insensitive protein 2	gi|970039742|ref|XP_015081209.1|//PREDICTED: uncharacterized protein LOC107024752 [Solanum pennellii]
gene_18805	1522	0.13	0.29	1.15754	0.229708	NA	NA	NA	K14491//two-component response regulator ARR-B family;K14317//nuclear pore complex protein Nup214;K12741//heterogeneous nuclear ribonucleoprotein A1/A3;K06236//collagen, type I, alpha	gi|698579767|ref|XP_009777109.1|//PREDICTED: uncharacterized protein LOC104226747 [Nicotiana sylvestris]
gene_18815	1335	0.73	1.63	1.1589	0.0183789	NA	NA	NA	K15032//mTERF domain-containing protein, mitochondrial	gi|697117871|ref|XP_009612874.1|//PREDICTED: uncharacterized protein LOC104106102 [Nicotiana tomentosiformis]
gene_18825	1227	18.04	38.71	1.10151	8.48e-29	NA	NA	NA	K11982//E3 ubiquitin-protein ligase RNF115/126 [EC:2.3.2.27]	gi|698440019|ref|XP_009759432.1|//PREDICTED: E3 ubiquitin-protein ligase RING1-like [Nicotiana sylvestris]
gene_18828	1841	0.03	0.1	1.73697	0.378042	NA	NA	NA	K11426//SET and MYND domain-containing protein	gi|697104781|ref|XP_009606197.1|//PREDICTED: uncharacterized protein LOC104100628 [Nicotiana tomentosiformis]
gene_18848	802	0.25	0.5	1	0.347748	NA	NA	NA	NA	gi|697114390|ref|XP_009611100.1|//PREDICTED: nifU-like protein 1, chloroplastic [Nicotiana tomentosiformis]
gene_18855	2112	0.06	0.12	1	0.457118	NA	NA	NA	K14786//protein KRI1	gi|698554189|ref|XP_009770148.1|//PREDICTED: protein KRI1 homolog [Nicotiana sylvestris]
gene_18856	577	0.48	0.84	0.807355	0.392408	NA	NA	NA	K17710//pentatricopeptide repeat domain-containing protein 1	gi|698554193|ref|XP_009770149.1|//PREDICTED: pentatricopeptide repeat-containing protein At5g12100, mitochondrial-like, partial [Nicotiana sylvestris]
gene_18862	1308	0.05	0.29	2.53605	0.126601	NA	GO:0004602//glutathione peroxidase activity	GO:0006979//response to oxidative stress;GO:0055114//oxidation-reduction process;GO:0098869	K00432//glutathione peroxidase [EC:1.11.1.9]	gi|698500843|ref|XP_009796153.1|//PREDICTED: probable glutathione peroxidase 8 [Nicotiana sylvestris]
gene_18868	867	0.08	0.38	2.24793	0.126601	NA	NA	NA	NA	NA
gene_1887	751	0.01	0.18	4.16993	0.251826	NA	NA	NA	NA	gi|697105926|ref|XP_009606793.1|//PREDICTED: uncharacterized protein LOC104101086 isoform X2 [Nicotiana tomentosiformis]
gene_18875	2098	0.09	0.33	1.87447	0.0784452	NA	GO:0003676//nucleic acid binding;GO:0008270//zinc ion binding	NA	K09228//KRAB domain-containing zinc finger protein	gi|697180510|ref|XP_009599233.1|//PREDICTED: uncharacterized protein LOC104094915 [Nicotiana tomentosiformis]
gene_18882	443	0.01	0.16	4	0.502432	NA	NA	NA	NA	NA
gene_18883	1840	0.36	0.55	0.611435	0.333128	NA	NA	NA	K20045//intersectin;K12472//epidermal growth factor receptor substrate 15	gi|698531750|ref|XP_009762703.1|//PREDICTED: epidermal growth factor receptor substrate 15-like 1 [Nicotiana sylvestris];gi|565345858|ref|XP_006339997.1|//PREDICTED: actin cytoskeleton-regulatory complex protein PAN1-like isoform X5 [Solanum tuberosum]
gene_1889	790	0.34	0.59	0.79518	0.392408	NA	GO:0004866//endopeptidase inhibitor activity	GO:0010951//negative regulation of endopeptidase activity	NA	gi|697119095|ref|XP_009613492.1|//PREDICTED: metallocarboxypeptidase inhibitor-like [Nicotiana tomentosiformis]
gene_18893	943	0.01	0.11	3.45943	0.502432	NA	NA	NA	NA	NA
gene_18897	617	1.56	2.44	0.645335	0.192754	NA	NA	NA	NA	gi|698528490|ref|XP_009761078.1|//PREDICTED: uncharacterized protein LOC104213302 [Nicotiana sylvestris]
gene_18900	1743	0.04	0.07	0.807355	0.628648	NA	NA	NA	K18873//pathogen-induced protein kinase;K04733//interleukin-1 receptor-associated kinase 4 [EC:2.7.11.1]	gi|698507759|ref|XP_009799201.1|//PREDICTED: probable serine/threonine-protein kinase RLCKVII [Nicotiana sylvestris]
gene_18906	365	0.21	0.82	1.96523	0.221034	NA	NA	NA	NA	gi|113205289|gb|AAT40549.2|//Leucine zipper protein, putative [Solanum demissum]
gene_18910	542	0.01	0.51	5.67243	0.0632626	NA	NA	NA	NA	NA
gene_18921	2161	10.16	25.55	1.33042	4.44e-48	NA	NA	NA	K11296//high mobility group protein B3;K07766//diphosphoinositol-polyphosphate diphosphatase [EC:3.6.1.52];K10802//high mobility group protein B1	gi|698545789|ref|XP_009767504.1|//PREDICTED: nudix hydrolase 18, mitochondrial-like [Nicotiana sylvestris];gi|698545798|ref|XP_009767508.1|//PREDICTED: high mobility group B protein 3-like [Nicotiana sylvestris]
gene_1893	1254	0.05	0.31	2.63227	0.0713814	NA	NA	NA	NA	NA
gene_18930	2306	2.22	6.64	1.58062	3.93e-15	NA	NA	NA	K10268//F-box and leucine-rich repeat protein 2/20	gi|698525887|ref|XP_009759772.1|//PREDICTED: F-box/LRR-repeat protein 7-like [Nicotiana sylvestris]
gene_18945	1533	0.04	0.2	2.32193	0.221034	NA	NA	NA	K03015//DNA-directed RNA polymerase II subunit RPB7	gi|460389482|ref|XP_004240381.1|//PREDICTED: DNA-directed RNA polymerase II subunit RPB7-like [Solanum lycopersicum];gi|698458829|ref|XP_009781150.1|//PREDICTED: DNA-directed RNA polymerase II subunit RPB7-like [Nicotiana sylvestris]
gene_18953	4722	0.01	0.03	1.58496	0.628648	NA	NA	NA	K19613//leucine-rich repeat protein SHOC2;K14802//phospholipid-transporting ATPase [EC:3.6.3.1]	gi|697142590|ref|XP_009625401.1|//PREDICTED: TMV resistance protein N-like isoform X1 [Nicotiana tomentosiformis];gi|697142592|ref|XP_009625402.1|//PREDICTED: TMV resistance protein N-like isoform X2 [Nicotiana tomentosiformis]
gene_18954	911	0.51	0.79	0.631355	0.364912	NA	NA	NA	NA	gi|697114639|ref|XP_009611231.1|//PREDICTED: CLAVATA3/ESR (CLE)-related protein 25-like [Nicotiana tomentosiformis]
gene_18955	956	1.52	2.54	0.740757	0.0542014	NA	NA	NA	K05765//cofilin	gi|698486155|ref|XP_009789824.1|//PREDICTED: actin-depolymerizing factor 5-like [Nicotiana sylvestris]
gene_18980	265	0.01	0.61	5.93074	0.251826	NA	NA	NA	NA	NA
gene_18989	1471	0.01	0.09	3.16993	0.251826	GO:0016021//integral component of membrane	GO:0016787//hydrolase activity	GO:0008152//metabolic process	K14664//IAA-amino acid hydrolase [EC:3.5.1.-]	gi|731374419|ref|XP_002269424.2|//PREDICTED: IAA-amino acid hydrolase ILR1-like 4 [Vitis vinifera]
gene_18994	3651	0.27	0.54	1	0.022266	NA	NA	NA	NA	gi|698509162|ref|XP_009799814.1|//PREDICTED: uncharacterized protein LOC104245823 isoform X2 [Nicotiana sylvestris]
gene_18998	786	0.09	0.17	0.917538	0.628648	NA	NA	NA	NA	NA
gene_1900	281	0.01	0.28	4.80735	0.502432	NA	NA	NA	NA	NA
gene_19009	453	0.01	0.16	4	0.502432	NA	NA	NA	NA	NA
gene_19011	1512	0.01	0.13	3.70044	0.126219	NA	NA	NA	K03469//ribonuclease HI [EC:3.1.26.4]	gi|697113045|ref|XP_009610403.1|//PREDICTED: uncharacterized protein LOC104104106 [Nicotiana tomentosiformis]
gene_19012	1190	0.05	0.11	1.1375	0.628648	NA	NA	NA	K14638//solute carrier family 15 (peptide/histidine transporter), member 3/4;K12819//pre-mRNA-processing factor SLU7;K13457//disease resistance protein RPM1;K10781//fatty acyl-ACP thioesterase B [EC:3.1.2.14 3.1.2.21];K06883//uncharacterized protein	gi|970061250|ref|XP_015057413.1|//PREDICTED: uncharacterized protein LOC107003599 [Solanum pennellii]
gene_19013	1537	0.04	0.21	2.39232	0.126601	NA	NA	NA	K10523//speckle-type POZ protein	gi|697094286|ref|XP_009605536.1|//PREDICTED: uncharacterized protein LOC104100076 [Nicotiana tomentosiformis]
gene_19014	1487	0.09	0.21	1.22239	0.292262	NA	NA	NA	K19882//O-palmitoleoyl-L-serine hydrolase [EC:3.1.1.98];K20293//conserved oligomeric Golgi complex subunit 6	gi|697113047|ref|XP_009610405.1|//PREDICTED: uncharacterized protein LOC104104107 [Nicotiana tomentosiformis]
gene_19030	760	0.09	0.37	2.03953	0.221034	NA	NA	NA	K19882//O-palmitoleoyl-L-serine hydrolase [EC:3.1.1.98];K20293//conserved oligomeric Golgi complex subunit 6	gi|697151598|ref|XP_009630024.1|//PREDICTED: uncharacterized protein LOC104120055 [Nicotiana tomentosiformis]
gene_19034	4088	0.11	0.24	1.12553	0.0656366	NA	NA	NA	NA	gi|698473435|ref|XP_009784468.1|//PREDICTED: uncharacterized protein LOC104232880 isoform X1 [Nicotiana sylvestris]
gene_19039	1421	0.67	1.04	0.634351	0.147452	NA	NA	NA	K16277//E3 ubiquitin-protein ligase DRIP [EC:2.3.2.27];K17338//receptor expression-enhancing protein 1/2/3/4	gi|698539709|ref|XP_009765532.1|//PREDICTED: uncharacterized protein LOC104217073 isoform X1 [Nicotiana sylvestris];gi|698539712|ref|XP_009765533.1|//PREDICTED: uncharacterized protein LOC104217073 isoform X2 [Nicotiana sylvestris]
gene_19041	1433	16.47	28.45	0.788588	2.28e-14	GO:0048046//apoplast;GO:0009505//plant-type cell wall;GO:0016021//integral component of membrane	GO:0052692//raffinose alpha-galactosidase activity	GO:0005975//carbohydrate metabolic process	K07407//alpha-galactosidase [EC:3.2.1.22]	gi|255544191|ref|XP_002513158.1|//PREDICTED: alpha-galactosidase 1 [Ricinus communis];gi|697136605|ref|XP_009622382.1|//PREDICTED: alpha-galactosidase-like [Nicotiana tomentosiformis]
gene_19046	357	1.06	1.89	0.834322	0.30623	NA	NA	NA	K12824//transcription elongation regulator 1	gi|697136358|ref|XP_009622258.1|//PREDICTED: pre-mRNA-processing protein 40C-like isoform X3 [Nicotiana tomentosiformis]
gene_19048	1306	0.05	0.14	1.48543	0.628648	NA	NA	NA	K01051//pectinesterase [EC:3.1.1.11];K18666//activating signal cointegrator complex subunit 1;K03327//multidrug resistance protein, MATE family	gi|698582729|ref|XP_009777909.1|//PREDICTED: uncharacterized protein LOC104227368 [Nicotiana sylvestris]
gene_19054	2635	0.57	0.93	0.706269	0.0626294	NA	NA	NA	K12133//MYB-related transcription factor LHY;K08869//aarF domain-containing kinase;K17613//calcineurin-binding protein cabin-1	gi|698493718|ref|XP_009793123.1|//PREDICTED: uncharacterized protein LOC104240036 [Nicotiana sylvestris];gi|565346493|ref|XP_006340288.1|//PREDICTED: uncharacterized protein LOC102595377 isoform X2 [Solanum tuberosum]
gene_19058	872	0.54	1.09	1.0133	0.313168	NA	NA	NA	K09264//MADS-box transcription factor, plant	gi|565389002|ref|XP_006360255.1|//PREDICTED: protein MADS AFFECTING FLOWERING 5-like isoform X2 [Solanum tuberosum];gi|698583996|ref|XP_009778239.1|//PREDICTED: protein MADS AFFECTING FLOWERING 5-like isoform X1 [Nicotiana sylvestris]
gene_19070	534	0.48	1.61	1.74595	0.0218162	NA	GO:0005488//binding	NA	K14760//acyl-activating enzyme 14 [EC:6.2.1.26];K03363//cell division cycle 20, cofactor of APC complex;K05658//ATP-binding cassette, subfamily B (MDR/TAP), member 1 [EC:3.6.3.44]	gi|590670967|ref|XP_007038204.1|//Transducin/WD40 repeat-like superfamily protein [Theobroma cacao]
gene_19083	3459	0.19	0.5	1.39593	0.00268902	NA	NA	NA	K07759//poly(ADP-ribose) glycohydrolase [EC:3.2.1.143];K02469//DNA gyrase subunit A [EC:5.99.1.3];K01601//ribulose-bisphosphate carboxylase large chain [EC:4.1.1.39];K15502//serine/threonine-protein phosphatase 6 regulatory ankyrin repeat subunit A	gi|698498462|ref|XP_009795135.1|//PREDICTED: uncharacterized protein LOC104241877 [Nicotiana sylvestris]
gene_19086	1956	0.13	0.29	1.15754	0.0939932	NA	NA	NA	NA	NA
gene_19088	744	0.36	0.63	0.807355	0.392408	NA	NA	NA	NA	NA
gene_19093	201	0.01	0.45	5.49185	0.502432	NA	NA	NA	NA	NA
gene_19094	878	0.01	0.08	3	0.502432	NA	NA	NA	K17302//coatomer subunit beta'	gi|698468801|ref|XP_009783436.1|//PREDICTED: uncharacterized protein LOC104232043 [Nicotiana sylvestris]
gene_19106	571	0.01	0.12	3.58496	0.502432	NA	NA	NA	NA	NA
gene_19107	1310	0.1	0.2	1	0.457118	GO:0009535//chloroplast thylakoid membrane;GO:0009538//photosystem I reaction center	NA	GO:0015979//photosynthesis	K02692//photosystem I subunit II	gi|914615637|ref|NP_001299579.1|//photosystem I reaction center subunit II, chloroplastic [Nicotiana sylvestris]
gene_1911	1510	0.01	0.04	2	0.502432	NA	NA	NA	K12581//CCR4-NOT transcription complex subunit 7/8;K01054//acylglycerol lipase [EC:3.1.1.23];K13126//polyadenylate-binding protein;K05941//glutathione gamma-glutamylcysteinyltransferase [EC:2.3.2.15]	gi|697156641|ref|XP_009587074.1|//PREDICTED: NAC domain-containing protein 100-like [Nicotiana tomentosiformis]
gene_1912	274	0.01	0.29	4.85798	0.502432	NA	NA	NA	NA	gi|697144898|ref|XP_009626573.1|//PREDICTED: 3,9-dihydroxypterocarpan 6A-monooxygenase-like isoform X1 [Nicotiana tomentosiformis]
gene_19130	1796	0.11	0.18	0.710493	0.512606	NA	NA	NA	K04730//interleukin-1 receptor-associated kinase 1 [EC:2.7.11.1]	gi|698440191|ref|XP_009759754.1|//PREDICTED: serine/threonine-protein kinase-like protein At3g51990 [Nicotiana sylvestris]
gene_19135	1779	0.07	0.14	1	0.457118	NA	NA	NA	NA	gi|698442952|ref|XP_009763819.1|//PREDICTED: uncharacterized protein LOC104215666 [Nicotiana sylvestris]
gene_19140	1454	0.77	1.43	0.893085	0.073155	NA	GO:0005524//ATP binding;GO:0004594//pantothenate kinase activity	GO:0015937//coenzyme A biosynthetic process;GO:0016310//phosphorylation	K09680//type II pantothenate kinase [EC:2.7.1.33]	gi|698492305|ref|XP_009792509.1|//PREDICTED: pantothenate kinase 1 [Nicotiana sylvestris];gi|565380057|ref|XP_006356432.1|//PREDICTED: pantothenate kinase 1-like [Solanum tuberosum]
gene_19141	1882	0.14	0.3	1.09954	0.182551	NA	GO:0005524//ATP binding;GO:0004594//pantothenate kinase activity	GO:0015937//coenzyme A biosynthetic process;GO:0016310//phosphorylation	K09680//type II pantothenate kinase [EC:2.7.1.33]	gi|698492305|ref|XP_009792509.1|//PREDICTED: pantothenate kinase 1 [Nicotiana sylvestris]
gene_19142	712	0.1	0.19	0.925999	0.628648	NA	NA	NA	NA	NA
gene_19147	1830	0.01	0.17	4.08746	0.0317082	NA	NA	NA	K01661//naphthoate synthase [EC:4.1.3.36]	gi|698522544|ref|XP_009758091.1|//PREDICTED: 1,4-Dihydroxy-2-naphthoyl-CoA synthase, peroxisomal [Nicotiana sylvestris]
gene_1915	1289	0.21	0.33	0.652077	0.55432	NA	NA	NA	K04733//interleukin-1 receptor-associated kinase 4 [EC:2.7.11.1];K04730//interleukin-1 receptor-associated kinase 1 [EC:2.7.11.1]	gi|698528180|ref|XP_009760918.1|//PREDICTED: probable receptor-like protein kinase At1g67000 isoform X1 [Nicotiana sylvestris]
gene_19157	664	0.41	0.92	1.16601	0.182551	NA	NA	NA	NA	NA
gene_19161	3040	0.2	0.38	0.925999	0.089559	NA	GO:0004563//beta-N-acetylhexosaminidase activity	GO:0005975//carbohydrate metabolic process	K12373//hexosaminidase [EC:3.2.1.52]	gi|698419230|ref|XP_009789884.1|//PREDICTED: beta-hexosaminidase 1 [Nicotiana sylvestris]
gene_19163	449	0.16	0.64	2	0.221034	NA	NA	NA	NA	gi|697123895|ref|XP_009615944.1|//PREDICTED: LOW QUALITY PROTEIN: uncharacterized protein LOC104108577 [Nicotiana tomentosiformis]
gene_19164	1203	0.14	0.27	0.947533	0.512606	NA	NA	NA	NA	gi|698522779|ref|XP_009758200.1|//PREDICTED: uncharacterized protein LOC104210925 [Nicotiana sylvestris]
gene_19167	758	0.18	0.34	0.917538	0.692058	NA	NA	NA	NA	NA
gene_19172	1521	0.04	0.29	2.85798	0.0397504	NA	NA	NA	K03517//quinolinate synthase [EC:2.5.1.72]	gi|698541558|ref|XP_009766123.1|//PREDICTED: sufE-like protein 2, chloroplastic [Nicotiana sylvestris]
gene_19177	431	1.35	3.01	1.1568	0.053784	NA	NA	NA	K14398//cleavage and polyadenylation specificity factor subunit 6/7	gi|698485244|ref|XP_009789401.1|//PREDICTED: cleavage and polyadenylation specificity factor subunit 6-like [Nicotiana sylvestris]
gene_19178	655	0.01	0.1	3.32193	0.502432	NA	NA	NA	NA	gi|697097816|ref|XP_009623551.1|//PREDICTED: LOW QUALITY PROTEIN: uncharacterized protein LOC104114740 [Nicotiana tomentosiformis]
gene_19182	3378	0.13	0.22	0.758992	0.364912	NA	NA	NA	K18577//mannosylglycoprotein endo-beta-mannosidase [EC:3.2.1.152]	gi|697153212|ref|XP_009630850.1|//PREDICTED: uncharacterized protein LOC104120731 [Nicotiana tomentosiformis]
gene_19185	210	1.28	2.52	0.97728	0.347748	NA	NA	NA	NA	NA
gene_19191	1407	0.05	0.14	1.48543	0.378042	GO:0005634//nucleus	GO:0000166//nucleotide binding;GO:0003676//nucleic acid binding	NA	K13195//cold-inducible RNA-binding protein	gi|698439352|ref|XP_009758392.1|//PREDICTED: cold-inducible RNA-binding protein [Nicotiana sylvestris]
gene_19196	895	2.08	3.46	0.734189	0.0301996	NA	NA	NA	NA	gi|698546891|ref|XP_009767862.1|//PREDICTED: uncharacterized protein LOC104218938 isoform X1 [Nicotiana sylvestris]
gene_192	1237	0.01	0.05	2.32193	0.502432	NA	NA	NA	K15382//solute carrier family 50 (sugar transporter)	gi|697121869|ref|XP_009614916.1|//PREDICTED: bidirectional sugar transporter SWEET12-like isoform X2 [Nicotiana tomentosiformis]
gene_19201	808	0.01	0.08	3	0.502432	NA	NA	NA	NA	NA
gene_19224	1125	0.32	0.5	0.643856	0.42931	NA	NA	NA	K10738//DNA helicase MCM9 [EC:3.6.4.12]	gi|697171166|ref|XP_009594512.1|//PREDICTED: uncharacterized protein LOC104090989 [Nicotiana tomentosiformis]
gene_19226	1056	0.25	0.68	1.44361	0.0784452	NA	NA	NA	NA	NA
gene_19228	1058	0.06	0.18	1.58496	0.378042	NA	NA	NA	K02469//DNA gyrase subunit A [EC:5.99.1.3]	gi|565361932|ref|XP_006347706.1|//PREDICTED: DNA gyrase subunit A, chloroplastic/mitochondrial isoform X1 [Solanum tuberosum]
gene_19231	318	0.25	0.42	0.748461	0.996358	NA	NA	NA	NA	NA
gene_19234	261	0.01	0.94	6.55459	0.126219	NA	NA	NA	NA	NA
gene_19246	2297	0.01	0.03	1.58496	0.502432	NA	NA	NA	K01188//beta-glucosidase [EC:3.2.1.21]	gi|698504657|ref|XP_009797829.1|//PREDICTED: beta-glucosidase 11-like isoform X3 [Nicotiana sylvestris];gi|698504654|ref|XP_009797828.1|//PREDICTED: beta-glucosidase 11-like isoform X2 [Nicotiana sylvestris]
gene_19248	872	0.46	0.76	0.724366	0.337374	NA	NA	NA	NA	gi|698508115|ref|XP_009799349.1|//PREDICTED: uncharacterized protein At5g01610-like [Nicotiana sylvestris]
gene_19255	1212	0.16	0.48	1.58496	0.0939932	NA	NA	NA	K05941//glutathione gamma-glutamylcysteinyltransferase [EC:2.3.2.15];K13126//polyadenylate-binding protein;K01054//acylglycerol lipase [EC:3.1.1.23];K12581//CCR4-NOT transcription complex subunit 7/8	gi|698511705|ref|XP_009800923.1|//PREDICTED: NAC domain-containing protein 21/22-like [Nicotiana sylvestris]
gene_19291	664	0.43	1.12	1.38109	0.0784452	NA	NA	NA	K20181//vacuolar protein sorting-associated protein 18	gi|698490664|ref|XP_009791804.1|//PREDICTED: vacuolar protein sorting-associated protein 18 homolog [Nicotiana sylvestris]
gene_19294	889	0.22	0.37	0.750022	0.512606	NA	NA	NA	NA	NA
gene_19303	272	1.44	2.95	1.03465	0.213696	NA	NA	NA	NA	gi|698563259|ref|XP_009772645.1|//PREDICTED: uncharacterized protein LOC104222992 isoform X1 [Nicotiana sylvestris]
gene_19305	295	0.01	0.27	4.75489	0.502432	NA	NA	NA	NA	NA
gene_19322	821	0.01	0.14	3.80735	0.502432	NA	NA	NA	K01369//legumain [EC:3.4.22.34];K12604//CCR4-NOT transcription complex subunit 1;K12447//UDP-sugar pyrophosphorylase [EC:2.7.7.64];K08176//MFS transporter, PHS family, inorganic phosphate transporter;K01115//phospholipase D1/2 [EC:3.1.4.4]	gi|5734736|gb|AAD50001.1|AC007259_14//Hypothetical protein [Arabidopsis thaliana]
gene_19336	975	0.01	0.13	3.70044	0.251826	NA	NA	NA	NA	NA
gene_19338	167	0.01	0.43	5.42626	0.997572	NA	NA	NA	NA	NA
gene_19341	1996	0.99	1.8	0.862496	0.00594616	NA	GO:0003824//catalytic activity;GO:0030170//pyridoxal phosphate binding;GO:0008483//transaminase activity	GO:0009058//biosynthetic process	K14272//glutamate--glyoxylate aminotransferase [EC:2.6.1.4 2.6.1.2 2.6.1.44]	gi|698443778|ref|XP_009765091.1|//PREDICTED: glutamate--glyoxylate aminotransferase 2 [Nicotiana sylvestris];gi|641863565|gb|KDO82251.1|//hypothetical protein CISIN_1g041151mg [Citrus sinensis];gi|697139511|ref|XP_009623844.1|//PREDICTED: glutamate--glyoxylate aminotransferase 2 [Nicotiana tomentosiformis];gi|460386878|ref|XP_004239121.1|//PREDICTED: glutamate--glyoxylate aminotransferase 2-like …
gene_19343	2036	0.16	0.46	1.52356	0.027367	NA	NA	NA	K05609//ubiquitin carboxyl-terminal hydrolase L3 [EC:3.4.19.12]	gi|697130598|ref|XP_009619354.1|//PREDICTED: uncharacterized protein LOC104111377 [Nicotiana tomentosiformis]
gene_19345	1194	0.07	0.22	1.65208	0.221034	NA	NA	NA	NA	NA
gene_19346	2607	2.94	5.92	1.00978	7.26e-06	NA	NA	NA	K04733//interleukin-1 receptor-associated kinase 4 [EC:2.7.11.1];K04730//interleukin-1 receptor-associated kinase 1 [EC:2.7.11.1]	gi|697125421|ref|XP_009616730.1|//PREDICTED: cysteine-rich receptor-like protein kinase 2 [Nicotiana tomentosiformis]
gene_19349	835	0.72	1.27	0.81876	0.172515	NA	NA	NA	NA	gi|697139509|ref|XP_009623843.1|//PREDICTED: uncharacterized protein LOC104114984 [Nicotiana tomentosiformis]
gene_1935	403	0.01	0.37	5.20945	0.251826	NA	NA	NA	K12447//UDP-sugar pyrophosphorylase [EC:2.7.7.64];K01592//tyrosine decarboxylase [EC:4.1.1.25];K12812//ATP-dependent RNA helicase UAP56/SUB2 [EC:3.6.4.13];K14833//nucleolar complex protein 2;K07305//peptide-methionine (R)-S-oxide reductase [EC:1.8.4.12]	gi|113205290|gb|ABI34329.1|//Integrase core domain containing protein [Solanum demissum]
gene_19358	951	0.01	0.07	2.80735	0.502432	NA	NA	NA	NA	gi|697139513|ref|XP_009623846.1|//PREDICTED: uncharacterized protein LOC104114986 [Nicotiana tomentosiformis]
gene_19360	4210	0.09	0.15	0.736966	0.337374	NA	NA	NA	K13457//disease resistance protein RPM1	gi|698509320|ref|XP_009799885.1|//PREDICTED: LOW QUALITY PROTEIN: putative late blight resistance protein homolog R1B-16 [Nicotiana sylvestris]
gene_19363	682	0.2	0.5	1.32193	0.292262	NA	GO:0046872//metal ion binding	NA	NA	gi|698533250|ref|XP_009763442.1|//PREDICTED: metallothionein-like protein type 2 [Nicotiana sylvestris]
gene_19365	1135	0.01	0.11	3.45943	0.251826	NA	NA	NA	NA	NA
gene_19366	1124	0.52	0.86	0.725825	0.234288	NA	NA	NA	NA	NA
gene_19368	1388	0.23	0.42	0.868755	0.182551	NA	NA	NA	NA	gi|698505358|ref|XP_009798137.1|//PREDICTED: cytochrome b561 and DOMON domain-containing protein At3g07570-like [Nicotiana sylvestris]
gene_19372	1983	0.16	0.45	1.49185	0.0424784	NA	NA	NA	K13104//zinc finger protein 830	gi|698473671|ref|XP_009784511.1|//PREDICTED: uncharacterized protein LOC104232932 [Nicotiana sylvestris]
gene_19390	366	0.01	0.2	4.32193	0.502432	NA	NA	NA	NA	NA
gene_19391	1566	0.45	0.85	0.917538	0.0825802	NA	NA	NA	K09338//homeobox-leucine zipper protein	gi|697156968|ref|XP_009587238.1|//PREDICTED: homeobox-leucine zipper protein ATHB-12-like [Nicotiana tomentosiformis]
gene_194	1157	2.06	3.28	0.671051	0.0249756	NA	NA	NA	K16675//palmitoyltransferase ZDHHC9/14/18 [EC:2.3.1.225]	gi|697121862|ref|XP_009614913.1|//PREDICTED: probable protein S-acyltransferase 7 [Nicotiana tomentosiformis];gi|565361204|ref|XP_006347348.1|//PREDICTED: probable protein S-acyltransferase 7 [Solanum tuberosum]
gene_19407	436	0.01	0.33	5.04439	0.251826	NA	NA	NA	NA	NA
gene_1941	1432	0.19	0.45	1.24393	0.655326	NA	NA	NA	NA	NA
gene_19413	873	0.46	0.91	0.984233	0.17036	NA	NA	NA	NA	NA
gene_19419	1777	0.05	0.11	1.1375	0.378042	NA	NA	NA	NA	gi|698588215|ref|XP_009779396.1|//PREDICTED: VIN3-like protein 1 [Nicotiana sylvestris]
gene_19424	875	0.08	0.15	0.906891	0.628648	NA	NA	NA	K10663//E3 ubiquitin-protein ligase ATL4 [EC:2.3.2.27];K19039//E3 ubiquitin-protein ligase ATL7/58/59 [EC:2.3.2.27]	gi|703137557|ref|XP_010106477.1|//RING-H2 finger protein ATL45 [Morus notabilis]
gene_19430	1662	0.08	0.19	1.24793	0.457118	NA	NA	NA	K08734//DNA mismatch repair protein MLH1;K03327//multidrug resistance protein, MATE family;K12598//ATP-dependent RNA helicase DOB1 [EC:3.6.4.13]	gi|698571761|ref|XP_009774970.1|//PREDICTED: uncharacterized protein LOC104224938 [Nicotiana sylvestris]
gene_19434	336	0.91	2.04	1.16463	0.0939932	NA	NA	NA	K10738//DNA helicase MCM9 [EC:3.6.4.12]	gi|697124452|ref|XP_009616223.1|//PREDICTED: uncharacterized protein LOC104108802 [Nicotiana tomentosiformis]
gene_19439	1720	1.54	2.47	0.681581	0.0238392	GO:0005874//microtubule;GO:0005737//cytoplasm	GO:0005200//structural constituent of cytoskeleton;GO:0005525//GTP binding;GO:0003924//GTPase activity	GO:0007017//microtubule-based process	K07375//tubulin beta	gi|698516396|ref|XP_009803077.1|//PREDICTED: tubulin beta-1 chain-like [Nicotiana sylvestris];gi|976907512|gb|KVH94866.1|//beta-tubulin [Cynara cardunculus var. scolymus]
gene_19440	624	0.01	0.11	3.45943	0.502432	NA	NA	NA	NA	gi|698440232|ref|XP_009759807.1|//PREDICTED: tryptophan aminotransferase-related protein 3-like [Nicotiana sylvestris];gi|698451674|ref|XP_009778156.1|//PREDICTED: tryptophan aminotransferase-related protein 3-like [Nicotiana sylvestris]
gene_19446	280	0.5	1.31	1.38957	0.221034	NA	NA	NA	K18752//transportin-1	gi|698583304|ref|XP_009778061.1|//PREDICTED: transportin-1-like [Nicotiana sylvestris]
gene_19449	303	0.01	0.26	4.70044	0.502432	NA	NA	NA	NA	gi|698463962|ref|XP_009782325.1|//PREDICTED: nudix hydrolase 9-like isoform X3 [Nicotiana sylvestris]
gene_1945	2448	0.01	0.05	2.32193	0.251826	NA	NA	NA	NA	gi|698509218|ref|XP_009799840.1|//PREDICTED: uncharacterized protein LOC104245842 [Nicotiana sylvestris]
gene_19450	302	1.31	2.07	0.660064	0.42931	NA	NA	NA	K13415//protein brassinosteroid insensitive 1 [EC:2.7.10.1 2.7.11.1];K04733//interleukin-1 receptor-associated kinase 4 [EC:2.7.11.1]	gi|698525019|ref|XP_009759322.1|//PREDICTED: tyrosine-sulfated glycopeptide receptor 1 [Nicotiana sylvestris]
gene_19452	2090	0.12	0.3	1.32193	0.120711	NA	NA	NA	NA	gi|698465074|ref|XP_009782588.1|//PREDICTED: uncharacterized protein LOC104231314 [Nicotiana sylvestris]
gene_19457	1874	0.02	0.04	1	0.502432	NA	NA	NA	NA	NA
gene_19461	1530	0.08	0.17	1.08746	0.457118	NA	GO:0016866//intramolecular transferase activity	NA	K15813//beta-amyrin synthase [EC:5.4.99.39]	gi|565398664|ref|XP_006364890.1|//PREDICTED: beta-amyrin synthase [Solanum tuberosum]
gene_19463	1000	0.01	0.26	4.70044	0.0632626	NA	NA	NA	K10418//dynein light chain LC8-type	gi|698453800|ref|XP_009780035.1|//PREDICTED: uncharacterized protein LOC104229148 [Nicotiana sylvestris]
gene_19474	1232	1.17	2.45	1.06627	0.00908084	GO:0009507//chloroplast	GO:0004151//dihydroorotase activity	GO:0019856//pyrimidine nucleobase biosynthetic process	K01465//dihydroorotase [EC:3.5.2.3]	gi|698514857|ref|XP_009802297.1|//PREDICTED: dihydroorotase, mitochondrial isoform X2 [Nicotiana sylvestris];gi|565384095|ref|XP_006358099.1|//PREDICTED: dihydroorotase, mitochondrial-like isoform X3 [Solanum tuberosum];gi|698514855|ref|XP_009802296.1|//PREDICTED: dihydroorotase, mitochondrial isoform X1 [Nicotiana sylvestris]
gene_19478	870	8.31	13.5	0.700039	5.27	NA	GO:0043130//ubiquitin binding	NA	NA	gi|697179617|ref|XP_009598786.1|//PREDICTED: ubiquitin domain-containing protein 1-like [Nicotiana tomentosiformis]
gene_19481	506	2.38	4.3	0.853375	0.0462092	NA	NA	NA	K01465//dihydroorotase [EC:3.5.2.3]	gi|697140256|ref|XP_009624226.1|//PREDICTED: dihydroorotase, mitochondrial isoform X1 [Nicotiana tomentosiformis]
gene_19486	429	0.17	0.54	1.66742	0.378042	NA	NA	NA	NA	gi|697130395|ref|XP_009619257.1|//PREDICTED: protein STICHEL-like 3, partial [Nicotiana tomentosiformis]
gene_19516	261	0.01	0.63	5.97728	0.251826	NA	NA	NA	NA	NA
gene_19534	2669	3.51	6.2	0.820797	0.000437	NA	NA	NA	K08472//mlo protein	gi|460373559|ref|XP_004232584.1|//PREDICTED: MLO-like protein 8-like [Solanum lycopersicum];gi|698448600|ref|XP_009772716.1|//PREDICTED: MLO-like protein 10 [Nicotiana sylvestris]
gene_19537	2147	0.26	1.08	2.05445	16.5	NA	NA	NA	K08472//mlo protein	gi|698448600|ref|XP_009772716.1|//PREDICTED: MLO-like protein 10 [Nicotiana sylvestris]
gene_19539	225	0.01	0.76	6.24793	0.251826	NA	NA	NA	K05658//ATP-binding cassette, subfamily B (MDR/TAP), member 1 [EC:3.6.3.44];K01115//phospholipase D1/2 [EC:3.1.4.4];K13457//disease resistance protein RPM1;K00344//NADPH2:quinone reductase [EC:1.6.5.5];K01191//alpha-mannosidase [EC:3.2.1.24]	gi|697174600|ref|XP_009596230.1|//PREDICTED: uncharacterized protein LOC104092345 [Nicotiana tomentosiformis]
gene_1954	1258	0.1	0.36	1.848	0.111093	NA	NA	NA	NA	NA
gene_19550	956	0.01	0.07	2.80735	0.502432	NA	NA	NA	NA	NA
gene_1956	1345	0.38	0.81	1.09192	0.11044	GO:0016021//integral component of membrane	GO:0005247//voltage-gated chloride channel activity	GO:1903959;GO:0006821//chloride transport	K05016//chloride channel 7	gi|698582946|ref|XP_009777968.1|//PREDICTED: putative chloride channel-like protein CLC-g isoform X1 [Nicotiana sylvestris];gi|565387403|ref|XP_006359489.1|//PREDICTED: putative chloride channel-like protein CLC-g [Solanum tuberosum]
gene_19562	671	0.01	0.2	4.32193	0.251826	NA	NA	NA	NA	gi|590641233|ref|XP_007030175.1|//Vacuolar ATP synthase catalytic subunit-related / V-ATPase-related / vacuolar proton pump-related [Theobroma cacao]
gene_19564	924	1.65	2.63	0.672597	0.0752336	NA	NA	NA	NA	NA
gene_19566	931	0.21	0.35	0.736966	0.731882	GO:0016020//membrane	NA	NA	NA	gi|763760832|gb|KJB28086.1|//hypothetical protein B456_005G063500, partial [Gossypium raimondii]
gene_19576	976	0.01	0.07	2.80735	0.502432	NA	NA	NA	K04730//interleukin-1 receptor-associated kinase 1 [EC:2.7.11.1];K04733//interleukin-1 receptor-associated kinase 4 [EC:2.7.11.1]	gi|697117518|ref|XP_009612698.1|//PREDICTED: putative wall-associated receptor kinase-like 16 [Nicotiana tomentosiformis]
gene_19578	2740	0.11	0.27	1.29546	0.0983338	NA	NA	NA	NA	gi|698529552|ref|XP_009761592.1|//PREDICTED: uncharacterized protein LOC104213746 [Nicotiana sylvestris]
gene_19591	2958	16.64	30.93	0.894351	8.36e-43	NA	NA	NA	K01583//arginine decarboxylase [EC:4.1.1.19]	gi|697166580|ref|XP_009592123.1|//PREDICTED: arginine decarboxylase-like [Nicotiana tomentosiformis]
gene_19594	168	0.01	1.74	7.44294	0.126219	NA	NA	NA	NA	gi|971587121|ref|XP_015161001.1|//PREDICTED: uncharacterized protein LOC107059096 [Solanum tuberosum]
gene_19598	602	0.23	0.46	1	0.457118	NA	NA	NA	K05016//chloride channel 7	gi|697128313|ref|XP_009618208.1|//PREDICTED: chloride channel protein CLC-d [Nicotiana tomentosiformis]
gene_19608	5075	0.58	0.95	0.711875	0.0179588	NA	NA	NA	K12447//UDP-sugar pyrophosphorylase [EC:2.7.7.64];K13420//LRR receptor-like serine/threonine-protein kinase FLS2 [EC:2.7.11.1]	gi|971588451|ref|XP_015161406.1|//PREDICTED: uncharacterized protein LOC107059406, partial [Solanum tuberosum];gi|66841324|dbj|BAD99220.1|//polypeptide with an integrase domain [Petunia x hybrida]
gene_19613	1954	0.82	3.1	1.91857	1.61e-05	NA	GO:0004069//L-aspartate:2-oxoglutarate aminotransferase activity;GO:0080130//L-phenylalanine:2-oxoglutarate aminotransferase activity;GO:0030170//pyridoxal phosphate binding	GO:0009058//biosynthetic process;GO:0006520//cellular amino acid metabolic process	K14455//aspartate aminotransferase, mitochondrial [EC:2.6.1.1]	gi|565399634|ref|XP_006365353.1|//PREDICTED: aspartate aminotransferase, mitochondrial-like isoform X1 [Solanum tuberosum];gi|697141263|ref|XP_009624744.1|//PREDICTED: aspartate aminotransferase, mitochondrial-like isoform X2 [Nicotiana tomentosiformis];gi|697141261|ref|XP_009624743.1|//PREDICTED: aspartate aminotransferase, mitochondrial-like isoform X1 [Nicotiana tomentosiformis]
gene_19618	5408	1.57	3.01	0.938999	0.000157	NA	NA	NA	K12447//UDP-sugar pyrophosphorylase [EC:2.7.7.64];K13420//LRR receptor-like serine/threonine-protein kinase FLS2 [EC:2.7.11.1]	gi|971588451|ref|XP_015161406.1|//PREDICTED: uncharacterized protein LOC107059406, partial [Solanum tuberosum]
gene_19620	3336	0.17	0.26	0.612977	0.313168	NA	NA	NA	K04730//interleukin-1 receptor-associated kinase 1 [EC:2.7.11.1]	gi|697120349|ref|XP_009614146.1|//PREDICTED: probable LRR receptor-like serine/threonine-protein kinase At1g06840 [Nicotiana tomentosiformis]
gene_19622	2058	0.01	0.09	3.16993	0.126219	NA	NA	NA	K12524//bifunctional aspartokinase / homoserine dehydrogenase 1 [EC:2.7.2.4 1.1.1.3];K14487//auxin responsive GH3 gene family;K01188//beta-glucosidase [EC:3.2.1.21]	gi|697119960|ref|XP_009613943.1|//PREDICTED: uncharacterized protein LOC104106976 [Nicotiana tomentosiformis]
gene_19630	2159	0.21	0.52	1.30812	0.044553	NA	NA	NA	K00327//NADPH-ferrihemoprotein reductase [EC:1.6.2.4];K12447//UDP-sugar pyrophosphorylase [EC:2.7.7.64];K03006//DNA-directed RNA polymerase II subunit RPB1 [EC:2.7.7.6];K05658//ATP-binding cassette, subfamily B (MDR/TAP), member 1 [EC:3.6.3.44];K14802//phospholipid-transporting ATPase [EC:3.6.3.1]	gi|147814789|emb|CAN74412.1|//hypothetical protein VITISV_042388 [Vitis vinifera]
gene_19631	704	0.51	1.47	1.52725	0.027367	NA	NA	NA	K05658//ATP-binding cassette, subfamily B (MDR/TAP), member 1 [EC:3.6.3.44];K15015//solute carrier family 32 (vesicular inhibitory amino acid transporter);K03006//DNA-directed RNA polymerase II subunit RPB1 [EC:2.7.7.6];K03549//KUP system potassium uptake protein;K06228//fused [EC:2.7.11.1]	gi|548837929|gb|ERM98543.1|//hypothetical protein AMTR_s04311p00004950, partial [Amborella trichopoda]
gene_19633	1203	0.01	0.37	5.20945	0.0158926	NA	NA	NA	K03941//NADH dehydrogenase (ubiquinone) Fe-S protein 8 [EC:1.6.5.3 1.6.99.3];K00799//glutathione S-transferase [EC:2.5.1.18]	gi|731352921|ref|XP_010687794.1|//PREDICTED: uncharacterized protein LOC104901867 [Beta vulgaris subsp. vulgaris]
gene_19635	1683	0.01	0.04	2	0.502432	NA	NA	NA	K01188//beta-glucosidase [EC:3.2.1.21];K01870//isoleucyl-tRNA synthetase [EC:6.1.1.5]	gi|697161837|ref|XP_009589714.1|//PREDICTED: transcription repressor OFP1-like [Nicotiana tomentosiformis]
gene_19643	1508	0.06	0.15	1.32193	0.692058	NA	NA	NA	K12937//cyanidin-3-O-glucoside 2''-O-glucuronosyltransferase [EC:2.4.1.254]	gi|698557201|ref|XP_009770958.1|//PREDICTED: crocetin glucoside glucosyltransferase-like [Nicotiana sylvestris]
gene_19644	885	0.01	0.15	3.90689	0.251826	NA	NA	NA	NA	gi|698534458|ref|XP_009763865.1|//PREDICTED: pleiotropic drug resistance protein 2-like isoform X2 [Nicotiana sylvestris]
gene_19668	992	0.07	0.4	2.51457	0.0713814	NA	NA	NA	NA	NA
gene_19672	1410	0.09	0.23	1.35364	0.292262	NA	NA	NA	K01940//argininosuccinate synthase [EC:6.3.4.5];K14317//nuclear pore complex protein Nup214;K12741//heterogeneous nuclear ribonucleoprotein A1/A3;K14491//two-component response regulator ARR-B family;K06236//collagen, type I, alpha	gi|698488673|ref|XP_009790927.1|//PREDICTED: uncharacterized protein LOC104238298 isoform X2 [Nicotiana sylvestris];gi|698488670|ref|XP_009790926.1|//PREDICTED: uncharacterized protein LOC104238298 isoform X1 [Nicotiana sylvestris]
gene_19673	1970	0.68	1.31	0.94596	0.0117673	NA	NA	NA	K14685//solute carrier family 40 (iron-regulated transporter), member 1	gi|697180417|ref|XP_009599190.1|//PREDICTED: solute carrier family 40 member 2-like isoform X2 [Nicotiana tomentosiformis];gi|697180415|ref|XP_009599189.1|//PREDICTED: solute carrier family 40 member 2-like isoform X1 [Nicotiana tomentosiformis]
gene_19678	1817	0.42	1.25	1.57347	0.000500084	NA	NA	NA	K09286//EREBP-like factor	gi|697176375|ref|XP_009597142.1|//PREDICTED: dehydration-responsive element-binding protein 2C-like [Nicotiana tomentosiformis]
gene_19682	2279	0.38	0.66	0.796467	0.10193	NA	NA	NA	NA	gi|697112229|ref|XP_009609991.1|//PREDICTED: protein trichome birefringence-like 35 isoform X2 [Nicotiana tomentosiformis]
gene_19687	2535	0.01	0.12	3.58496	0.0317082	NA	NA	NA	NA	NA
gene_1969	1396	0.52	1.13	1.11974	0.0753754	NA	NA	NA	K12447//UDP-sugar pyrophosphorylase [EC:2.7.7.64];K14611//solute carrier family 23 (nucleobase transporter), member 1/2;K03006//DNA-directed RNA polymerase II subunit RPB1 [EC:2.7.7.6]	gi|147819777|emb|CAN76196.1|//hypothetical protein VITISV_041073 [Vitis vinifera];gi|698526946|ref|XP_009760318.1|//PREDICTED: nucleobase-ascorbate transporter 6-like, partial [Nicotiana sylvestris];gi|698535070|ref|XP_009764067.1|//PREDICTED: uncharacterized protein LOC104215844 [Nicotiana sylvestris]
gene_19693	2506	0.5	0.85	0.765535	0.0604878	NA	NA	NA	NA	gi|698500141|ref|XP_009795848.1|//PREDICTED: uncharacterized protein LOC104242493 isoform X1 [Nicotiana sylvestris]
gene_19703	3271	0.35	0.78	1.15612	0.0075665	NA	NA	NA	K13457//disease resistance protein RPM1	gi|698556300|ref|XP_009770726.1|//PREDICTED: putative late blight resistance protein homolog R1A-10 [Nicotiana sylvestris]
gene_19704	1877	0.03	0.3	3.32193	0.0119822	NA	NA	NA	K10147//protein phosphatase 1D [EC:3.1.3.16];K19704//protein phosphatase PTC1 [EC:3.1.3.16];K14497//protein phosphatase 2C [EC:3.1.3.16];K17506//protein phosphatase 1L [EC:3.1.3.16]	gi|698511498|ref|XP_009800840.1|//PREDICTED: probable protein phosphatase 2C 65 [Nicotiana sylvestris]
gene_19707	362	0.01	0.21	4.39232	0.502432	NA	NA	NA	NA	NA
gene_19710	305	0.01	0.77	6.26679	0.126219	NA	NA	NA	NA	NA
gene_19711	357	0.21	1.26	2.58496	0.0713814	NA	NA	NA	NA	NA
gene_19712	172	0.01	0.56	5.80735	0.502432	NA	NA	NA	NA	gi|698445654|ref|XP_009768137.1|//PREDICTED: uncharacterized protein LOC104219197, partial [Nicotiana sylvestris]
gene_19718	838	0.01	0.08	3	0.502432	NA	NA	NA	NA	gi|697116662|ref|XP_009612250.1|//PREDICTED: rhodanese-like domain-containing protein 10 [Nicotiana tomentosiformis]
gene_19720	963	0.14	0.27	0.947533	0.457118	NA	NA	NA	K11968//ariadne-1 [EC:2.3.2.27]	gi|697116652|ref|XP_009612245.1|//PREDICTED: protein yippee-like [Nicotiana tomentosiformis]
gene_19729	241	3.18	5.33	0.745109	0.234288	NA	NA	NA	K05658//ATP-binding cassette, subfamily B (MDR/TAP), member 1 [EC:3.6.3.44];K05387//glutamate receptor, ionotropic, plant;K01188//beta-glucosidase [EC:3.2.1.21];K09422//myb proto-oncogene protein, plant;K01638//malate synthase [EC:2.3.3.9]	gi|108863072|gb|ABG22121.1|//polyprotein [Solanum melongena]
gene_1974	1055	0.01	0.12	3.58496	0.251826	NA	NA	NA	NA	gi|113205323|gb|AAT38747.2|//Polyprotein, putative [Solanum demissum]
gene_19746	1252	1.5	2.78	0.890122	0.00645828	NA	NA	NA	K08235//xyloglucan:xyloglucosyl transferase [EC:2.4.1.207]	gi|698537699|ref|XP_009764906.1|//PREDICTED: probable xyloglucan endotransglucosylase/hydrolase protein 30 [Nicotiana sylvestris]
gene_19755	378	1.39	2.35	0.757576	0.267872	NA	NA	NA	NA	gi|698581345|ref|XP_009777522.1|//PREDICTED: uncharacterized protein LOC104227090 [Nicotiana sylvestris]
gene_19763	2075	0.12	0.21	0.807355	0.392408	NA	NA	NA	K10609//cullin 4;K17982//geranyllinalool synthase [EC:4.2.3.144];K18577//mannosylglycoprotein endo-beta-mannosidase [EC:3.2.1.152];K13162//poly(rC)-binding protein 2/3/4	gi|698461558|ref|XP_009781800.1|//PREDICTED: uncharacterized protein LOC104230638 isoform X1 [Nicotiana sylvestris]
gene_19771	5081	0.04	0.11	1.45943	0.148358	NA	NA	NA	K09493//T-complex protein 1 subunit alpha;K15255//ATP-dependent DNA helicase PIF1 [EC:3.6.4.12];K03453//bile acid:Na+ symporter, BASS family;K09494//T-complex protein 1 subunit beta;K10706//senataxin [EC:3.6.4.-]	gi|698554022|ref|XP_009770100.1|//PREDICTED: uncharacterized protein LOC104220838 [Nicotiana sylvestris]
gene_19772	1445	0.01	0.04	2	0.502432	NA	NA	NA	K03841//fructose-1,6-bisphosphatase I [EC:3.1.3.11]	gi|697144209|ref|XP_009626218.1|//PREDICTED: fructose-1,6-bisphosphatase, chloroplastic-like [Nicotiana tomentosiformis]
gene_19777	2524	0.01	0.02	1	0.502432	NA	NA	NA	K17613//calcineurin-binding protein cabin-1;K12133//MYB-related transcription factor LHY;K08869//aarF domain-containing kinase	gi|697186849|ref|XP_009602461.1|//PREDICTED: transcription factor DIVARICATA-like [Nicotiana tomentosiformis]
gene_19787	1637	0.16	0.27	0.754888	0.392408	NA	NA	NA	K01988//lactosylceramide 4-alpha-galactosyltransferase [EC:2.4.1.228]	gi|697116648|ref|XP_009612242.1|//PREDICTED: lactosylceramide 4-alpha-galactosyltransferase-like [Nicotiana tomentosiformis]
gene_198	3647	0.01	0.05	2.32193	0.126219	NA	NA	NA	NA	gi|697165057|ref|XP_009591344.1|//PREDICTED: uncharacterized protein LOC104088389 [Nicotiana tomentosiformis]
gene_1980	1582	0.3	3.7	3.62449	6.24e-17	NA	NA	NA	NA	gi|698428758|ref|XP_009790290.1|//PREDICTED: uncharacterized protein LOC104237764 [Nicotiana sylvestris];gi|698512849|ref|XP_009801417.1|//PREDICTED: uncharacterized protein LOC104247159 [Nicotiana sylvestris]
gene_19809	1403	0.29	1.19	2.03684	0.00197004	NA	NA	NA	K10960//geranylgeranyl reductase [EC:1.3.1.83];K17604//zinc finger SWIM domain-containing protein 3;K00679//phospholipid:diacylglycerol acyltransferase [EC:2.3.1.158];K01206//alpha-L-fucosidase [EC:3.2.1.51];K01188//beta-glucosidase [EC:3.2.1.21]	gi|698521938|ref|XP_009757780.1|//PREDICTED: GDSL esterase/lipase At1g29670-like [Nicotiana sylvestris]
gene_19835	216	0.01	0.4	5.32193	0.502432	NA	NA	NA	NA	NA
gene_1985	807	0.01	0.16	4	0.251826	NA	NA	NA	NA	NA
gene_19866	1355	0.01	0.05	2.32193	0.502432	NA	NA	NA	NA	NA
gene_19877	350	0.01	0.21	4.39232	0.502432	NA	NA	NA	NA	NA
gene_19878	465	11.28	72.68	2.68779	1.31e-67	NA	NA	NA	K15306//Ran-binding protein 1	gi|698426683|ref|XP_009787279.1|//PREDICTED: ran-binding protein 1 homolog b-like [Nicotiana sylvestris]
gene_1988	1337	1.27	2.23	0.812215	0.0196791	NA	NA	NA	K08726//soluble epoxide hydrolase / lipid-phosphate phosphatase [EC:3.3.2.10 3.1.3.76]	gi|697137924|ref|XP_009623035.1|//PREDICTED: bifunctional epoxide hydrolase 2-like [Nicotiana tomentosiformis]
gene_19892	890	0.22	0.59	1.42321	0.148358	NA	NA	NA	NA	NA
gene_19896	824	0.01	0.08	3	0.502432	NA	NA	NA	K08653//membrane-bound transcription factor site-1 protease [EC:3.4.21.112]	gi|697163132|ref|XP_009590384.1|//PREDICTED: membrane-bound transcription factor site-1 protease-like [Nicotiana tomentosiformis]
gene_19898	2457	0.41	0.89	1.11818	0.00275158	NA	NA	NA	K12129//pseudo-response regulator 7	gi|697100515|ref|XP_009591511.1|//PREDICTED: two-component response regulator-like APRR7 [Nicotiana tomentosiformis]
gene_19899	1109	0.24	0.7	1.54432	0.0501994	NA	NA	NA	K08653//membrane-bound transcription factor site-1 protease [EC:3.4.21.112]	gi|697163132|ref|XP_009590384.1|//PREDICTED: membrane-bound transcription factor site-1 protease-like [Nicotiana tomentosiformis]
gene_1990	1147	0.06	1.97	5.03709	6.02e-06	NA	NA	NA	NA	gi|698459759|ref|XP_009781368.1|//PREDICTED: uncharacterized protein LOC104230301 isoform X2 [Nicotiana sylvestris]
gene_19910	1102	0.22	0.35	0.669851	0.992878	GO:0005886//plasma membrane;GO:0005634//nucleus;GO:0005737//cytoplasm	GO:0004683//calmodulin-dependent protein kinase activity;GO:0009931//calcium-dependent protein serine/threonine kinase activity;GO:0005509//calcium ion binding;GO:0005524//ATP binding;GO:0005516//calmodulin binding;GO:0004674//protein serine/threonine kinase activity	GO:0018105//peptidyl-serine phosphorylation;GO:0006468//protein phosphorylation;GO:0009738//abscisic acid-activated signaling pathway;GO:0035556//intracellular signal transduction;GO:0046777//protein autophosphorylation	K13412//calcium-dependent protein kinase [EC:2.7.11.1]	gi|661878372|emb|CDP17874.1|//unnamed protein product [Coffea canephora]
gene_19913	615	0.01	0.11	3.45943	0.502432	NA	NA	NA	K13457//disease resistance protein RPM1	gi|698462582|ref|XP_009782023.1|//PREDICTED: putative late blight resistance protein homolog R1C-3 [Nicotiana sylvestris]
gene_19919	876	0.01	0.38	5.24793	0.0317082	NA	NA	NA	NA	NA
gene_19935	1737	0.01	0.11	3.45943	0.251826	NA	NA	NA	NA	gi|697130787|ref|XP_009619445.1|//PREDICTED: expansin-A11-like isoform X1 [Nicotiana tomentosiformis]
gene_19937	492	1.13	1.72	0.606086	0.364912	NA	NA	NA	K03715//1,2-diacylglycerol 3-beta-galactosyltransferase [EC:2.4.1.46];K03283//heat shock 70kDa protein 1/8;K05658//ATP-binding cassette, subfamily B (MDR/TAP), member 1 [EC:3.6.3.44];K00558//DNA (cytosine-5)-methyltransferase 1 [EC:2.1.1.37]	gi|661878516|emb|CDP17738.1|//unnamed protein product [Coffea canephora]
gene_19940	1464	0.01	0.04	2	0.502432	NA	NA	NA	NA	gi|698530109|ref|XP_009761873.1|//PREDICTED: probable carbohydrate esterase At4g34215 [Nicotiana sylvestris]
gene_19949	479	9.85	16.85	0.774553	0.000377888	GO:0005750//mitochondrial respiratory chain complex III	NA	GO:0006122//mitochondrial electron transport, ubiquinol to cytochrome c	K00419//ubiquinol-cytochrome c reductase subunit 9	gi|697096055|ref|XP_009614443.1|//PREDICTED: cytochrome b-c1 complex subunit 9-like isoform X2 [Nicotiana tomentosiformis]
gene_19961	781	0.28	0.73	1.38247	0.148358	NA	NA	NA	K03006//DNA-directed RNA polymerase II subunit RPB1 [EC:2.7.7.6];K05658//ATP-binding cassette, subfamily B (MDR/TAP), member 1 [EC:3.6.3.44];K12447//UDP-sugar pyrophosphorylase [EC:2.7.7.64];K03549//KUP system potassium uptake protein	gi|113205327|gb|ABI34342.1|//Polyprotein, putative [Solanum demissum]
gene_19968	3378	0.02	0.04	1	0.628648	NA	NA	NA	K13457//disease resistance protein RPM1	gi|698522809|ref|XP_009758214.1|//PREDICTED: probable disease resistance protein At1g58602 [Nicotiana sylvestris]
gene_19969	1741	0.04	0.07	0.807355	0.628648	NA	NA	NA	K17361//acyl-coenzyme A thioesterase 9 [EC:3.1.2.-]	gi|697143766|ref|XP_009626002.1|//PREDICTED: acyl-coenzyme A thioesterase 9, mitochondrial-like [Nicotiana tomentosiformis]
gene_19971	617	0.56	1.11	0.987061	0.213696	NA	NA	NA	NA	NA
gene_19976	893	0.3	0.51	0.765535	0.55432	NA	NA	NA	NA	gi|697125147|ref|XP_009616589.1|//PREDICTED: uncharacterized protein LOC104109092 [Nicotiana tomentosiformis]
gene_19987	1270	3.26	8.51	1.38429	9.67e-07	NA	NA	NA	K09873//aquaporin TIP	gi|698509012|ref|XP_009799741.1|//PREDICTED: aquaporin TIP1-1 [Nicotiana sylvestris]
gene_19992	910	0.07	0.14	1	0.628648	NA	NA	NA	K01051//pectinesterase [EC:3.1.1.11]	gi|697155385|ref|XP_009631932.1|//PREDICTED: putative pectinesterase 14 isoform X1 [Nicotiana tomentosiformis];gi|698502450|ref|XP_009796875.1|//PREDICTED: probable pectinesterase 15 [Nicotiana sylvestris]
gene_20012	1281	0.1	0.2	1	0.457118	NA	NA	NA	NA	NA
gene_20014	618	0.01	0.66	6.04439	0.0158926	NA	NA	NA	NA	gi|698509884|ref|XP_009800133.1|//PREDICTED: uncharacterized protein LOC104246089 [Nicotiana sylvestris]
gene_20019	2009	0.03	0.06	1	0.628648	NA	NA	NA	K03283//heat shock 70kDa protein 1/8;K03006//DNA-directed RNA polymerase II subunit RPB1 [EC:2.7.7.6];K01456//peptide-N4-(N-acetyl-beta-glucosaminyl)asparagine amidase [EC:3.5.1.52];K20279//synaptojanin [EC:3.1.3.36];K03834//tyrosine-specific transport protein	gi|698484660|ref|XP_009789128.1|//PREDICTED: uncharacterized protein LOC104236809 [Nicotiana sylvestris]
gene_20025	246	1.03	1.69	0.714379	0.512606	NA	NA	NA	NA	NA
gene_2003	941	0.98	1.6	0.707218	0.147452	NA	NA	NA	K13081//leucoanthocyanidin reductase [EC:1.17.1.3]	gi|149349541|gb|ABR24115.1|//eugenol synthase 1 [Petunia x hybrida]
gene_20030	1114	0.01	0.06	2.58496	0.502432	NA	NA	NA	NA	NA
gene_20045	367	0.01	0.2	4.32193	0.502432	NA	NA	NA	NA	NA
gene_20046	670	0.31	1.21	1.96467	0.0218162	NA	NA	NA	NA	gi|697152010|ref|XP_009630236.1|//PREDICTED: heat shock cognate 70 kDa protein 2-like isoform X1 [Nicotiana tomentosiformis]
gene_20049	1286	0.05	0.1	1	0.628648	NA	NA	NA	K16189//phytochrome-interacting factor 4;K12126//phytochrome-interacting factor 3;K10863//aprataxin [EC:3.-.-.-]	gi|698500613|ref|XP_009796053.1|//PREDICTED: transcription factor HEC1-like [Nicotiana sylvestris]
gene_20051	641	0.17	0.4	1.23447	0.378042	NA	NA	NA	NA	NA
gene_20056	3179	0.32	0.55	0.78136	0.0750808	NA	NA	NA	K04908//potassium voltage-gated channel Eag-related subfamily H member 5;K08867//WNK lysine deficient protein kinase [EC:2.7.11.1]	gi|698442202|ref|XP_009762658.1|//PREDICTED: potassium channel SKOR-like [Nicotiana sylvestris];gi|697111405|ref|XP_009609577.1|//PREDICTED: potassium channel SKOR-like [Nicotiana tomentosiformis]
gene_20062	601	0.12	0.57	2.24793	0.126601	NA	NA	NA	NA	gi|698546037|ref|XP_009767587.1|//PREDICTED: DNA-binding protein S1FA-like [Nicotiana sylvestris]
gene_20068	1553	0.94	1.53	0.702799	0.0542014	NA	NA	NA	NA	NA
gene_20074	673	0.41	0.9	1.1343	0.182551	NA	NA	NA	NA	NA
gene_20077	2715	0.05	0.16	1.67807	0.111093	NA	NA	NA	K10357//myosin V	gi|698554302|ref|XP_009770179.1|//PREDICTED: uncharacterized protein LOC104220912 [Nicotiana sylvestris]
gene_20093	1979	0.06	0.41	2.77259	0.00430708	NA	NA	NA	K14411//RNA-binding protein Musashi	gi|697108869|ref|XP_009608293.1|//PREDICTED: protein IQ-DOMAIN 1-like [Nicotiana tomentosiformis]
gene_20101	2873	0.01	0.09	3.16993	0.0632626	NA	NA	NA	K13420//LRR receptor-like serine/threonine-protein kinase FLS2 [EC:2.7.11.1];K12447//UDP-sugar pyrophosphorylase [EC:2.7.7.64];K08998//uncharacterized protein	gi|697186010|ref|XP_009602039.1|//PREDICTED: uncharacterized protein LOC104097202 [Nicotiana tomentosiformis];gi|970045869|ref|XP_015084421.1|//PREDICTED: LOW QUALITY PROTEIN: retrovirus-related Pol polyprotein from transposon TNT 1-94 [Solanum pennellii];gi|697186004|ref|XP_009602035.1|//PREDICTED: UPF0161 protein At3g09310 [Nicotiana tomentosiformis]
gene_20105	1199	0.01	0.11	3.45943	0.251826	NA	NA	NA	K16222//Dof zinc finger protein DOF5.5	gi|697134302|ref|XP_009621202.1|//PREDICTED: dof zinc finger protein DOF2.4 isoform X1 [Nicotiana tomentosiformis];gi|697134306|ref|XP_009621204.1|//PREDICTED: dof zinc finger protein DOF2.4 isoform X3 [Nicotiana tomentosiformis]
gene_20120	2848	0.24	0.44	0.874469	0.113282	NA	NA	NA	K11000//callose synthase [EC:2.4.1.-];K19589//release factor glutamine methyltransferase [EC:2.1.1.297];K03452//magnesium/proton exchanger	gi|697174749|ref|XP_009596309.1|//PREDICTED: pentatricopeptide repeat-containing protein At1g08070-like [Nicotiana tomentosiformis]
gene_20123	1037	0.01	0.19	4.24793	0.126219	NA	NA	NA	K05681//ATP-binding cassette, subfamily G (WHITE), member 2	gi|698481979|ref|XP_009787941.1|//PREDICTED: ABC transporter G family member 20-like [Nicotiana sylvestris]
gene_20131	2783	0.01	0.07	2.80735	0.126219	NA	NA	NA	K04730//interleukin-1 receptor-associated kinase 1 [EC:2.7.11.1]	gi|697184232|ref|XP_009601141.1|//PREDICTED: L-type lectin-domain containing receptor kinase VIII.1-like [Nicotiana tomentosiformis]
gene_20145	1661	0.12	0.19	0.662965	0.512606	NA	NA	NA	K00276//primary-amine oxidase [EC:1.4.3.21];K14962//COMPASS component SWD2	gi|698543501|ref|XP_009766762.1|//PREDICTED: G-type lectin S-receptor-like serine/threonine-protein kinase RLK1 [Nicotiana sylvestris]
gene_20147	195	0.01	0.47	5.55459	0.502432	NA	NA	NA	NA	gi|698418415|ref|XP_009763096.1|//PREDICTED: uncharacterized protein LOC104214789 [Nicotiana sylvestris]
gene_20154	485	0.44	1.17	1.41093	0.148358	NA	NA	NA	K20307//trafficking protein particle complex subunit 10	gi|697130444|ref|XP_009619277.1|//PREDICTED: trafficking protein particle complex subunit 10 isoform X2 [Nicotiana tomentosiformis]
gene_20160	620	0.01	0.11	3.45943	0.502432	NA	NA	NA	NA	gi|698582978|ref|XP_009777976.1|//PREDICTED: uncharacterized protein LOC104227431 [Nicotiana sylvestris]
gene_20161	1104	0.95	1.76	0.889576	0.0416218	NA	NA	NA	NA	NA
gene_20170	358	0.01	0.21	4.39232	0.502432	NA	NA	NA	NA	NA
gene_20174	1612	0.01	0.04	2	0.502432	NA	NA	NA	K12356//coniferyl-alcohol glucosyltransferase [EC:2.4.1.111]	gi|698445555|ref|XP_009768026.1|//PREDICTED: anthocyanidin 3-O-glucosyltransferase 5-like [Nicotiana sylvestris]
gene_20177	923	20.8	90.76	2.12547	2.16e-141	NA	NA	NA	K00799//glutathione S-transferase [EC:2.5.1.18]	gi|697175634|ref|XP_009596758.1|//PREDICTED: probable glutathione S-transferase [Nicotiana tomentosiformis]
gene_2019	2999	0.02	0.04	1	0.628648	NA	NA	NA	NA	gi|698424623|ref|XP_009784150.1|//PREDICTED: uncharacterized protein LOC104232601 [Nicotiana sylvestris]
gene_20191	371	2.43	5.2	1.09756	0.0246516	NA	NA	NA	K12169//Kip1 ubiquitination-promoting complex protein 1 [EC:2.3.2.27]	gi|697188236|ref|XP_009603154.1|//PREDICTED: E3 ubiquitin-protein ligase RKP [Nicotiana tomentosiformis]
gene_20193	226	0.01	0.76	6.24793	0.251826	NA	NA	NA	K14209//solute carrier family 36 (proton-coupled amino acid transporter)	gi|698530576|ref|XP_009762111.1|//PREDICTED: probable amino acid permease 7 isoform X1 [Nicotiana sylvestris]
gene_2020	1265	0.01	0.05	2.32193	0.502432	NA	NA	NA	NA	gi|697184765|ref|XP_009601402.1|//PREDICTED: uncharacterized protein LOC104096693 [Nicotiana tomentosiformis]
gene_20201	921	0.01	0.07	2.80735	0.502432	NA	NA	NA	NA	gi|697167960|ref|XP_009592850.1|//PREDICTED: uncharacterized protein LOC104089614 [Nicotiana tomentosiformis]
gene_20210	377	0.01	0.3	4.90689	0.502432	NA	NA	NA	K00962//polyribonucleotide nucleotidyltransferase [EC:2.7.7.8]	gi|697140655|ref|XP_009624430.1|//PREDICTED: uncharacterized protein LOC104115485 [Nicotiana tomentosiformis]
gene_2022	967	0.07	0.34	2.28011	0.126601	NA	NA	NA	NA	gi|698496913|ref|XP_009794470.1|//PREDICTED: uncharacterized protein LOC104241241 [Nicotiana sylvestris]
gene_20228	3796	0.1	0.83	3.05311	3.53e-05	NA	NA	NA	K13415//protein brassinosteroid insensitive 1 [EC:2.7.10.1 2.7.11.1]	gi|697142185|ref|XP_009625201.1|//PREDICTED: probable LRR receptor-like serine/threonine-protein kinase At1g74360 [Nicotiana tomentosiformis]
gene_2023	2180	0.09	0.26	1.53051	0.0939932	NA	NA	NA	K12811//ATP-dependent RNA helicase DDX46/PRP5 [EC:3.6.4.13]	gi|548832642|gb|ERM95423.1|//hypothetical protein AMTR_s00008p00243020 [Amborella trichopoda]
gene_2025	999	0.13	0.46	1.82312	0.111093	NA	NA	NA	NA	NA
gene_20262	650	0.21	0.63	1.58496	0.18209	NA	NA	NA	NA	NA
gene_20270	1603	2.22	4.99	1.16848	0.163	NA	NA	NA	K13496//UDP-glucosyl transferase 73C [EC:2.4.1.-]	gi|697124386|ref|XP_009616186.1|//PREDICTED: UDP-glycosyltransferase 73C3-like [Nicotiana tomentosiformis];gi|565359627|ref|XP_006346605.1|//PREDICTED: UDP-glycosyltransferase 73C3-like [Solanum tuberosum]
gene_20271	1843	0.19	0.93	2.29123	0.000206048	NA	NA	NA	K13496//UDP-glucosyl transferase 73C [EC:2.4.1.-]	gi|698551851|ref|XP_009769445.1|//PREDICTED: UDP-glycosyltransferase 73C1-like [Nicotiana sylvestris];gi|734316805|gb|KHN02287.1|//UDP-glycosyltransferase 73C2 [Glycine soja]
gene_20273	708	0.01	0.19	4.24793	0.251826	NA	NA	NA	NA	NA
gene_20274	901	0.01	0.15	3.90689	0.251826	NA	NA	NA	NA	NA
gene_20277	597	0.23	0.46	1	0.457118	NA	NA	NA	NA	NA
gene_20307	836	3.35	5.15	0.620411	0.0281828	NA	NA	NA	K14792//rRNA biogenesis protein RRP5	gi|698434099|ref|XP_009798470.1|//PREDICTED: protein RRP5 homolog isoform X1 [Nicotiana sylvestris]
gene_20311	929	0.14	1.13	3.01282	0.000756	NA	NA	NA	NA	gi|971535927|ref|XP_015165117.1|//PREDICTED: cysteine-rich and transmembrane domain-containing protein A [Solanum tuberosum]
gene_20326	2792	0.24	0.4	0.736966	0.49569	NA	NA	NA	NA	gi|698513080|ref|XP_009801515.1|//PREDICTED: uncharacterized protein LOC104247255 isoform X1 [Nicotiana sylvestris];gi|698513082|ref|XP_009801516.1|//PREDICTED: uncharacterized protein LOC104247255 isoform X2 [Nicotiana sylvestris]
gene_20327	3826	0.37	1.79	2.27436	2.12e-10	NA	NA	NA	K13423//WRKY transcription factor 25	gi|697123039|ref|XP_009615508.1|//PREDICTED: probable WRKY transcription factor 75 [Nicotiana tomentosiformis]
gene_20331	1010	0.01	0.06	2.58496	0.502432	NA	NA	NA	K10781//fatty acyl-ACP thioesterase B [EC:3.1.2.14 3.1.2.21];K06883//uncharacterized protein;K13457//disease resistance protein RPM1;K12819//pre-mRNA-processing factor SLU7;K14638//solute carrier family 15 (peptide/histidine transporter), member 3/4	gi|923533387|ref|XP_013704180.1|//PREDICTED: uncharacterized protein LOC106407874 [Brassica napus]
gene_20334	779	0.01	0.17	4.08746	0.251826	NA	NA	NA	NA	gi|697123037|ref|XP_009615507.1|//PREDICTED: uncharacterized protein LOC104108230 [Nicotiana tomentosiformis]
gene_20341	569	0.49	0.85	0.794681	0.392408	NA	NA	NA	K17046//protein DEK	gi|698477324|ref|XP_009785895.1|//PREDICTED: uncharacterized protein LOC104234093 [Nicotiana sylvestris]
gene_20343	986	0.18	0.57	1.66297	0.0666122	NA	NA	NA	NA	NA
gene_20345	267	6.15	10	0.701342	0.0788976	NA	GO:0000287//magnesium ion binding;GO:0004749//ribose phosphate diphosphokinase activity	GO:0009165//nucleotide biosynthetic process;GO:0009156//ribonucleoside monophosphate biosynthetic process	K00948//ribose-phosphate pyrophosphokinase [EC:2.7.6.1]	gi|698476599|ref|XP_009785600.1|//PREDICTED: ribose-phosphate pyrophosphokinase 1 [Nicotiana sylvestris]
gene_20347	429	0.21	0.55	1.38904	0.378042	NA	GO:0004190//aspartic-type endopeptidase activity;GO:0003964//RNA-directed DNA polymerase activity;GO:0008270//zinc ion binding;GO:0003676//nucleic acid binding;GO:0004519//endonuclease activity	GO:0006278//RNA-dependent DNA replication;GO:0015074//DNA integration;GO:0090305//nucleic acid phosphodiester bond hydrolysis;GO:0006508//proteolysis	K01738//cysteine synthase A [EC:2.5.1.47];K05658//ATP-binding cassette, subfamily B (MDR/TAP), member 1 [EC:3.6.3.44];K01886//glutaminyl-tRNA synthetase [EC:6.1.1.18]	gi|130582|sp|P10978.1|POLX_TOBAC//RecName: Full=Retrovirus-related Pol polyprotein from transposon TNT 1-94; Includes: RecName: Full=Protease; Includes: RecName: Full=Reverse transcriptase; Includes: RecName: Full=Endonuclease
gene_20351	1331	0.34	0.82	1.27009	0.044553	NA	NA	NA	K05747//Wiskott-Aldrich syndrome protein	gi|698478581|ref|XP_009786435.1|//PREDICTED: extensin-2-like, partial [Nicotiana sylvestris]
gene_20355	326	0.24	0.47	0.969626	0.628648	NA	NA	NA	K05747//Wiskott-Aldrich syndrome protein	gi|698478581|ref|XP_009786435.1|//PREDICTED: extensin-2-like, partial [Nicotiana sylvestris]
gene_20361	682	0.01	0.1	3.32193	0.502432	NA	NA	NA	NA	gi|698567247|ref|XP_009773722.1|//PREDICTED: uncharacterized protein LOC104223892 [Nicotiana sylvestris]
gene_20362	515	0.01	0.54	5.75489	0.0632626	NA	NA	NA	NA	NA
gene_20372	4611	0.16	0.26	0.70044	0.15348	NA	NA	NA	K15198//transcription factor TFIIIB component B'';K01490//AMP deaminase [EC:3.5.4.6];K08900//mitochondrial chaperone BCS1;K10738//DNA helicase MCM9 [EC:3.6.4.12]	gi|971538426|ref|XP_015158872.1|//PREDICTED: uncharacterized protein LOC107058077 [Solanum tuberosum]
gene_20377	2988	0.06	0.13	1.11548	0.347748	NA	NA	NA	K14638//solute carrier family 15 (peptide/histidine transporter), member 3/4	gi|698429886|ref|XP_009792173.1|//PREDICTED: protein NRT1/ PTR FAMILY 7.2-like [Nicotiana sylvestris]
gene_20388	1749	0.01	0.04	2	0.502432	NA	NA	NA	K00826//branched-chain amino acid aminotransferase [EC:2.6.1.42]	gi|460368634|ref|XP_004230170.1|//PREDICTED: branched-chain-amino-acid aminotransferase-like protein 1 [Solanum lycopersicum]
gene_2039	385	1.74	4.21	1.27473	0.0208028	NA	NA	NA	NA	NA
gene_20391	910	0.07	0.29	2.05063	0.0632626	NA	NA	NA	NA	gi|697112377|ref|XP_009610066.1|//PREDICTED: porphobilinogen deaminase, chloroplastic-like [Nicotiana tomentosiformis]
gene_20393	911	0.02	0.15	2.90689	0.251826	GO:0016020//membrane;GO:0005794//Golgi apparatus	GO:0003824//catalytic activity	GO:0009225//nucleotide-sugar metabolic process	K08679//UDP-glucuronate 4-epimerase [EC:5.1.3.6]	gi|15225451|ref|NP_182056.1|//UDP-D-glucuronate 4-epimerase 4 [Arabidopsis thaliana]
gene_20400	1096	0.66	1.3	0.977974	0.051729	NA	NA	NA	K19891//glucan endo-1,3-beta-glucosidase 1/2/3 [EC:3.2.1.39];K04730//interleukin-1 receptor-associated kinase 1 [EC:2.7.11.1];K04733//interleukin-1 receptor-associated kinase 4 [EC:2.7.11.1];K10406//kinesin family member C2/C3	gi|697182667|ref|XP_009600347.1|//PREDICTED: probable LRR receptor-like serine/threonine-protein kinase At1g07650 isoform X1 [Nicotiana tomentosiformis]
gene_20401	571	2.68	4.27	0.672003	0.0653682	NA	NA	NA	K17408//small subunit ribosomal protein S29	gi|698530885|ref|XP_009762267.1|//PREDICTED: uncharacterized protein LOC104214314 [Nicotiana sylvestris]
gene_20403	498	0.29	0.56	0.949374	0.457118	NA	NA	NA	NA	gi|698530742|ref|XP_009762198.1|//PREDICTED: deoxynucleoside triphosphate triphosphohydrolase SAMHD1 homolog isoform X1 [Nicotiana sylvestris]
gene_20413	2588	2.1	3.6	0.777608	6.01	NA	GO:0052692//raffinose alpha-galactosidase activity	GO:0005975//carbohydrate metabolic process	K07407//alpha-galactosidase [EC:3.2.1.22]	gi|697106150|ref|XP_009606912.1|//PREDICTED: alpha-galactosidase-like [Nicotiana tomentosiformis];gi|698532377|ref|XP_009763014.1|//PREDICTED: alpha-galactosidase-like, partial [Nicotiana sylvestris];gi|703126665|ref|XP_010103637.1|//hypothetical protein L484_011230 [Morus notabilis];gi|698437075|ref|XP_009802955.1|//PREDICTED: alpha-galactosidase-like [Nicotiana sylvestris]
gene_20415	2155	0.01	0.03	1.58496	0.502432	NA	NA	NA	K06699//proteasome activator subunit 4;K12472//epidermal growth factor receptor substrate 15	gi|698497511|ref|XP_009794727.1|//PREDICTED: polygalacturonase-1 non-catalytic subunit beta-like [Nicotiana sylvestris]
gene_20416	2346	0.32	0.87	1.44294	0.00133172	GO:0048046//apoplast;GO:0005618//cell wall	NA	GO:0009835//fruit ripening;GO:0071555//cell wall organization	K06699//proteasome activator subunit 4;K12472//epidermal growth factor receptor substrate 15	gi|698497509|ref|XP_009794726.1|//PREDICTED: polygalacturonase-1 non-catalytic subunit beta-like [Nicotiana sylvestris]
gene_2042	895	0.01	0.07	2.80735	0.502432	NA	NA	NA	NA	NA
gene_20422	1174	0.17	0.33	0.956931	0.512606	NA	NA	NA	NA	gi|698560031|ref|XP_009771737.1|//PREDICTED: GDSL esterase/lipase At1g28610-like isoform X1 [Nicotiana sylvestris]
gene_20424	906	0.07	0.22	1.65208	0.378042	NA	NA	NA	NA	NA
gene_20432	908	0.15	0.36	1.26303	0.292262	NA	NA	NA	NA	gi|697186299|ref|XP_009602188.1|//PREDICTED: uncharacterized protein LOC104097333 [Nicotiana tomentosiformis]
gene_20434	573	0.12	0.24	1	0.628648	NA	NA	NA	NA	NA
gene_20448	4983	16.96	26.65	0.651999	4.43e-30	NA	NA	NA	K11593//eukaryotic translation initiation factor 2C	gi|698462274|ref|XP_009781949.1|//PREDICTED: zinc finger BED domain-containing protein RICESLEEPER 2-like [Nicotiana sylvestris];gi|698427347|ref|XP_009788201.1|//PREDICTED: zinc finger BED domain-containing protein RICESLEEPER 2-like [Nicotiana sylvestris];gi|698476952|ref|XP_009785736.1|//PREDICTED: uncharacterized protein LOC104233968 isoform X1 [Nicotiana sylvestris];gi|242080675|ref|XP_00244…
gene_20451	664	12.76	23.06	0.853764	0.000541	NA	NA	NA	NA	NA
gene_20496	7182	0.03	0.05	0.736966	0.18209	NA	NA	NA	K00517	gi|697157595|ref|XP_009587553.1|//PREDICTED: probable N-acetyltransferase HLS1-like [Nicotiana tomentosiformis];gi|697157589|ref|XP_009587549.1|//PREDICTED: BTB/POZ and TAZ domain-containing protein 4-like isoform X1 [Nicotiana tomentosiformis]
gene_20501	346	0.01	0.22	4.45943	0.502432	NA	NA	NA	NA	NA
gene_20509	236	0.01	0.36	5.16993	0.502432	NA	NA	NA	NA	NA
gene_20510	2151	1.45	2.22	0.614507	0.0350906	NA	NA	NA	NA	gi|27529834|dbj|BAC53932.1|//hypothetical protein [Nicotiana tabacum]
gene_20522	941	0.07	0.21	1.58496	0.628648	NA	NA	NA	K08869//aarF domain-containing kinase	gi|698495706|ref|XP_009793949.1|//PREDICTED: uncharacterized aarF domain-containing protein kinase At1g79600, chloroplastic [Nicotiana sylvestris]
gene_20534	2353	0.01	0.15	3.90689	0.0317082	NA	NA	NA	K12472//epidermal growth factor receptor substrate 15	gi|698568132|ref|XP_009773974.1|//PREDICTED: uncharacterized protein LOC104224096 [Nicotiana sylvestris]
gene_20551	445	0.01	0.16	4	0.502432	NA	NA	NA	NA	gi|698487462|ref|XP_009790390.1|//PREDICTED: uncharacterized protein LOC104237859 [Nicotiana sylvestris]
gene_20558	571	0.01	0.12	3.58496	0.502432	NA	NA	NA	NA	gi|698527212|ref|XP_009760448.1|//PREDICTED: uncharacterized protein LOC104212793 [Nicotiana sylvestris]
gene_20565	873	0.01	0.09	3.16993	0.502432	NA	NA	NA	NA	gi|698518613|ref|XP_009804174.1|//PREDICTED: uncharacterized protein At1g04910-like [Nicotiana sylvestris]
gene_20566	4138	0.01	0.09	3.16993	0.0158926	NA	NA	NA	K12818//ATP-dependent RNA helicase DHX8/PRP22 [EC:3.6.4.13];K19613//leucine-rich repeat protein SHOC2;K15078//structure-specific endonuclease subunit SLX1 [EC:3.6.1.-]	gi|698475292|ref|XP_009785036.1|//PREDICTED: putative disease resistance RPP13-like protein 1 [Nicotiana sylvestris]
gene_20568	1065	0.01	0.06	2.58496	0.502432	NA	NA	NA	NA	NA
gene_20569	510	0.14	0.41	1.5502	0.378042	NA	NA	NA	NA	NA
gene_20577	1300	0.01	0.1	3.32193	0.251826	NA	GO:0030170//pyridoxal phosphate binding;GO:0003824//catalytic activity	GO:0009058//biosynthetic process	K01762//1-aminocyclopropane-1-carboxylate synthase [EC:4.4.1.14]	gi|6650976|gb|AAF22109.1|AF119411_1//1-aminocyclopropane-1-carboxylate synthase 1 [Lupinus albus]
gene_20578	1059	0.01	0.06	2.58496	0.502432	NA	NA	NA	K08235//xyloglucan:xyloglucosyl transferase [EC:2.4.1.207]	gi|698475318|ref|XP_009785048.1|//PREDICTED: probable xyloglucan endotransglucosylase/hydrolase protein 16 [Nicotiana sylvestris]
gene_20579	1020	20.93	33.94	0.697414	2.41e-07	GO:0005618//cell wall;GO:0048046//apoplast	GO:0004553//hydrolase activity, hydrolyzing O-glycosyl compounds;GO:0016762//xyloglucan:xyloglucosyl transferase activity	GO:0010411//xyloglucan metabolic process;GO:0071555//cell wall organization;GO:0042546//cell wall biogenesis	K08235//xyloglucan:xyloglucosyl transferase [EC:2.4.1.207]	gi|697176157|ref|XP_009597028.1|//PREDICTED: brassinosteroid-regulated protein BRU1-like [Nicotiana tomentosiformis]
gene_20582	1084	0.06	0.3	2.32193	0.126601	NA	NA	NA	NA	NA
gene_20586	332	0.46	3.22	2.80735	0.00242656	NA	NA	NA	NA	gi|698531066|ref|XP_009762365.1|//PREDICTED: uncharacterized protein LOC104214404 [Nicotiana sylvestris]
gene_20589	1066	0.01	0.12	3.58496	0.251826	NA	NA	NA	NA	NA
gene_20593	261	0.01	0.62	5.9542	0.251826	NA	NA	NA	NA	NA
gene_20610	666	0.01	0.1	3.32193	0.502432	NA	NA	NA	NA	gi|697165543|ref|XP_009591576.1|//PREDICTED: uncharacterized protein LOC104088580 [Nicotiana tomentosiformis]
gene_20613	1343	0.01	0.05	2.32193	0.502432	NA	NA	NA	K13259//2,7,4'-trihydroxyisoflavanone 4'-O-methyltransferase / isoflavone 4'-O-methyltransferase [EC:2.1.1.212 2.1.1.46];K16040//trans-resveratrol di-O-methyltransferase [EC:2.1.1.240];K13262//isoflavone-7-O-methyltransferase [EC:2.1.1.150]	gi|697142700|ref|XP_009625456.1|//PREDICTED: trans-resveratrol di-O-methyltransferase-like [Nicotiana tomentosiformis]
gene_20633	250	0.01	0.66	6.04439	0.251826	NA	NA	NA	NA	NA
gene_20636	727	0.84	1.38	0.716207	0.234288	NA	NA	NA	K03116//sec-independent protein translocase protein TatA	gi|698477471|ref|XP_009785953.1|//PREDICTED: sec-independent protein translocase protein TATA, chloroplastic-like [Nicotiana sylvestris]
gene_20640	388	0.01	0.19	4.24793	0.502432	NA	NA	NA	NA	NA
gene_20645	1033	1.66	2.52	0.60224	0.298274	NA	NA	NA	NA	gi|697129290|ref|XP_009618702.1|//PREDICTED: uncharacterized protein LOC104110849 [Nicotiana tomentosiformis]
gene_20655	233	0.01	0.36	5.16993	0.502432	NA	NA	NA	NA	gi|698547479|ref|XP_009768047.1|//PREDICTED: uncharacterized protein LOC104219114 [Nicotiana sylvestris]
gene_20665	411	0.01	0.35	5.12928	0.251826	NA	NA	NA	NA	gi|255549756|ref|XP_002515929.1|//PREDICTED: uncharacterized protein LOC8281613 [Ricinus communis]
gene_20678	339	4.3	8.05	0.904652	0.0233226	NA	NA	NA	NA	NA
gene_2068	527	0.27	1.06	1.97303	0.111093	NA	NA	NA	NA	gi|697094310|ref|XP_009605667.1|//PREDICTED: uncharacterized protein LOC104100193 [Nicotiana tomentosiformis]
gene_20686	1343	0.14	0.24	0.777608	0.512606	NA	NA	NA	K03006//DNA-directed RNA polymerase II subunit RPB1 [EC:2.7.7.6];K03549//KUP system potassium uptake protein;K12447//UDP-sugar pyrophosphorylase [EC:2.7.7.64]	gi|396582343|gb|AFN88207.1|//integrase core domain containing protein [Phaseolus vulgaris]
gene_20688	490	0.01	0.14	3.80735	0.502432	NA	NA	NA	NA	NA
gene_20689	280	0.01	0.29	4.85798	0.502432	GO:0005634//nucleus;GO:0005737//cytoplasm	GO:0031625//ubiquitin protein ligase binding;GO:0005524//ATP binding;GO:0061630//ubiquitin protein ligase activity	GO:0000209//protein polyubiquitination;GO:0043161//proteasome-mediated ubiquitin-dependent protein catabolic process	K04649//ubiquitin-conjugating enzyme (huntingtin interacting protein 2) [EC:2.3.2.23]	gi|747053880|ref|XP_011073121.1|//PREDICTED: ubiquitin-conjugating enzyme E2 27 isoform X2 [Sesamum indicum]
gene_20690	603	1.54	2.43	0.658026	0.180101	NA	NA	NA	K15015//solute carrier family 32 (vesicular inhibitory amino acid transporter);K05658//ATP-binding cassette, subfamily B (MDR/TAP), member 1 [EC:3.6.3.44];K14760//acyl-activating enzyme 14 [EC:6.2.1.26];K03644//lipoyl synthase [EC:2.8.1.8]	gi|14586968|gb|AAK70406.1|AF369930_1//pol polyprotein [Citrus x paradisi]
gene_20691	947	0.01	0.07	2.80735	0.502432	NA	NA	NA	K00512//steroid 17alpha-monooxygenase / 17alpha-hydroxyprogesterone aldolase [EC:1.14.14.19 4.1.2.30];K15472//premnaspirodiene oxygenase [EC:1.14.13.121]	gi|698551119|ref|XP_009769208.1|//PREDICTED: premnaspirodiene oxygenase-like [Nicotiana sylvestris]
gene_20697	1950	0.36	1.42	1.97982	0.585	NA	NA	NA	K17046//protein DEK;K11654//SWI/SNF-related matrix-associated actin-dependent regulator of chromatin subfamily A member 5 [EC:3.6.4.-]	gi|698587384|ref|XP_009779171.1|//PREDICTED: TNF receptor-associated factor family protein DDB_G0272098-like [Nicotiana sylvestris]
gene_20702	1247	0.05	0.1	1	0.628648	NA	NA	NA	NA	gi|697167074|ref|XP_009592379.1|//PREDICTED: uncharacterized protein LOC104089236 [Nicotiana tomentosiformis]
gene_20715	1337	0.05	0.24	2.26303	0.126601	NA	NA	NA	K11000//callose synthase [EC:2.4.1.-];K10683//BRCA1-associated RING domain protein 1;K13420//LRR receptor-like serine/threonine-protein kinase FLS2 [EC:2.7.11.1];K03452//magnesium/proton exchanger;K17285//selenium-binding protein 1	gi|697099407|ref|XP_009631610.1|//PREDICTED: pentatricopeptide repeat-containing protein At1g71420 [Nicotiana tomentosiformis]
gene_20717	807	0.17	0.49	1.52725	0.18209	NA	NA	NA	K13800//UMP-CMP kinase [EC:2.7.4.- 2.7.4.14];K17710//pentatricopeptide repeat domain-containing protein 1	gi|697099407|ref|XP_009631610.1|//PREDICTED: pentatricopeptide repeat-containing protein At1g71420 [Nicotiana tomentosiformis]
gene_2073	1474	0.04	0.26	2.70044	0.0713814	NA	NA	NA	K14488//SAUR family protein	gi|698478635|ref|XP_009786463.1|//PREDICTED: indole-3-acetic acid-induced protein ARG7-like [Nicotiana sylvestris]
gene_20732	2543	0.07	0.2	1.51457	0.148358	NA	NA	NA	K20222//importin-5	gi|698534470|ref|XP_009763869.1|//PREDICTED: importin-5-like isoform X3 [Nicotiana sylvestris]
gene_20736	396	0.37	0.74	1	0.457118	NA	NA	NA	NA	NA
gene_20738	1574	0.04	0.12	1.58496	0.378042	NA	NA	NA	NA	NA
gene_20746	638	0.22	0.96	2.12553	0.0393636	NA	NA	NA	NA	NA
gene_20748	809	0.01	0.08	3	0.502432	NA	NA	NA	NA	NA
gene_20752	2835	0.01	0.02	1	0.502432	NA	NA	NA	K13420//LRR receptor-like serine/threonine-protein kinase FLS2 [EC:2.7.11.1];K10406//kinesin family member C2/C3	gi|698483900|ref|XP_009788786.1|//PREDICTED: receptor-like protein 12 [Nicotiana sylvestris]
gene_20765	913	0.01	0.07	2.80735	0.502432	NA	NA	NA	NA	gi|698586268|ref|XP_009778868.1|//PREDICTED: uncharacterized protein LOC104228162 [Nicotiana sylvestris]
gene_20778	2049	0.01	0.13	3.70044	0.0632626	NA	NA	NA	NA	gi|697192084|ref|XP_009605117.1|//PREDICTED: A-agglutinin anchorage subunit [Nicotiana tomentosiformis]
gene_20779	380	0.21	1.48	2.81714	0.0397504	NA	NA	NA	NA	gi|697192095|ref|XP_009605123.1|//PREDICTED: uncharacterized protein LOC104099739 [Nicotiana tomentosiformis]
gene_2078	3211	0.01	0.06	2.58496	0.126219	GO:0030136//clathrin-coated vesicle	GO:0005545//1-phosphatidylinositol binding;GO:0030276//clathrin binding	GO:0048268//clathrin coat assembly	K20043//clathrin coat assembly protein AP180	gi|697172274|ref|XP_009595075.1|//PREDICTED: putative clathrin assembly protein At2g25430 [Nicotiana tomentosiformis]
gene_20780	1409	0.01	0.05	2.32193	0.502432	NA	NA	NA	NA	NA
gene_20791	1204	0.05	0.11	1.1375	0.628648	NA	NA	NA	NA	NA
gene_20796	573	0.01	0.72	6.16993	0.0158926	NA	NA	NA	NA	gi|697121271|ref|XP_009614608.1|//PREDICTED: uncharacterized protein LOC104107490 [Nicotiana tomentosiformis]
gene_208	586	0.51	1.29	1.3388	0.0784452	NA	NA	NA	K01469//5-oxoprolinase (ATP-hydrolysing) [EC:3.5.2.9]	gi|698487148|ref|XP_009790258.1|//PREDICTED: 37S ribosomal protein S22, mitochondrial-like isoform X3 [Nicotiana sylvestris]
gene_20803	1707	0.56	1.37	1.29068	0.00232174	NA	NA	NA	K03320//ammonium transporter, Amt family	gi|698424889|ref|XP_009784484.1|//PREDICTED: ammonium transporter 1 member 1 [Nicotiana sylvestris]
gene_20809	594	7.06	11.54	0.708903	0.00216532	GO:0016021//integral component of membrane	NA	NA	K17279//receptor expression-enhancing protein 5/6	gi|697132596|ref|XP_009620350.1|//PREDICTED: HVA22-like protein a [Nicotiana tomentosiformis]
gene_20815	1958	0.01	0.03	1.58496	0.502432	NA	NA	GO:2000024//regulation of leaf development	K16221//transcription factor TCP21 (protein CCA1 HIKING EXPEDITION)	gi|698502778|ref|XP_009797014.1|//PREDICTED: transcription factor TCP14-like [Nicotiana sylvestris]
gene_20817	933	0.01	0.14	3.80735	0.502432	NA	NA	NA	K04125//gibberellin 2-oxidase [EC:1.14.11.13];K05278//flavonol synthase [EC:1.14.11.23];K05933//aminocyclopropanecarboxylate oxidase [EC:1.14.17.4]	gi|698518033|ref|XP_009803897.1|//PREDICTED: 1-aminocyclopropane-1-carboxylate oxidase-like [Nicotiana sylvestris]
gene_20829	560	1.62	4.36	1.42833	0.00148646	NA	NA	NA	K01537//Ca2+-transporting ATPase [EC:3.6.3.8]	gi|697172700|ref|XP_009595287.1|//PREDICTED: uncharacterized protein LOC104091614 [Nicotiana tomentosiformis]
gene_20835	1225	1.14	2.1	0.881356	0.0159477	NA	NA	NA	NA	gi|697121503|ref|XP_009614727.1|//PREDICTED: uncharacterized protein LOC104107586 isoform X1 [Nicotiana tomentosiformis];gi|723721946|ref|XP_010324985.1|//PREDICTED: uncharacterized protein LOC101258679 isoform X1 [Solanum lycopersicum];gi|90654968|gb|ABD96083.1|//hypothetical protein [Nicotiana tabacum];gi|697121505|ref|XP_009614728.1|//PREDICTED: uncharacterized protein LOC104107586 isoform X2 …
gene_2084	2197	0.14	0.34	1.28011	0.0983338	NA	NA	NA	K20028//palmitoyltransferase ZDHHC2/15/20 [EC:2.3.1.225]	gi|698569781|ref|XP_009774427.1|//PREDICTED: uncharacterized protein LOC104224464, partial [Nicotiana sylvestris]
gene_20840	835	0.01	0.08	3	0.502432	NA	NA	NA	NA	gi|697169407|ref|XP_009593596.1|//PREDICTED: EPIDERMAL PATTERNING FACTOR-like protein 6 isoform X2 [Nicotiana tomentosiformis]
gene_20844	637	0.01	0.11	3.45943	0.502432	NA	NA	NA	NA	NA
gene_20856	1677	6.59	11.03	0.743082	0.00375	GO:0005737//cytoplasm	GO:0046872//metal ion binding;GO:0004478//methionine adenosyltransferase activity;GO:0005524//ATP binding	GO:0006556//S-adenosylmethionine biosynthetic process;GO:0006730//one-carbon metabolic process	K00789//S-adenosylmethionine synthetase [EC:2.5.1.6]	gi|698527568|ref|XP_009760627.1|//PREDICTED: S-adenosylmethionine synthase 1 [Nicotiana sylvestris]
gene_20859	1154	0.01	0.06	2.58496	0.502432	NA	NA	NA	K09422//myb proto-oncogene protein, plant	gi|698422315|ref|XP_009780529.1|//PREDICTED: transcription factor RAX2-like [Nicotiana sylvestris]
gene_20865	371	0.2	0.8	2	0.221034	NA	NA	NA	K15198//transcription factor TFIIIB component B'';K03231//elongation factor 1-alpha	gi|697094310|ref|XP_009605667.1|//PREDICTED: uncharacterized protein LOC104100193 [Nicotiana tomentosiformis]
gene_20866	587	0.01	0.12	3.58496	0.502432	NA	NA	NA	NA	NA
gene_20870	982	0.2	0.33	0.722466	0.512606	NA	NA	NA	NA	NA
gene_20876	1627	0.87	1.45	0.736966	0.101897	NA	GO:0005524//ATP binding;GO:0004674//protein serine/threonine kinase activity	GO:0006468//protein phosphorylation	K03083//glycogen synthase kinase 3 beta [EC:2.7.11.26]	gi|697101964|ref|XP_009598595.1|//PREDICTED: shaggy-related protein kinase kappa [Nicotiana tomentosiformis]
gene_20889	1347	0.06	0.19	1.66297	0.221034	NA	NA	NA	NA	NA
gene_20893	676	0.43	0.9	1.06559	0.460454	NA	NA	NA	NA	NA
gene_20901	1880	0.01	0.07	2.80735	0.251826	NA	NA	NA	NA	NA
gene_20902	1747	0.18	0.46	1.35364	0.0501994	NA	NA	NA	K15867//activity-regulated cytoskeleton-associated protein;K19882//O-palmitoleoyl-L-serine hydrolase [EC:3.1.1.98]	gi|697169522|ref|XP_009593654.1|//PREDICTED: uncharacterized protein LOC104090291 [Nicotiana tomentosiformis]
gene_20917	935	0.07	0.21	1.58496	0.378042	NA	NA	NA	NA	NA
gene_20919	1526	0.01	0.08	3	0.251826	NA	NA	NA	NA	gi|698455480|ref|XP_009780403.1|//PREDICTED: patatin-like protein 2 [Nicotiana sylvestris]
gene_20944	630	0.11	0.22	1	0.628648	NA	NA	NA	K12471//epsin	gi|697184438|ref|XP_009601239.1|//PREDICTED: uncharacterized protein LOC104096562 [Nicotiana tomentosiformis]
gene_20948	1977	0.61	1.18	0.951906	0.101897	NA	NA	NA	K13420//LRR receptor-like serine/threonine-protein kinase FLS2 [EC:2.7.11.1];K13457//disease resistance protein RPM1	gi|460387428|ref|XP_004239379.1|//PREDICTED: uncharacterized protein LOC101257665 [Solanum lycopersicum];gi|698509948|ref|XP_009800164.1|//PREDICTED: putative late blight resistance protein homolog R1B-12 isoform X1 [Nicotiana sylvestris];gi|698509957|ref|XP_009800168.1|//PREDICTED: putative late blight resistance protein homolog R1B-16 isoform X2 [Nicotiana sylvestris]
gene_20970	598	0.12	0.23	0.938599	0.628648	NA	NA	NA	NA	NA
gene_20974	1312	0.3	0.49	0.707819	0.337374	NA	NA	NA	NA	gi|698453839|ref|XP_009780040.1|//PREDICTED: uncharacterized protein LOC104229154 [Nicotiana sylvestris]
gene_2099	955	3.04	5.28	0.796467	0.00290534	NA	NA	NA	NA	gi|698445830|ref|XP_009768391.1|//PREDICTED: zinc finger protein CONSTANS-LIKE 2-like [Nicotiana sylvestris]
gene_20998	369	0.01	0.2	4.32193	0.502432	NA	NA	NA	NA	NA
gene_21	1256	0.26	1.18	2.1822	0.000572468	NA	NA	NA	NA	gi|698501322|ref|XP_009796367.1|//PREDICTED: uncharacterized protein LOC104242954 [Nicotiana sylvestris]
gene_21010	1746	2.19	3.39	0.630354	0.00635722	NA	NA	NA	K08498//syntaxin 6	gi|698485887|ref|XP_009789705.1|//PREDICTED: uncharacterized protein LOC104237289 [Nicotiana sylvestris]
gene_21032	834	0.01	0.08	3	0.502432	NA	NA	NA	K09264//MADS-box transcription factor, plant	gi|698530132|ref|XP_009761886.1|//PREDICTED: agamous-like MADS-box protein AGL8 homolog [Nicotiana sylvestris]
gene_21043	1024	0.01	0.06	2.58496	0.502432	NA	NA	NA	K12581//CCR4-NOT transcription complex subunit 7/8	gi|698557114|ref|XP_009770934.1|//PREDICTED: uncharacterized protein LOC104221568 [Nicotiana sylvestris]
gene_21045	1829	0.52	0.86	0.725825	0.120962	NA	NA	NA	NA	gi|698490553|ref|XP_009791763.1|//PREDICTED: uncharacterized protein LOC104238943 [Nicotiana sylvestris]
gene_21048	433	1.18	2.5	1.08314	0.0954328	NA	NA	NA	NA	NA
gene_21065	1566	0.55	1.26	1.19592	0.0194702	NA	GO:0004674//protein serine/threonine kinase activity;GO:0005524//ATP binding	GO:0006468//protein phosphorylation	K04730//interleukin-1 receptor-associated kinase 1 [EC:2.7.11.1];K04733//interleukin-1 receptor-associated kinase 4 [EC:2.7.11.1]	gi|460394343|ref|XP_004242763.1|//PREDICTED: probable receptor-like protein kinase At5g15080-like [Solanum lycopersicum];gi|698530536|ref|XP_009762090.1|//PREDICTED: probable receptor-like protein kinase At5g15080 isoform X1 [Nicotiana sylvestris];gi|698530538|ref|XP_009762091.1|//PREDICTED: probable receptor-like protein kinase At5g15080 isoform X2 [Nicotiana sylvestris]
gene_21068	1600	0.01	0.04	2	0.502432	NA	NA	NA	K06892//feruloyl-CoA ortho-hydroxylase [EC:1.14.11.-]	gi|697178504|ref|XP_009598235.1|//PREDICTED: feruloyl CoA ortho-hydroxylase 1-like [Nicotiana tomentosiformis]
gene_21071	1331	0.01	0.05	2.32193	0.502432	GO:0005739//mitochondrion	GO:0003867//4-aminobutyrate transaminase activity;GO:0042802//identical protein binding;GO:0030170//pyridoxal phosphate binding	GO:0009448//gamma-aminobutyric acid metabolic process	K16871//4-aminobutyrate---pyruvate transaminase [EC:2.6.1.96]	gi|970043448|ref|XP_015083129.1|//PREDICTED: gamma aminobutyrate transaminase 1, mitochondrial isoform X1 [Solanum pennellii];gi|698520166|ref|XP_009804950.1|//PREDICTED: gamma aminobutyrate transaminase 1, mitochondrial [Nicotiana sylvestris]
gene_2108	1435	0.01	0.04	2	0.502432	NA	NA	NA	NA	NA
gene_21084	2229	0.01	0.11	3.45943	0.0632626	NA	NA	NA	K12356//coniferyl-alcohol glucosyltransferase [EC:2.4.1.111]	gi|697137522|ref|XP_009622863.1|//PREDICTED: anthocyanidin 3-O-glucosyltransferase 5-like [Nicotiana tomentosiformis]
gene_21086	686	0.01	0.2	4.32193	0.251826	NA	NA	NA	NA	NA
gene_21087	325	0.24	1.18	2.29768	0.126601	NA	NA	NA	NA	NA
gene_2109	364	0.01	0.2	4.32193	0.997572	NA	NA	NA	NA	gi|698508931|ref|XP_009799704.1|//PREDICTED: zinc finger MYM-type protein 1-like [Nicotiana sylvestris]
gene_21090	1102	0.47	0.77	0.712198	0.291494	NA	NA	NA	K06207//GTP-binding protein;K12819//pre-mRNA-processing factor SLU7;K09493//T-complex protein 1 subunit alpha;K01303//acylaminoacyl-peptidase [EC:3.4.19.1];K04730//interleukin-1 receptor-associated kinase 1 [EC:2.7.11.1]	gi|698518235|ref|XP_009803998.1|//PREDICTED: uncharacterized protein LOC104249301 [Nicotiana sylvestris]
gene_21125	3748	0.21	0.41	0.965235	0.0486916	NA	NA	NA	K01408//insulysin [EC:3.4.24.56];K00161//pyruvate dehydrogenase E1 component alpha subunit [EC:1.2.4.1]	gi|565364232|ref|XP_006348830.1|//PREDICTED: receptor-like protein kinase HSL1 [Solanum tuberosum]
gene_21138	248	0.01	0.33	5.04439	0.502432	NA	NA	NA	NA	NA
gene_21149	3291	0.02	0.1	2.32193	0.126601	NA	NA	NA	NA	gi|698486984|ref|XP_009790185.1|//PREDICTED: uncharacterized protein LOC104237691 [Nicotiana sylvestris]
gene_21150	701	0.01	0.1	3.32193	0.502432	NA	NA	NA	K05666//ATP-binding cassette, subfamily C (CFTR/MRP), member 2	gi|697106948|ref|XP_009607301.1|//PREDICTED: ABC transporter C family member 10-like isoform X4 [Nicotiana tomentosiformis];gi|697106946|ref|XP_009607300.1|//PREDICTED: ABC transporter C family member 10-like isoform X3 [Nicotiana tomentosiformis]
gene_21155	723	0.01	0.19	4.24793	0.251826	NA	NA	NA	NA	NA
gene_21158	2079	0.03	0.06	1	0.628648	NA	NA	NA	K02882//large subunit ribosomal protein L18Ae;K01381//saccharopepsin [EC:3.4.23.25]	gi|698435637|ref|XP_009800751.1|//PREDICTED: aspartic proteinase nepenthesin-2-like [Nicotiana sylvestris]
gene_21159	991	0.01	0.07	2.80735	0.502432	NA	NA	NA	NA	gi|698433887|ref|XP_009798133.1|//PREDICTED: remorin-like [Nicotiana sylvestris]
gene_21166	327	0.01	0.23	4.52356	0.502432	NA	NA	NA	NA	NA
gene_21174	1270	0.51	1.22	1.25831	0.0173337	NA	NA	NA	K09338//homeobox-leucine zipper protein	gi|698492125|ref|XP_009792428.1|//PREDICTED: homeobox-leucine zipper protein ATHB-12-like [Nicotiana sylvestris]
gene_21184	2014	0.21	0.69	1.71621	0.00241648	NA	NA	NA	K07409//cytochrome P450, family 1, subfamily A, polypeptide 2 [EC:1.14.14.1];K00512//steroid 17alpha-monooxygenase / 17alpha-hydroxyprogesterone aldolase [EC:1.14.14.19 4.1.2.30]	gi|698496816|ref|XP_009794426.1|//PREDICTED: geraniol 8-hydroxylase-like isoform X1 [Nicotiana sylvestris]
gene_21185	411	0.54	1.06	0.973033	0.347748	NA	NA	NA	K19882//O-palmitoleoyl-L-serine hydrolase [EC:3.1.1.98];K20293//conserved oligomeric Golgi complex subunit 6	gi|697132449|ref|XP_009620273.1|//PREDICTED: uncharacterized protein LOC104112134 [Nicotiana tomentosiformis]
gene_21192	1282	0.25	0.55	1.1375	0.146235	NA	NA	NA	NA	gi|697165289|ref|XP_009591453.1|//PREDICTED: kirola {ECO:0000303|PubMed:21309790}-like [Nicotiana tomentosiformis]
gene_21196	915	0.01	0.04	2	0.997572	NA	NA	NA	NA	gi|698573319|ref|XP_009775377.1|//PREDICTED: uncharacterized protein LOC104225304 [Nicotiana sylvestris]
gene_2120	159	0.01	1.87	7.54689	0.251826	NA	NA	NA	NA	gi|698571617|ref|XP_009774923.1|//PREDICTED: uncharacterized protein LOC104224899 isoform X3 [Nicotiana sylvestris]
gene_21212	900	0.01	0.07	2.80735	0.502432	NA	NA	NA	NA	gi|697165636|ref|XP_009591626.1|//PREDICTED: uncharacterized protein LOC104088621 [Nicotiana tomentosiformis]
gene_21225	2033	0.19	0.65	1.77444	0.00387188	NA	NA	NA	NA	gi|697122308|ref|XP_009615141.1|//PREDICTED: uncharacterized protein LOC104107912 [Nicotiana tomentosiformis]
gene_21226	491	0.15	0.29	0.95109	0.628648	NA	NA	NA	NA	NA
gene_21231	1275	0.1	0.3	1.58496	0.18209	NA	NA	NA	K14827//pre-rRNA-processing protein IPI1;K00430//peroxidase [EC:1.11.1.7]	gi|971587245|ref|XP_015161036.1|//PREDICTED: periaxin-like [Solanum tuberosum]
gene_21239	1747	0.07	0.22	1.65208	0.18209	NA	NA	NA	NA	NA
gene_21247	1601	0.04	0.24	2.58496	0.0713814	NA	NA	NA	K10260//F-box and WD-40 domain protein 7;K01876//aspartyl-tRNA synthetase [EC:6.1.1.12];K08332//vacuolar protein 8	gi|697182458|ref|XP_009600234.1|//PREDICTED: U-box domain-containing protein 21-like [Nicotiana tomentosiformis]
gene_21248	1238	0.05	0.1	1	0.628648	NA	NA	NA	K10395//kinesin family member 4/21/27	gi|698550046|ref|XP_009768849.1|//PREDICTED: uncharacterized protein LOC104219807 [Nicotiana sylvestris]
gene_2125	827	0.73	1.12	0.61753	0.313168	NA	NA	NA	NA	NA
gene_21250	1000	0.55	1.04	0.91908	0.11044	NA	NA	NA	NA	NA
gene_21253	1608	0.23	0.47	1.03103	0.17036	NA	NA	NA	K01834//2,3-bisphosphoglycerate-dependent phosphoglycerate mutase [EC:5.4.2.11]	gi|970021998|ref|XP_015072273.1|//PREDICTED: 2,3-bisphosphoglycerate-dependent phosphoglycerate mutase-like isoform X1 [Solanum pennellii];gi|697136287|ref|XP_009622219.1|//PREDICTED: phosphoglycerate mutase-like isoform X1 [Nicotiana tomentosiformis];gi|460383402|ref|XP_004237414.1|//PREDICTED: phosphoglycerate mutase isoform X3 [Solanum lycopersicum];gi|695058231|ref|XP_009417423.1|//PREDICTED:…
gene_21255	999	0.13	0.2	0.621488	0.692058	NA	NA	NA	NA	gi|697093342|ref|XP_009589375.1|//PREDICTED: uncharacterized protein LOC104086490, partial [Nicotiana tomentosiformis]
gene_21258	1343	0.01	0.14	3.80735	0.126219	NA	NA	NA	NA	gi|697160952|ref|XP_009589253.1|//PREDICTED: uncharacterized protein LOC104086642 [Nicotiana tomentosiformis]
gene_21261	190	0.01	0.48	5.58496	0.502432	NA	NA	NA	NA	NA
gene_21263	411	0.01	0.18	4.16993	0.502432	NA	NA	NA	NA	NA
gene_21286	908	0.01	0.14	3.80735	0.251826	NA	NA	NA	NA	gi|147836457|emb|CAN59721.1|//hypothetical protein VITISV_032350 [Vitis vinifera]
gene_21298	570	1.34	2.18	0.702095	0.205224	NA	NA	NA	NA	gi|697093573|ref|XP_009615775.1|//PREDICTED: uncharacterized protein LOC104108421 [Nicotiana tomentosiformis]
gene_21299	865	0.01	0.08	3	0.502432	NA	NA	NA	NA	NA
gene_21311	3511	0.16	0.25	0.643856	0.313168	NA	NA	NA	K13415//protein brassinosteroid insensitive 1 [EC:2.7.10.1 2.7.11.1];K04730//interleukin-1 receptor-associated kinase 1 [EC:2.7.11.1]	gi|698516462|ref|XP_009803111.1|//PREDICTED: probable leucine-rich repeat receptor-like protein kinase At5g49770 [Nicotiana sylvestris]
gene_21317	705	0.01	0.1	3.32193	0.502432	NA	NA	NA	K19892//glucan endo-1,3-beta-glucosidase 4 [EC:3.2.1.39];K00809//deoxyhypusine synthase [EC:2.5.1.46];K19891//glucan endo-1,3-beta-glucosidase 1/2/3 [EC:3.2.1.39]	gi|697142817|ref|XP_009625512.1|//PREDICTED: major pollen allergen Ole e 10-like isoform X1 [Nicotiana tomentosiformis]
gene_21328	2017	0.01	0.09	3.16993	0.251826	NA	NA	NA	K11838//ubiquitin carboxyl-terminal hydrolase 7 [EC:3.4.19.12]	gi|697132994|ref|XP_009620548.1|//PREDICTED: ubiquitin carboxyl-terminal hydrolase 12-like [Nicotiana tomentosiformis]
gene_21337	1076	0.01	0.18	4.16993	0.126219	NA	NA	NA	K11838//ubiquitin carboxyl-terminal hydrolase 7 [EC:3.4.19.12]	gi|697126246|ref|XP_009617156.1|//PREDICTED: uncharacterized protein LOC104109531 [Nicotiana tomentosiformis]
gene_21347	1492	6.89	11.76	0.771312	0.000295	GO:0016020//membrane	NA	NA	NA	gi|697154191|ref|XP_009631334.1|//PREDICTED: cell number regulator 2 [Nicotiana tomentosiformis]
gene_21352	1222	0.11	0.22	1	0.457118	NA	NA	NA	K08819//cyclin-dependent kinase 12/13 [EC:2.7.11.22 2.7.11.23]	gi|698500286|ref|XP_009795917.1|//PREDICTED: probable serine/threonine-protein kinase At1g54610 [Nicotiana sylvestris]
gene_21353	381	0.2	0.78	1.96347	0.221034	NA	NA	NA	K08819//cyclin-dependent kinase 12/13 [EC:2.7.11.22 2.7.11.23]	gi|698500286|ref|XP_009795917.1|//PREDICTED: probable serine/threonine-protein kinase At1g54610 [Nicotiana sylvestris]
gene_21360	4593	0.01	0.03	1.58496	0.251826	NA	NA	NA	K05681//ATP-binding cassette, subfamily G (WHITE), member 2	gi|970036174|ref|XP_015079414.1|//PREDICTED: ABC transporter G family member 32-like [Solanum pennellii]
gene_21364	5102	0.13	0.25	0.943416	0.0825802	NA	GO:0008270//zinc ion binding	NA	K03452//magnesium/proton exchanger;K17285//selenium-binding protein 1	gi|698550733|ref|XP_009769078.1|//PREDICTED: pentatricopeptide repeat-containing protein At4g02750 [Nicotiana sylvestris]
gene_21370	1344	0.01	0.05	2.32193	0.502432	NA	NA	NA	K09391//transcription factor E2F7/8	gi|698572911|ref|XP_009775271.1|//PREDICTED: E2F transcription factor-like E2FE isoform X2 [Nicotiana sylvestris]
gene_21373	568	0.12	0.61	2.34577	0.126601	NA	NA	NA	NA	gi|698456293|ref|XP_009780586.1|//PREDICTED: uncharacterized protein LOC104229624 isoform X4 [Nicotiana sylvestris]
gene_2138	737	3.74	8.04	1.10416	0.000644716	NA	NA	NA	K00547//homocysteine S-methyltransferase [EC:2.1.1.10];K00574//cyclopropane-fatty-acyl-phospholipid synthase [EC:2.1.1.79];K01537//Ca2+-transporting ATPase [EC:3.6.3.8]	gi|697172700|ref|XP_009595287.1|//PREDICTED: uncharacterized protein LOC104091614 [Nicotiana tomentosiformis];gi|697104100|ref|XP_009605856.1|//PREDICTED: homocysteine S-methyltransferase 2-like isoform X1 [Nicotiana tomentosiformis];gi|697104102|ref|XP_009605857.1|//PREDICTED: homocysteine S-methyltransferase 3-like isoform X2 [Nicotiana tomentosiformis]
gene_21380	1453	0.08	0.22	1.45943	0.126601	NA	NA	NA	NA	gi|697125147|ref|XP_009616589.1|//PREDICTED: uncharacterized protein LOC104109092 [Nicotiana tomentosiformis]
gene_21381	846	0.01	0.16	4	0.251826	NA	NA	NA	K20293//conserved oligomeric Golgi complex subunit 6;K19882//O-palmitoleoyl-L-serine hydrolase [EC:3.1.1.98];K15867//activity-regulated cytoskeleton-associated protein	gi|697162425|ref|XP_009590008.1|//PREDICTED: uncharacterized protein LOC104087296, partial [Nicotiana tomentosiformis]
gene_21384	1652	0.01	0.31	4.9542	0.00399246	NA	NA	NA	NA	NA
gene_21392	1364	0.14	1.27	3.18133	0.494	NA	NA	NA	NA	gi|698579669|ref|XP_009777078.1|//PREDICTED: uncharacterized protein LOC104226725 [Nicotiana sylvestris]
gene_21404	1591	0.01	0.04	2	0.502432	NA	NA	NA	K15405//midchain alkane hydroxylase	gi|698468661|ref|XP_009783405.1|//PREDICTED: cytochrome P450 86B1-like [Nicotiana sylvestris]
gene_21407	702	0.01	0.29	4.85798	0.126219	NA	NA	NA	NA	gi|698541538|ref|XP_009766116.1|//PREDICTED: uncharacterized protein LOC104217535 [Nicotiana sylvestris]
gene_21410	934	0.01	0.07	2.80735	0.502432	NA	NA	NA	NA	NA
gene_21411	1374	0.09	0.19	1.078	0.457118	NA	NA	NA	NA	NA
gene_21420	1405	0.46	0.77	0.743225	0.189244	GO:0016020//membrane;GO:0005576//extracellular region;GO:0005618//cell wall	NA	GO:0009664//plant-type cell wall organization	NA	gi|697155357|ref|XP_009631918.1|//PREDICTED: expansin-A4-like [Nicotiana tomentosiformis]
gene_21423	176	0.01	0.54	5.75489	0.502432	NA	NA	NA	NA	gi|697124452|ref|XP_009616223.1|//PREDICTED: uncharacterized protein LOC104108802 [Nicotiana tomentosiformis]
gene_21427	445	0.01	0.32	5	0.251826	NA	NA	NA	NA	NA
gene_2143	1196	0.11	0.32	1.54057	0.292262	NA	NA	NA	K01191//alpha-mannosidase [EC:3.2.1.24];K08247//methionine S-methyltransferase [EC:2.1.1.12];K12819//pre-mRNA-processing factor SLU7;K06883//uncharacterized protein;K13356//alcohol-forming fatty acyl-CoA reductase [EC:1.2.1.84]	gi|970039744|ref|XP_015081210.1|//PREDICTED: uncharacterized protein LOC107024754 [Solanum pennellii]
gene_21430	1046	0.63	1.13	0.842899	0.139522	NA	NA	NA	K16196//eukaryotic translation initiation factor 2-alpha kinase 4 [EC:2.7.11.1]	gi|971558674|ref|XP_015166253.1|//PREDICTED: probable serine/threonine-protein kinase GCN2 isoform X2 [Solanum tuberosum]
gene_21435	1489	0.01	0.04	2	0.502432	NA	NA	NA	K08176//MFS transporter, PHS family, inorganic phosphate transporter;K12447//UDP-sugar pyrophosphorylase [EC:2.7.7.64];K07198//5'-AMP-activated protein kinase, catalytic alpha subunit [EC:2.7.11.11];K01456//peptide-N4-(N-acetyl-beta-glucosaminyl)asparagine amidase [EC:3.5.1.52]	gi|970045869|ref|XP_015084421.1|//PREDICTED: LOW QUALITY PROTEIN: retrovirus-related Pol polyprotein from transposon TNT 1-94 [Solanum pennellii]
gene_21436	2754	15.6	25.37	0.701577	2.21e-20	NA	NA	NA	K13525//transitional endoplasmic reticulum ATPase	gi|970057808|ref|XP_015055575.1|//PREDICTED: cell division cycle protein 48 homolog [Solanum pennellii]
gene_21437	974	0.68	1.48	1.12199	0.0363034	NA	NA	NA	K17422//large subunit ribosomal protein L41	gi|697146877|ref|XP_009627590.1|//PREDICTED: 39S ribosomal protein L41-A, mitochondrial-like [Nicotiana tomentosiformis]
gene_21439	1911	0.01	0.03	1.58496	0.502432	NA	NA	NA	K20473//neuroblastoma-amplified sequence	gi|698569449|ref|XP_009774336.1|//PREDICTED: protein TIC 62, chloroplastic [Nicotiana sylvestris]
gene_21440	2171	0.48	1.04	1.11548	0.00955472	NA	NA	NA	K03921//acyl-[acyl-carrier-protein] desaturase [EC:1.14.19.2 1.14.19.11 1.14.19.26];K14491//two-component response regulator ARR-B family	gi|698569460|ref|XP_009774339.1|//PREDICTED: transcription factor BOA-like [Nicotiana sylvestris]
gene_21443	1098	0.01	0.06	2.58496	0.502432	NA	NA	NA	K17710//pentatricopeptide repeat domain-containing protein 1;K19090//CRISPR-associated protein Cas5t	gi|698569453|ref|XP_009774337.1|//PREDICTED: pentatricopeptide repeat-containing protein At4g39530-like [Nicotiana sylvestris]
gene_21448	965	0.01	0.2	4.32193	0.126219	NA	NA	NA	K01490//AMP deaminase [EC:3.5.4.6];K08900//mitochondrial chaperone BCS1	gi|697136508|ref|XP_009622334.1|//PREDICTED: uncharacterized protein LOC104113760 [Nicotiana tomentosiformis]
gene_21480	1116	0.12	0.23	0.938599	0.457118	NA	NA	NA	NA	NA
gene_21481	2344	0.92	1.63	0.825166	0.00784524	NA	NA	NA	NA	NA
gene_21489	598	0.01	0.11	3.45943	0.502432	NA	NA	NA	K14488//SAUR family protein	gi|698481165|ref|XP_009787593.1|//PREDICTED: auxin-induced protein 6B-like [Nicotiana sylvestris]
gene_21490	2430	0.03	0.1	1.73697	0.221034	NA	NA	NA	K08150//MFS transporter, SP family, solute carrier family 2 (myo-inositol transporter), member 13	gi|698540500|ref|XP_009765772.1|//PREDICTED: probable inositol transporter 2 [Nicotiana sylvestris]
gene_21498	2007	0.03	0.06	1	0.628648	NA	NA	NA	K20000//maturase K	gi|969998696|ref|XP_015076192.1|//PREDICTED: uncharacterized protein LOC107020370 [Solanum pennellii]
gene_21500	1804	0.07	0.18	1.36257	0.292262	NA	NA	NA	NA	NA
gene_21501	1448	0.04	0.26	2.70044	0.126601	NA	NA	NA	NA	NA
gene_21503	235	0.37	0.72	0.960472	0.628648	NA	NA	NA	NA	NA
gene_21506	1813	0.01	0.07	2.80735	0.251826	NA	NA	NA	K00517	gi|697147504|ref|XP_009627914.1|//PREDICTED: isoflavone 2'-hydroxylase-like [Nicotiana tomentosiformis]
gene_21508	679	0.4	0.8	1	0.27068	NA	NA	NA	NA	NA
gene_21516	878	0.38	1.05	1.46632	0.0424784	GO:0015935//small ribosomal subunit;GO:0005739//mitochondrion	GO:0003723//RNA binding;GO:0003735//structural constituent of ribosome	GO:0006412//translation	K02965//small subunit ribosomal protein S19	gi|316996013|dbj|BAD83473.2|//ribosomal protein S19 (mitochondrion) [Nicotiana tabacum]
gene_21518	1094	0.01	0.12	3.58496	0.251826	NA	NA	NA	NA	gi|698482685|ref|XP_009788246.1|//PREDICTED: uncharacterized protein LOC104236080 [Nicotiana sylvestris]
gene_21520	562	1.24	2.09	0.753163	0.189244	NA	NA	NA	NA	gi|698479153|ref|XP_009786694.1|//PREDICTED: uncharacterized protein LOC104234759 isoform X6 [Nicotiana sylvestris]
gene_21522	754	0.09	0.27	1.58496	0.378042	NA	NA	NA	NA	NA
gene_21525	1165	0.01	0.11	3.45943	0.251826	NA	NA	NA	NA	gi|698557215|ref|XP_009770963.1|//PREDICTED: uncharacterized protein LOC104221586 isoform X1 [Nicotiana sylvestris]
gene_21528	1986	0.01	0.04	2	0.502432	NA	NA	NA	K03686//molecular chaperone DnaJ	gi|698493820|ref|XP_009793156.1|//PREDICTED: dnaJ homolog subfamily C member 14 [Nicotiana sylvestris]
gene_21537	1124	0.01	0.12	3.58496	0.251826	NA	NA	NA	NA	gi|698473671|ref|XP_009784511.1|//PREDICTED: uncharacterized protein LOC104232932 [Nicotiana sylvestris]
gene_21539	1566	0.01	0.04	2	0.502432	NA	NA	NA	NA	gi|697162579|ref|XP_009590089.1|//PREDICTED: uncharacterized protein LOC104087359 [Nicotiana tomentosiformis]
gene_21541	2019	0.16	0.44	1.45943	0.0424784	NA	NA	NA	NA	gi|698509302|ref|XP_009799878.1|//PREDICTED: uncharacterized protein LOC104245878 [Nicotiana sylvestris]
gene_21542	1422	0.01	0.22	4.45943	0.0317082	NA	NA	NA	NA	gi|698503566|ref|XP_009797365.1|//PREDICTED: putative F-box/LRR-repeat protein At5g02930 [Nicotiana sylvestris]
gene_21546	879	0.12	0.23	0.938599	0.994688	NA	NA	NA	NA	gi|698519890|ref|XP_009804814.1|//PREDICTED: uncharacterized protein LOC104249973 [Nicotiana sylvestris]
gene_21550	999	0.54	0.87	0.688056	0.291494	NA	NA	NA	NA	gi|698432491|ref|XP_009796143.1|//PREDICTED: uncharacterized protein At1g27050 [Nicotiana sylvestris]
gene_21555	1126	0.06	0.12	1	0.628648	NA	NA	NA	NA	NA
gene_21557	466	0.31	2.59	3.06261	0.000418584	NA	NA	NA	NA	NA
gene_2156	269	0.3	0.9	1.58496	0.378042	GO:0005840//ribosome	GO:0003735//structural constituent of ribosome;GO:0000166//nucleotide binding	GO:0006412//translation	K02892//large subunit ribosomal protein L23	gi|568214421|ref|NP_001275464.1|//ribosomal protein L23 family protein [Solanum tuberosum]
gene_21560	2248	0.08	0.14	0.807355	0.731882	NA	NA	NA	NA	NA
gene_21561	1092	0.13	0.53	2.02748	0.0666122	NA	NA	NA	K19882//O-palmitoleoyl-L-serine hydrolase [EC:3.1.1.98];K20293//conserved oligomeric Golgi complex subunit 6	gi|697181570|ref|XP_009599782.1|//PREDICTED: uncharacterized protein LOC104095365 [Nicotiana tomentosiformis]
gene_21576	3472	0.05	0.14	1.48543	0.148358	NA	NA	NA	NA	gi|697094310|ref|XP_009605667.1|//PREDICTED: uncharacterized protein LOC104100193 [Nicotiana tomentosiformis]
[truncated: 11,642 more rows]
