# Supplementary material for: Heat Stress Factors Expressed during Seed Maturation Differentially Regulate Seed Longevity and Seedling Greening
Source: Plants (Basel). 2020 Mar 6;9(3):335. doi: 10.3390/plants9030335 (PMC7154816; doi:10.3390/plants9030335)
Supplement: Supplementary file 1 [file plants-09-00335-s001.zip › Table S4.xlsx]

## Sheet: Hoja1
GeneID (DS10, 35S, A4a)	Length	NT-Expression	A9-Expression	log2FoldChange(DA9/DNT)	Pvalue	Cellular Component	Molecular Function	Biological Process	Kegg Orthology	Nr Description
gene_10077	2007	0.01	0.09	3.16993	0.259458	NA	NA	NA	K13199//plasminogen activator inhibitor 1 RNA-binding protein;K01183//chitinase [EC:3.2.1.14]	gi|971555052|ref|XP_006350127.2|//PREDICTED: subtilisin-like protease SBT5.3 [Solanum tuberosum]
gene_10077	2007	0.77	1.91	1.31064	0.000358232	NA	GO:0004252//serine-type endopeptidase activity;GO:0042802//identical protein binding	GO:0009733//response to auxin;GO:0006508//proteolysis;GO:0043086//negative regulation of catalytic activity;GO:0010102//lateral root morphogenesis	NA	gi|565366916|ref|XP_006350127.1|//PREDICTED: subtilisin-like protease-like, partial [Solanum tuberosum]
gene_10077	2007	0.16	0.25	0.643856	0.42931	NA	NA	NA	K13199//plasminogen activator inhibitor 1 RNA-binding protein;K01183//chitinase [EC:3.2.1.14]	gi|971555052|ref|XP_006350127.2|//PREDICTED: subtilisin-like protease SBT5.3 [Solanum tuberosum]
gene_10082	437	0.01	0.23	4.52356	0.512534	NA	NA	NA	NA	NA
gene_10082	437	0.64	1.33	1.05528	0.23337	NA	NA	NA	NA	NA
gene_10082	437	0.01	0.33	5.04439	0.251826	NA	NA	NA	NA	NA
gene_10148	3324	0.08	0.26	1.70044	0.0637322	NA	NA	NA	K00620//glutamate N-acetyltransferase / amino-acid N-acetyltransferase [EC:2.3.1.35 2.3.1.1];K18195//rhamnogalacturonan endolyase [EC:4.2.2.23];K18577//mannosylglycoprotein endo-beta-mannosidase [EC:3.2.1.152]	gi|971581468|ref|XP_015159485.1|//PREDICTED: uncharacterized protein LOC107058369 [Solanum tuberosum]
gene_10148	3324	0.07	0.21	1.58496	0.095992	NA	NA	NA	K12619//5'-3' exoribonuclease 2 [EC:3.1.13.-];K13217//pre-mRNA-processing factor 39;K13148//integrator complex subunit 11 [EC:3.1.27.-]	gi|332322087|emb|CCA65979.1|//hypothetical protein [Beta vulgaris subsp. vulgaris]
gene_10148	3324	0.08	0.24	1.58496	0.0316862	NA	NA	NA	K18195//rhamnogalacturonan endolyase [EC:4.2.2.23];K00620//glutamate N-acetyltransferase / amino-acid N-acetyltransferase [EC:2.3.1.35 2.3.1.1];K18577//mannosylglycoprotein endo-beta-mannosidase [EC:3.2.1.152]	gi|971581468|ref|XP_015159485.1|//PREDICTED: uncharacterized protein LOC107058369 [Solanum tuberosum]
gene_10238	3043	0.01	0.46	5.52356	1.88	NA	NA	NA	NA	gi|698522536|ref|XP_009758086.1|//PREDICTED: uncharacterized protein LOC104210813 [Nicotiana sylvestris]
gene_10238	3043	2.42	4.79	0.985019	2.0068e-08	NA	NA	NA	NA	gi|147811750|emb|CAN59756.1|//hypothetical protein VITISV_034568 [Vitis vinifera]
gene_10238	3043	0.08	0.23	1.52356	0.0784452	NA	NA	NA	NA	gi|698522536|ref|XP_009758086.1|//PREDICTED: uncharacterized protein LOC104210813 [Nicotiana sylvestris]
gene_10322	1625	0.01	0.11	3.45943	0.259458	NA	NA	NA	NA	NA
gene_10322	1625	1.46	3.12	1.09558	0.00026724	NA	NA	NA	NA	NA
gene_10322	1625	0.05	0.2	2	0.126601	NA	NA	NA	NA	NA
gene_10358	3189	0.18	0.3	0.736966	0.259718	NA	NA	NA	K07305//peptide-methionine (R)-S-oxide reductase [EC:1.8.4.12]	gi|697115901|ref|XP_009611865.1|//PREDICTED: uncharacterized protein LOC104105311 isoform X1 [Nicotiana tomentosiformis];gi|697115903|ref|XP_009611866.1|//PREDICTED: peptide methionine sulfoxide reductase B5-like isoform X2 [Nicotiana tomentosiformis]
gene_10358	3077	0.79	1.45	0.876128	0.00365146	GO:0005634//nucleus	GO:0033743//peptide-methionine (R)-S-oxide reductase activity;GO:0008113//peptide-methionine (S)-S-oxide reductase activity;GO:0070191//methionine-R-sulfoxide reductase activity	GO:0006979//response to oxidative stress;GO:0034599//cellular response to oxidative stress;GO:0030091//protein repair;GO:0055114//oxidation-reduction process;GO:0009631//cold acclimation	K07305//peptide-methionine (R)-S-oxide reductase [EC:1.8.4.12];K00391//null	gi|460369614|ref|XP_004230652.1|//PREDICTED: peptide methionine sulfoxide reductase B5-like [Solanum lycopersicum];gi|565392598|ref|XP_006361981.1|//PREDICTED: peptide methionine sulfoxide reductase B5-like [Solanum tuberosum]
gene_10358	3040	0.08	0.25	1.64386	0.0501994	NA	NA	NA	K07305//peptide-methionine (R)-S-oxide reductase [EC:1.8.4.12]	gi|697115903|ref|XP_009611866.1|//PREDICTED: peptide methionine sulfoxide reductase B5-like isoform X2 [Nicotiana tomentosiformis];gi|697115901|ref|XP_009611865.1|//PREDICTED: uncharacterized protein LOC104105311 isoform X1 [Nicotiana tomentosiformis]
gene_10500	617	0.01	0.16	4	0.512534	NA	NA	NA	NA	NA
gene_10500	617	0.01	0.92	6.52356	0.00814518	NA	NA	NA	NA	NA
gene_10500	617	0.01	0.11	3.45943	0.502432	NA	NA	NA	NA	NA
gene_10563	807	0.01	0.35	5.12928	0.131345	NA	NA	NA	NA	gi|697189488|ref|XP_009603800.1|//PREDICTED: crt homolog 3 isoform X1 [Nicotiana tomentosiformis]
gene_10563	807	0.2	0.39	0.963474	0.461744	NA	NA	NA	NA	gi|565366221|ref|XP_006349792.1|//PREDICTED: crt homolog 1-like [Solanum tuberosum]
gene_10563	807	0.01	0.16	4	0.251826	NA	NA	NA	NA	gi|697189488|ref|XP_009603800.1|//PREDICTED: crt homolog 3 isoform X1 [Nicotiana tomentosiformis]
gene_1057	842	0.01	0.22	4.45943	0.259458	NA	NA	GO:0006952//defense response;GO:0009607//response to biotic stimulus	NA	gi|697116628|ref|XP_009612232.1|//PREDICTED: kirola {ECO:0000303|PubMed:21309790}-like [Nicotiana tomentosiformis]
gene_1057	842	1.12	1.99	0.82927	0.0854614	NA	NA	NA	NA	gi|256141|gb|AAB23378.1|//orf [Nicotiana tabacum]
gene_1057	842	0.01	0.08	3	0.502432	NA	NA	GO:0009607//response to biotic stimulus;GO:0006952//defense response	NA	gi|697116628|ref|XP_009612232.1|//PREDICTED: kirola {ECO:0000303|PubMed:21309790}-like [Nicotiana tomentosiformis]
gene_10580	1924	0.01	0.28	4.80735	0.0170393	NA	NA	NA	K14638//solute carrier family 15 (peptide/histidine transporter), member 3/4	gi|697165630|ref|XP_009591623.1|//PREDICTED: protein NRT1/ PTR FAMILY 6.2-like isoform X1 [Nicotiana tomentosiformis]
gene_10580	1924	12.74	34.69	1.44515	4.67304e-59	GO:0016021//integral component of membrane	GO:0005215//transporter activity	GO:0009611//response to wounding;GO:0006857//oligopeptide transport;GO:0009753//response to jasmonic acid	K14638//solute carrier family 15 (peptide/histidine transporter), member 3/4	gi|565380744|ref|XP_006356754.1|//PREDICTED: nitrate transporter 1.4-like [Solanum tuberosum]
gene_10580	1924	0.03	0.39	3.70044	0.00188573	NA	NA	NA	K14638//solute carrier family 15 (peptide/histidine transporter), member 3/4	gi|697165630|ref|XP_009591623.1|//PREDICTED: protein NRT1/ PTR FAMILY 6.2-like isoform X1 [Nicotiana tomentosiformis]
gene_10682	939	0.2	0.98	2.29278	0.0252036	NA	NA	NA	K13466//EIX receptor 1/2;K03021//DNA-directed RNA polymerase III subunit RPC2 [EC:2.7.7.6]	gi|698542661|ref|XP_009766482.1|//PREDICTED: probable LRR receptor-like serine/threonine-protein kinase At4g36180 isoform X1 [Nicotiana sylvestris]
gene_10682	939	0.01	0.08	3	0.50524	NA	NA	NA	K13428//LRR receptor-like serine/threonine-protein kinase EFR [EC:2.7.11.1];K13420//LRR receptor-like serine/threonine-protein kinase FLS2 [EC:2.7.11.1]	gi|460394433|ref|XP_004242807.1|//PREDICTED: LRR receptor-like serine/threonine-protein kinase GSO1-like [Solanum lycopersicum]
gene_10682	939	0.28	0.63	1.16993	0.182551	NA	NA	NA	K13466//EIX receptor 1/2;K03021//DNA-directed RNA polymerase III subunit RPC2 [EC:2.7.7.6]	gi|698542661|ref|XP_009766482.1|//PREDICTED: probable LRR receptor-like serine/threonine-protein kinase At4g36180 isoform X1 [Nicotiana sylvestris]
gene_10737	585	0.01	0.5	5.64386	0.131345	NA	NA	NA	K11446//histone demethylase JARID1 [EC:1.14.11.-]	gi|698540930|ref|XP_009765922.1|//PREDICTED: lysine-specific demethylase SE14 [Nicotiana sylvestris]
gene_10737	585	0.01	0.28	4.80735	0.25394	NA	GO:0046872//metal ion binding;GO:0003676//nucleic acid binding	NA	K11446//histone demethylase JARID1 [EC:1.14.11.-]	gi|296085997|emb|CBI31438.3|//unnamed protein product [Vitis vinifera]
gene_10737	585	0.12	0.24	1	0.628648	NA	NA	NA	K11446//histone demethylase JARID1 [EC:1.14.11.-]	gi|698540930|ref|XP_009765922.1|//PREDICTED: lysine-specific demethylase SE14 [Nicotiana sylvestris]
gene_10899	793	0.01	0.24	4.58496	0.259458	NA	NA	NA	K09284//AP2-like factor, euAP2 lineage	gi|697114785|ref|XP_009611312.1|//PREDICTED: ethylene-responsive transcription factor RAP2-7-like isoform X2 [Nicotiana tomentosiformis]
gene_10899	793	1.92	3.8	0.984893	0.0133363	NA	NA	NA	K09284//AP2-like factor, euAP2 lineage	gi|350539485|ref|NP_001233891.1|//AP2 transcription factor SlAP2e [Solanum lycopersicum]
gene_10899	793	0.01	0.5	5.64386	0.0158926	NA	NA	NA	K09284//AP2-like factor, euAP2 lineage	gi|697114785|ref|XP_009611312.1|//PREDICTED: ethylene-responsive transcription factor RAP2-7-like isoform X2 [Nicotiana tomentosiformis]
gene_10902	2045	1.33	2.12	0.672638	0.0432828	NA	NA	NA	NA	gi|698442952|ref|XP_009763819.1|//PREDICTED: uncharacterized protein LOC104215666 [Nicotiana sylvestris]
gene_10902	2045	0.42	1.05	1.32193	0.00709296	NA	NA	NA	NA	NA
gene_10902	2045	0.62	1.29	1.05703	0.0054661	NA	NA	NA	NA	gi|698442952|ref|XP_009763819.1|//PREDICTED: uncharacterized protein LOC104215666 [Nicotiana sylvestris]
gene_10946	1629	0.06	0.16	1.41504	0.390764	NA	NA	NA	NA	gi|698536211|ref|XP_009764436.1|//PREDICTED: craniofacial development protein 2-like [Nicotiana sylvestris]
gene_10946	1629	0.14	0.33	1.23704	0.23337	NA	NA	NA	NA	NA
gene_10946	1629	0.31	0.66	1.0902	0.0775762	NA	NA	NA	NA	gi|698536211|ref|XP_009764436.1|//PREDICTED: craniofacial development protein 2-like [Nicotiana sylvestris]
gene_10968	270	0.01	2.09	7.70736	0.0336594	NA	NA	NA	K11490//condensin-2 complex subunit H2	gi|697186778|ref|XP_009602426.1|//PREDICTED: condensin-2 complex subunit H2-like, partial [Nicotiana tomentosiformis]
gene_10968	270	0.01	2.98	8.21917	0.00205764	GO:0000793//condensed chromosome;GO:0005730//nucleolus	NA	GO:0045739//positive regulation of DNA repair	K11490//condensin-2 complex subunit H2	gi|460415132|ref|XP_004252914.1|//PREDICTED: condensin-2 complex subunit H2-like [Solanum lycopersicum]
gene_10968	270	1.21	2.09	0.788496	0.392408	NA	NA	NA	K11490//condensin-2 complex subunit H2	gi|697186778|ref|XP_009602426.1|//PREDICTED: condensin-2 complex subunit H2-like, partial [Nicotiana tomentosiformis]
gene_11048	2137	0.02	0.04	1	0.981318	NA	NA	NA	K01738//cysteine synthase A [EC:2.5.1.47];K13024//inositol-hexakisphosphate/diphosphoinositol-pentakisphosphate 1-kinase [EC:2.7.4.24];K16196//eukaryotic translation initiation factor 2-alpha kinase 4 [EC:2.7.11.1]	gi|923683200|ref|XP_013654240.1|//PREDICTED: uncharacterized protein LOC106359020 [Brassica napus];gi|971579187|ref|XP_015158902.1|//PREDICTED: uncharacterized protein LOC107058094 [Solanum tuberosum]
gene_11048	3260	0.61	1	0.713119	0.0104103	NA	GO:0003824//catalytic activity;GO:0003676//nucleic acid binding	GO:0006259//DNA metabolic process	K03655//ATP-dependent DNA helicase RecG [EC:3.6.4.12];K14488//SAUR family protein	gi|12322008|gb|AAG51046.1|AC069473_8//gypsy/Ty-3 retroelement polyprotein; 69905-74404 [Arabidopsis thaliana];gi|470120478|ref|XP_004296329.1|//PREDICTED: uncharacterized protein LOC101295505 [Fragaria vesca subsp. vesca]
gene_11048	4202	0.01	0.06	2.58496	0.0632626	NA	NA	NA	K01738//cysteine synthase A [EC:2.5.1.47];K13024//inositol-hexakisphosphate/diphosphoinositol-pentakisphosphate 1-kinase [EC:2.7.4.24];K16196//eukaryotic translation initiation factor 2-alpha kinase 4 [EC:2.7.11.1]	gi|923683200|ref|XP_013654240.1|//PREDICTED: uncharacterized protein LOC106359020 [Brassica napus];gi|971579187|ref|XP_015158902.1|//PREDICTED: uncharacterized protein LOC107058094 [Solanum tuberosum]
gene_11056	732	0.01	0.13	3.70044	0.512534	NA	NA	NA	NA	gi|697125395|ref|XP_009616718.1|//PREDICTED: uncharacterized protein LOC104109195 [Nicotiana tomentosiformis]
gene_11056	732	0.01	0.33	5.04439	0.127634	NA	NA	NA	NA	NA
gene_11056	732	0.01	0.09	3.16993	0.502432	NA	NA	NA	NA	gi|697125395|ref|XP_009616718.1|//PREDICTED: uncharacterized protein LOC104109195 [Nicotiana tomentosiformis]
gene_1107	2317	7.16	11.05	0.626015	0.419	NA	NA	NA	K13496//UDP-glucosyl transferase 73C [EC:2.4.1.-]	gi|697154504|ref|XP_009631489.1|//PREDICTED: UDP-glycosyltransferase 73C1 [Nicotiana tomentosiformis];gi|698435422|ref|XP_009800394.1|//PREDICTED: UDP-glycosyltransferase 73C3-like [Nicotiana sylvestris]
gene_1107	2325	8.92	13.97	0.647216	5.25994e-09	NA	GO:0035251//UDP-glucosyltransferase activity	GO:0008152//metabolic process	K13496//UDP-glucosyl transferase 73C [EC:2.4.1.-]	gi|565403625|ref|XP_006367257.1|//PREDICTED: UDP-glycosyltransferase 73C3-like [Solanum tuberosum]
gene_1107	2315	14.33	57.25	1.99824	3.88e-222	NA	NA	NA	K13496//UDP-glucosyl transferase 73C [EC:2.4.1.-]	gi|698435422|ref|XP_009800394.1|//PREDICTED: UDP-glycosyltransferase 73C3-like [Nicotiana sylvestris];gi|565403625|ref|XP_006367257.1|//PREDICTED: UDP-glycosyltransferase 73C3-like [Solanum tuberosum]
gene_11118	412	0.01	0.74	6.20945	0.131345	NA	NA	NA	K18674//N-acetylgalactosamine kinase [EC:2.7.1.157]	gi|698581519|ref|XP_009777572.1|//PREDICTED: uncharacterized protein LOC104227112 isoform X14 [Nicotiana sylvestris]
gene_11118	412	0.82	1.43	0.802319	0.39788	NA	NA	NA	NA	gi|147865038|emb|CAN78967.1|//hypothetical protein VITISV_027273 [Vitis vinifera]
gene_11118	412	0.36	0.88	1.28951	0.292262	NA	NA	NA	K18674//N-acetylgalactosamine kinase [EC:2.7.1.157]	gi|698581519|ref|XP_009777572.1|//PREDICTED: uncharacterized protein LOC104227112 isoform X14 [Nicotiana sylvestris]
gene_11120	3153	1.07	1.81	0.758379	0.00809266	GO:0016021//integral component of membrane	NA	NA	K11323//histone arginine demethylase JMJD6 [EC:1.14.11.-]	gi|971567809|ref|XP_006357007.2|//PREDICTED: putative late blight resistance protein homolog R1B-16 [Solanum tuberosum]
gene_11120	3153	2.65	5.36	1.01624	6.90492e-10	NA	NA	NA	K13457//disease resistance protein RPM1	gi|565378897|ref|XP_006355881.1|//PREDICTED: putative late blight resistance protein homolog R1B-16-like [Solanum tuberosum]
gene_11120	3153	1.25	2.15	0.782409	0.000492248	GO:0016021//integral component of membrane	NA	NA	K11323//histone arginine demethylase JMJD6 [EC:1.14.11.-]	gi|971567809|ref|XP_006357007.2|//PREDICTED: putative late blight resistance protein homolog R1B-16 [Solanum tuberosum]
gene_11171	303	0.01	0.72	6.16993	0.512534	NA	NA	NA	NA	gi|698502305|ref|XP_009796813.1|//PREDICTED: uncharacterized protein LOC104243331 [Nicotiana sylvestris]
gene_11171	303	0.58	0.94	0.696608	0.697324	NA	NA	NA	NA	gi|565390684|ref|XP_006361065.1|//PREDICTED: putative NPIP-like protein LOC613037-like [Solanum tuberosum]
gene_11171	303	0.01	1.03	6.6865	0.0632626	NA	NA	NA	NA	gi|698502305|ref|XP_009796813.1|//PREDICTED: uncharacterized protein LOC104243331 [Nicotiana sylvestris]
gene_1140	1517	0.06	0.12	1	0.643798	NA	NA	NA	K14962//COMPASS component SWD2	gi|566170839|ref|XP_006383111.1|//hypothetical protein POPTR_0005s11660g [Populus trichocarpa]
gene_1140	1517	0.01	0.3	4.90689	0.0162057	NA	NA	NA	NA	gi|460375887|ref|XP_004233735.1|//PREDICTED: uncharacterized protein LOC101262687 [Solanum lycopersicum]
gene_1140	1517	0.38	0.63	0.729352	0.234288	NA	NA	NA	K14962//COMPASS component SWD2	gi|566170839|ref|XP_006383111.1|//hypothetical protein POPTR_0005s11660g [Populus trichocarpa]
gene_11479	856	0.01	0.22	4.45943	0.259458	NA	NA	NA	K14309//nuclear pore complex protein Nup93	gi|697182570|ref|XP_009600295.1|//PREDICTED: uncharacterized protein At2g41620-like isoform X1 [Nicotiana tomentosiformis]
gene_11479	856	0.56	0.92	0.716207	0.343276	GO:0005643//nuclear pore;GO:0009506//plasmodesma;GO:0005730//nucleolus	NA	GO:0006810//transport	K14309//nuclear pore complex protein Nup93	gi|582014353|dbj|BAO49699.1|//nuclear pore complex protein Nup93a [Nicotiana benthamiana]
gene_11479	856	0.01	0.39	5.2854	0.0317082	NA	NA	NA	K14309//nuclear pore complex protein Nup93	gi|697182570|ref|XP_009600295.1|//PREDICTED: uncharacterized protein At2g41620-like isoform X1 [Nicotiana tomentosiformis]
gene_11581	410	1.03	1.74	0.756443	0.412228	NA	NA	NA	NA	NA
gene_11581	410	0.21	0.41	0.965235	0.63286	NA	NA	NA	NA	NA
gene_11581	410	0.18	0.35	0.959358	0.628648	NA	NA	NA	NA	NA
gene_11616	1087	23.4	41.91	0.840786	1.72e-10	NA	NA	NA	K15622//myeloid leukemia factor 1	gi|697144886|ref|XP_009626567.1|//PREDICTED: uncharacterized protein LOC104117245 isoform X1 [Nicotiana tomentosiformis]
gene_11616	1087	9.56	18.66	0.964866	1.43627e-10	NA	NA	NA	NA	gi|460367902|ref|XP_004229809.1|//PREDICTED: uncharacterized protein LOC101251327 [Solanum lycopersicum]
gene_11616	1087	32.07	48.81	0.605952	1.77e-14	NA	NA	NA	K15622//myeloid leukemia factor 1	gi|697144886|ref|XP_009626567.1|//PREDICTED: uncharacterized protein LOC104117245 isoform X1 [Nicotiana tomentosiformis]
gene_11679	1516	0.01	0.24	4.58496	0.0664906	NA	NA	NA	K13336//peroxin-3;K00963//UTP--glucose-1-phosphate uridylyltransferase [EC:2.7.7.9]	gi|828338055|ref|XP_012567460.1|//PREDICTED: uncharacterized protein LOC101492305 [Cicer arietinum]
gene_11679	1516	0.05	0.15	1.58496	0.381566	NA	GO:0005488//binding	NA	NA	gi|47824950|gb|AAT38724.1|//Putative retrotransposon protein, identical [Solanum demissum]
gene_11679	1516	0.04	0.08	1	0.628648	NA	NA	NA	K13336//peroxin-3;K00963//UTP--glucose-1-phosphate uridylyltransferase [EC:2.7.7.9]	gi|828338055|ref|XP_012567460.1|//PREDICTED: uncharacterized protein LOC101492305 [Cicer arietinum]
gene_11835	217	0.01	0.55	5.78136	0.987544	NA	NA	NA	NA	gi|969999105|ref|XP_015080794.1|//PREDICTED: uncharacterized protein LOC107024343 [Solanum pennellii]
gene_11835	217	0.01	0.87	6.44294	0.25394	NA	NA	NA	NA	NA
gene_11835	217	0.41	0.8	0.964376	0.628648	NA	NA	NA	NA	gi|969999105|ref|XP_015080794.1|//PREDICTED: uncharacterized protein LOC107024343 [Solanum pennellii]
gene_11864	1247	0.75	1.59	1.08406	0.0417356	NA	NA	NA	NA	NA
gene_11864	1247	0.01	0.12	3.58496	0.25394	NA	NA	NA	NA	NA
gene_11864	1247	1.56	2.74	0.81263	0.0123892	NA	NA	NA	NA	NA
gene_11910	935	0.01	0.1	3.32193	0.512534	NA	NA	NA	NA	gi|698534626|ref|XP_009763923.1|//PREDICTED: uncharacterized protein LOC104215741 [Nicotiana sylvestris]
gene_11910	935	0.01	0.25	4.64386	0.127634	NA	NA	NA	NA	NA
gene_11910	935	0.01	0.07	2.80735	0.502432	NA	NA	NA	NA	gi|698534626|ref|XP_009763923.1|//PREDICTED: uncharacterized protein LOC104215741 [Nicotiana sylvestris]
gene_11920	769	0.01	0.12	3.58496	0.512534	NA	NA	NA	NA	NA
gene_11920	769	0.01	0.1	3.32193	0.50524	NA	NA	NA	NA	NA
gene_11920	769	0.01	0.09	3.16993	0.502432	NA	NA	NA	NA	NA
gene_11986	5012	0.11	0.2	0.862496	0.158111	NA	NA	NA	K13457//disease resistance protein RPM1	gi|697108381|ref|XP_009608047.1|//PREDICTED: LOW QUALITY PROTEIN: uncharacterized protein LOC104102120 [Nicotiana tomentosiformis]
gene_11986	5270	2.71	4.12	0.604351	9.42782e-06	GO:0005829//cytosol	GO:0043531//ADP binding;GO:0043522//leucine zipper domain binding	GO:0006952//defense response	K13457//disease resistance protein RPM1	gi|565400796|ref|XP_006365905.1|//PREDICTED: putative late blight resistance protein homolog R1B-14-like [Solanum tuberosum]
gene_11986	4801	0.11	0.35	1.66985	0.00125453	NA	NA	NA	K13457//disease resistance protein RPM1	gi|697108381|ref|XP_009608047.1|//PREDICTED: LOW QUALITY PROTEIN: uncharacterized protein LOC104102120 [Nicotiana tomentosiformis]
gene_12063	699	0.01	0.14	3.80735	0.512534	NA	NA	NA	NA	gi|658033807|ref|XP_008352422.1|//PREDICTED: protein MID1-COMPLEMENTING ACTIVITY 1-like [Malus domestica]
gene_12063	699	0.01	0.23	4.52356	0.25394	NA	NA	GO:0044699//single-organism process	NA	gi|593786295|ref|XP_007156188.1|//hypothetical protein PHAVU_003G265800g [Phaseolus vulgaris]
gene_12063	699	0.01	0.19	4.24793	0.251826	NA	NA	NA	NA	gi|658033807|ref|XP_008352422.1|//PREDICTED: protein MID1-COMPLEMENTING ACTIVITY 1-like [Malus domestica]
gene_12150	583	0.01	0.5	5.64386	0.131345	NA	NA	NA	NA	NA
gene_12150	583	0.14	0.28	1	0.63286	NA	NA	NA	NA	NA
gene_12150	935	0.01	0.14	3.80735	0.251826	NA	NA	NA	NA	NA
gene_1218	446	0.23	0.9	1.96829	0.230646	NA	NA	NA	K07305//peptide-methionine (R)-S-oxide reductase [EC:1.8.4.12];K09874//aquaporin NIP;K03549//KUP system potassium uptake protein;K07739//elongator complex protein 3 [EC:2.3.1.48];K14794//ribosomal RNA-processing protein 12	gi|113205290|gb|ABI34329.1|//Integrase core domain containing protein [Solanum demissum]
gene_1218	446	0.01	0.19	4.24793	0.50524	NA	NA	NA	K05391//cyclic nucleotide gated channel, other eukaryote;K04728//ataxia telangiectasia mutated family protein [EC:2.7.11.1];K05356//all-trans-nonaprenyl-diphosphate synthase [EC:2.5.1.84 2.5.1.85];K10760//adenylate isopentenyltransferase (cytokinin synthase)	gi|113205290|gb|ABI34329.1|//Integrase core domain containing protein [Solanum demissum]
gene_1218	446	0.25	0.73	1.54597	0.221034	NA	NA	NA	K07739//elongator complex protein 3 [EC:2.3.1.48];K07305//peptide-methionine (R)-S-oxide reductase [EC:1.8.4.12];K14794//ribosomal RNA-processing protein 12;K03549//KUP system potassium uptake protein;K09874//aquaporin NIP	gi|113205290|gb|ABI34329.1|//Integrase core domain containing protein [Solanum demissum]
gene_12216	712	0.01	0.4	5.32193	0.131345	NA	NA	NA	NA	NA
gene_12216	712	0.01	0.56	5.80735	0.0322428	NA	NA	NA	NA	NA
gene_12216	712	0.01	0.19	4.24793	0.251826	NA	NA	NA	NA	NA
gene_12243	1519	0.06	0.18	1.58496	0.390764	NA	NA	NA	K07428//cytochrome P450, family 4, subfamily X [EC:1.14.14.1];K07426//cytochrome P450, family 4, subfamily B, polypeptide 1 [EC:1.14.14.1]	gi|698523170|ref|XP_009758390.1|//PREDICTED: cytochrome P450 CYP72A219-like, partial [Nicotiana sylvestris]
gene_12243	1519	0.01	0.05	2.32193	0.50524	NA	GO:0020037//heme binding;GO:0016705//oxidoreductase activity, acting on paired donors, with incorporation or reduction of molecular oxygen;GO:0005506//iron ion binding;GO:0004497//monooxygenase activity	GO:0055114//oxidation-reduction process	K10717//cytokinin trans-hydroxylase;K15639//PHYB activation tagged suppressor 1 [EC:1.14.-.-];K15638//cytochrome P450, family 72, subfamily C, polypeptide 1	gi|4376203|gb|AAB05376.3|//putative cytochrome P-450 [Nicotiana plumbaginifolia]
gene_12243	1519	0.25	0.38	0.604071	0.460454	NA	NA	NA	K07426//cytochrome P450, family 4, subfamily B, polypeptide 1 [EC:1.14.14.1];K07428//cytochrome P450, family 4, subfamily X [EC:1.14.14.1]	gi|698523170|ref|XP_009758390.1|//PREDICTED: cytochrome P450 CYP72A219-like, partial [Nicotiana sylvestris]
gene_1227	1151	1.22	1.97	0.691314	0.137151	NA	NA	NA	K01711//GDPmannose 4,6-dehydratase [EC:4.2.1.47]	gi|697116124|ref|XP_009611979.1|//PREDICTED: GDP-mannose 4,6 dehydratase 2 [Nicotiana tomentosiformis]
gene_1227	1151	0.01	0.2	4.32193	0.127634	GO:0005829//cytosol	GO:0008446//GDP-mannose 4,6-dehydratase activity;GO:0050662//coenzyme binding	GO:0009826//unidimensional cell growth;GO:0019673//GDP-mannose metabolic process	K01711//GDPmannose 4,6-dehydratase [EC:4.2.1.47]	gi|565347412|ref|XP_006340721.1|//PREDICTED: GDP-mannose 4,6 dehydratase 1-like [Solanum tuberosum]
gene_1227	1151	1.58	3.2	1.01815	0.00173307	NA	NA	NA	K01711//GDPmannose 4,6-dehydratase [EC:4.2.1.47]	gi|697116124|ref|XP_009611979.1|//PREDICTED: GDP-mannose 4,6 dehydratase 2 [Nicotiana tomentosiformis]
gene_123	3311	0.15	0.48	1.67807	0.00104642	NA	NA	NA	K03549//KUP system potassium uptake protein;K00279//cytokinin dehydrogenase [EC:1.5.99.12]	gi|698526541|ref|XP_009760106.1|//PREDICTED: reticuline oxidase-like protein [Nicotiana sylvestris];gi|697116526|ref|XP_009612178.1|//PREDICTED: uncharacterized protein LOC104105542 [Nicotiana tomentosiformis]
gene_123	2440	0.13	0.34	1.38702	0.0369348	NA	GO:0008762//UDP-N-acetylmuramate dehydrogenase activity;GO:0050660//flavin adenine dinucleotide binding	GO:0055114//oxidation-reduction process	K00279//cytokinin dehydrogenase [EC:1.5.99.12]	gi|565362884|ref|XP_006348174.1|//PREDICTED: reticuline oxidase-like protein-like [Solanum tuberosum];gi|460373752|ref|XP_004232678.1|//PREDICTED: uncharacterized protein LOC101268538 [Solanum lycopersicum]
gene_123	2290	0.19	0.49	1.36678	0.0233666	NA	NA	NA	K00279//cytokinin dehydrogenase [EC:1.5.99.12];K03549//KUP system potassium uptake protein	gi|697116526|ref|XP_009612178.1|//PREDICTED: uncharacterized protein LOC104105542 [Nicotiana tomentosiformis];gi|698526541|ref|XP_009760106.1|//PREDICTED: reticuline oxidase-like protein [Nicotiana sylvestris];gi|460373752|ref|XP_004232678.1|//PREDICTED: uncharacterized protein LOC101268538 [Solanum lycopersicum];gi|565362884|ref|XP_006348174.1|//PREDICTED: reticuline oxidase-like protein-like [S…
gene_12690	2317	0.06	0.11	0.874469	0.390764	GO:0016021//integral component of membrane	GO:0005524//ATP binding;GO:0042626//ATPase activity, coupled to transmembrane movement of substances	GO:0055085//transmembrane transport	K05665//ATP-binding cassette, subfamily C (CFTR/MRP), member 1	gi|698475982|ref|XP_009785345.1|//PREDICTED: ABC transporter C family member 3-like [Nicotiana sylvestris]
gene_12690	2317	2.92	5.9	1.01475	2.11734e-08	GO:0016021//integral component of membrane	GO:0005524//ATP binding;GO:0042626//ATPase activity, coupled to transmembrane movement of substances	GO:0055085//transmembrane transport;GO:0006200//ATP catabolic process	K05666//ATP-binding cassette, subfamily C (CFTR/MRP), member 2;K05658//ATP-binding cassette, subfamily B (MDR/TAP), member 1 [EC:3.6.3.44]	gi|565358687|ref|XP_006346157.1|//PREDICTED: ABC transporter C family member 3-like [Solanum tuberosum]
gene_12690	2317	0.03	0.07	1.22239	0.628648	GO:0016021//integral component of membrane	GO:0005524//ATP binding;GO:0042626//ATPase activity, coupled to transmembrane movement of substances	GO:0055085//transmembrane transport	K05665//ATP-binding cassette, subfamily C (CFTR/MRP), member 1	gi|698475982|ref|XP_009785345.1|//PREDICTED: ABC transporter C family member 3-like [Nicotiana sylvestris]
gene_12693	2317	0.06	0.11	0.874469	0.390764	GO:0016021//integral component of membrane	GO:0005524//ATP binding;GO:0042626//ATPase activity, coupled to transmembrane movement of substances	GO:0055085//transmembrane transport	K05665//ATP-binding cassette, subfamily C (CFTR/MRP), member 1	gi|698475982|ref|XP_009785345.1|//PREDICTED: ABC transporter C family member 3-like [Nicotiana sylvestris]
gene_12693	2317	2.92	5.9	1.01475	2.11734e-08	GO:0016021//integral component of membrane	GO:0005524//ATP binding;GO:0042626//ATPase activity, coupled to transmembrane movement of substances	GO:0055085//transmembrane transport;GO:0006200//ATP catabolic process	K05666//ATP-binding cassette, subfamily C (CFTR/MRP), member 2;K05658//ATP-binding cassette, subfamily B (MDR/TAP), member 1 [EC:3.6.3.44]	gi|565358687|ref|XP_006346157.1|//PREDICTED: ABC transporter C family member 3-like [Solanum tuberosum]
gene_12693	2317	0.03	0.07	1.22239	0.628648	GO:0016021//integral component of membrane	GO:0042626//ATPase activity, coupled to transmembrane movement of substances;GO:0005524//ATP binding	GO:0055085//transmembrane transport	K05665//ATP-binding cassette, subfamily C (CFTR/MRP), member 1	gi|698475982|ref|XP_009785345.1|//PREDICTED: ABC transporter C family member 3-like [Nicotiana sylvestris]
gene_12704	1981	1.51	7.06	2.22512	2.65e-15	NA	NA	NA	K13448//calcium-binding protein CML;K19747//BAHD acyltransferase [EC:2.3.1.-];K05747//Wiskott-Aldrich syndrome protein	gi|697098667|ref|XP_009627866.1|//PREDICTED: uncharacterized protein LOC104118341 [Nicotiana tomentosiformis]
gene_12704	1981	4.41	7.68	0.800328	1.59305e-06	NA	NA	NA	NA	gi|565395404|ref|XP_006363329.1|//PREDICTED: uncharacterized protein LOC102600321 [Solanum tuberosum]
gene_12704	1981	2.5	23.81	3.25157	9.69e-138	NA	NA	NA	K05747//Wiskott-Aldrich syndrome protein;K13448//calcium-binding protein CML;K19747//BAHD acyltransferase [EC:2.3.1.-]	gi|697098667|ref|XP_009627866.1|//PREDICTED: uncharacterized protein LOC104118341 [Nicotiana tomentosiformis]
gene_12720	1405	0.01	0.06	2.58496	0.512534	NA	NA	NA	K03469//ribonuclease HI [EC:3.1.26.4]	gi|697102880|ref|XP_009603514.1|//PREDICTED: uncharacterized protein LOC104098474, partial [Nicotiana tomentosiformis]
gene_12720	1405	0.01	0.05	2.32193	0.50524	NA	NA	NA	NA	gi|113205385|gb|ABI34372.1|//RNase H family protein [Solanum demissum]
gene_12720	1405	0.09	0.23	1.35364	0.292262	NA	NA	NA	K03469//ribonuclease HI [EC:3.1.26.4]	gi|697102880|ref|XP_009603514.1|//PREDICTED: uncharacterized protein LOC104098474, partial [Nicotiana tomentosiformis]
gene_12775	1086	0.35	0.84	1.26303	0.130317	NA	NA	NA	K15292//syntaxin-binding protein 1	gi|697117878|ref|XP_009612878.1|//PREDICTED: blue copper protein-like [Nicotiana tomentosiformis]
gene_12775	1121	4.13	8.06	0.964638	8.71014e-06	NA	NA	NA	K12418//fatty acid desaturase (delta-4 desaturase) [EC:1.14.19.-];K01115//phospholipase D1/2 [EC:3.1.4.4]	gi|565384746|ref|XP_006358285.1|//PREDICTED: blue copper protein-like [Solanum tuberosum]
gene_12775	1126	0.18	1.21	2.74894	0.000557822	NA	NA	NA	K15292//syntaxin-binding protein 1	gi|697117878|ref|XP_009612878.1|//PREDICTED: blue copper protein-like [Nicotiana tomentosiformis]
gene_12936	1897	0.01	0.05	2.32193	0.512534	NA	NA	NA	K15397//3-ketoacyl-CoA synthase [EC:2.3.1.199]	gi|460404306|ref|XP_004247624.1|//PREDICTED: 3-ketoacyl-CoA synthase 19-like [Solanum lycopersicum]
gene_12936	1897	3.06	11.79	1.94596	1.88933e-31	GO:0016020//membrane	GO:0016747//transferase activity, transferring acyl groups other than amino-acyl groups	GO:0006633//fatty acid biosynthetic process	K15397//3-ketoacyl-CoA synthase [EC:2.3.1.199]	gi|460404306|ref|XP_004247624.1|//PREDICTED: 3-ketoacyl-CoA synthase 11-like [Solanum lycopersicum]
gene_12936	1897	0.01	0.07	2.80735	0.251826	NA	NA	NA	K15397//3-ketoacyl-CoA synthase [EC:2.3.1.199]	gi|460404306|ref|XP_004247624.1|//PREDICTED: 3-ketoacyl-CoA synthase 19-like [Solanum lycopersicum]
gene_12940	3587	0.2	0.34	0.765535	0.232704	NA	NA	NA	K17604//zinc finger SWIM domain-containing protein 3;K13963//serpin B	gi|698572872|ref|XP_009775261.1|//PREDICTED: protein FAR1-RELATED SEQUENCE 5-like [Nicotiana sylvestris]
gene_12940	3587	0.53	1.08	1.02697	0.00324596	NA	GO:0008270//zinc ion binding	NA	NA	gi|359476992|ref|XP_002263941.2|//PREDICTED: protein FAR1-RELATED SEQUENCE 5-like [Vitis vinifera];gi|147768753|emb|CAN71534.1|//hypothetical protein VITISV_018182 [Vitis vinifera]
gene_12940	3587	0.12	0.21	0.807355	0.267872	NA	NA	NA	K17604//zinc finger SWIM domain-containing protein 3;K13963//serpin B	gi|698572872|ref|XP_009775261.1|//PREDICTED: protein FAR1-RELATED SEQUENCE 5-like [Nicotiana sylvestris]
gene_13052	1673	0.01	0.05	2.32193	0.512534	GO:0016020//membrane	GO:0046872//metal ion binding;GO:0016491//oxidoreductase activity	NA	K00517;K13260//isoflavone 2'-hydroxylase [EC:1.14.13.89]	gi|697137741|ref|XP_009622945.1|//PREDICTED: isoflavone 2'-hydroxylase-like [Nicotiana tomentosiformis]
gene_13052	1673	0.6	1.1	0.874469	0.078249	NA	GO:0046872//metal ion binding;GO:0016705//oxidoreductase activity, acting on paired donors, with incorporation or reduction of molecular oxygen;GO:0004497//monooxygenase activity	NA	K00517//null	gi|225458751|ref|XP_002285061.1|//PREDICTED: isoflavone 2'-hydroxylase-like [Vitis vinifera]
gene_13052	1673	0.01	0.04	2	0.502432	GO:0016020//membrane	GO:0046872//metal ion binding;GO:0016491//oxidoreductase activity	NA	K13260//isoflavone 2'-hydroxylase [EC:1.14.13.89];K00517	gi|697137741|ref|XP_009622945.1|//PREDICTED: isoflavone 2'-hydroxylase-like [Nicotiana tomentosiformis]
gene_13081	270	0.01	0.42	5.39232	0.512534	NA	NA	NA	NA	NA
gene_13081	270	0.01	0.33	5.04439	0.50524	NA	NA	NA	NA	NA
gene_13081	270	0.01	0.3	4.90689	0.502432	NA	NA	NA	NA	NA
gene_13217	964	0.01	0.19	4.24793	0.259458	NA	NA	NA	NA	NA
gene_13217	964	0.08	0.9	3.49185	0.0036223	NA	NA	NA	NA	NA
gene_13217	964	0.21	0.54	1.36257	0.148358	NA	NA	NA	NA	NA
gene_13406	3499	0.01	0.05	2.32193	0.259458	NA	NA	NA	K00512//steroid 17alpha-monooxygenase / 17alpha-hydroxyprogesterone aldolase [EC:1.14.14.19 4.1.2.30]	gi|698425246|ref|XP_009785020.1|//PREDICTED: isoflavone 2'-hydroxylase-like isoform X2 [Nicotiana sylvestris]
gene_13406	3499	0.64	1.35	1.07682	0.000612032	NA	GO:0005488//binding;GO:0016491//oxidoreductase activity	NA	K00517//null	gi|85068600|gb|ABC69380.1|//CYP81C6v2 [Nicotiana tabacum]
gene_13406	3499	0.01	0.04	2	0.251826	NA	NA	NA	K00512//steroid 17alpha-monooxygenase / 17alpha-hydroxyprogesterone aldolase [EC:1.14.14.19 4.1.2.30]	gi|698425246|ref|XP_009785020.1|//PREDICTED: isoflavone 2'-hydroxylase-like isoform X2 [Nicotiana sylvestris]
gene_13453	664	1.33	2.86	1.10459	0.0286272	NA	NA	NA	K14009//B-cell receptor-associated protein 31	gi|698498773|ref|XP_009795272.1|//PREDICTED: uncharacterized protein LOC104241998 [Nicotiana sylvestris]
gene_13453	664	0.97	2.54	1.38877	0.0174217	NA	NA	NA	NA	gi|565350600|ref|XP_006342256.1|//PREDICTED: uncharacterized protein LOC102584894 [Solanum tuberosum]
gene_13453	664	1.13	2.04	0.852246	0.15348	NA	NA	NA	K14009//B-cell receptor-associated protein 31	gi|698498773|ref|XP_009795272.1|//PREDICTED: uncharacterized protein LOC104241998 [Nicotiana sylvestris]
gene_13476	2398	2.70	4.85	0.845025340023659	1.04314	NA	NA	NA	K05665//ATP-binding cassette, subfamily C (CFTR/MRP), member 1;K05666//ATP-binding cassette, subfamily C (CFTR/MRP), member 2	gi|698572185|ref|XP_009775081.1|//PREDICTED: ABC transporter C family member 12-like isoform X2 [Nicotiana sylvestris]
gene_13476	2398	2.93	4.42	0.593146	0.00382766	NA	NA	NA	K05666//ATP-binding cassette, subfamily C (CFTR/MRP), member 2;K05665//ATP-binding cassette, subfamily C (CFTR/MRP), member 1	gi|698572185|ref|XP_009775081.1|//PREDICTED: ABC transporter C family member 12-like isoform X2 [Nicotiana sylvestris]
gene_13476	2398	6.37	14.27	1.16362	6.32748e-23	GO:0009506//plasmodesma;GO:0016021//integral component of membrane;GO:0000325//plant-type vacuole	GO:0032440//2-alkenal reductase [NAD(P)] activity;GO:0005524//ATP binding;GO:0071992//phytochelatin transmembrane transporter activity;GO:0015446//arsenite-transmembrane transporting ATPase activity	GO:0071994//phytochelatin transmembrane transport;GO:0046685//response to arsenic-containing substance;GO:0015700//arsenite transport;GO:0006200//ATP catabolic process;GO:0006812//cation transport;GO:0055114//oxidation-reduction process	K05666//ATP-binding cassette, subfamily C (CFTR/MRP), member 2;K05658//ATP-binding cassette, subfamily B (MDR/TAP), member 1 [EC:3.6.3.44]	gi|565377032|ref|XP_006354994.1|//PREDICTED: ABC transporter C family member 12-like isoform X6 [Solanum tuberosum]
gene_13480	539	0.01	0.18	4.16993	0.512534	NA	NA	NA	NA	NA
gene_13480	539	0.01	0.91	6.50779	0.0162057	NA	NA	NA	NA	NA
gene_13480	539	0.01	0.13	3.70044	0.502432	NA	NA	NA	NA	NA
gene_13776	1572	1.23	3.64	1.56528	0.374	NA	NA	NA	K15340//DNA cross-link repair 1A protein	gi|698431304|ref|XP_009794231.1|//PREDICTED: uncharacterized protein LOC104241024 [Nicotiana sylvestris]
gene_13776	1572	1.14	2.06	0.853611	0.0208886	NA	NA	NA	K15340//DNA cross-link repair 1A protein	gi|565391630|ref|XP_006361524.1|//PREDICTED: uncharacterized protein LOC102596611 [Solanum tuberosum]
gene_13776	1572	2.08	3.28	0.657112	0.00979566	NA	NA	NA	K15340//DNA cross-link repair 1A protein	gi|698431304|ref|XP_009794231.1|//PREDICTED: uncharacterized protein LOC104241024 [Nicotiana sylvestris]
gene_13809	513	0.99	1.72	0.796908	0.325158	NA	NA	NA	NA	NA
gene_13809	513	0.01	1.28	7	0.00409388	NA	NA	NA	NA	NA
gene_13809	513	2.21	4.78	1.11296	0.00819918	NA	NA	NA	NA	NA
gene_13931	1162	0.01	0.08	3	0.512534	NA	NA	NA	NA	gi|698534807|ref|XP_009763983.1|//PREDICTED: uncharacterized protein LOC104215784 [Nicotiana sylvestris]
gene_13931	1162	0.27	0.8	1.56704	0.0515612	NA	NA	NA	NA	gi|565385709|ref|XP_006358711.1|//PREDICTED: uncharacterized protein LOC102592618 [Solanum tuberosum]
gene_13931	1162	0.01	0.11	3.45943	0.251826	NA	NA	NA	NA	gi|698534807|ref|XP_009763983.1|//PREDICTED: uncharacterized protein LOC104215784 [Nicotiana sylvestris]
gene_14006	215	0.01	1.71	7.41785	0.131345	NA	NA	NA	K01369//legumain [EC:3.4.22.34];K04498//E1A/CREB-binding protein [EC:2.3.1.48];K13457//disease resistance protein RPM1;K05658//ATP-binding cassette, subfamily B (MDR/TAP), member 1 [EC:3.6.3.44]	gi|108863072|gb|ABG22121.1|//polyprotein [Solanum melongena]
gene_14006	215	1.63	4.5	1.46505	0.0599746	NA	GO:0003677//DNA binding	GO:0015074//DNA integration;GO:0006310//DNA recombination	K04728//ataxia telangiectasia mutated family protein [EC:2.7.11.1];K05356//all-trans-nonaprenyl-diphosphate synthase [EC:2.5.1.84 2.5.1.85];K10760//adenylate isopentenyltransferase (cytokinin synthase)	gi|108863072|gb|ABG22121.1|//polyprotein [Solanum melongena]
gene_14006	215	0.81	1.29	0.671377	0.378042	NA	NA	NA	K04498//E1A/CREB-binding protein [EC:2.3.1.48];K05658//ATP-binding cassette, subfamily B (MDR/TAP), member 1 [EC:3.6.3.44];K01369//legumain [EC:3.4.22.34];K13457//disease resistance protein RPM1	gi|108863072|gb|ABG22121.1|//polyprotein [Solanum melongena]
gene_14012	1659	0.01	0.05	2.32193	0.512534	NA	NA	NA	K15378//solute carrier family 45, member 1/2/4	gi|553726709|dbj|BAO02526.1|//predicted sucrose transporter-like protein ortholog [Nicotiana alata]
gene_14012	1659	0.01	0.05	2.32193	0.50524	NA	NA	NA	K15378//solute carrier family 45, member 1/2/4	gi|553726709|dbj|BAO02526.1|//predicted sucrose transporter-like protein ortholog [Nicotiana alata]
gene_14012	1659	0.04	0.11	1.45943	0.378042	NA	NA	NA	K15378//solute carrier family 45, member 1/2/4	gi|553726709|dbj|BAO02526.1|//predicted sucrose transporter-like protein ortholog [Nicotiana alata]
gene_14023	496	0.21	0.4	0.929611	0.643798	NA	NA	NA	NA	NA
gene_14023	496	0.01	0.33	5.04439	0.25394	NA	NA	NA	NA	NA
gene_14023	496	0.14	0.57	2.02554	0.221034	NA	NA	NA	NA	NA
gene_14102	1015	0.01	0.09	3.16993	0.512534	NA	NA	NA	NA	gi|697165864|ref|XP_009591738.1|//PREDICTED: uncharacterized protein LOC104088721 isoform X1 [Nicotiana tomentosiformis]
gene_14102	1015	0.01	0.08	3	0.50524	NA	NA	NA	NA	NA
gene_14102	1015	0.01	0.13	3.70044	0.251826	NA	NA	NA	NA	gi|697165864|ref|XP_009591738.1|//PREDICTED: uncharacterized protein LOC104088721 isoform X1 [Nicotiana tomentosiformis]
gene_14136	1176	0.08	0.31	1.9542	0.230646	NA	NA	NA	NA	gi|723678005|ref|XP_010317272.1|//PREDICTED: F-box protein SKIP23-like [Solanum lycopersicum]
gene_14136	1176	0.01	0.29	4.85798	0.0641504	NA	NA	NA	NA	gi|460375637|ref|XP_004233611.1|//PREDICTED: F-box protein SKIP23-like [Solanum lycopersicum]
gene_14136	1176	0.08	0.33	2.04439	0.0713814	NA	NA	NA	NA	gi|723678005|ref|XP_010317272.1|//PREDICTED: F-box protein SKIP23-like [Solanum lycopersicum]
gene_14413	533	0.01	0.22	4.45943	0.512534	NA	NA	NA	K12178//COP9 signalosome complex subunit 4;K14442//ATP-dependent RNA helicase DHX36 [EC:3.6.4.13]	gi|697168858|ref|XP_009593323.1|//PREDICTED: tetratricopeptide repeat protein 7A-like [Nicotiana tomentosiformis]
gene_14413	533	0.37	0.91	1.29834	0.295976	GO:0005886//plasma membrane	NA	NA	NA	gi|565403575|ref|XP_006367232.1|//PREDICTED: tetratricopeptide repeat protein 7A-like isoform X2 [Solanum tuberosum]
gene_14413	533	0.22	1.17	2.41093	0.0219148	NA	NA	NA	K14442//ATP-dependent RNA helicase DHX36 [EC:3.6.4.13];K12178//COP9 signalosome complex subunit 4	gi|697168858|ref|XP_009593323.1|//PREDICTED: tetratricopeptide repeat protein 7A-like [Nicotiana tomentosiformis]
gene_14510	2226	0.08	0.16	1	0.473814	NA	NA	NA	K18999//RNA polymerase II C-terminal domain phosphatase-like 3/4 [EC:3.1.3.16]	gi|698526576|ref|XP_009760122.1|//PREDICTED: reticulon-like protein B21 [Nicotiana sylvestris]
gene_14510	2226	0.35	0.69	0.979241	0.0754088	NA	NA	NA	K12875//apoptotic chromatin condensation inducer in the nucleus;K03243//translation initiation factor 5B	gi|565366853|ref|XP_006350096.1|//PREDICTED: reticulon-like protein B21-like [Solanum tuberosum]
gene_14510	2226	0.06	0.11	0.874469	0.457118	NA	NA	NA	K18999//RNA polymerase II C-terminal domain phosphatase-like 3/4 [EC:3.1.3.16]	gi|698526576|ref|XP_009760122.1|//PREDICTED: reticulon-like protein B21 [Nicotiana sylvestris]
gene_14587	895	0.01	0.1	3.32193	0.512534	NA	NA	NA	NA	gi|698483392|ref|XP_009788564.1|//PREDICTED: uncharacterized protein LOC104236351 [Nicotiana sylvestris]
gene_14587	895	0.09	0.7	2.95936	0.02242	NA	NA	NA	NA	gi|460378373|ref|XP_004234947.1|//PREDICTED: uncharacterized protein LOC101252159 [Solanum lycopersicum]
gene_14587	895	0.01	0.29	4.85798	0.0632626	NA	NA	NA	NA	gi|698483392|ref|XP_009788564.1|//PREDICTED: uncharacterized protein LOC104236351 [Nicotiana sylvestris]
gene_14597	2899	0.01	0.21	4.39232	0.00862578	NA	NA	NA	NA	gi|698453839|ref|XP_009780040.1|//PREDICTED: uncharacterized protein LOC104229154 [Nicotiana sylvestris]
gene_14597	2899	0.01	0.52	5.70044	2.11692e-06	NA	NA	NA	NA	gi|113205363|gb|AAT66771.2|//Putative polyprotein, identical [Solanum demissum]
gene_14597	2899	0.01	0.13	3.70044	0.0158926	NA	NA	NA	NA	gi|698453839|ref|XP_009780040.1|//PREDICTED: uncharacterized protein LOC104229154 [Nicotiana sylvestris]
gene_14768	580	0.2	0.67	1.74416	0.230646	NA	NA	NA	NA	gi|698528535|ref|XP_009761100.1|//PREDICTED: interferon-induced guanylate-binding protein 1-like [Nicotiana sylvestris]
gene_14768	580	0.01	0.42	5.39232	0.127634	GO:0005730//nucleolus;GO:0009507//chloroplast	GO:0005525//GTP binding;GO:0003924//GTPase activity	GO:0000911//cytokinesis by cell plate formation;GO:0000226//microtubule cytoskeleton organization;GO:0006184//GTP catabolic process;GO:0006955//immune response	NA	gi|460374249|ref|XP_004232924.1|//PREDICTED: uncharacterized protein LOC101263779 [Solanum lycopersicum]
gene_14768	580	1.08	1.69	0.645992	0.313168	NA	NA	NA	NA	gi|698528535|ref|XP_009761100.1|//PREDICTED: interferon-induced guanylate-binding protein 1-like [Nicotiana sylvestris]
gene_14905	1037	0.01	0.09	3.16993	0.512534	NA	NA	NA	K12581//CCR4-NOT transcription complex subunit 7/8	gi|698511776|ref|XP_009800955.1|//PREDICTED: uncharacterized protein LOC104246773 [Nicotiana sylvestris]
gene_14905	1037	0.3	0.6	1	0.275142	NA	NA	NA	NA	gi|470112528|ref|XP_004292485.1|//PREDICTED: putative ribonuclease H protein At1g65750-like [Fragaria vesca subsp. vesca]
gene_14905	1037	0.01	0.19	4.24793	0.126219	NA	NA	NA	K12581//CCR4-NOT transcription complex subunit 7/8	gi|698511776|ref|XP_009800955.1|//PREDICTED: uncharacterized protein LOC104246773 [Nicotiana sylvestris]
gene_15002	2201	0.04	0.12	1.58496	0.390764	NA	NA	NA	K10955//intestinal mucin-2;K00430//peroxidase [EC:1.11.1.7];K15292//syntaxin-binding protein 1	gi|697125802|ref|XP_009616925.1|//PREDICTED: mucin-2-like [Nicotiana tomentosiformis]
gene_15002	2201	0.04	0.24	2.58496	0.0405556	NA	NA	NA	K03006//DNA-directed RNA polymerase II subunit RPB1 [EC:2.7.7.6]	gi|568839071|ref|XP_006473518.1|//PREDICTED: proline-rich receptor-like protein kinase PERK2-like [Citrus sinensis];gi|565348571|ref|XP_006341284.1|//PREDICTED: putative uncharacterized protein DDB_G0290521-like [Solanum tuberosum]
gene_15002	2201	0.01	0.23	4.52356	0.00399246	NA	NA	NA	K15292//syntaxin-binding protein 1;K10955//intestinal mucin-2;K00430//peroxidase [EC:1.11.1.7]	gi|697125802|ref|XP_009616925.1|//PREDICTED: mucin-2-like [Nicotiana tomentosiformis]
gene_15054	822	0.01	0.34	5.08746	0.131345	NA	NA	NA	NA	gi|697141819|ref|XP_009625024.1|//PREDICTED: uncharacterized protein LOC104115982 isoform X1 [Nicotiana tomentosiformis]
gene_15054	822	0.01	0.1	3.32193	0.50524	NA	NA	NA	NA	gi|565382493|ref|XP_006357572.1|//PREDICTED: uncharacterized protein LOC102599307 [Solanum tuberosum]
gene_15054	822	0.16	0.48	1.58496	0.292262	NA	NA	NA	NA	gi|697141819|ref|XP_009625024.1|//PREDICTED: uncharacterized protein LOC104115982 isoform X1 [Nicotiana tomentosiformis]
gene_15281	1045	0.01	0.09	3.16993	0.512534	NA	NA	NA	NA	NA
gene_15281	1045	0.01	0.15	3.90689	0.25394	NA	NA	NA	NA	NA
gene_15281	1045	0.13	0.37	1.50901	0.18209	NA	NA	NA	NA	NA
gene_15332	1085	0.25	0.5	1	0.963484	NA	NA	NA	K16302//metal transporter CNNM;K15449//tRNA wybutosine-synthesizing protein 1 [EC:4.1.3.44]	gi|697166175|ref|XP_009591906.1|//PREDICTED: probable methyltransferase PMT2 [Nicotiana tomentosiformis]
gene_15332	1085	0.07	0.22	1.65208	0.381566	GO:0005768//endosome;GO:0005802//trans-Golgi network	GO:0008168//methyltransferase activity	GO:0032259//methylation	NA	gi|565376586|ref|XP_006354784.1|//PREDICTED: probable methyltransferase PMT2-like [Solanum tuberosum]
gene_15332	1286	0.16	0.3	0.906891	0.992878	NA	NA	NA	K16302//metal transporter CNNM;K15449//tRNA wybutosine-synthesizing protein 1 [EC:4.1.3.44]	gi|697166175|ref|XP_009591906.1|//PREDICTED: probable methyltransferase PMT2 [Nicotiana tomentosiformis];gi|565376586|ref|XP_006354784.1|//PREDICTED: probable methyltransferase PMT2-like [Solanum tuberosum]
gene_15460	955	0.1	0.19	0.925999	0.643798	NA	NA	NA	NA	gi|697145508|ref|XP_009626892.1|//PREDICTED: expansin-like B1 [Nicotiana tomentosiformis]
gene_15460	955	0.08	4.6	5.84549	5.48252e-16	GO:0005576//extracellular region	NA	GO:0009826//unidimensional cell growth;GO:0009828//plant-type cell wall loosening	NA	gi|460392759|ref|XP_004241981.1|//PREDICTED: expansin-like B1-like [Solanum lycopersicum]
gene_15460	955	0.07	0.21	1.58496	0.378042	NA	NA	NA	NA	gi|697145508|ref|XP_009626892.1|//PREDICTED: expansin-like B1 [Nicotiana tomentosiformis]
gene_15476	1274	0.01	0.5	5.64386	0.00862578	NA	NA	NA	K15631//molybdenum cofactor sulfurtransferase [EC:2.8.1.9]	gi|698556173|ref|XP_009770696.1|//PREDICTED: mitochondrial amidoxime reducing component 2-like [Nicotiana sylvestris];gi|565371995|ref|XP_006352585.1|//PREDICTED: uncharacterized protein LOC102588593 [Solanum tuberosum]
gene_15476	1248	1.66	2.88	0.794886	0.0209668	GO:0009507//chloroplast	GO:0008265//Mo-molybdopterin cofactor sulfurase activity;GO:0030151//molybdenum ion binding;GO:0030170//pyridoxal phosphate binding	GO:0008152//metabolic process	K15631//molybdenum cofactor sulfurtransferase [EC:2.8.1.9]	gi|565346034|ref|XP_006340075.1|//PREDICTED: MOSC domain-containing protein 2, mitochondrial-like isoform X1 [Solanum tuberosum];gi|565371995|ref|XP_006352585.1|//PREDICTED: uncharacterized protein LOC102588593 [Solanum tuberosum]
gene_15476	1274	0.21	0.47	1.16227	0.182551	NA	NA	NA	K15631//molybdenum cofactor sulfurtransferase [EC:2.8.1.9]	gi|565371995|ref|XP_006352585.1|//PREDICTED: uncharacterized protein LOC102588593 [Solanum tuberosum];gi|698556173|ref|XP_009770696.1|//PREDICTED: mitochondrial amidoxime reducing component 2-like [Nicotiana sylvestris]
gene_155	1130	0.01	0.08	3	0.512534	NA	NA	NA	NA	gi|698476022|ref|XP_009785363.1|//PREDICTED: uncharacterized protein LOC104233638 [Nicotiana sylvestris]
gene_155	1130	0.21	1.45	2.78759	0.000173047	NA	NA	NA	NA	gi|565362763|ref|XP_006348114.1|//PREDICTED: uncharacterized protein LOC102595538 [Solanum tuberosum]
gene_155	1130	0.01	0.06	2.58496	0.502432	NA	NA	NA	NA	gi|698476022|ref|XP_009785363.1|//PREDICTED: uncharacterized protein LOC104233638 [Nicotiana sylvestris]
gene_15544	1401	0.79	3.52	2.15565	0.0108	NA	NA	NA	K03327//multidrug resistance protein, MATE family	gi|661883008|emb|CDP13216.1|//unnamed protein product [Coffea canephora]
gene_15544	1401	0.89	3.69	2.05174	1.12308e-08	GO:0016021//integral component of membrane	GO:0015238//drug transmembrane transporter activity;GO:0015297//antiporter activity	GO:0006855//drug transmembrane transport	K03327//multidrug resistance protein, MATE family	gi|565373084|ref|XP_006353110.1|//PREDICTED: protein TRANSPARENT TESTA 12-like [Solanum tuberosum]
gene_15544	1401	0.87	4.75	2.44884	1.61e-15	NA	NA	NA	K03327//multidrug resistance protein, MATE family	gi|661883008|emb|CDP13216.1|//unnamed protein product [Coffea canephora]
gene_15584	790	0.01	0.24	4.58496	0.259458	NA	NA	NA	K03231//elongation factor 1-alpha	gi|697094310|ref|XP_009605667.1|//PREDICTED: uncharacterized protein LOC104100193 [Nicotiana tomentosiformis]
gene_15584	790	0.01	0.5	5.64386	0.0322428	NA	NA	GO:0009987//cellular process	K13338//peroxin-1;K04728//ataxia telangiectasia mutated family protein [EC:2.7.11.1]	gi|565391307|ref|XP_006361364.1|//PREDICTED: uncharacterized protein LOC102596609 [Solanum tuberosum]
gene_15584	790	0.08	0.17	1.08746	0.628648	NA	NA	NA	K03231//elongation factor 1-alpha	gi|697094310|ref|XP_009605667.1|//PREDICTED: uncharacterized protein LOC104100193 [Nicotiana tomentosiformis]
gene_15645	802	0.14	0.23	0.716207	0.643798	NA	GO:0046872//metal ion binding	GO:0030001//metal ion transport	NA	gi|971577359|ref|XP_015158429.1|//PREDICTED: uncharacterized protein LOC102601342 [Solanum tuberosum]
gene_15645	677	1.01	3.31	1.71248	0.00374534	NA	NA	NA	NA	gi|225455908|ref|XP_002276388.1|//PREDICTED: uncharacterized protein LOC100245724 [Vitis vinifera]
gene_15645	685	0.08	0.3	1.90689	0.378042	NA	GO:0046872//metal ion binding	GO:0030001//metal ion transport	NA	gi|971577359|ref|XP_015158429.1|//PREDICTED: uncharacterized protein LOC102601342 [Solanum tuberosum]
gene_15657	568	1	2.04	1.02857	0.562578	NA	NA	NA	K14416//elongation factor 1 alpha-like protein	gi|698424924|ref|XP_009784539.1|//PREDICTED: vacuolar protein-sorting-associated protein 36-like isoform X1 [Nicotiana sylvestris]
gene_15657	496	1.49	3.31	1.15152	0.532152	NA	GO:0005488//binding	NA	K14416//elongation factor 1 alpha-like protein	gi|565374515|ref|XP_006353808.1|//PREDICTED: HBS1-like protein-like isoform X1 [Solanum tuberosum]
gene_15657	671	1.09	2.32	1.0898	0.147452	NA	NA	NA	K14416//elongation factor 1 alpha-like protein	gi|698424924|ref|XP_009784539.1|//PREDICTED: vacuolar protein-sorting-associated protein 36-like isoform X1 [Nicotiana sylvestris]
gene_15669	989	0.1	0.19	0.925999	0.643798	NA	NA	NA	K15472//premnaspirodiene oxygenase [EC:1.14.13.121]	gi|698419476|ref|XP_009793271.1|//PREDICTED: premnaspirodiene oxygenase-like [Nicotiana sylvestris]
gene_15669	989	0.24	0.63	1.39232	0.151115	NA	NA	NA	NA	gi|5713172|gb|AAD47832.1|//cytochrome P450 [Nicotiana tabacum]
gene_15669	989	0.07	0.13	0.893085	0.628648	NA	NA	NA	K15472//premnaspirodiene oxygenase [EC:1.14.13.121]	gi|698419476|ref|XP_009793271.1|//PREDICTED: premnaspirodiene oxygenase-like [Nicotiana sylvestris]
gene_1567	1832	0.05	0.1	1	0.643798	NA	NA	NA	K01611//S-adenosylmethionine decarboxylase [EC:4.1.1.50]	gi|697128604|ref|XP_009618361.1|//PREDICTED: S-adenosylmethionine decarboxylase proenzyme-like [Nicotiana tomentosiformis]
gene_1567	1832	0.25	0.42	0.748461	0.343276	NA	GO:0016831//carboxy-lyase activity	GO:0006596//polyamine biosynthetic process	K01611//S-adenosylmethionine decarboxylase [EC:4.1.1.50]	gi|449453942|ref|XP_004144715.1|//PREDICTED: S-adenosylmethionine decarboxylase proenzyme-like [Cucumis sativus]
gene_1567	1832	0.07	0.28	2	0.0666122	NA	NA	NA	K01611//S-adenosylmethionine decarboxylase [EC:4.1.1.50]	gi|697128604|ref|XP_009618361.1|//PREDICTED: S-adenosylmethionine decarboxylase proenzyme-like [Nicotiana tomentosiformis]
gene_15689	1316	3.8	19.99	2.39521	1.38e-33	NA	NA	NA	K00434//L-ascorbate peroxidase [EC:1.11.1.11]	gi|698434358|ref|XP_009798830.1|//PREDICTED: L-ascorbate peroxidase 2, cytosolic [Nicotiana sylvestris]
gene_15689	1316	13.48	318.13	4.56072	0	NA	GO:0020037//heme binding;GO:0004601//peroxidase activity	GO:0006979//response to oxidative stress;GO:0055114//oxidation-reduction process	K00434//L-ascorbate peroxidase [EC:1.11.1.11]	gi|460402400|ref|XP_004246700.1|//PREDICTED: L-ascorbate peroxidase 2, cytosolic-like [Solanum lycopersicum]
gene_15689	1316	3.34	6	0.845114	7.43e-05	NA	NA	NA	K00434//L-ascorbate peroxidase [EC:1.11.1.11]	gi|698434358|ref|XP_009798830.1|//PREDICTED: L-ascorbate peroxidase 2, cytosolic [Nicotiana sylvestris]
gene_15736	1517	0.79	1.32	0.740613	0.152867	NA	NA	NA	K20241//WD repeat-containing protein 44	gi|698445202|ref|XP_009767447.1|//PREDICTED: uncharacterized protein LOC104218607 [Nicotiana sylvestris]
gene_15736	1517	1.48	2.64	0.834941	0.00836086	NA	NA	NA	NA	gi|460397308|ref|XP_004244209.1|//PREDICTED: WD repeat-containing protein 44-like isoform 1 [Solanum lycopersicum]
gene_15736	1517	0.85	1.8	1.08246	0.00335548	NA	NA	NA	K20241//WD repeat-containing protein 44	gi|698445202|ref|XP_009767447.1|//PREDICTED: uncharacterized protein LOC104218607 [Nicotiana sylvestris]
gene_1585	371	0.01	0.28	4.80735	0.512534	NA	NA	NA	K00620//glutamate N-acetyltransferase / amino-acid N-acetyltransferase [EC:2.3.1.35 2.3.1.1];K03243//translation initiation factor 5B;K18195//rhamnogalacturonan endolyase [EC:4.2.2.23];K11000//callose synthase [EC:2.4.1.-];K18577//mannosylglycoprotein endo-beta-mannosidase [EC:3.2.1.152]	gi|697111315|ref|XP_009609531.1|//PREDICTED: uncharacterized protein LOC104103336, partial [Nicotiana tomentosiformis]
gene_1585	371	0.23	1.15	2.32193	0.128466	NA	NA	NA	K13217//pre-mRNA-processing factor 39;K14321//nucleoporin-like protein 2	gi|147822732|emb|CAN70538.1|//hypothetical protein VITISV_040070 [Vitis vinifera]
gene_1585	371	0.2	0.4	1	0.628648	NA	NA	NA	K18577//mannosylglycoprotein endo-beta-mannosidase [EC:3.2.1.152];K00620//glutamate N-acetyltransferase / amino-acid N-acetyltransferase [EC:2.3.1.35 2.3.1.1];K03243//translation initiation factor 5B;K18195//rhamnogalacturonan endolyase [EC:4.2.2.23];K11000//callose synthase [EC:2.4.1.-]	gi|697111315|ref|XP_009609531.1|//PREDICTED: uncharacterized protein LOC104103336, partial [Nicotiana tomentosiformis]
gene_15868	816	0.01	0.11	3.45943	0.512534	GO:0009536//plastid	GO:0033854//glutamate-prephenate aminotransferase activity;GO:0033853//aspartate-prephenate aminotransferase activity;GO:0042802//identical protein binding;GO:0004069//L-aspartate:2-oxoglutarate aminotransferase activity;GO:0030170//pyridoxal phosphate binding	GO:0008652//cellular amino acid biosynthetic process;GO:0009095//aromatic amino acid family biosynthetic process, prephenate pathway	K15849//bifunctional aspartate aminotransferase and glutamate/aspartate-prephenate aminotransferase [EC:2.6.1.1 2.6.1.78 2.6.1.79]	gi|698576204|ref|XP_009776150.1|//PREDICTED: bifunctional aspartate aminotransferase and glutamate/aspartate-prephenate aminotransferase [Nicotiana sylvestris]
gene_15868	816	0.49	0.87	0.828234	0.311438	GO:0009570//chloroplast stroma	GO:0033854//glutamate-prephenate aminotransferase activity;GO:0033853//aspartate-prephenate aminotransferase activity;GO:0042802//identical protein binding;GO:0004069//L-aspartate:2-oxoglutarate aminotransferase activity;GO:0030170//pyridoxal phosphate binding	GO:0009793//embryo development ending in seed dormancy;GO:0009095//aromatic amino acid family biosynthetic process, prephenate pathway	NA	gi|350540010|ref|NP_001234609.1|//prephenate aminotransferase [Solanum lycopersicum]
gene_15868	816	0.01	0.08	3	0.502432	GO:0009536//plastid	GO:0033854//glutamate-prephenate aminotransferase activity;GO:0033853//aspartate-prephenate aminotransferase activity;GO:0042802//identical protein binding;GO:0030170//pyridoxal phosphate binding;GO:0004069//L-aspartate:2-oxoglutarate aminotransferase activity	GO:0009095//aromatic amino acid family biosynthetic process, prephenate pathway;GO:0008652//cellular amino acid biosynthetic process	K15849//bifunctional aspartate aminotransferase and glutamate/aspartate-prephenate aminotransferase [EC:2.6.1.1 2.6.1.78 2.6.1.79]	gi|698576204|ref|XP_009776150.1|//PREDICTED: bifunctional aspartate aminotransferase and glutamate/aspartate-prephenate aminotransferase [Nicotiana sylvestris]
gene_15962	813	0.62	2.19	1.82059	0.00493862	NA	NA	NA	NA	gi|698496764|ref|XP_009794404.1|//PREDICTED: uncharacterized protein LOC104241185 [Nicotiana sylvestris]
gene_15962	813	0.01	0.1	3.32193	0.50524	NA	NA	NA	NA	NA
gene_15962	813	5.11	12.57	1.29859	4.05e-10	NA	NA	NA	NA	gi|698496764|ref|XP_009794404.1|//PREDICTED: uncharacterized protein LOC104241185 [Nicotiana sylvestris]
gene_15995	598	0.17	0.48	1.4975	0.390764	NA	NA	NA	NA	gi|697180841|ref|XP_009599404.1|//PREDICTED: fruit protein pKIWI501-like [Nicotiana tomentosiformis]
gene_15995	598	7.09	24.88	1.81113	2.25086e-18	NA	NA	NA	NA	NA
gene_15995	598	0.46	0.92	1	0.27068	NA	NA	NA	NA	gi|697180841|ref|XP_009599404.1|//PREDICTED: fruit protein pKIWI501-like [Nicotiana tomentosiformis]
gene_16075	206	0.01	1.21	6.91886	0.259458	GO:0009535//chloroplast thylakoid membrane;GO:0016021//integral component of membrane;GO:0009522//photosystem I	GO:0000287//magnesium ion binding;GO:0009055//electron carrier activity;GO:0051539//4 iron, 4 sulfur cluster binding;GO:0016168//chlorophyll binding;GO:0016491//oxidoreductase activity	GO:0055114//oxidation-reduction process;GO:0018298//protein-chromophore linkage;GO:0015979//photosynthesis	K02690//photosystem I P700 chlorophyll a apoprotein A2	gi|725797333|ref|YP_009106975.1|//photosystem I P700 apoprotein A2 (chloroplast) [Sapindus mukorossi]
gene_16075	206	0.01	0.46	5.52356	0.50524	GO:0009535//chloroplast thylakoid membrane;GO:0016021//integral component of membrane;GO:0009522//photosystem I	GO:0009055//electron carrier activity;GO:0000287//magnesium ion binding;GO:0051539//4 iron, 4 sulfur cluster binding;GO:0016168//chlorophyll binding;GO:0016491//oxidoreductase activity	GO:0055114//oxidation-reduction process;GO:0018298//protein-chromophore linkage;GO:0015979//photosynthesis	K02690//photosystem I P700 chlorophyll a apoprotein A2	gi|511369822|gb|AGN73979.1|//photosystem I P700 apoprotein A2 (chloroplast) (chloroplast) [Aconitum barbatum var. puberulum]
gene_16075	206	0.44	2.59	2.55738	0.0713814	GO:0009522//photosystem I;GO:0009535//chloroplast thylakoid membrane;GO:0016021//integral component of membrane	GO:0016491//oxidoreductase activity;GO:0051539//4 iron, 4 sulfur cluster binding;GO:0016168//chlorophyll binding;GO:0009055//electron carrier activity;GO:0000287//magnesium ion binding	GO:0018298//protein-chromophore linkage;GO:0015979//photosynthesis;GO:0055114//oxidation-reduction process	K02690//photosystem I P700 chlorophyll a apoprotein A2	gi|725797333|ref|YP_009106975.1|//photosystem I P700 apoprotein A2 (chloroplast) [Sapindus mukorossi]
gene_16132	1063	0.01	0.26	4.70044	0.131345	NA	NA	NA	K13447//respiratory burst oxidase [EC:1.6.3.- 1.11.1.-]	gi|697100062|ref|XP_009589295.1|//PREDICTED: ferric reduction oxidase 6-like isoform X2 [Nicotiana tomentosiformis];gi|697100060|ref|XP_009589290.1|//PREDICTED: ferric reduction oxidase 6-like isoform X1 [Nicotiana tomentosiformis]
gene_16132	2582	5.84	49.25	3.07608	9.28058e-237	GO:0016020//membrane;GO:0016021//integral component of membrane	GO:0016174//NAD(P)H oxidase activity;GO:0000293//ferric-chelate reductase activity;GO:0016491//oxidoreductase activity	GO:0009767//photosynthetic electron transport chain;GO:0009416//response to light stimulus;GO:0055114//oxidation-reduction process	K13447//respiratory burst oxidase [EC:1.6.3.- 1.11.1.-]	gi|565385167|ref|XP_006358487.1|//PREDICTED: ferric reduction oxidase 6-like [Solanum tuberosum]
gene_16132	1063	0.03	0.06	1	0.996358	NA	NA	NA	K13447//respiratory burst oxidase [EC:1.6.3.- 1.11.1.-]	gi|697100062|ref|XP_009589295.1|//PREDICTED: ferric reduction oxidase 6-like isoform X2 [Nicotiana tomentosiformis];gi|697100060|ref|XP_009589290.1|//PREDICTED: ferric reduction oxidase 6-like isoform X1 [Nicotiana tomentosiformis]
gene_16149	388	0.01	0.27	4.75489	0.512534	NA	NA	NA	NA	NA
gene_16149	388	0.01	0.44	5.45943	0.25394	NA	NA	NA	NA	NA
gene_16149	388	0.19	0.38	1	0.628648	NA	NA	NA	NA	NA
gene_1619	947	1	2.14	1.09761	0.0417356	NA	NA	NA	NA	NA
gene_1619	947	0.5	1.33	1.41143	0.0368846	NA	NA	NA	NA	NA
gene_1619	947	1.05	2.15	1.03395	0.0194702	NA	NA	NA	NA	NA
gene_16230	1294	0.43	0.84	0.966053	0.184462	NA	GO:0046872//metal ion binding;GO:0051213//dioxygenase activity	GO:0055114//oxidation-reduction process	K05278//flavonol synthase [EC:1.14.11.23];K05277//leucoanthocyanidin dioxygenase [EC:1.14.11.19]	gi|698561050|ref|XP_009772022.1|//PREDICTED: protein SRG1-like [Nicotiana sylvestris];gi|460374409|ref|XP_004233003.1|//PREDICTED: protein SRG1-like [Solanum lycopersicum]
gene_16230	1269	7.05	11.62	0.720915	1.01219e-05	NA	GO:0016706//oxidoreductase activity, acting on paired donors, with incorporation or reduction of molecular oxygen, 2-oxoglutarate as one donor, and incorporation of one atom each of oxygen into both donors;GO:0045431//flavonol synthase activity	GO:0051555//flavonol biosynthetic process;GO:0055114//oxidation-reduction process;GO:0044710//single-organism metabolic process	K05278//flavonol synthase [EC:1.14.11.23];K05277//leucoanthocyanidin dioxygenase [EC:1.14.11.19];K06892//feruloyl-CoA ortho-hydroxylase [EC:1.14.11.-]	gi|460374409|ref|XP_004233003.1|//PREDICTED: protein SRG1-like [Solanum lycopersicum]
gene_16230	1284	1.1	2.65	1.26849	0.000339174	NA	GO:0051213//dioxygenase activity;GO:0046872//metal ion binding	GO:0055114//oxidation-reduction process	K05278//flavonol synthase [EC:1.14.11.23];K05277//leucoanthocyanidin dioxygenase [EC:1.14.11.19]	gi|460374409|ref|XP_004233003.1|//PREDICTED: protein SRG1-like [Solanum lycopersicum];gi|698561050|ref|XP_009772022.1|//PREDICTED: protein SRG1-like [Nicotiana sylvestris]
gene_16293	3317	0.03	0.21	2.80735	0.0237716	NA	NA	NA	K01369//legumain [EC:3.4.22.34];K01188//beta-glucosidase [EC:3.2.1.21];K00799//glutathione S-transferase [EC:2.5.1.18];K05658//ATP-binding cassette, subfamily B (MDR/TAP), member 1 [EC:3.6.3.44];K09527//DnaJ homolog subfamily C member 7	gi|698481554|ref|XP_009787759.1|//PREDICTED: uncharacterized protein LOC104235647 [Nicotiana sylvestris]
gene_16293	3317	0.09	0.14	0.63743	0.56068	NA	GO:0003677//DNA binding	GO:0006310//DNA recombination	NA	gi|53370655|gb|AAU89150.1|//integrase core domain containing protein [Oryza sativa Japonica Group]
gene_16293	3317	0.08	0.15	0.906891	0.27068	NA	NA	NA	K01369//legumain [EC:3.4.22.34];K01188//beta-glucosidase [EC:3.2.1.21];K00799//glutathione S-transferase [EC:2.5.1.18];K09527//DnaJ homolog subfamily C member 7;K05658//ATP-binding cassette, subfamily B (MDR/TAP), member 1 [EC:3.6.3.44]	gi|698481554|ref|XP_009787759.1|//PREDICTED: uncharacterized protein LOC104235647 [Nicotiana sylvestris]
gene_16337	481	0.01	0.62	5.9542	0.131345	NA	NA	NA	NA	NA
gene_16337	481	0.01	0.34	5.08746	0.25394	NA	NA	NA	NA	NA
gene_16337	481	0.01	0.29	4.85798	0.251826	NA	NA	NA	NA	NA
gene_16351	937	0.2	0.59	1.56071	0.192257	NA	NA	NA	NA	gi|698469298|ref|XP_009783549.1|//PREDICTED: uncharacterized protein LOC104232135 [Nicotiana sylvestris]
gene_16351	937	0.01	0.17	4.08746	0.25394	NA	NA	NA	NA	gi|565391307|ref|XP_006361364.1|//PREDICTED: uncharacterized protein LOC102596609 [Solanum tuberosum]
gene_16351	937	0.07	0.14	1	0.628648	NA	NA	NA	NA	gi|698469298|ref|XP_009783549.1|//PREDICTED: uncharacterized protein LOC104232135 [Nicotiana sylvestris]
gene_16448	632	0.01	0.76	6.24793	0.0336594	NA	NA	NA	NA	NA
gene_16448	632	0.01	0.25	4.64386	0.25394	NA	NA	NA	NA	NA
gene_16448	632	0.22	0.54	1.29546	0.292262	NA	NA	NA	NA	NA
gene_1656	602	0.01	0.43	5.42626	0.259458	NA	NA	NA	NA	NA
gene_1656	602	0.01	0.27	4.75489	0.25394	NA	NA	NA	NA	NA
gene_1656	602	0.01	0.23	4.52356	0.251826	NA	NA	NA	NA	NA
gene_16561	1623	0.11	0.33	1.58496	0.192257	NA	NA	NA	NA	gi|697129388|ref|XP_009618752.1|//PREDICTED: germacrene A synthase 2-like [Nicotiana tomentosiformis]
gene_16561	1623	0.01	0.28	4.80735	0.0162057	NA	NA	NA	NA	NA
gene_16561	1623	0.16	0.27	0.754888	0.392408	NA	NA	NA	NA	gi|697129388|ref|XP_009618752.1|//PREDICTED: germacrene A synthase 2-like [Nicotiana tomentosiformis]
gene_16684	2208	0.04	0.08	1	0.643798	NA	NA	NA	NA	NA
gene_16684	516	0.01	0.32	5	0.25394	NA	NA	NA	NA	NA
gene_16684	809	0.06	0.16	1.41504	0.995446	NA	NA	NA	NA	NA
gene_16734	590	0.01	0.16	4	0.987544	NA	NA	NA	NA	NA
gene_16734	590	0.03	1.78	5.89077	0.000261258	NA	NA	NA	NA	NA
gene_16734	590	0.24	0.58	1.27302	0.292262	NA	NA	NA	NA	NA
gene_16810	1045	1.53	2.62	0.776035	0.0720882	NA	NA	NA	K01711//GDPmannose 4,6-dehydratase [EC:4.2.1.47]	gi|698485686|ref|XP_009789613.1|//PREDICTED: GDP-mannose 4,6 dehydratase 1 [Nicotiana sylvestris]
gene_16810	1045	0.08	0.22	1.45943	0.381566	GO:0005622//intracellular	GO:0008446//GDP-mannose 4,6-dehydratase activity;GO:0050662//coenzyme binding	GO:0019673//GDP-mannose metabolic process	K01711//GDPmannose 4,6-dehydratase [EC:4.2.1.47]	gi|565347412|ref|XP_006340721.1|//PREDICTED: GDP-mannose 4,6 dehydratase 1-like [Solanum tuberosum]
gene_16810	1045	2.07	4.74	1.19526	3.68e-05	NA	NA	NA	K01711//GDPmannose 4,6-dehydratase [EC:4.2.1.47]	gi|698485686|ref|XP_009789613.1|//PREDICTED: GDP-mannose 4,6 dehydratase 1 [Nicotiana sylvestris]
gene_16864	794	0.01	0.82	6.35755	0.00862578	NA	NA	NA	NA	NA
gene_16864	794	0.91	1.7	0.901596	0.128786	NA	NA	NA	NA	NA
gene_16864	794	0.01	0.17	4.08746	0.251826	NA	NA	NA	NA	NA
gene_16904	983	0.01	0.19	4.24793	0.259458	NA	NA	NA	NA	NA
gene_16904	983	0.01	0.16	4	0.25394	NA	NA	NA	NA	NA
gene_16904	983	0.07	0.2	1.51457	0.378042	NA	NA	NA	NA	NA
gene_16908	1538	0.01	0.06	2.58496	0.512534	NA	NA	NA	K08286//protein-serine/threonine kinase [EC:2.7.11.-]	gi|697094325|ref|XP_009605750.1|//PREDICTED: serine/threonine-protein kinase D6PK-like [Nicotiana tomentosiformis]
gene_16908	1754	0.05	0.39	2.96347	0.012292	GO:0005634//nucleus;GO:0009925//basal plasma membrane	GO:0005524//ATP binding;GO:0005515//protein binding;GO:0004674//protein serine/threonine kinase activity	GO:0043069//negative regulation of programmed cell death;GO:0006468//protein phosphorylation;GO:0010540//basipetal auxin transport	K08286//protein-serine/threonine kinase [EC:2.7.11.-];K08282//non-specific serine/threonine protein kinase [EC:2.7.11.1]	gi|565343551|ref|XP_006338894.1|//PREDICTED: protein kinase PVPK-1-like [Solanum tuberosum]
gene_16908	1538	0.01	0.04	2	0.502432	NA	NA	NA	K08286//protein-serine/threonine kinase [EC:2.7.11.-]	gi|697094325|ref|XP_009605750.1|//PREDICTED: serine/threonine-protein kinase D6PK-like [Nicotiana tomentosiformis]
gene_16933	1074	0.01	0.1	3.32193	0.512534	GO:0009535//chloroplast thylakoid membrane;GO:0016021//integral component of membrane;GO:0009522//photosystem I	GO:0046872//metal ion binding;GO:0016168//chlorophyll binding	GO:0009765//photosynthesis, light harvesting;GO:0018298//protein-chromophore linkage	K08912//light-harvesting complex II chlorophyll a/b binding protein 1	gi|971565891|ref|XP_006356078.2|//PREDICTED: chlorophyll a-b binding protein 3C, chloroplastic-like [Solanum tuberosum]
gene_16933	1074	216.81	448.19	1.04768	5.11616e-246	GO:0009535//chloroplast thylakoid membrane;GO:0009523//photosystem II;GO:0016021//integral component of membrane;GO:0009522//photosystem I	GO:0046872//metal ion binding;GO:0016168//chlorophyll binding	GO:0009765//photosynthesis, light harvesting;GO:0018298//protein-chromophore linkage	K08912//light-harvesting complex II chlorophyll a/b binding protein 1	gi|3036949|dbj|BAA25393.1|//light harvesting chlorophyll a/b-binding protein [Nicotiana sylvestris]
gene_16933	1074	0.01	0.12	3.58496	0.251826	GO:0009522//photosystem I;GO:0009535//chloroplast thylakoid membrane;GO:0016021//integral component of membrane	GO:0016168//chlorophyll binding;GO:0046872//metal ion binding	GO:0009765//photosynthesis, light harvesting;GO:0018298//protein-chromophore linkage	K08912//light-harvesting complex II chlorophyll a/b binding protein 1	gi|971565891|ref|XP_006356078.2|//PREDICTED: chlorophyll a-b binding protein 3C, chloroplastic-like [Solanum tuberosum]
gene_17010	302	0.38	2.18	2.52026	0.075934	NA	NA	NA	NA	NA
gene_17010	302	0.29	1.16	2	0.223688	NA	NA	NA	NA	NA
gene_17010	302	0.79	3.1	1.97234	0.0218162	NA	NA	NA	NA	NA
gene_17119	399	0.13	0.51	1.97199	0.643798	NA	NA	NA	K01206//alpha-L-fucosidase [EC:3.2.1.51]	gi|698545567|ref|XP_009767430.1|//PREDICTED: GDSL esterase/lipase At5g03980-like isoform X3 [Nicotiana sylvestris];gi|698545561|ref|XP_009767428.1|//PREDICTED: acetylajmalan esterase-like isoform X1 [Nicotiana sylvestris]
gene_17119	399	0.01	0.62	5.9542	0.25394	NA	GO:0016787//hydrolase activity	NA	K00514//zeta-carotene desaturase [EC:1.3.5.6];K01206//alpha-L-fucosidase [EC:3.2.1.51]	gi|565355474|ref|XP_006344611.1|//PREDICTED: acetylajmalan esterase-like [Solanum tuberosum]
gene_17119	400	0.01	0.18	4.16993	0.502432	NA	NA	NA	K01206//alpha-L-fucosidase [EC:3.2.1.51]	gi|698545561|ref|XP_009767428.1|//PREDICTED: acetylajmalan esterase-like isoform X1 [Nicotiana sylvestris];gi|698545567|ref|XP_009767430.1|//PREDICTED: GDSL esterase/lipase At5g03980-like isoform X3 [Nicotiana sylvestris]
gene_1721	1179	0.08	0.54	2.75489	0.0426992	NA	GO:0004568//chitinase activity	GO:0006032//chitin catabolic process;GO:0005975//carbohydrate metabolic process	K01183//chitinase [EC:3.2.1.14]	gi|697141691|ref|XP_009624962.1|//PREDICTED: chitotriosidase-1-like [Nicotiana tomentosiformis]
gene_1721	1179	28.91	65.36	1.17684	2.93572e-49	GO:0005618//cell wall	GO:0035885//exochitinase activity;GO:0008843//endochitinase activity	GO:0006032//chitin catabolic process;GO:0009651//response to salt stress;GO:0009753//response to jasmonic acid;GO:0009737//response to abscisic acid	K01183//chitinase [EC:3.2.1.14]	gi|467689|emb|CAA55128.1|//chitinase/lysozyme [Nicotiana tabacum]
gene_1721	1179	0.42	0.77	0.874469	0.136788	NA	GO:0004568//chitinase activity	GO:0006032//chitin catabolic process;GO:0005975//carbohydrate metabolic process	K01183//chitinase [EC:3.2.1.14]	gi|697141691|ref|XP_009624962.1|//PREDICTED: chitotriosidase-1-like [Nicotiana tomentosiformis]
gene_17234	3505	0.03	0.07	1.22239	0.390764	NA	NA	NA	K07305//peptide-methionine (R)-S-oxide reductase [EC:1.8.4.12];K03549//KUP system potassium uptake protein;K14794//ribosomal RNA-processing protein 12;K17982//geranyllinalool synthase [EC:4.2.3.144];K13420//LRR receptor-like serine/threonine-protein kinase FLS2 [EC:2.7.11.1]	gi|697162064|ref|XP_009589832.1|//PREDICTED: uncharacterized protein LOC104087135 [Nicotiana tomentosiformis];gi|697132853|ref|XP_009620480.1|//PREDICTED: uncharacterized protein LOC104112307 [Nicotiana tomentosiformis]
gene_17234	4061	0.19	0.32	0.752072	0.1943	NA	NA	NA	K12385//Niemann-Pick C1 protein;K04728//ataxia telangiectasia mutated family protein [EC:2.7.11.1];K05356//all-trans-nonaprenyl-diphosphate synthase [EC:2.5.1.84 2.5.1.85]	gi|565341693|ref|XP_006338010.1|//PREDICTED: F-box protein CPR30-like [Solanum tuberosum]
gene_17234	3505	0.04	0.12	1.58496	0.111093	NA	NA	NA	K07305//peptide-methionine (R)-S-oxide reductase [EC:1.8.4.12];K17982//geranyllinalool synthase [EC:4.2.3.144];K14794//ribosomal RNA-processing protein 12;K13420//LRR receptor-like serine/threonine-protein kinase FLS2 [EC:2.7.11.1];K03549//KUP system potassium uptake protein	gi|697132853|ref|XP_009620480.1|//PREDICTED: uncharacterized protein LOC104112307 [Nicotiana tomentosiformis];gi|697162064|ref|XP_009589832.1|//PREDICTED: uncharacterized protein LOC104087135 [Nicotiana tomentosiformis]
gene_17255	647	0.15	0.59	1.97575	0.230646	NA	NA	NA	NA	NA
gene_17255	647	0.25	0.62	1.31034	0.295976	NA	NA	NA	NA	NA
gene_17255	647	0.42	0.95	1.17754	0.182551	NA	NA	NA	NA	NA
gene_1727	285	0.01	0.39	5.2854	0.512534	NA	NA	NA	NA	gi|697142632|ref|XP_009625422.1|//PREDICTED: uncharacterized protein LOC104116303 isoform X1 [Nicotiana tomentosiformis]
gene_1727	285	0.01	0.62	5.9542	0.25394	NA	NA	NA	K10949//ER lumen protein retaining receptor	gi|565349638|ref|XP_006341796.1|//PREDICTED: uncharacterized protein LOC102603679 [Solanum tuberosum]
gene_1727	285	0.56	1.11	0.987061	0.457118	NA	NA	NA	NA	gi|697142632|ref|XP_009625422.1|//PREDICTED: uncharacterized protein LOC104116303 isoform X1 [Nicotiana tomentosiformis]
gene_1744	836	0.01	0.22	4.45943	0.259458	NA	NA	NA	NA	NA
gene_1744	836	0.48	0.76	0.662965	0.435534	NA	NA	NA	NA	NA
gene_1744	836	0.01	0.08	3	0.502432	NA	NA	NA	NA	NA
gene_17445	794	0.01	0.94	6.55459	0.00862578	NA	NA	NA	NA	NA
gene_17445	794	0.6	2.9	2.27302	2.55174e-05	NA	NA	NA	NA	NA
gene_17445	794	0.25	0.5	1	0.347748	NA	NA	NA	NA	NA
gene_17516	1247	0.3	0.51	0.765535	0.412228	NA	NA	NA	K05747//Wiskott-Aldrich syndrome protein	gi|697099978|ref|XP_009588866.1|//PREDICTED: extensin-2-like [Nicotiana tomentosiformis]
gene_17516	1247	0.44	2.61	2.56847	2.5361e-07	NA	NA	NA	K12199//vacuolar protein sorting-associated protein VTA1;K15174//RNA polymerase II-associated factor 1	gi|565403479|ref|XP_006367186.1|//PREDICTED: titin-like [Solanum tuberosum]
gene_17516	1247	0.01	0.15	3.90689	0.126219	NA	NA	NA	K05747//Wiskott-Aldrich syndrome protein	gi|697099978|ref|XP_009588866.1|//PREDICTED: extensin-2-like [Nicotiana tomentosiformis]
gene_1763	297	0.39	1.11	1.50901	0.390764	NA	NA	NA	NA	NA
gene_1763	297	0.01	0.59	5.88264	0.25394	NA	NA	NA	NA	NA
gene_1763	297	0.01	0.26	4.70044	0.502432	NA	NA	NA	NA	NA
gene_17690	931	0.01	0.1	3.32193	0.512534	NA	NA	NA	NA	NA
gene_17690	931	0.01	0.34	5.08746	0.0641504	NA	NA	NA	NA	NA
gene_17690	931	0.01	0.07	2.80735	0.502432	NA	NA	NA	NA	NA
gene_17894	896	0.11	0.21	0.932886	0.643798	NA	NA	NA	NA	NA
gene_17894	896	0.09	0.18	1	0.63286	NA	NA	NA	NA	NA
gene_17894	896	0.37	0.59	0.67319	0.42931	NA	NA	NA	NA	NA
gene_17966	519	6.78	10.77	0.667661	0.204494	GO:0005737//cytoplasm	GO:0015035//protein disulfide oxidoreductase activity	GO:0006662//glycerol ether metabolic process;GO:0055114//oxidation-reduction process;GO:0045454//cell redox homeostasis	K03671//thioredoxin 1	gi|698459759|ref|XP_009781368.1|//PREDICTED: uncharacterized protein LOC104230301 isoform X2 [Nicotiana sylvestris];gi|698584526|ref|XP_009778392.1|//PREDICTED: thioredoxin H-type [Nicotiana sylvestris]
gene_17966	1796	0.18	0.42	1.22239	0.186035	NA	NA	NA	K03671//thioredoxin 1	gi|586099|sp|Q07090.1|TRXH2_TOBAC//RecName: Full=Thioredoxin H-type 2; Short=Trx-H2
gene_17966	680	5.62	9.24	0.717323	0.0350454	GO:0005737//cytoplasm	GO:0015035//protein disulfide oxidoreductase activity;GO:0009055//electron carrier activity	GO:0022900//electron transport chain;GO:0045454//cell redox homeostasis;GO:0006662//glycerol ether metabolic process	K03671//thioredoxin 1	gi|698459759|ref|XP_009781368.1|//PREDICTED: uncharacterized protein LOC104230301 isoform X2 [Nicotiana sylvestris];gi|255587090|ref|XP_002534131.1|//Thioredoxin H-type [Ricinus communis]
gene_18015	1655	0.01	0.05	2.32193	0.512534	GO:0005622//intracellular	GO:0005524//ATP binding;GO:0004707//MAP kinase activity	GO:0000165//MAPK cascade	K04371//mitogen-activated protein kinase 1/3 [EC:2.7.11.24]	gi|134254744|gb|ABO65102.1|//mitogen-activated protein kinase Naf6, partial [Nicotiana attenuata]
gene_18015	1655	0.42	0.88	1.06711	0.09239	NA	GO:0005524//ATP binding;GO:0004707//MAP kinase activity	GO:0000165//MAPK cascade;GO:0006468//protein phosphorylation	K04371//mitogen-activated protein kinase 1/3 [EC:2.7.11.24]	gi|12718824|dbj|BAB32406.1|//NRK1 MAPK [Nicotiana tabacum]
gene_18015	1655	0.01	0.15	3.90689	0.0632626	GO:0005622//intracellular	GO:0004707//MAP kinase activity;GO:0005524//ATP binding	GO:0000165//MAPK cascade	K04371//mitogen-activated protein kinase 1/3 [EC:2.7.11.24]	gi|134254744|gb|ABO65102.1|//mitogen-activated protein kinase Naf6, partial [Nicotiana attenuata]
gene_18046	607	0.16	0.32	1	0.643798	NA	NA	NA	NA	gi|698582978|ref|XP_009777976.1|//PREDICTED: uncharacterized protein LOC104227431 [Nicotiana sylvestris]
gene_18046	607	0.01	0.13	3.70044	0.50524	NA	NA	NA	NA	NA
gene_18046	607	0.01	0.68	6.08746	0.0158926	NA	NA	NA	NA	gi|698582978|ref|XP_009777976.1|//PREDICTED: uncharacterized protein LOC104227431 [Nicotiana sylvestris]
gene_18373	952	0.1	0.77	2.94486	0.0237716	NA	NA	NA	K13993//HSP20 family protein	gi|698494543|ref|XP_009793463.1|//PREDICTED: inactive protein RESTRICTED TEV MOVEMENT 2-like [Nicotiana sylvestris]
gene_18373	952	0.5	0.95	0.925999	0.246884	NA	NA	NA	K11294//nucleolin	gi|460365989|ref|XP_004228876.1|//PREDICTED: uncharacterized protein LOC101250437 [Solanum lycopersicum]
gene_18373	952	0.07	2.13	4.92735	8.54e-09	NA	NA	NA	K13993//HSP20 family protein	gi|698494543|ref|XP_009793463.1|//PREDICTED: inactive protein RESTRICTED TEV MOVEMENT 2-like [Nicotiana sylvestris]
gene_18431	1500	0.8	1.37	0.776104	0.11536	NA	NA	NA	NA	gi|697108411|ref|XP_009608065.1|//PREDICTED: uncharacterized protein LOC104102135 [Nicotiana tomentosiformis]
gene_18431	1500	0.05	0.21	2.07039	0.223688	NA	NA	NA	NA	gi|565367346|ref|XP_006350331.1|//PREDICTED: uncharacterized protein LOC102600585 [Solanum tuberosum]
gene_18431	1500	0.73	1.15	0.655665	0.139472	NA	NA	NA	NA	gi|697108411|ref|XP_009608065.1|//PREDICTED: uncharacterized protein LOC104102135 [Nicotiana tomentosiformis]
gene_18517	783	0.01	0.12	3.58496	0.512534	NA	NA	NA	NA	NA
gene_18517	783	0.01	0.2	4.32193	0.25394	NA	NA	NA	NA	NA
gene_18517	783	0.01	0.17	4.08746	0.251826	NA	NA	NA	NA	NA
gene_18672	1983	0.09	0.18	1	0.473814	NA	NA	NA	K14493//gibberellin receptor GID1 [EC:3.-.-.-]	gi|697106709|ref|XP_009607174.1|//PREDICTED: gibberellin receptor GID1B-like [Nicotiana tomentosiformis]
gene_18672	1983	2.3	9.05	1.97628	5.02482e-26	NA	GO:0016787//hydrolase activity	GO:0009939//positive regulation of gibberellic acid mediated signaling pathway;GO:0010325//raffinose family oligosaccharide biosynthetic process;GO:0048444//floral organ morphogenesis	K14493//gibberellin receptor GID1 [EC:3.-.-.-]	gi|511337404|gb|AGN72650.1|//gibberellin receptor GID1C [Petunia x hybrida]
gene_18672	1983	0.1	0.38	1.926	0.0218162	NA	NA	NA	K14493//gibberellin receptor GID1 [EC:3.-.-.-]	gi|697106709|ref|XP_009607174.1|//PREDICTED: gibberellin receptor GID1B-like [Nicotiana tomentosiformis]
gene_18746	1250	0.01	0.07	2.80735	0.512534	NA	NA	NA	NA	gi|698512027|ref|XP_009801050.1|//PREDICTED: uncharacterized protein LOC104246853 [Nicotiana sylvestris]
gene_18746	1250	0.06	0.25	2.05889	0.223688	NA	NA	NA	NA	gi|470105503|ref|XP_004289122.1|//PREDICTED: uncharacterized protein LOC101309398 [Fragaria vesca subsp. vesca]
gene_18746	1250	0.01	0.1	3.32193	0.251826	NA	NA	NA	NA	gi|698512027|ref|XP_009801050.1|//PREDICTED: uncharacterized protein LOC104246853 [Nicotiana sylvestris]
gene_18765	2704	0.07	0.23	1.71621	0.118409	NA	GO:0016301//kinase activity;GO:0016740//transferase activity	GO:0016310//phosphorylation	K13428//LRR receptor-like serine/threonine-protein kinase EFR [EC:2.7.11.1];K13420//LRR receptor-like serine/threonine-protein kinase FLS2 [EC:2.7.11.1]	gi|698534568|ref|XP_009763903.1|//PREDICTED: probable leucine-rich repeat receptor-like protein kinase At1g35710 [Nicotiana sylvestris];gi|970414592|ref|NP_001305052.1|//leucine-rich repeat (LRR) family protein precursor [Solanum lycopersicum];gi|565387594|ref|XP_006359580.1|//PREDICTED: probable leucine-rich repeat receptor-like protein kinase At1g35710 [Solanum tuberosum];gi|358248828|ref|NP_00…
gene_18765	2302	0.13	0.46	1.82312	0.0204006	GO:0005768//endosome;GO:0005794//Golgi apparatus;GO:0016023//cytoplasmic membrane-bounded vesicle;GO:0005886//plasma membrane;GO:0005802//trans-Golgi network	GO:0032440//2-alkenal reductase [NAD(P)] activity;GO:0016301//kinase activity;GO:0016491//oxidoreductase activity	GO:0016310//phosphorylation;GO:0010103//stomatal complex morphogenesis;GO:0008152//metabolic process;GO:0007165//signal transduction;GO:0048443//stamen development;GO:0055114//oxidation-reduction process;GO:0002237//response to molecule of bacterial origin	K13420//LRR receptor-like serine/threonine-protein kinase FLS2 [EC:2.7.11.1]	gi|255542096|ref|XP_002512112.1|//serine-threonine protein kinase, plant-type, putative [Ricinus communis];gi|565387594|ref|XP_006359580.1|//PREDICTED: probable leucine-rich repeat receptor-like protein kinase At1g35710-like [Solanum tuberosum];gi|356499873|ref|XP_003518760.1|//PREDICTED: probable leucine-rich repeat receptor-like protein kinase At1g35710-like isoform 1 [Glycine max]
gene_18765	2208	0.05	0.14	1.48543	0.292262	NA	GO:0016740//transferase activity;GO:0016301//kinase activity	GO:0016310//phosphorylation	K13428//LRR receptor-like serine/threonine-protein kinase EFR [EC:2.7.11.1];K13420//LRR receptor-like serine/threonine-protein kinase FLS2 [EC:2.7.11.1]	gi|358248828|ref|NP_001239691.1|//probable leucine-rich repeat receptor-like protein kinase At1g35710-like precursor [Glycine max];gi|970414592|ref|NP_001305052.1|//leucine-rich repeat (LRR) family protein precursor [Solanum lycopersicum];gi|565387594|ref|XP_006359580.1|//PREDICTED: probable leucine-rich repeat receptor-like protein kinase At1g35710 [Solanum tuberosum];gi|698534568|ref|XP_0097639…
gene_18900	1743	0.01	0.1	3.32193	0.259458	NA	NA	NA	K04733//interleukin-1 receptor-associated kinase 4 [EC:2.7.11.1];K18873//pathogen-induced protein kinase	gi|698507759|ref|XP_009799201.1|//PREDICTED: probable serine/threonine-protein kinase RLCKVII [Nicotiana sylvestris]
gene_18900	1821	0.22	0.55	1.32193	0.0668822	NA	GO:0005524//ATP binding;GO:0004715//non-membrane spanning protein tyrosine kinase activity;GO:0004674//protein serine/threonine kinase activity;GO:0004672//protein kinase activity;GO:0000166//nucleotide binding	GO:0016310//phosphorylation;GO:0018108//peptidyl-tyrosine phosphorylation	K13430//serine/threonine-protein kinase PBS1 [EC:2.7.11.1]	gi|460391296|ref|XP_004241259.1|//PREDICTED: probable serine/threonine-protein kinase RLCKVII-like [Solanum lycopersicum];gi|304442676|gb|ADM34979.1|//receptor-like cytoplasmic protein kinase 1 [Capsicum annuum]
gene_18900	1743	0.04	0.07	0.807355	0.628648	NA	NA	NA	K18873//pathogen-induced protein kinase;K04733//interleukin-1 receptor-associated kinase 4 [EC:2.7.11.1]	gi|698507759|ref|XP_009799201.1|//PREDICTED: probable serine/threonine-protein kinase RLCKVII [Nicotiana sylvestris]
gene_18945	1630	0.14	0.34	1.28011	0.192257	NA	NA	NA	K03015//DNA-directed RNA polymerase II subunit RPB7	gi|698458829|ref|XP_009781150.1|//PREDICTED: DNA-directed RNA polymerase II subunit RPB7-like [Nicotiana sylvestris]
gene_18945	1480	0.01	0.15	3.90689	0.25394	GO:0005665//DNA-directed RNA polymerase II, core complex;GO:0005634//nucleus	GO:0003899//DNA-directed RNA polymerase activity;GO:0003723//RNA binding	GO:0006351//transcription, DNA-templated	K03015//DNA-directed RNA polymerase II subunit RPB7	gi|460389482|ref|XP_004240381.1|//PREDICTED: DNA-directed RNA polymerase II subunit RPB7-like [Solanum lycopersicum]
gene_18945	1533	0.04	0.2	2.32193	0.221034	NA	NA	NA	K03015//DNA-directed RNA polymerase II subunit RPB7	gi|460389482|ref|XP_004240381.1|//PREDICTED: DNA-directed RNA polymerase II subunit RPB7-like [Solanum lycopersicum];gi|698458829|ref|XP_009781150.1|//PREDICTED: DNA-directed RNA polymerase II subunit RPB7-like [Nicotiana sylvestris]
gene_19041	1587	13.01	31.25	1.26424	3.96e-33	GO:0048046//apoplast;GO:0009505//plant-type cell wall;GO:0016021//integral component of membrane	GO:0052692//raffinose alpha-galactosidase activity	GO:0005975//carbohydrate metabolic process	K07407//alpha-galactosidase [EC:3.2.1.22]	gi|255544191|ref|XP_002513158.1|//PREDICTED: alpha-galactosidase 1 [Ricinus communis];gi|697136605|ref|XP_009622382.1|//PREDICTED: alpha-galactosidase-like [Nicotiana tomentosiformis]
gene_19041	1425	18.58	38.93	1.06713	4.3498e-34	GO:0048046//apoplast;GO:0009505//plant-type cell wall;GO:0005737//cytoplasm	GO:0052692//raffinose alpha-galactosidase activity	GO:0046477//glycosylceramide catabolic process;GO:0016139//glycoside catabolic process;GO:0009311//oligosaccharide metabolic process	K07407//alpha-galactosidase [EC:3.2.1.22]	gi|565390244|ref|XP_006360855.1|//PREDICTED: alpha-galactosidase-like [Solanum tuberosum]
gene_19041	1433	16.47	28.45	0.788588	2.28e-19	GO:0048046//apoplast;GO:0009505//plant-type cell wall;GO:0016021//integral component of membrane	GO:0052692//raffinose alpha-galactosidase activity	GO:0005975//carbohydrate metabolic process	K07407//alpha-galactosidase [EC:3.2.1.22]	gi|255544191|ref|XP_002513158.1|//PREDICTED: alpha-galactosidase 1 [Ricinus communis];gi|697136605|ref|XP_009622382.1|//PREDICTED: alpha-galactosidase-like [Nicotiana tomentosiformis]
gene_19088	744	0.01	0.63	5.97728	0.0336594	NA	NA	NA	NA	NA
gene_19088	744	0.22	1.07	2.28204	0.0235788	NA	NA	NA	NA	NA
gene_19088	744	0.36	0.63	0.807355	0.392408	NA	NA	NA	NA	NA
gene_19106	571	0.01	0.17	4.08746	0.512534	NA	NA	NA	NA	NA
gene_19106	571	0.57	1.42	1.31686	0.123334	NA	NA	NA	NA	NA
gene_19106	571	0.01	0.12	3.58496	0.502432	NA	NA	NA	NA	NA
gene_1912	274	0.01	0.41	5.35755	0.512534	NA	NA	NA	NA	gi|697144898|ref|XP_009626573.1|//PREDICTED: 3,9-dihydroxypterocarpan 6A-monooxygenase-like isoform X1 [Nicotiana tomentosiformis]
gene_1912	274	0.01	0.33	5.04439	0.50524	NA	NA	NA	NA	NA
gene_1912	274	0.01	0.29	4.85798	0.502432	NA	NA	NA	NA	gi|697144898|ref|XP_009626573.1|//PREDICTED: 3,9-dihydroxypterocarpan 6A-monooxygenase-like isoform X1 [Nicotiana tomentosiformis]
gene_19163	449	0.01	0.45	5.49185	0.259458	NA	NA	NA	NA	gi|697123895|ref|XP_009615944.1|//PREDICTED: LOW QUALITY PROTEIN: uncharacterized protein LOC104108577 [Nicotiana tomentosiformis]
gene_19163	449	0.01	3.52	8.45943	2.11692e-06	NA	NA	NA	NA	gi|460416137|ref|XP_004253406.1|//PREDICTED: uncharacterized protein LOC101250587 [Solanum lycopersicum]
gene_19163	449	0.16	0.64	2	0.221034	NA	NA	NA	NA	gi|697123895|ref|XP_009615944.1|//PREDICTED: LOW QUALITY PROTEIN: uncharacterized protein LOC104108577 [Nicotiana tomentosiformis]
gene_19231	318	0.18	0.34	0.917538	0.512534	NA	NA	NA	NA	NA
gene_19231	318	0.01	0.27	4.75489	0.994774	NA	NA	NA	NA	NA
gene_19231	318	0.25	0.42	0.748461	0.996358	NA	NA	NA	NA	NA
gene_19303	280	0.42	1.2	1.51457	0.390764	NA	NA	NA	NA	gi|698563259|ref|XP_009772645.1|//PREDICTED: uncharacterized protein LOC104222992 isoform X1 [Nicotiana sylvestris]
gene_19303	280	0.01	0.32	5	0.50524	GO:0005886//plasma membrane	NA	NA	NA	gi|460406277|ref|XP_004248593.1|//PREDICTED: uncharacterized protein LOC101260484 [Solanum lycopersicum]
gene_19303	272	1.44	2.95	1.03465	0.213696	NA	NA	NA	NA	gi|698563259|ref|XP_009772645.1|//PREDICTED: uncharacterized protein LOC104222992 isoform X1 [Nicotiana sylvestris]
gene_19336	975	0.01	0.19	4.24793	0.259458	NA	NA	NA	NA	NA
gene_19336	975	0.01	0.08	3	0.50524	NA	NA	NA	NA	NA
gene_19336	975	0.01	0.13	3.70044	0.251826	NA	NA	NA	NA	NA
gene_19343	2036	0.04	0.26	2.70044	0.075934	NA	NA	NA	K05609//ubiquitin carboxyl-terminal hydrolase L3 [EC:3.4.19.12]	gi|697130598|ref|XP_009619354.1|//PREDICTED: uncharacterized protein LOC104111377 [Nicotiana tomentosiformis]
gene_19343	2036	1.36	3.9	1.51987	7.30902e-09	NA	NA	NA	NA	gi|460385902|ref|XP_004238639.1|//PREDICTED: uncharacterized protein LOC101243783 [Solanum lycopersicum]
gene_19343	2036	0.16	0.46	1.52356	0.027367	NA	NA	NA	K05609//ubiquitin carboxyl-terminal hydrolase L3 [EC:3.4.19.12]	gi|697130598|ref|XP_009619354.1|//PREDICTED: uncharacterized protein LOC104111377 [Nicotiana tomentosiformis]
gene_1935	403	0.01	0.51	5.67243	0.259458	NA	NA	NA	K07305//peptide-methionine (R)-S-oxide reductase [EC:1.8.4.12];K12812//ATP-dependent RNA helicase UAP56/SUB2 [EC:3.6.4.13];K12447//UDP-sugar pyrophosphorylase [EC:2.7.7.64];K14833//nucleolar complex protein 2;K01592//tyrosine decarboxylase [EC:4.1.1.25]	gi|113205290|gb|ABI34329.1|//Integrase core domain containing protein [Solanum demissum]
gene_1935	403	0.01	0.22	4.45943	0.50524	NA	NA	NA	K10896//fanconi anemia group M protein	gi|113205290|gb|ABI34329.1|//Integrase core domain containing protein [Solanum demissum]
gene_1935	403	0.01	0.37	5.20945	0.251826	NA	NA	NA	K12447//UDP-sugar pyrophosphorylase [EC:2.7.7.64];K01592//tyrosine decarboxylase [EC:4.1.1.25];K12812//ATP-dependent RNA helicase UAP56/SUB2 [EC:3.6.4.13];K14833//nucleolar complex protein 2;K07305//peptide-methionine (R)-S-oxide reductase [EC:1.8.4.12]	gi|113205290|gb|ABI34329.1|//Integrase core domain containing protein [Solanum demissum]
gene_19424	875	0.01	0.11	3.45943	0.512534	NA	NA	NA	K10663//E3 ubiquitin-protein ligase ATL4 [EC:2.3.2.27];K19039//E3 ubiquitin-protein ligase ATL7/58/59 [EC:2.3.2.27]	gi|703137557|ref|XP_010106477.1|//RING-H2 finger protein ATL45 [Morus notabilis]
gene_19424	875	0.09	0.16	0.830075	0.99216	NA	NA	NA	K11982//E3 ubiquitin-protein ligase RNF115/126 [EC:2.3.2.27];K15692//E3 ubiquitin-protein ligase RNF13 [EC:2.3.2.27];K05283//phosphatidylinositol glycan, class W [EC:2.3.-.-];K13346//peroxin-10;K13148//integrator complex subunit 11 [EC:3.1.27.-]	gi|587923303|gb|EXC10653.1|//RING-H2 finger protein ATL45 [Morus notabilis]
gene_19424	875	0.08	0.15	0.906891	0.628648	NA	NA	NA	K10663//E3 ubiquitin-protein ligase ATL4 [EC:2.3.2.27];K19039//E3 ubiquitin-protein ligase ATL7/58/59 [EC:2.3.2.27]	gi|703137557|ref|XP_010106477.1|//RING-H2 finger protein ATL45 [Morus notabilis]
gene_19439	1684	2.03	4.23	1.05918	0.000109914	GO:0005874//microtubule;GO:0005737//cytoplasm	GO:0005525//GTP binding;GO:0005200//structural constituent of cytoskeleton;GO:0003924//GTPase activity	GO:0007017//microtubule-based process	K07375//tubulin beta	gi|976907512|gb|KVH94866.1|//beta-tubulin [Cynara cardunculus var. scolymus];gi|698516396|ref|XP_009803077.1|//PREDICTED: tubulin beta-1 chain-like [Nicotiana sylvestris]
gene_19439	1706	12.79	25.91	1.01849	1.44571e-24	GO:0045298//tubulin complex;GO:0016020//membrane;GO:0005874//microtubule;GO:0005794//Golgi apparatus	GO:0005515//protein binding;GO:0005525//GTP binding;GO:0005200//structural constituent of cytoskeleton;GO:0003924//GTPase activity	GO:0051258//protein polymerization;GO:0006184//GTP catabolic process;GO:0006094//gluconeogenesis;GO:0009651//response to salt stress;GO:0007010//cytoskeleton organization;GO:0007017//microtubule-based process;GO:0010498//proteasomal protein catabolic process	K07375//tubulin beta	gi|255539439|ref|XP_002510784.1|//tubulin beta chain, putative [Ricinus communis];gi|357444013|ref|XP_003592284.1|//Tubulin beta chain [Medicago truncatula]
gene_19439	1720	1.54	2.47	0.681581	0.0238392	GO:0005874//microtubule;GO:0005737//cytoplasm	GO:0005200//structural constituent of cytoskeleton;GO:0005525//GTP binding;GO:0003924//GTPase activity	GO:0007017//microtubule-based process	K07375//tubulin beta	gi|698516396|ref|XP_009803077.1|//PREDICTED: tubulin beta-1 chain-like [Nicotiana sylvestris];gi|976907512|gb|KVH94866.1|//beta-tubulin [Cynara cardunculus var. scolymus]
gene_19449	303	0.01	1.08	6.75489	0.131345	NA	NA	NA	NA	gi|698463962|ref|XP_009782325.1|//PREDICTED: nudix hydrolase 9-like isoform X3 [Nicotiana sylvestris]
gene_19449	303	0.24	1.45	2.59495	0.0322428	GO:0005829//cytosol	GO:0016787//hydrolase activity	GO:0008152//metabolic process	NA	gi|565395451|ref|XP_006363352.1|//PREDICTED: nudix hydrolase 9-like isoform X1 [Solanum tuberosum]
gene_19449	303	0.01	0.26	4.70044	0.502432	NA	NA	NA	NA	gi|698463962|ref|XP_009782325.1|//PREDICTED: nudix hydrolase 9-like isoform X3 [Nicotiana sylvestris]
gene_19598	602	0.17	0.64	1.91254	0.230646	NA	NA	NA	K05016//chloride channel 7	gi|697128313|ref|XP_009618208.1|//PREDICTED: chloride channel protein CLC-d [Nicotiana tomentosiformis]
gene_19598	602	0.54	1.75	1.69632	0.0326326	GO:0016021//integral component of membrane;GO:0005802//trans-Golgi network	GO:0030554//adenyl nucleotide binding;GO:0005247//voltage-gated chloride channel activity	GO:0009826//unidimensional cell growth;GO:0006821//chloride transport;GO:0034220//ion transmembrane transport;GO:0044070//regulation of anion transport	K05016//chloride channel 7	gi|565388281|ref|XP_006359907.1|//PREDICTED: chloride channel protein CLC-d-like isoform X1 [Solanum tuberosum]
gene_19598	602	0.23	0.46	1	0.457118	NA	NA	NA	K05016//chloride channel 7	gi|697128313|ref|XP_009618208.1|//PREDICTED: chloride channel protein CLC-d [Nicotiana tomentosiformis]
gene_19635	1683	0.05	0.11	1.1375	0.643798	NA	NA	NA	K01870//isoleucyl-tRNA synthetase [EC:6.1.1.5];K01188//beta-glucosidase [EC:3.2.1.21]	gi|697161837|ref|XP_009589714.1|//PREDICTED: transcription repressor OFP1-like [Nicotiana tomentosiformis]
gene_19635	1683	0.65	1.19	0.87245	0.0642504	NA	NA	NA	NA	gi|460407206|ref|XP_004249045.1|//PREDICTED: uncharacterized protein LOC101265492 [Solanum lycopersicum]
gene_19635	1683	0.01	0.04	2	0.502432	NA	NA	NA	K01188//beta-glucosidase [EC:3.2.1.21];K01870//isoleucyl-tRNA synthetase [EC:6.1.1.5]	gi|697161837|ref|XP_009589714.1|//PREDICTED: transcription repressor OFP1-like [Nicotiana tomentosiformis]
gene_19693	2506	0.4	0.81	1.01792	0.048783	NA	NA	NA	NA	gi|698500141|ref|XP_009795848.1|//PREDICTED: uncharacterized protein LOC104242493 isoform X1 [Nicotiana sylvestris]
gene_19693	2506	0.74	1.4	0.91983	0.0097228	NA	NA	NA	NA	gi|460384632|ref|XP_004238014.1|//PREDICTED: uncharacterized protein LOC101260131 [Solanum lycopersicum]
gene_19693	2506	0.5	0.85	0.765535	0.0604878	NA	NA	NA	NA	gi|698500141|ref|XP_009795848.1|//PREDICTED: uncharacterized protein LOC104242493 isoform X1 [Nicotiana sylvestris]
gene_19704	1882	0.1	1.08	3.43296	13.8	NA	NA	NA	K14497//protein phosphatase 2C [EC:3.1.3.16];K10147//protein phosphatase 1D [EC:3.1.3.16];K19704//protein phosphatase PTC1 [EC:3.1.3.16];K17506//protein phosphatase 1L [EC:3.1.3.16]	gi|698511498|ref|XP_009800840.1|//PREDICTED: probable protein phosphatase 2C 65 [Nicotiana sylvestris]
gene_19704	1881	0.12	0.49	2.02975	0.0224596	NA	GO:0004721//phosphoprotein phosphatase activity;GO:0003824//catalytic activity	GO:0008152//metabolic process;GO:0016311//dephosphorylation	K14497//protein phosphatase 2C [EC:3.1.3.16];K04345//null	gi|565396011|ref|XP_006363628.1|//PREDICTED: probable protein phosphatase 2C 33-like [Solanum tuberosum]
gene_19704	1877	0.03	0.3	3.32193	0.0119822	NA	NA	NA	K10147//protein phosphatase 1D [EC:3.1.3.16];K19704//protein phosphatase PTC1 [EC:3.1.3.16];K14497//protein phosphatase 2C [EC:3.1.3.16];K17506//protein phosphatase 1L [EC:3.1.3.16]	gi|698511498|ref|XP_009800840.1|//PREDICTED: probable protein phosphatase 2C 65 [Nicotiana sylvestris]
gene_1974	1055	0.01	0.17	4.08746	0.259458	NA	NA	NA	NA	gi|113205323|gb|AAT38747.2|//Polyprotein, putative [Solanum demissum]
gene_1974	1055	0.07	0.15	1.09954	0.63286	NA	NA	NA	NA	gi|113205323|gb|AAT38747.2|//Polyprotein, putative [Solanum demissum]
gene_1974	1055	0.01	0.12	3.58496	0.251826	NA	NA	NA	NA	gi|113205323|gb|AAT38747.2|//Polyprotein, putative [Solanum demissum]
gene_19763	2075	0.22	0.43	0.966833	0.22895	NA	NA	NA	K13162//poly(rC)-binding protein 2/3/4;K10609//cullin 4;K17982//geranyllinalool synthase [EC:4.2.3.144];K18577//mannosylglycoprotein endo-beta-mannosidase [EC:3.2.1.152]	gi|698461558|ref|XP_009781800.1|//PREDICTED: uncharacterized protein LOC104230638 isoform X1 [Nicotiana sylvestris]
gene_19763	2075	0.11	0.29	1.39855	0.151115	NA	NA	NA	K01855//tRNA pseudouridine38/39 synthase [EC:5.4.99.45];K01754//threonine dehydratase [EC:4.3.1.19];K14321//nucleoporin-like protein 2	gi|565349835|ref|XP_006341888.1|//PREDICTED: uncharacterized protein LOC102596385 [Solanum tuberosum]
gene_19763	2075	0.12	0.21	0.807355	0.392408	NA	NA	NA	K10609//cullin 4;K17982//geranyllinalool synthase [EC:4.2.3.144];K18577//mannosylglycoprotein endo-beta-mannosidase [EC:3.2.1.152];K13162//poly(rC)-binding protein 2/3/4	gi|698461558|ref|XP_009781800.1|//PREDICTED: uncharacterized protein LOC104230638 isoform X1 [Nicotiana sylvestris]
gene_19771	5081	0.02	0.07	1.80735	0.230646	NA	NA	NA	K03453//bile acid:Na+ symporter, BASS family;K09493//T-complex protein 1 subunit alpha;K09494//T-complex protein 1 subunit beta;K10706//senataxin [EC:3.6.4.-];K15255//ATP-dependent DNA helicase PIF1 [EC:3.6.4.12]	gi|698554022|ref|XP_009770100.1|//PREDICTED: uncharacterized protein LOC104220838 [Nicotiana sylvestris]
gene_19771	5081	0.14	0.28	1	0.0100973	NA	NA	NA	K15255//ATP-dependent DNA helicase PIF1 [EC:3.6.4.12]	gi|568821320|ref|XP_006465129.1|//PREDICTED: uncharacterized protein LOC102627778 [Citrus sinensis]
gene_19771	5081	0.04	0.11	1.45943	0.148358	NA	NA	NA	K09493//T-complex protein 1 subunit alpha;K15255//ATP-dependent DNA helicase PIF1 [EC:3.6.4.12];K03453//bile acid:Na+ symporter, BASS family;K09494//T-complex protein 1 subunit beta;K10706//senataxin [EC:3.6.4.-]	gi|698554022|ref|XP_009770100.1|//PREDICTED: uncharacterized protein LOC104220838 [Nicotiana sylvestris]
gene_1980	1590	0.01	4.27	8.73809	3.43e-20	NA	NA	NA	NA	gi|698512849|ref|XP_009801417.1|//PREDICTED: uncharacterized protein LOC104247159 [Nicotiana sylvestris];gi|698428758|ref|XP_009790290.1|//PREDICTED: uncharacterized protein LOC104237764 [Nicotiana sylvestris]
gene_1980	1576	0.01	10.06	9.97441	2.86042e-62	NA	NA	NA	NA	NA
gene_1980	1582	0.3	3.7	3.62449	6.24e-20	NA	NA	NA	NA	gi|698428758|ref|XP_009790290.1|//PREDICTED: uncharacterized protein LOC104237764 [Nicotiana sylvestris];gi|698512849|ref|XP_009801417.1|//PREDICTED: uncharacterized protein LOC104247159 [Nicotiana sylvestris]
gene_19919	876	0.01	0.32	5	0.131345	NA	NA	NA	NA	NA
gene_19919	876	0.09	5.31	5.88264	7.31506e-17	NA	NA	NA	NA	NA
gene_19919	876	0.01	0.38	5.24793	0.0317082	NA	NA	NA	NA	NA
gene_19949	479	6.67	32.36	2.27845	8.42e-17	GO:0005750//mitochondrial respiratory chain complex III	NA	GO:0006122//mitochondrial electron transport, ubiquinol to cytochrome c	K00419//ubiquinol-cytochrome c reductase subunit 9	gi|697096055|ref|XP_009614443.1|//PREDICTED: cytochrome b-c1 complex subunit 9-like isoform X2 [Nicotiana tomentosiformis]
gene_19949	479	0.35	8.79	4.65044	2.14174e-13	GO:0005750//mitochondrial respiratory chain complex III	NA	GO:0006122//mitochondrial electron transport, ubiquinol to cytochrome c	K00419//ubiquinol-cytochrome c reductase subunit 9	gi|593799731|ref|XP_007162903.1|//hypothetical protein PHAVU_001G190200g [Phaseolus vulgaris]
gene_19949	479	9.85	16.85	0.774553	0.000377888	GO:0005750//mitochondrial respiratory chain complex III	NA	GO:0006122//mitochondrial electron transport, ubiquinol to cytochrome c	K00419//ubiquinol-cytochrome c reductase subunit 9	gi|697096055|ref|XP_009614443.1|//PREDICTED: cytochrome b-c1 complex subunit 9-like isoform X2 [Nicotiana tomentosiformis]
gene_19992	1323	0.01	0.14	3.80735	0.259458	NA	NA	NA	K01051//pectinesterase [EC:3.1.1.11]	gi|697155385|ref|XP_009631932.1|//PREDICTED: putative pectinesterase 14 isoform X1 [Nicotiana tomentosiformis];gi|698502450|ref|XP_009796875.1|//PREDICTED: probable pectinesterase 15 [Nicotiana sylvestris]
gene_19992	1326	0.01	0.23	4.52356	0.0641504	GO:0005618//cell wall	GO:0045330//aspartyl esterase activity;GO:0030599//pectinesterase activity;GO:0016788//hydrolase activity, acting on ester bonds	GO:0008152//metabolic process;GO:0042545//cell wall modification	K01051//pectinesterase [EC:3.1.1.11]	gi|565344409|ref|XP_006339309.1|//PREDICTED: probable pectinesterase 15-like [Solanum tuberosum];gi|460408066|ref|XP_004249469.1|//PREDICTED: probable pectinesterase 15-like [Solanum lycopersicum]
gene_19992	910	0.07	0.14	1	0.628648	NA	NA	NA	K01051//pectinesterase [EC:3.1.1.11]	gi|697155385|ref|XP_009631932.1|//PREDICTED: putative pectinesterase 14 isoform X1 [Nicotiana tomentosiformis];gi|698502450|ref|XP_009796875.1|//PREDICTED: probable pectinesterase 15 [Nicotiana sylvestris]
gene_20019	2009	0.01	0.09	3.16993	0.259458	NA	NA	NA	K03283//heat shock 70kDa protein 1/8;K03006//DNA-directed RNA polymerase II subunit RPB1 [EC:2.7.7.6];K20279//synaptojanin [EC:3.1.3.36];K01456//peptide-N4-(N-acetyl-beta-glucosaminyl)asparagine amidase [EC:3.5.1.52];K03834//tyrosine-specific transport protein	gi|698484660|ref|XP_009789128.1|//PREDICTED: uncharacterized protein LOC104236809 [Nicotiana sylvestris]
gene_20019	2009	0.12	0.23	0.938599	0.352392	NA	NA	NA	K12619//5'-3' exoribonuclease 2 [EC:3.1.13.-]	gi|9802525|gb|AAF99727.1|AC004557_6//F17L21.7 [Arabidopsis thaliana]
gene_20019	2009	0.03	0.06	1	0.628648	NA	NA	NA	K03283//heat shock 70kDa protein 1/8;K03006//DNA-directed RNA polymerase II subunit RPB1 [EC:2.7.7.6];K01456//peptide-N4-(N-acetyl-beta-glucosaminyl)asparagine amidase [EC:3.5.1.52];K20279//synaptojanin [EC:3.1.3.36];K03834//tyrosine-specific transport protein	gi|698484660|ref|XP_009789128.1|//PREDICTED: uncharacterized protein LOC104236809 [Nicotiana sylvestris]
gene_20105	1199	0.01	0.23	4.52356	0.131345	NA	NA	NA	K16222//Dof zinc finger protein DOF5.5	gi|697134302|ref|XP_009621202.1|//PREDICTED: dof zinc finger protein DOF2.4 isoform X1 [Nicotiana tomentosiformis];gi|697134306|ref|XP_009621204.1|//PREDICTED: dof zinc finger protein DOF2.4 isoform X3 [Nicotiana tomentosiformis]
gene_20105	1199	0.13	0.39	1.58496	0.184886	NA	NA	NA	NA	gi|565348062|ref|XP_006341037.1|//PREDICTED: dof zinc finger protein DOF5.1-like [Solanum tuberosum];gi|460401853|ref|XP_004246430.1|//PREDICTED: uncharacterized protein LOC101255126 [Solanum lycopersicum]
gene_20105	1199	0.01	0.11	3.45943	0.251826	NA	NA	NA	K16222//Dof zinc finger protein DOF5.5	gi|697134302|ref|XP_009621202.1|//PREDICTED: dof zinc finger protein DOF2.4 isoform X1 [Nicotiana tomentosiformis];gi|697134306|ref|XP_009621204.1|//PREDICTED: dof zinc finger protein DOF2.4 isoform X3 [Nicotiana tomentosiformis]
gene_20123	1037	0.09	0.35	1.95936	0.230646	NA	NA	NA	K05681//ATP-binding cassette, subfamily G (WHITE), member 2	gi|698481979|ref|XP_009787941.1|//PREDICTED: ABC transporter G family member 20-like [Nicotiana sylvestris]
gene_20123	1037	0.01	0.08	3	0.50524	NA	GO:0000166//nucleotide binding;GO:0017111//nucleoside-triphosphatase activity	GO:0008152//metabolic process	K05681//ATP-binding cassette, subfamily G (WHITE), member 2;K12843//U4/U6 small nuclear ribonucleoprotein PRP3	gi|460402458|ref|XP_004246729.1|//PREDICTED: ABC transporter G family member 2-like [Solanum lycopersicum]
gene_20123	1037	0.01	0.19	4.24793	0.126219	NA	NA	NA	K05681//ATP-binding cassette, subfamily G (WHITE), member 2	gi|698481979|ref|XP_009787941.1|//PREDICTED: ABC transporter G family member 20-like [Nicotiana sylvestris]
gene_20145	1661	0.01	0.16	4	0.131345	NA	NA	NA	K14962//COMPASS component SWD2;K00276//primary-amine oxidase [EC:1.4.3.21]	gi|698543501|ref|XP_009766762.1|//PREDICTED: G-type lectin S-receptor-like serine/threonine-protein kinase RLK1 [Nicotiana sylvestris]
gene_20145	1661	2.43	3.75	0.625934	0.014159	NA	GO:0016301//kinase activity	GO:0044237//cellular metabolic process	NA	gi|565391157|ref|XP_006361291.1|//PREDICTED: G-type lectin S-receptor-like serine/threonine-protein kinase RLK1-like [Solanum tuberosum]
gene_20145	1661	0.12	0.19	0.662965	0.512606	NA	NA	NA	K00276//primary-amine oxidase [EC:1.4.3.21];K14962//COMPASS component SWD2	gi|698543501|ref|XP_009766762.1|//PREDICTED: G-type lectin S-receptor-like serine/threonine-protein kinase RLK1 [Nicotiana sylvestris]
gene_20174	1612	0.01	0.06	2.58496	0.512534	NA	NA	NA	K12356//coniferyl-alcohol glucosyltransferase [EC:2.4.1.111]	gi|698445555|ref|XP_009768026.1|//PREDICTED: anthocyanidin 3-O-glucosyltransferase 5-like [Nicotiana sylvestris]
gene_20174	1612	0.05	0.38	2.926	0.02242	NA	GO:0016758//transferase activity, transferring hexosyl groups	GO:0008152//metabolic process	K12356//coniferyl-alcohol glucosyltransferase [EC:2.4.1.111]	gi|460375424|ref|XP_004233506.1|//PREDICTED: anthocyanidin 3-O-glucosyltransferase 5-like [Solanum lycopersicum]
gene_20174	1612	0.01	0.04	2	0.502432	NA	NA	NA	K12356//coniferyl-alcohol glucosyltransferase [EC:2.4.1.111]	gi|698445555|ref|XP_009768026.1|//PREDICTED: anthocyanidin 3-O-glucosyltransferase 5-like [Nicotiana sylvestris]
gene_2039	385	0.56	3.22	2.52356	0.00848996	NA	NA	NA	NA	NA
gene_2039	385	0.01	0.22	4.45943	0.50524	NA	NA	NA	NA	NA
gene_2039	385	1.74	4.21	1.27473	0.0208028	NA	NA	NA	NA	NA
gene_20403	498	0.01	0.99	6.62936	0.0664906	NA	NA	NA	NA	gi|698530742|ref|XP_009762198.1|//PREDICTED: deoxynucleoside triphosphate triphosphohydrolase SAMHD1 homolog isoform X1 [Nicotiana sylvestris]
gene_20403	498	0.01	0.33	5.04439	0.25394	NA	GO:0046872//metal ion binding;GO:0008081//phosphoric diester hydrolase activity	GO:0008152//metabolic process	NA	gi|565399363|ref|XP_006365224.1|//PREDICTED: deoxynucleoside triphosphate triphosphohydrolase SAMHD1 homolog isoform X2 [Solanum tuberosum]
gene_20403	498	0.29	0.56	0.949374	0.457118	NA	NA	NA	NA	gi|698530742|ref|XP_009762198.1|//PREDICTED: deoxynucleoside triphosphate triphosphohydrolase SAMHD1 homolog isoform X1 [Nicotiana sylvestris]
gene_20416	2346	0.13	0.81	2.63941	0.000669408	GO:0048046//apoplast;GO:0005618//cell wall	NA	GO:0009835//fruit ripening;GO:0071555//cell wall organization	K06699//proteasome activator subunit 4;K12472//epidermal growth factor receptor substrate 15	gi|698497509|ref|XP_009794726.1|//PREDICTED: polygalacturonase-1 non-catalytic subunit beta-like [Nicotiana sylvestris]
gene_20416	2379	7.97	15.53	0.962406	1.53548e-18	GO:0048046//apoplast;GO:0005618//cell wall	NA	GO:0009835//fruit ripening	K14411//RNA-binding protein Musashi	gi|566572648|gb|AHC69823.1|//polygalacturonase isoenzyme 1 beta subunit [Nicotiana tabacum]
gene_20416	2346	0.32	0.87	1.44294	0.00133172	GO:0048046//apoplast;GO:0005618//cell wall	NA	GO:0009835//fruit ripening;GO:0071555//cell wall organization	K06699//proteasome activator subunit 4;K12472//epidermal growth factor receptor substrate 15	gi|698497509|ref|XP_009794726.1|//PREDICTED: polygalacturonase-1 non-catalytic subunit beta-like [Nicotiana sylvestris]
gene_20424	906	0.01	0.31	4.9542	0.131345	NA	NA	NA	NA	NA
gene_20424	906	0.01	0.17	4.08746	0.25394	NA	NA	NA	NA	NA
gene_20424	906	0.07	0.22	1.65208	0.378042	NA	NA	NA	NA	NA
gene_20496	6290	0.02	0.11	2.45943	0.0237716	NA	NA	NA	K00517	gi|697157595|ref|XP_009587553.1|//PREDICTED: probable N-acetyltransferase HLS1-like [Nicotiana tomentosiformis];gi|697157589|ref|XP_009587549.1|//PREDICTED: BTB/POZ and TAZ domain-containing protein 4-like isoform X1 [Nicotiana tomentosiformis]
gene_20496	5385	0.22	0.95	2.11042	4.34592e-08	GO:0005774//vacuolar membrane;GO:0005634//nucleus	GO:0004402//histone acetyltransferase activity;GO:0008270//zinc ion binding;GO:0003712//transcription cofactor activity;GO:0005516//calmodulin binding;GO:0008080//N-acetyltransferase activity	GO:0009733//response to auxin;GO:0006355//regulation of transcription, DNA-templated;GO:0009739//response to gibberellin;GO:0009723//response to ethylene;GO:0009640//photomorphogenesis;GO:0010200//response to chitin;GO:0009651//response to salt stress;GO:0009611//response to wounding;GO:0009826//unidimensional cell growth;GO:0008152//metabolic process;GO:0009409//response to cold;GO:0009734//auxi…	K00517//null;K04498//E1A/CREB-binding protein [EC:2.3.1.48]	gi|460372197|ref|XP_004231918.1|//PREDICTED: BTB/POZ and TAZ domain-containing protein 4-like isoform 2 [Solanum lycopersicum];gi|565397683|ref|XP_006364416.1|//PREDICTED: probable N-acetyltransferase HLS1-like [Solanum tuberosum]
gene_20496	7182	0.03	0.05	0.736966	0.18209	NA	NA	NA	K00517	gi|697157595|ref|XP_009587553.1|//PREDICTED: probable N-acetyltransferase HLS1-like [Nicotiana tomentosiformis];gi|697157589|ref|XP_009587549.1|//PREDICTED: BTB/POZ and TAZ domain-containing protein 4-like isoform X1 [Nicotiana tomentosiformis]
gene_20522	941	0.2	0.54	1.43296	0.13338	NA	NA	NA	K08869//aarF domain-containing kinase	gi|698495706|ref|XP_009793949.1|//PREDICTED: uncharacterized aarF domain-containing protein kinase At1g79600, chloroplastic [Nicotiana sylvestris]
gene_20522	941	2.12	6.66	1.65146	9.19962e-08	NA	GO:0005524//ATP binding;GO:0004672//protein kinase activity	GO:0006468//protein phosphorylation	K08869//aarF domain-containing kinase	gi|460404728|ref|XP_004247833.1|//PREDICTED: uncharacterized protein sll0005-like [Solanum lycopersicum]
gene_20522	941	0.07	0.21	1.58496	0.628648	NA	NA	NA	K08869//aarF domain-containing kinase	gi|698495706|ref|XP_009793949.1|//PREDICTED: uncharacterized aarF domain-containing protein kinase At1g79600, chloroplastic [Nicotiana sylvestris]
gene_20633	250	0.01	0.46	5.52356	0.512534	NA	NA	NA	NA	NA
gene_20633	250	0.01	2.18	7.76818	0.0162057	NA	NA	NA	NA	NA
gene_20633	250	0.01	0.66	6.04439	0.251826	NA	NA	NA	NA	NA
gene_20697	1950	0.47	1.68	1.83773	8.78	NA	NA	NA	K17046//protein DEK;K11654//SWI/SNF-related matrix-associated actin-dependent regulator of chromatin subfamily A member 5 [EC:3.6.4.-]	gi|698587384|ref|XP_009779171.1|//PREDICTED: TNF receptor-associated factor family protein DDB_G0272098-like [Nicotiana sylvestris]
gene_20697	1950	0.32	1.22	1.93074	0.00020702	NA	NA	NA	K11294//nucleolin	gi|460415425|ref|XP_004253059.1|//PREDICTED: uncharacterized protein LOC101256165 [Solanum lycopersicum]
gene_20697	1950	0.36	1.42	1.97982	5.85e-06	NA	NA	NA	K17046//protein DEK;K11654//SWI/SNF-related matrix-associated actin-dependent regulator of chromatin subfamily A member 5 [EC:3.6.4.-]	gi|698587384|ref|XP_009779171.1|//PREDICTED: TNF receptor-associated factor family protein DDB_G0272098-like [Nicotiana sylvestris]
gene_20778	2049	0.01	0.35	5.12928	0.0043666	NA	NA	NA	NA	gi|697192084|ref|XP_009605117.1|//PREDICTED: A-agglutinin anchorage subunit [Nicotiana tomentosiformis]
gene_20778	2049	0.08	0.34	2.08746	0.067996	NA	NA	NA	NA	gi|565373117|ref|XP_006353124.1|//PREDICTED: uncharacterized protein LOC102586176, partial [Solanum tuberosum]
gene_20778	2049	0.01	0.13	3.70044	0.0632626	NA	NA	NA	NA	gi|697192084|ref|XP_009605117.1|//PREDICTED: A-agglutinin anchorage subunit [Nicotiana tomentosiformis]
gene_2084	2197	0.04	0.08	1	0.643798	NA	NA	NA	K20028//palmitoyltransferase ZDHHC2/15/20 [EC:2.3.1.225]	gi|698569781|ref|XP_009774427.1|//PREDICTED: uncharacterized protein LOC104224464, partial [Nicotiana sylvestris]
gene_2084	2197	0.42	0.77	0.874469	0.0955238	NA	GO:0005488//binding	NA	K10896//fanconi anemia group M protein	gi|113205363|gb|AAT66771.2|//Putative polyprotein, identical [Solanum demissum]
gene_2084	2197	0.14	0.34	1.28011	0.0983338	NA	NA	NA	K20028//palmitoyltransferase ZDHHC2/15/20 [EC:2.3.1.225]	gi|698569781|ref|XP_009774427.1|//PREDICTED: uncharacterized protein LOC104224464, partial [Nicotiana sylvestris]
gene_21149	3291	0.03	0.08	1.41504	0.390764	NA	NA	NA	NA	gi|698486984|ref|XP_009790185.1|//PREDICTED: uncharacterized protein LOC104237691 [Nicotiana sylvestris]
gene_21149	3291	0.26	0.5	0.943416	0.0854614	NA	NA	NA	NA	gi|565402335|ref|XP_006366637.1|//PREDICTED: uncharacterized protein LOC102606074 [Solanum tuberosum]
gene_21149	3291	0.02	0.1	2.32193	0.126601	NA	NA	NA	NA	gi|698486984|ref|XP_009790185.1|//PREDICTED: uncharacterized protein LOC104237691 [Nicotiana sylvestris]
gene_21150	701	0.01	0.27	4.75489	0.259458	NA	NA	NA	K05666//ATP-binding cassette, subfamily C (CFTR/MRP), member 2	gi|697106946|ref|XP_009607300.1|//PREDICTED: ABC transporter C family member 10-like isoform X3 [Nicotiana tomentosiformis];gi|697106948|ref|XP_009607301.1|//PREDICTED: ABC transporter C family member 10-like isoform X4 [Nicotiana tomentosiformis]
gene_21150	769	0.01	0.31	4.9542	0.127634	GO:0005774//vacuolar membrane;GO:0016021//integral component of membrane;GO:0005886//plasma membrane	GO:0032440//2-alkenal reductase [NAD(P)] activity;GO:0005524//ATP binding;GO:0042626//ATPase activity, coupled to transmembrane movement of substances	GO:0055085//transmembrane transport;GO:0006200//ATP catabolic process;GO:0055114//oxidation-reduction process	K05666//ATP-binding cassette, subfamily C (CFTR/MRP), member 2;K05658//ATP-binding cassette, subfamily B (MDR/TAP), member 1 [EC:3.6.3.44]	gi|565388859|ref|XP_006360185.1|//PREDICTED: ABC transporter C family member 10-like [Solanum tuberosum];gi|460376814|ref|XP_004234191.1|//PREDICTED: ABC transporter C family member 10-like [Solanum lycopersicum]
gene_21150	701	0.01	0.1	3.32193	0.502432	NA	NA	NA	K05666//ATP-binding cassette, subfamily C (CFTR/MRP), member 2	gi|697106948|ref|XP_009607301.1|//PREDICTED: ABC transporter C family member 10-like isoform X4 [Nicotiana tomentosiformis];gi|697106946|ref|XP_009607300.1|//PREDICTED: ABC transporter C family member 10-like isoform X3 [Nicotiana tomentosiformis]
gene_21158	2079	0.01	0.08	3	0.259458	NA	NA	NA	K02882//large subunit ribosomal protein L18Ae;K01381//saccharopepsin [EC:3.4.23.25]	gi|698435637|ref|XP_009800751.1|//PREDICTED: aspartic proteinase nepenthesin-2-like [Nicotiana sylvestris]
gene_21158	2079	0.89	1.65	0.890589	0.0130362	NA	GO:0008233//peptidase activity	NA	K00924//null	gi|460391471|ref|XP_004241344.1|//PREDICTED: aspartic proteinase nepenthesin-2-like isoform 1 [Solanum lycopersicum]
gene_21158	2079	0.03	0.06	1	0.628648	NA	NA	NA	K02882//large subunit ribosomal protein L18Ae;K01381//saccharopepsin [EC:3.4.23.25]	gi|698435637|ref|XP_009800751.1|//PREDICTED: aspartic proteinase nepenthesin-2-like [Nicotiana sylvestris]
gene_21184	1837	0.08	0.43	2.42626	0.0427672	NA	NA	NA	K07409//cytochrome P450, family 1, subfamily A, polypeptide 2 [EC:1.14.14.1];K00512//steroid 17alpha-monooxygenase / 17alpha-hydroxyprogesterone aldolase [EC:1.14.14.19 4.1.2.30]	gi|698496816|ref|XP_009794426.1|//PREDICTED: geraniol 8-hydroxylase-like isoform X1 [Nicotiana sylvestris]
gene_21184	1837	0.01	0.38	5.24793	0.00205764	GO:0016021//integral component of membrane;GO:0005789//endoplasmic reticulum membrane	GO:0016709//oxidoreductase activity, acting on paired donors, with incorporation or reduction of molecular oxygen, NAD(P)H as one donor, and incorporation of one atom of oxygen;GO:0020037//heme binding;GO:0005506//iron ion binding	GO:0016099//monoterpenoid biosynthetic process;GO:0055114//oxidation-reduction process	K00517//null;K16084//ent-cassa-12,15-diene 11-hydroxylase [EC:1.14.13.145];K05280//flavonoid 3'-monooxygenase [EC:1.14.13.21]	gi|27529728|dbj|BAC53893.1|//cytochrome P450 [Petunia x hybrida]
gene_21184	2014	0.21	0.69	1.71621	0.00241648	NA	NA	NA	K07409//cytochrome P450, family 1, subfamily A, polypeptide 2 [EC:1.14.14.1];K00512//steroid 17alpha-monooxygenase / 17alpha-hydroxyprogesterone aldolase [EC:1.14.14.19 4.1.2.30]	gi|698496816|ref|XP_009794426.1|//PREDICTED: geraniol 8-hydroxylase-like isoform X1 [Nicotiana sylvestris]
gene_21360	4593	0.01	0.06	2.58496	0.131345	NA	NA	NA	K05681//ATP-binding cassette, subfamily G (WHITE), member 2	gi|970036174|ref|XP_015079414.1|//PREDICTED: ABC transporter G family member 32-like [Solanum pennellii]
gene_21360	4647	0.4	2.75	2.78136	5.85346e-28	GO:0016020//membrane;GO:0005886//plasma membrane	GO:0005524//ATP binding;GO:0016887//ATPase activity	GO:0042335//cuticle development;GO:0006200//ATP catabolic process	K05681//ATP-binding cassette, subfamily G (WHITE), member 2;K12843//U4/U6 small nuclear ribonucleoprotein PRP3	gi|565374207|ref|XP_006353655.1|//PREDICTED: ABC transporter G family member 32-like [Solanum tuberosum]
gene_21360	4593	0.01	0.03	1.58496	0.251826	NA	NA	NA	K05681//ATP-binding cassette, subfamily G (WHITE), member 2	gi|970036174|ref|XP_015079414.1|//PREDICTED: ABC transporter G family member 32-like [Solanum pennellii]
gene_21392	1364	0.34	0.53	0.640458	0.451854	NA	NA	NA	NA	gi|698579669|ref|XP_009777078.1|//PREDICTED: uncharacterized protein LOC104226725 [Nicotiana sylvestris]
gene_21392	1364	0.4	0.96	1.26303	0.046052	NA	NA	NA	NA	gi|565376876|ref|XP_006354920.1|//PREDICTED: vitellogenin-1-like [Solanum tuberosum]
gene_21392	1364	0.14	1.27	3.18133	4.94e-06	NA	NA	NA	NA	gi|698579669|ref|XP_009777078.1|//PREDICTED: uncharacterized protein LOC104226725 [Nicotiana sylvestris]
gene_21490	2430	0.11	0.22	1	0.364566	NA	NA	NA	K08150//MFS transporter, SP family, solute carrier family 2 (myo-inositol transporter), member 13	gi|698540500|ref|XP_009765772.1|//PREDICTED: probable inositol transporter 2 [Nicotiana sylvestris]
gene_21490	2430	0.28	2.13	2.92735	1.89082e-12	GO:0016021//integral component of membrane;GO:0090406//pollen tube;GO:0005886//plasma membrane	GO:0005351//sugar:proton symporter activity;GO:0005366//myo-inositol:proton symporter activity	GO:0055085//transmembrane transport;GO:0006863//purine nucleobase transport;GO:0023052//signaling;GO:0015798//myo-inositol transport;GO:0015992//proton transport	K08150//MFS transporter, SP family, solute carrier family 2 (myo-inositol transporter), member 13	gi|460398959|ref|XP_004245014.1|//PREDICTED: probable inositol transporter 2-like [Solanum lycopersicum]
gene_21490	2430	0.03	0.1	1.73697	0.221034	NA	NA	NA	K08150//MFS transporter, SP family, solute carrier family 2 (myo-inositol transporter), member 13	gi|698540500|ref|XP_009765772.1|//PREDICTED: probable inositol transporter 2 [Nicotiana sylvestris]
gene_21500	1804	0.01	0.1	3.32193	0.259458	NA	NA	NA	NA	NA
gene_21500	1804	0.01	0.04	2	0.50524	NA	NA	NA	NA	NA
gene_21500	1804	0.07	0.18	1.36257	0.292262	NA	NA	NA	NA	NA
gene_21503	235	0.01	0.5	5.64386	0.512534	NA	NA	NA	NA	NA
gene_21503	235	0.01	0.39	5.2854	0.50524	NA	NA	NA	NA	NA
gene_21503	235	0.37	0.72	0.960472	0.628648	NA	NA	NA	NA	NA
gene_21541	2019	0.36	0.59	0.712718	0.313698	NA	NA	NA	NA	gi|698509302|ref|XP_009799878.1|//PREDICTED: uncharacterized protein LOC104245878 [Nicotiana sylvestris]
gene_21541	2019	0.23	0.49	1.09115	0.120827	NA	NA	NA	NA	NA
gene_21541	2019	0.16	0.44	1.45943	0.0424784	NA	NA	NA	NA	gi|698509302|ref|XP_009799878.1|//PREDICTED: uncharacterized protein LOC104245878 [Nicotiana sylvestris]
gene_21576	3472	0.03	0.07	1.22239	0.643798	NA	NA	NA	NA	gi|697094310|ref|XP_009605667.1|//PREDICTED: uncharacterized protein LOC104100193 [Nicotiana tomentosiformis]
gene_21576	3472	0.02	0.04	1	0.63286	NA	NA	NA	K04728//ataxia telangiectasia mutated family protein [EC:2.7.11.1]	gi|565391307|ref|XP_006361364.1|//PREDICTED: uncharacterized protein LOC102596609 [Solanum tuberosum]
gene_21576	3472	0.05	0.14	1.48543	0.148358	NA	NA	NA	NA	gi|697094310|ref|XP_009605667.1|//PREDICTED: uncharacterized protein LOC104100193 [Nicotiana tomentosiformis]
gene_21593	2112	0.77	1.17	0.603578	0.168809	NA	NA	NA	NA	NA
gene_21593	2112	0.29	0.76	1.38995	0.0174217	NA	NA	NA	NA	NA
gene_21593	2112	0.48	2.35	2.29155	2.43e-11	NA	NA	NA	NA	NA
gene_21603	6775	0.06	0.13	1.11548	0.130317	NA	NA	NA	K15601//lysine-specific demethylase 3 [EC:1.14.11.-]	gi|697100968|ref|XP_009593675.1|//PREDICTED: uncharacterized protein LOC104090312 [Nicotiana tomentosiformis]
gene_21603	6775	0.01	0.02	1	0.25394	NA	NA	GO:0006355//regulation of transcription, DNA-templated	K15601//lysine-specific demethylase 3 [EC:1.14.11.-]	gi|565362957|ref|XP_006348210.1|//PREDICTED: uncharacterized protein LOC102601383 [Solanum tuberosum]
gene_21603	6775	0.09	0.15	0.736966	0.172515	NA	NA	NA	K15601//lysine-specific demethylase 3 [EC:1.14.11.-]	gi|697100968|ref|XP_009593675.1|//PREDICTED: uncharacterized protein LOC104090312 [Nicotiana tomentosiformis]
gene_2165	2077	1.55	2.88	0.893801	0.00228044	NA	NA	NA	NA	gi|698520069|ref|XP_009804901.1|//PREDICTED: histone H3.v1-like isoform X1 [Nicotiana sylvestris];gi|698520071|ref|XP_009804902.1|//PREDICTED: histone H3.v1-like isoform X2 [Nicotiana sylvestris]
gene_2165	2077	0.52	0.94	0.854149	0.0363218	NA	NA	NA	K11294//nucleolin	gi|565343045|ref|XP_006338650.1|//PREDICTED: muscle M-line assembly protein unc-89-like isoform X2 [Solanum tuberosum]
gene_2165	2077	1.17	2.02	0.787847	0.00648662	NA	NA	NA	NA	gi|565343045|ref|XP_006338650.1|//PREDICTED: muscle M-line assembly protein unc-89-like isoform X2 [Solanum tuberosum];gi|698520069|ref|XP_009804901.1|//PREDICTED: histone H3.v1-like isoform X1 [Nicotiana sylvestris];gi|698520071|ref|XP_009804902.1|//PREDICTED: histone H3.v1-like isoform X2 [Nicotiana sylvestris]
gene_21658	249	0.01	0.93	6.53916	0.259458	NA	NA	NA	K08775//breast cancer 2 susceptibility protein	gi|697171412|ref|XP_009594631.1|//PREDICTED: protein BREAST CANCER SUSCEPTIBILITY 2 homolog A-like [Nicotiana tomentosiformis]
gene_21658	249	0.01	1.1	6.78136	0.127634	NA	NA	GO:0006302//double-strand break repair;GO:0007275//multicellular organismal development;GO:0048856//anatomical structure development;GO:0006310//DNA recombination	K08775//breast cancer 2 susceptibility protein	gi|565366982|ref|XP_006350160.1|//PREDICTED: uncharacterized protein LOC102591010 [Solanum tuberosum]
gene_21658	249	0.34	1	1.55639	0.378042	NA	NA	NA	K08775//breast cancer 2 susceptibility protein	gi|697171412|ref|XP_009594631.1|//PREDICTED: protein BREAST CANCER SUSCEPTIBILITY 2 homolog A-like [Nicotiana tomentosiformis]
gene_2174	1773	0.31	0.6	0.952694	0.107307	NA	NA	NA	K11855//ubiquitin carboxyl-terminal hydrolase 36/42 [EC:3.4.19.12];K11816//indole-3-pyruvate monooxygenase [EC:1.14.13.168]	gi|697156043|ref|XP_009586769.1|//PREDICTED: uncharacterized protein LOC104084575 [Nicotiana tomentosiformis]
gene_2174	1773	0.27	0.65	1.26748	0.0555246	NA	NA	NA	NA	gi|113205348|gb|ABI34354.1|//Retrotransposon gag protein [Solanum demissum]
gene_2174	1773	0.46	0.85	0.885829	0.067397	NA	NA	NA	K11816//indole-3-pyruvate monooxygenase [EC:1.14.13.168];K11855//ubiquitin carboxyl-terminal hydrolase 36/42 [EC:3.4.19.12]	gi|697156043|ref|XP_009586769.1|//PREDICTED: uncharacterized protein LOC104084575 [Nicotiana tomentosiformis]
gene_21771	1405	0.2	0.34	0.765535	0.532638	NA	NA	NA	NA	NA
gene_21771	1405	0.11	0.42	1.93289	0.113098	NA	NA	NA	NA	NA
gene_21771	1405	0.31	0.53	0.773724	0.242036	NA	NA	NA	NA	NA
gene_21774	2366	0.13	0.23	0.823122	0.364566	NA	NA	NA	K19882//O-palmitoleoyl-L-serine hydrolase [EC:3.1.1.98];K20293//conserved oligomeric Golgi complex subunit 6	gi|697151598|ref|XP_009630024.1|//PREDICTED: uncharacterized protein LOC104120055 [Nicotiana tomentosiformis]
gene_21774	2366	3.56	7.79	1.12975	1.99671e-12	NA	NA	NA	NA	gi|460365851|ref|XP_004228810.1|//PREDICTED: uncharacterized protein LOC101255127 [Solanum lycopersicum]
gene_21774	2366	0.27	0.41	0.602665	0.333128	NA	NA	NA	K20293//conserved oligomeric Golgi complex subunit 6;K19882//O-palmitoleoyl-L-serine hydrolase [EC:3.1.1.98]	gi|697151598|ref|XP_009630024.1|//PREDICTED: uncharacterized protein LOC104120055 [Nicotiana tomentosiformis]
gene_21930	331	0.34	0.65	0.934905	0.643798	NA	NA	NA	NA	NA
gene_21930	331	0.01	0.26	4.70044	0.50524	NA	NA	NA	NA	NA
gene_21930	331	0.23	0.46	1	0.628648	NA	NA	NA	NA	NA
gene_22022	2323	0.01	0.16	4	0.0664906	NA	NA	NA	K13457//disease resistance protein RPM1;K05658//ATP-binding cassette, subfamily B (MDR/TAP), member 1 [EC:3.6.3.44]	gi|720088328|ref|XP_010244415.1|//PREDICTED: LOW QUALITY PROTEIN: uncharacterized protein LOC104588258 [Nelumbo nucifera]
gene_22022	2323	0.01	0.1	3.32193	0.127634	NA	NA	NA	K12619//5'-3' exoribonuclease 2 [EC:3.1.13.-]	gi|147832273|emb|CAN68884.1|//hypothetical protein VITISV_039230 [Vitis vinifera]
gene_22022	2323	0.11	0.17	0.628031	0.347748	NA	NA	NA	K05658//ATP-binding cassette, subfamily B (MDR/TAP), member 1 [EC:3.6.3.44];K13457//disease resistance protein RPM1	gi|720088328|ref|XP_010244415.1|//PREDICTED: LOW QUALITY PROTEIN: uncharacterized protein LOC104588258 [Nelumbo nucifera]
gene_22058	2724	0.01	0.03	1.58496	0.512534	NA	NA	NA	K13420//LRR receptor-like serine/threonine-protein kinase FLS2 [EC:2.7.11.1]	gi|697168513|ref|XP_009593141.1|//PREDICTED: leucine-rich repeat receptor-like serine/threonine-protein kinase At1g17230 [Nicotiana tomentosiformis]
gene_22058	2724	0.34	0.73	1.10236	0.0257852	GO:0016021//integral component of membrane;GO:0005886//plasma membrane	GO:0005524//ATP binding;GO:0004672//protein kinase activity;GO:0016491//oxidoreductase activity	GO:0006468//protein phosphorylation	K13420//LRR receptor-like serine/threonine-protein kinase FLS2 [EC:2.7.11.1]	gi|565396232|ref|XP_006363735.1|//PREDICTED: leucine-rich repeat receptor protein kinase EXS-like [Solanum tuberosum]
gene_22058	2724	0.01	0.02	1	0.502432	NA	NA	NA	K13420//LRR receptor-like serine/threonine-protein kinase FLS2 [EC:2.7.11.1]	gi|697168513|ref|XP_009593141.1|//PREDICTED: leucine-rich repeat receptor-like serine/threonine-protein kinase At1g17230 [Nicotiana tomentosiformis]
gene_2214	1221	0.08	0.22	1.45943	0.390764	NA	NA	NA	NA	gi|697116544|ref|XP_009612188.1|//PREDICTED: uncharacterized protein LOC104105552 [Nicotiana tomentosiformis]
gene_2214	1941	1.44	2.48	0.784271	0.0464728	NA	NA	GO:0044763//single-organism cellular process;GO:0044260//cellular macromolecule metabolic process;GO:0050789//regulation of biological process;GO:0044238//primary metabolic process	NA	gi|565349910|ref|XP_006341921.1|//PREDICTED: uncharacterized protein LOC102584690 isoform X1 [Solanum tuberosum];gi|565349912|ref|XP_006341922.1|//PREDICTED: uncharacterized protein LOC102584690 isoform X2 [Solanum tuberosum]
gene_2214	1221	0.01	0.11	3.45943	0.251826	NA	NA	NA	NA	gi|697116544|ref|XP_009612188.1|//PREDICTED: uncharacterized protein LOC104105552 [Nicotiana tomentosiformis]
gene_22233	3012	2.3	8.39	1.86704	2.05e-24	GO:0009535//chloroplast thylakoid membrane;GO:0009941//chloroplast envelope;GO:0005739//mitochondrion	GO:0005524//ATP binding;GO:0004222//metalloendopeptidase activity;GO:0004176//ATP-dependent peptidase activity	GO:0010206//photosystem II repair;GO:0010304//PSII associated light-harvesting complex II catabolic process;GO:0006508//proteolysis;GO:0010205//photoinhibition;GO:0042981//regulation of apoptotic process;GO:0010027//thylakoid membrane organization	K03798//cell division protease FtsH [EC:3.4.24.-]	gi|350535368|ref|NP_001234191.1|//FtsH protease [Solanum lycopersicum]
gene_22233	3012	0.15	48.38	8.3333	0	GO:0016021//integral component of membrane;GO:0009507//chloroplast	GO:0005524//ATP binding;GO:0004222//metalloendopeptidase activity;GO:0008568//microtubule-severing ATPase activity;GO:0008270//zinc ion binding;GO:0004176//ATP-dependent peptidase activity	GO:0009644//response to high light intensity;GO:0006457//protein folding;GO:0042542//response to hydrogen peroxide;GO:0009408//response to heat;GO:0010304//PSII associated light-harvesting complex II catabolic process;GO:0006508//proteolysis;GO:0051301//cell division;GO:0006200//ATP catabolic process;GO:0042981//regulation of apoptotic process	K03798//cell division protease FtsH [EC:3.4.24.-]	gi|350535368|ref|NP_001234191.1|//FtsH protease [Solanum lycopersicum]
gene_22233	3012	2.66	21.64	3.0242	7.5e-179	GO:0009941//chloroplast envelope;GO:0005739//mitochondrion;GO:0009535//chloroplast thylakoid membrane	GO:0004222//metalloendopeptidase activity;GO:0004176//ATP-dependent peptidase activity;GO:0005524//ATP binding	GO:0010027//thylakoid membrane organization;GO:0010205//photoinhibition;GO:0042981//regulation of apoptotic process;GO:0010206//photosystem II repair;GO:0006508//proteolysis;GO:0010304//PSII associated light-harvesting complex II catabolic process	K03798//cell division protease FtsH [EC:3.4.24.-]	gi|350535368|ref|NP_001234191.1|//FtsH protease [Solanum lycopersicum]
gene_22255	2355	0.15	0.26	0.793549	0.412228	NA	NA	NA	K06228//fused [EC:2.7.11.1];K17982//geranyllinalool synthase [EC:4.2.3.144];K11292//transcription elongation factor SPT6;K18577//mannosylglycoprotein endo-beta-mannosidase [EC:3.2.1.152]	gi|971550778|ref|XP_015164317.1|//PREDICTED: uncharacterized protein LOC107060675 [Solanum tuberosum]
gene_22255	2355	0.01	0.03	1.58496	0.50524	NA	NA	NA	K01855//tRNA pseudouridine38/39 synthase [EC:5.4.99.45];K01754//threonine dehydratase [EC:4.3.1.19];K14321//nucleoporin-like protein 2;K08775//breast cancer 2 susceptibility protein	gi|147790936|emb|CAN77234.1|//hypothetical protein VITISV_010061 [Vitis vinifera]
gene_22255	2355	0.2	0.45	1.16993	0.0656366	NA	NA	NA	K18577//mannosylglycoprotein endo-beta-mannosidase [EC:3.2.1.152];K17982//geranyllinalool synthase [EC:4.2.3.144];K06228//fused [EC:2.7.11.1];K11292//transcription elongation factor SPT6	gi|971550778|ref|XP_015164317.1|//PREDICTED: uncharacterized protein LOC107060675 [Solanum tuberosum]
gene_2226	442	12.14	23.53	0.954733	4.88	NA	NA	NA	NA	gi|697166122|ref|XP_009591877.1|//PREDICTED: uncharacterized protein LOC104088840 isoform X1 [Nicotiana tomentosiformis]
gene_2226	442	1.15	2.08	0.85495	0.246884	NA	NA	NA	NA	NA
gene_2226	442	1.06	10.23	3.27067	2.81e-13	NA	NA	NA	NA	gi|697166122|ref|XP_009591877.1|//PREDICTED: uncharacterized protein LOC104088840 isoform X1 [Nicotiana tomentosiformis]
gene_22315	1904	0.1	0.23	1.20163	0.305716	NA	NA	NA	NA	NA
gene_22315	1904	0.01	0.2	4.32193	0.0322428	NA	NA	NA	NA	NA
gene_22315	1904	0.01	0.1	3.32193	0.126219	NA	NA	NA	NA	NA
gene_22347	1467	0.01	0.06	2.58496	0.512534	NA	NA	NA	K13457//disease resistance protein RPM1	gi|697160560|ref|XP_009589053.1|//PREDICTED: putative late blight resistance protein homolog R1B-16 [Nicotiana tomentosiformis]
gene_22347	1467	0.34	1.21	1.8314	0.00157596	NA	NA	NA	K13457//disease resistance protein RPM1	gi|565400348|ref|XP_006365692.1|//PREDICTED: putative late blight resistance protein homolog R1B-12-like [Solanum tuberosum]
gene_22347	1467	0.01	0.04	2	0.502432	NA	NA	NA	K13457//disease resistance protein RPM1	gi|697160560|ref|XP_009589053.1|//PREDICTED: putative late blight resistance protein homolog R1B-16 [Nicotiana tomentosiformis]
gene_22456	1651	1.17	1.89	0.691878	0.0772116	NA	NA	NA	NA	gi|697173395|ref|XP_009595623.1|//PREDICTED: F-box/FBD/LRR-repeat protein At1g13570-like [Nicotiana tomentosiformis]
gene_22456	1651	0.05	1.54	4.94486	2.48944e-09	NA	NA	NA	NA	gi|460409522|ref|XP_004250187.1|//PREDICTED: F-box/FBD/LRR-repeat protein At1g13570-like [Solanum lycopersicum]
gene_22456	1651	1.01	1.88	0.896377	0.00841326	NA	NA	NA	NA	gi|697173395|ref|XP_009595623.1|//PREDICTED: F-box/FBD/LRR-repeat protein At1g13570-like [Nicotiana tomentosiformis]
gene_22552	938	0.01	0.1	3.32193	0.512534	NA	NA	NA	K01738//cysteine synthase A [EC:2.5.1.47];K13024//inositol-hexakisphosphate/diphosphoinositol-pentakisphosphate 1-kinase [EC:2.7.4.24];K16196//eukaryotic translation initiation factor 2-alpha kinase 4 [EC:2.7.11.1];K00963//UTP--glucose-1-phosphate uridylyltransferase [EC:2.7.7.9];K17790//mitochondrial import inner membrane translocase subunit TIM22	gi|969998696|ref|XP_015076192.1|//PREDICTED: uncharacterized protein LOC107020370 [Solanum pennellii]
gene_22552	938	0.01	0.08	3	0.50524	NA	NA	NA	NA	gi|113205363|gb|AAT66771.2|//Putative polyprotein, identical [Solanum demissum]
gene_22552	938	0.01	0.14	3.80735	0.251826	NA	NA	NA	K17790//mitochondrial import inner membrane translocase subunit TIM22;K01738//cysteine synthase A [EC:2.5.1.47];K00963//UTP--glucose-1-phosphate uridylyltransferase [EC:2.7.7.9];K13024//inositol-hexakisphosphate/diphosphoinositol-pentakisphosphate 1-kinase [EC:2.7.4.24];K16196//eukaryotic translation initiation factor 2-alpha kinase 4 [EC:2.7.11.1]	gi|969998696|ref|XP_015076192.1|//PREDICTED: uncharacterized protein LOC107020370 [Solanum pennellii]
gene_22587	4102	0.01	0.02	1	0.512534	NA	NA	NA	K04733//interleukin-1 receptor-associated kinase 4 [EC:2.7.11.1];K04730//interleukin-1 receptor-associated kinase 1 [EC:2.7.11.1]	gi|914726331|gb|AKV93686.1|//clade XVII lectin receptor kinase [Nicotiana benthamiana]
gene_22587	2933	0.75	1.51	1.00959	0.0783112	NA	GO:0004672//protein kinase activity;GO:0000166//nucleotide binding	NA	K04733//interleukin-1 receptor-associated kinase 4 [EC:2.7.11.1];K13417//somatic embryogenesis receptor kinase 4 [EC:2.7.10.1 2.7.11.1];K13416//brassinosteroid insensitive 1-associated receptor kinase 1 [EC:2.7.10.1 2.7.11.1]	gi|460406974|ref|XP_004248933.1|//PREDICTED: L-type lectin-domain containing receptor kinase IX.1-like [Solanum lycopersicum]
gene_22587	4102	0.01	0.06	2.58496	0.0632626	NA	NA	NA	K04733//interleukin-1 receptor-associated kinase 4 [EC:2.7.11.1];K04730//interleukin-1 receptor-associated kinase 1 [EC:2.7.11.1]	gi|914726331|gb|AKV93686.1|//clade XVII lectin receptor kinase [Nicotiana benthamiana]
gene_22620	1182	0.01	0.08	3	0.512534	NA	NA	NA	NA	gi|923929518|ref|XP_013733555.1|//PREDICTED: uncharacterized protein LOC106437188 [Brassica napus]
gene_22620	1182	0.01	0.07	2.80735	0.50524	NA	NA	NA	NA	gi|460370910|ref|XP_004231291.1|//PREDICTED: uncharacterized protein LOC101246193 [Solanum lycopersicum]
gene_22620	1182	0.01	0.05	2.32193	0.502432	NA	NA	NA	NA	gi|923929518|ref|XP_013733555.1|//PREDICTED: uncharacterized protein LOC106437188 [Brassica napus]
gene_22746	1912	0.14	0.28	1	0.364566	NA	NA	NA	K10418//dynein light chain LC8-type;K10770//alkylated DNA repair protein alkB homolog 8 [EC:1.14.11.- 2.1.1.229]	gi|698431891|ref|XP_009795154.1|//PREDICTED: rop guanine nucleotide exchange factor 14-like [Nicotiana sylvestris]
gene_22746	1912	0.77	1.84	1.25678	0.000879792	NA	GO:1901363//heterocyclic compound binding;GO:0097159//organic cyclic compound binding;GO:0016706//oxidoreductase activity, acting on paired donors, with incorporation or reduction of molecular oxygen, 2-oxoglutarate as one donor, and incorporation of one atom each of oxygen into both donors;GO:0000166//nucleotide binding;GO:0016491//oxidoreductase activity;GO:0005089//Rho guanyl-nucleotide exchan…	GO:0080092//regulation of pollen tube growth;GO:0050794//regulation of cellular process;GO:0044763//single-organism cellular process;GO:0032319//regulation of Rho GTPase activity;GO:0055114//oxidation-reduction process;GO:0044710//single-organism metabolic process	NA	gi|297823355|ref|XP_002879560.1|//hypothetical protein ARALYDRAFT_902668 [Arabidopsis lyrata subsp. lyrata];gi|460401013|ref|XP_004246024.1|//PREDICTED: rho guanine nucleotide exchange factor 8-like isoform 1 [Solanum lycopersicum]
gene_22746	1904	0.03	0.17	2.5025	0.126601	NA	NA	NA	K10770//alkylated DNA repair protein alkB homolog 8 [EC:1.14.11.- 2.1.1.229];K10418//dynein light chain LC8-type	gi|698431891|ref|XP_009795154.1|//PREDICTED: rop guanine nucleotide exchange factor 14-like [Nicotiana sylvestris]
gene_22750	1608	0.01	0.17	4.08746	0.131345	NA	NA	NA	NA	gi|698537372|ref|XP_009764810.1|//PREDICTED: uncharacterized protein LOC104216468, partial [Nicotiana sylvestris]
gene_22750	1608	0.05	0.19	1.926	0.223688	NA	NA	NA	NA	NA
gene_22750	1608	0.01	0.04	2	0.502432	NA	NA	NA	NA	gi|698537372|ref|XP_009764810.1|//PREDICTED: uncharacterized protein LOC104216468, partial [Nicotiana sylvestris]
gene_22779	758	0.38	1.39	1.87101	0.0395194	NA	NA	NA	NA	NA
gene_22779	758	0.85	1.38	0.699134	0.297582	NA	NA	NA	NA	NA
gene_22779	758	0.89	1.41	0.663818	0.253016	NA	NA	NA	NA	NA
gene_22889	4657	0.1	0.35	1.80735	0.00493862	NA	GO:0008270//zinc ion binding	NA	K03452//magnesium/proton exchanger;K10683//BRCA1-associated RING domain protein 1;K11000//callose synthase [EC:2.4.1.-]	gi|698505708|ref|XP_009798291.1|//PREDICTED: pentatricopeptide repeat-containing protein At2g02980-like [Nicotiana sylvestris]
gene_22889	4172	0.06	0.13	1.11548	0.23337	NA	NA	NA	K03798//cell division protease FtsH [EC:3.4.24.-];K15078//structure-specific endonuclease subunit SLX1 [EC:3.6.1.-]	gi|460381494|ref|XP_004236484.1|//PREDICTED: pentatricopeptide repeat-containing protein At2g02980-like [Solanum lycopersicum]
gene_22889	4172	0.06	0.45	2.90689	3.7e-06	NA	GO:0008270//zinc ion binding	NA	K03452//magnesium/proton exchanger;K10683//BRCA1-associated RING domain protein 1;K11000//callose synthase [EC:2.4.1.-]	gi|698505708|ref|XP_009798291.1|//PREDICTED: pentatricopeptide repeat-containing protein At2g02980-like [Nicotiana sylvestris]
gene_22976	4809	0.02	0.09	2.16993	0.13338	NA	NA	NA	K13024//inositol-hexakisphosphate/diphosphoinositol-pentakisphosphate 1-kinase [EC:2.7.4.24];K16196//eukaryotic translation initiation factor 2-alpha kinase 4 [EC:2.7.11.1]	gi|923683200|ref|XP_013654240.1|//PREDICTED: uncharacterized protein LOC106359020 [Brassica napus]
gene_22976	4809	0.19	0.66	1.79647	3.89778e-05	NA	NA	NA	K03655//ATP-dependent DNA helicase RecG [EC:3.6.4.12];K14488//SAUR family protein	gi|12322008|gb|AAG51046.1|AC069473_8//gypsy/Ty-3 retroelement polyprotein; 69905-74404 [Arabidopsis thaliana]
gene_22976	4809	0.05	0.08	0.678072	0.55432	NA	NA	NA	K16196//eukaryotic translation initiation factor 2-alpha kinase 4 [EC:2.7.11.1];K13024//inositol-hexakisphosphate/diphosphoinositol-pentakisphosphate 1-kinase [EC:2.7.4.24]	gi|923683200|ref|XP_013654240.1|//PREDICTED: uncharacterized protein LOC106359020 [Brassica napus]
gene_22999	1284	0.01	0.35	5.12928	0.0336594	NA	NA	NA	NA	gi|698480431|ref|XP_009787265.1|//PREDICTED: uncharacterized protein LOC104235242 [Nicotiana sylvestris]
gene_22999	1284	0.43	1.57	1.86836	0.00091429	NA	NA	NA	NA	gi|565378721|ref|XP_006355796.1|//PREDICTED: intracellular protein transport protein USO1-like isoform X2 [Solanum tuberosum]
gene_22999	1114	0.12	0.29	1.27302	0.292262	NA	NA	NA	NA	gi|698480431|ref|XP_009787265.1|//PREDICTED: uncharacterized protein LOC104235242 [Nicotiana sylvestris]
gene_230	2095	0.01	0.04	2	0.512534	GO:0016021//integral component of membrane;GO:0009941//chloroplast envelope	GO:0005315//inorganic phosphate transmembrane transporter activity;GO:0009673//low-affinity phosphate transmembrane transporter activity	GO:0035435//phosphate ion transmembrane transport	K14640//solute carrier family 20 (sodium-dependent phosphate transporter)	gi|697182611|ref|XP_009600316.1|//PREDICTED: inorganic phosphate transporter 2-1, chloroplastic-like [Nicotiana tomentosiformis]
gene_230	2095	3.76	15.21	2.01622	1.0918e-45	GO:0016020//membrane;GO:0009941//chloroplast envelope	GO:0005315//inorganic phosphate transmembrane transporter activity;GO:0009673//low affinity phosphate transmembrane transporter activity	GO:0052543//callose deposition in cell wall;GO:0035435//phosphate ion transmembrane transport;GO:0016117//carotenoid biosynthetic process;GO:0009556//microsporogenesis	K14640//solute carrier family 20 (sodium-dependent phosphate transporter)	gi|460386892|ref|XP_004239128.1|//PREDICTED: inorganic phosphate transporter 2-1, chloroplastic-like [Solanum lycopersicum]
gene_230	2095	0.01	0.03	1.58496	0.502432	GO:0009941//chloroplast envelope;GO:0016021//integral component of membrane	GO:0005315//inorganic phosphate transmembrane transporter activity;GO:0009673//low affinity phosphate transmembrane transporter activity	GO:0035435//phosphate ion transmembrane transport	K14640//solute carrier family 20 (sodium-dependent phosphate transporter)	gi|697182611|ref|XP_009600316.1|//PREDICTED: inorganic phosphate transporter 2-1, chloroplastic-like [Nicotiana tomentosiformis]
gene_23010	1878	0.01	0.05	2.32193	0.512534	NA	NA	NA	NA	gi|698486295|ref|XP_009789885.1|//PREDICTED: uncharacterized protein LOC104237429, partial [Nicotiana sylvestris]
gene_23010	1878	0.04	0.16	2	0.223688	NA	NA	NA	NA	NA
gene_23010	1878	0.01	0.1	3.32193	0.126219	NA	NA	NA	NA	gi|698486295|ref|XP_009789885.1|//PREDICTED: uncharacterized protein LOC104237429, partial [Nicotiana sylvestris]
gene_23061	244	1.5	2.39	0.672048	0.305716	NA	NA	NA	NA	gi|698552336|ref|XP_009769599.1|//PREDICTED: uncharacterized protein LOC104220426 [Nicotiana sylvestris]
gene_23061	244	1.47	2.33	0.664514	0.352392	NA	NA	NA	NA	gi|313184298|emb|CBL94163.1|//putative RNA-directed DNA polymerase (Reverse transcriptase) [Malus domestica]
gene_23061	244	1.45	2.86	0.979962	0.27068	NA	NA	NA	NA	gi|698552336|ref|XP_009769599.1|//PREDICTED: uncharacterized protein LOC104220426 [Nicotiana sylvestris]
gene_23090	2232	0.01	0.16	4	0.0664906	NA	NA	NA	K10999//cellulose synthase A [EC:2.4.1.12]	gi|697159177|ref|XP_009588345.1|//PREDICTED: cellulose synthase-like protein H1 [Nicotiana tomentosiformis]
gene_23090	2232	2.07	30.59	3.88536	3.34608e-190	GO:0016020//membrane	GO:0016757//transferase activity, transferring glycosyl groups	NA	K10999//cellulose synthase A [EC:2.4.1.12]	gi|460395838|ref|XP_004243487.1|//PREDICTED: cellulose synthase-like protein B3-like [Solanum lycopersicum]
gene_23090	2232	0.03	1.24	5.36923	1.49e-12	NA	NA	NA	K10999//cellulose synthase A [EC:2.4.1.12]	gi|697159177|ref|XP_009588345.1|//PREDICTED: cellulose synthase-like protein H1 [Nicotiana tomentosiformis]
gene_23117	613	0.32	1.88	2.55459	0.00848996	GO:0005739//mitochondrion	NA	NA	NA	gi|57013964|ref|YP_173436.1|//hypothetical protein NitaMp098 [Nicotiana tabacum]
gene_23117	613	0.8	5.27	2.71973	2.12944e-07	GO:0005739//mitochondrion	NA	NA	NA	gi|57013964|ref|YP_173436.1|//hypothetical protein NitaMp098 [Nicotiana tabacum]
gene_23117	613	0.01	1.45	7.17991	0.000126287	GO:0005739//mitochondrion	NA	NA	NA	gi|57013964|ref|YP_173436.1|//hypothetical protein NitaMp098 [Nicotiana tabacum]
gene_23294	1029	0.01	0.09	3.16993	0.512534	NA	NA	NA	K13412//calcium-dependent protein kinase [EC:2.7.11.1];K04650//nuclear receptor co-repressor 1;K01674//carbonic anhydrase [EC:4.2.1.1]	gi|698479688|ref|XP_009786919.1|//PREDICTED: counting factor 45-1-like [Nicotiana sylvestris]
gene_23294	1029	40.8	75.53	0.888481	1.09525e-31	NA	NA	NA	K01115//phospholipase D1/2 [EC:3.1.4.4]	gi|565366776|ref|XP_006350061.1|//PREDICTED: fibroin heavy chain-like [Solanum tuberosum]
gene_23294	1029	0.13	2.79	4.42368	1.78e-11	NA	NA	NA	K01674//carbonic anhydrase [EC:4.2.1.1];K04650//nuclear receptor co-repressor 1;K13412//calcium-dependent protein kinase [EC:2.7.11.1]	gi|698479688|ref|XP_009786919.1|//PREDICTED: counting factor 45-1-like [Nicotiana sylvestris]
gene_23309	2994	0.12	0.47	1.96963	0.00850028	NA	NA	NA	NA	NA
gene_23309	2994	0.01	0.08	3	0.127634	NA	NA	NA	NA	NA
gene_23309	2994	0.19	0.67	1.81816	0.00028825	NA	NA	NA	NA	NA
gene_23355	1868	0.29	1.09	1.9102	0.00179885	NA	NA	NA	K00574//cyclopropane-fatty-acyl-phospholipid synthase [EC:2.1.1.79]	gi|697162892|ref|XP_009590255.1|//PREDICTED: uncharacterized protein LOC104087481 [Nicotiana tomentosiformis]
gene_23355	1868	1.37	5.8	2.08188	4.59894e-17	NA	NA	NA	K03283//heat shock 70kDa protein 1/8;K00574//cyclopropane-fatty-acyl-phospholipid synthase [EC:2.1.1.79]	gi|565376068|ref|XP_006354535.1|//PREDICTED: pavine N-methyltransferase-like [Solanum tuberosum]
gene_23355	1868	0.64	1.12	0.807355	0.0380768	NA	NA	NA	K00574//cyclopropane-fatty-acyl-phospholipid synthase [EC:2.1.1.79]	gi|697162892|ref|XP_009590255.1|//PREDICTED: uncharacterized protein LOC104087481 [Nicotiana tomentosiformis]
gene_23396	770	0.01	0.12	3.58496	0.512534	NA	NA	NA	K15397//3-ketoacyl-CoA synthase [EC:2.3.1.199]	gi|698588977|ref|XP_009779614.1|//PREDICTED: 3-ketoacyl-CoA synthase 19-like [Nicotiana sylvestris]
gene_23396	770	2.5	8.15	1.70487	4.32876e-08	GO:0016020//membrane	GO:0016747//transferase activity, transferring acyl groups other than amino-acyl groups	GO:0006633//fatty acid biosynthetic process	K15397//3-ketoacyl-CoA synthase [EC:2.3.1.199]	gi|565392980|ref|XP_006362163.1|//PREDICTED: 3-ketoacyl-CoA synthase 19-like [Solanum tuberosum]
gene_23396	770	0.01	0.09	3.16993	0.502432	NA	NA	NA	K15397//3-ketoacyl-CoA synthase [EC:2.3.1.199]	gi|698588977|ref|XP_009779614.1|//PREDICTED: 3-ketoacyl-CoA synthase 19-like [Nicotiana sylvestris]
gene_23427	2080	0.49	0.85	0.794681	0.126801	NA	NA	NA	K00771//protein xylosyltransferase [EC:2.4.2.26]	gi|697191246|ref|XP_009604692.1|//PREDICTED: xylosyltransferase 2-like [Nicotiana tomentosiformis]
gene_23427	2080	2	3.32	0.731183	0.0023941	GO:0016020//membrane	GO:0008375//acetylglucosaminyltransferase activity;GO:0030158//protein xylosyltransferase activity	GO:0008152//metabolic process	NA	gi|460397358|ref|XP_004244234.1|//PREDICTED: xylosyltransferase 2-like [Solanum lycopersicum]
gene_23427	2080	0.41	1.44	1.81237	8.36e-06	NA	NA	NA	K00771//protein xylosyltransferase [EC:2.4.2.26]	gi|697191246|ref|XP_009604692.1|//PREDICTED: xylosyltransferase 2-like [Nicotiana tomentosiformis]
gene_2343	2805	0.13	0.25	0.943416	0.286904	NA	NA	NA	K04730//interleukin-1 receptor-associated kinase 1 [EC:2.7.11.1];K13415//protein brassinosteroid insensitive 1 [EC:2.7.10.1 2.7.11.1]	gi|698488193|ref|XP_009790708.1|//PREDICTED: probable LRR receptor-like serine/threonine-protein kinase At2g24230 [Nicotiana sylvestris]
gene_2343	2805	1.23	2.06	0.743986	0.0057347	NA	GO:0016301//kinase activity	GO:0016310//phosphorylation	K13415//protein brassinosteroid insensitive 1 [EC:2.7.10.1 2.7.11.1]	gi|565384342|ref|XP_006358128.1|//PREDICTED: probable LRR receptor-like serine/threonine-protein kinase At2g24230-like [Solanum tuberosum]
gene_2343	2805	0.16	0.31	0.954196	0.136788	NA	NA	NA	K04730//interleukin-1 receptor-associated kinase 1 [EC:2.7.11.1];K13415//protein brassinosteroid insensitive 1 [EC:2.7.10.1 2.7.11.1]	gi|698488193|ref|XP_009790708.1|//PREDICTED: probable LRR receptor-like serine/threonine-protein kinase At2g24230 [Nicotiana sylvestris]
gene_23573	297	0.01	1.85	7.53138	0.0336594	NA	NA	NA	NA	NA
gene_23573	297	0.3	0.89	1.56884	0.381566	NA	NA	NA	NA	NA
gene_23573	297	0.27	0.79	1.54889	0.378042	NA	NA	NA	NA	NA
gene_23589	1346	0.41	2.54	2.63113	0.000570028	NA	NA	NA	NA	NA
gene_23589	1871	0.42	0.74	0.817136	0.0157149	NA	NA	NA	NA	NA
gene_23589	945	0.53	1.11	1.0665	0.725002	NA	NA	NA	NA	NA
gene_23612	2478	0.11	0.28	1.34792	0.158418	NA	NA	NA	NA	NA
gene_23612	2478	0.01	0.12	3.58496	0.0641504	NA	NA	NA	NA	NA
gene_23612	2478	0.13	0.2	0.621488	0.42931	NA	NA	NA	NA	NA
gene_23618	1932	0.01	0.23	4.52356	0.0336594	NA	NA	NA	NA	gi|698465135|ref|XP_009782602.1|//PREDICTED: scarecrow-like protein 28 [Nicotiana sylvestris]
gene_23618	1932	0.01	0.32	5	0.00409388	NA	NA	GO:0006351//transcription, DNA-templated	NA	gi|565386088|ref|XP_006358871.1|//PREDICTED: scarecrow-like protein 28-like [Solanum tuberosum]
gene_23618	1932	0.1	0.23	1.20163	0.229708	NA	NA	NA	NA	gi|698465135|ref|XP_009782602.1|//PREDICTED: scarecrow-like protein 28 [Nicotiana sylvestris]
gene_23641	1464	0.13	0.67	2.36565	0.0146958	NA	NA	NA	K10666//E3 ubiquitin-protein ligase RNF5 [EC:2.3.2.27]	gi|698566186|ref|XP_009773439.1|//PREDICTED: E3 ubiquitin-protein ligase RMA1H1-like [Nicotiana sylvestris]
gene_23641	1464	1.68	2.95	0.812254	0.00848758	GO:0016021//integral component of membrane;GO:0005789//endoplasmic reticulum membrane	GO:0005515//protein binding;GO:0008270//zinc ion binding;GO:0004842//ubiquitin-protein transferase activity	GO:0009611//response to wounding;GO:0043161//proteasome-mediated ubiquitin-dependent protein catabolic process;GO:0009414//response to water deprivation;GO:0009409//response to cold;GO:0006970//response to osmotic stress;GO:0016567//protein ubiquitination;GO:0009723//response to ethylene	K10666//E3 ubiquitin-protein ligase RNF5 [EC:2.3.2.27]	gi|565366758|ref|XP_006350052.1|//PREDICTED: E3 ubiquitin-protein ligase RMA1H1-like [Solanum tuberosum]
gene_23641	1464	0.13	0.31	1.25376	0.229708	NA	NA	NA	K10666//E3 ubiquitin-protein ligase RNF5 [EC:2.3.2.27]	gi|698566186|ref|XP_009773439.1|//PREDICTED: E3 ubiquitin-protein ligase RMA1H1-like [Nicotiana sylvestris]
gene_23845	889	0.32	0.52	0.70044	0.532638	NA	NA	NA	NA	NA
gene_23845	889	0.01	0.27	4.75489	0.127634	NA	NA	NA	NA	NA
gene_23845	889	0.01	0.22	4.45943	0.251826	NA	NA	NA	NA	NA
gene_23854	523	0.19	0.75	1.98089	0.230646	NA	NA	NA	NA	gi|697171526|ref|XP_009594691.1|//PREDICTED: cytochrome P450 CYP72A219-like isoform X2 [Nicotiana tomentosiformis]
gene_23854	523	0.01	0.47	5.55459	0.127634	NA	NA	NA	NA	NA
gene_23854	523	0.13	0.27	1.05445	0.628648	NA	NA	NA	NA	gi|697171526|ref|XP_009594691.1|//PREDICTED: cytochrome P450 CYP72A219-like isoform X2 [Nicotiana tomentosiformis]
gene_23858	955	0.5	0.87	0.799087	0.325158	NA	NA	NA	K10703//very-long-chain (3R)-3-hydroxyacyl-CoA dehydratase [EC:4.2.1.134]	gi|698551307|ref|XP_009769266.1|//PREDICTED: very-long-chain (3R)-3-hydroxyacyl-CoA dehydratase 2 [Nicotiana sylvestris]
gene_23858	955	9.45	17.34	0.875718	1.04817e-07	NA	NA	NA	K10703//very-long-chain (3R)-3-hydroxyacyl-CoA dehydratase [EC:4.2.1.134]	gi|565395485|ref|XP_006363369.1|//PREDICTED: very-long-chain (3R)-3-hydroxyacyl-[acyl-carrier protein] dehydratase 2-like [Solanum tuberosum]
gene_23858	955	0.01	0.27	4.75489	0.0632626	NA	NA	NA	K10703//very-long-chain (3R)-3-hydroxyacyl-CoA dehydratase [EC:4.2.1.134]	gi|698551307|ref|XP_009769266.1|//PREDICTED: very-long-chain (3R)-3-hydroxyacyl-CoA dehydratase 2 [Nicotiana sylvestris]
gene_23940	1994	3.01	5.15	0.774809	0.000384654	NA	GO:0005524//ATP binding;GO:0005509//calcium ion binding;GO:0004683//calmodulin-dependent protein kinase activity	GO:0006468//protein phosphorylation	K13412//calcium-dependent protein kinase [EC:2.7.11.1]	gi|661878372|emb|CDP17874.1|//unnamed protein product [Coffea canephora]
gene_23940	1994	0.23	1	2.12029	0.000362416	GO:0005829//cytosol;GO:0005886//plasma membrane	GO:0005524//ATP binding;GO:0005509//calcium ion binding;GO:0004683//calmodulin-dependent protein kinase activity	GO:0080092//regulation of pollen tube growth;GO:0009789//positive regulation of abscisic acid-activated signaling pathway;GO:1901979//regulation of inward rectifier potassium channel activity;GO:0046777//protein autophosphorylation	K13412//calcium-dependent protein kinase [EC:2.7.11.1]	gi|565374149|ref|XP_006353626.1|//PREDICTED: calcium-dependent protein kinase 4-like [Solanum tuberosum]
gene_23940	2183	3.91	6.94	0.827767	5.09e-08	NA	GO:0005524//ATP binding;GO:0004683//calmodulin-dependent protein kinase activity;GO:0005509//calcium ion binding	GO:0006468//protein phosphorylation	K13412//calcium-dependent protein kinase [EC:2.7.11.1]	gi|565374149|ref|XP_006353626.1|//PREDICTED: calcium-dependent protein kinase 4-like [Solanum tuberosum];gi|661878372|emb|CDP17874.1|//unnamed protein product [Coffea canephora]
gene_23965	186	0.01	0.7	6.12928	0.512534	NA	NA	NA	NA	NA
gene_23965	186	0.01	1.6	7.32193	0.127634	NA	NA	NA	NA	NA
gene_23965	186	0.51	1	0.971431	0.628648	NA	NA	NA	NA	NA
gene_23966	1578	0.06	0.17	1.5025	0.390764	NA	NA	NA	K15400//omega-hydroxypalmitate O-feruloyl transferase [EC:2.3.1.188]	gi|697113502|ref|XP_009610633.1|//PREDICTED: vinorine synthase-like [Nicotiana tomentosiformis]
gene_23966	1578	0.01	0.15	3.90689	0.127634	NA	GO:0016740//transferase activity	NA	K15400//omega-hydroxypalmitate O-feruloyl transferase [EC:2.3.1.188];K13065//shikimate O-hydroxycinnamoyltransferase [EC:2.3.1.133]	gi|565398483|ref|XP_006364804.1|//PREDICTED: vinorine synthase-like [Solanum tuberosum]
gene_23966	1578	0.01	0.04	2	0.502432	NA	NA	NA	K15400//omega-hydroxypalmitate O-feruloyl transferase [EC:2.3.1.188]	gi|697113502|ref|XP_009610633.1|//PREDICTED: vinorine synthase-like [Nicotiana tomentosiformis]
gene_2398	427	1.48	2.61	0.818453	0.259718	NA	NA	NA	NA	gi|698563262|ref|XP_009772646.1|//PREDICTED: uncharacterized protein LOC104222992 isoform X2 [Nicotiana sylvestris]
gene_2398	427	0.01	0.2	4.32193	0.50524	NA	NA	NA	NA	gi|565343604|ref|XP_006338920.1|//PREDICTED: mucin-17-like [Solanum tuberosum]
gene_2398	427	0.34	0.68	1	0.457118	NA	NA	NA	NA	gi|698563262|ref|XP_009772646.1|//PREDICTED: uncharacterized protein LOC104222992 isoform X2 [Nicotiana sylvestris]
gene_24155	829	0.12	0.26	1.11548	0.643798	NA	NA	NA	K14007//protein transport protein SEC24	gi|698484088|ref|XP_009788867.1|//PREDICTED: protein transport protein Sec24-like CEF isoform X2 [Nicotiana sylvestris]
gene_24155	829	0.01	0.21	4.39232	0.25394	NA	NA	NA	K14007//protein transport protein SEC24	gi|565358026|ref|XP_006345830.1|//PREDICTED: protein transport protein Sec24-like At4g32640-like [Solanum tuberosum]
gene_24155	829	0.09	0.27	1.58496	0.378042	NA	NA	NA	K14007//protein transport protein SEC24	gi|698484088|ref|XP_009788867.1|//PREDICTED: protein transport protein Sec24-like CEF isoform X2 [Nicotiana sylvestris]
gene_24223	1433	0.01	0.13	3.70044	0.259458	NA	NA	NA	K15400//omega-hydroxypalmitate O-feruloyl transferase [EC:2.3.1.188]	gi|698469920|ref|XP_009783683.1|//PREDICTED: deacetylvindoline O-acetyltransferase-like [Nicotiana sylvestris]
gene_24223	1433	0.05	0.43	3.10434	0.02242	NA	GO:0016746//transferase activity, transferring acyl groups	NA	K15400//omega-hydroxypalmitate O-feruloyl transferase [EC:2.3.1.188];K13065//shikimate O-hydroxycinnamoyltransferase [EC:2.3.1.133]	gi|460411981|ref|XP_004251382.1|//PREDICTED: deacetylvindoline O-acetyltransferase-like [Solanum lycopersicum]
gene_24223	1433	0.01	0.67	6.06609	3.17e-05	NA	NA	NA	K15400//omega-hydroxypalmitate O-feruloyl transferase [EC:2.3.1.188]	gi|698469920|ref|XP_009783683.1|//PREDICTED: deacetylvindoline O-acetyltransferase-like [Nicotiana sylvestris]
gene_24243	350	0.31	1.51	2.28421	0.13338	NA	NA	NA	K13081//leucoanthocyanidin reductase [EC:1.17.1.3];K14484//auxin-responsive protein IAA	gi|697110448|ref|XP_009609091.1|//PREDICTED: bifunctional pinoresinol-lariciresinol reductase-like, partial [Nicotiana tomentosiformis]
gene_24243	350	0.01	1.22	6.93074	0.0322428	NA	GO:0047526//2'-hydroxyisoflavone reductase activity;GO:0010283//pinoresinol reductase activity;GO:0010284//lariciresinol reductase activity	GO:1902131//(+)-lariciresinol catabolic process;GO:1902132//(+)-lariciresinol biosynthetic process;GO:1902125//(+)-pinoresinol catabolic process;GO:1902129//(-)-lariciresinol biosynthetic process;GO:0055114//oxidation-reduction process;GO:1902138//(-)-secoisolariciresinol biosynthetic process	K13081//leucoanthocyanidin reductase [EC:1.17.1.3];K00224//null	gi|460392328|ref|XP_004241768.1|//PREDICTED: isoflavone reductase homolog [Solanum lycopersicum]
gene_24243	350	0.22	0.43	0.966833	0.628648	NA	NA	NA	K14484//auxin-responsive protein IAA;K13081//leucoanthocyanidin reductase [EC:1.17.1.3]	gi|697110448|ref|XP_009609091.1|//PREDICTED: bifunctional pinoresinol-lariciresinol reductase-like, partial [Nicotiana tomentosiformis]
gene_24351	996	0.09	0.18	1	0.643798	NA	NA	NA	K09873//aquaporin TIP	gi|697115316|ref|XP_009611581.1|//PREDICTED: aquaporin TIP2-1-like [Nicotiana tomentosiformis]
gene_24351	996	0.63	2.14	1.76419	0.00056863	GO:0016021//integral component of membrane	GO:0005215//transporter activity	GO:0006810//transport	K09866//aquaporin-4;K09873//aquaporin TIP	gi|565379470|ref|XP_006356145.1|//PREDICTED: aquaporin TIP2-1-like [Solanum tuberosum]
gene_24351	996	0.07	0.13	0.893085	0.628648	NA	NA	NA	K09873//aquaporin TIP	gi|697115316|ref|XP_009611581.1|//PREDICTED: aquaporin TIP2-1-like [Nicotiana tomentosiformis]
gene_24451	2581	0.04	0.07	0.807355	0.981318	NA	NA	NA	NA	gi|698535070|ref|XP_009764067.1|//PREDICTED: uncharacterized protein LOC104215844 [Nicotiana sylvestris]
gene_24451	3399	0.01	0.2	4.32193	0.00205764	NA	NA	NA	NA	gi|590614067|ref|XP_007022832.1|//Uncharacterized protein TCM_026877 [Theobroma cacao]
gene_24451	3399	0.01	0.13	3.70044	0.00796558	NA	NA	NA	NA	gi|698535070|ref|XP_009764067.1|//PREDICTED: uncharacterized protein LOC104215844 [Nicotiana sylvestris]
gene_2446	843	0.23	0.66	1.52083	0.192257	GO:0016021//integral component of membrane	GO:0005524//ATP binding;GO:0016887//ATPase activity	GO:0006810//transport	K08099//chlorophyllase [EC:3.1.1.14]	gi|698540034|ref|XP_009765624.1|//PREDICTED: pleiotropic drug resistance protein 3 [Nicotiana sylvestris]
gene_2446	843	1.95	3.09	0.664133	0.151769	GO:0009506//plasmodesma;GO:0016021//integral component of membrane;GO:0005886//plasma membrane	GO:0005524//ATP binding;GO:0015416//organic phosphonate transmembrane-transporting ATPase activity;GO:0016887//ATPase activity;GO:0005215//transporter activity	GO:0015748//organophosphate ester transport;GO:0009926//auxin polar transport;GO:0071366//cellular response to indolebutyric acid stimulus;GO:0006200//ATP catabolic process;GO:0048364//root development;GO:0015716//organic phosphonate transport	NA	gi|75321780|sp|Q5W274.1|PDR3_TOBAC//RecName: Full=Pleiotropic drug resistance protein 3; AltName: Full=NtPDR3
gene_2446	897	0.63	1.1	0.80408	0.155025	GO:0016021//integral component of membrane	GO:0016887//ATPase activity;GO:0005524//ATP binding	GO:0006810//transport	K08099//chlorophyllase [EC:3.1.1.14]	gi|698540034|ref|XP_009765624.1|//PREDICTED: pleiotropic drug resistance protein 3 [Nicotiana sylvestris];gi|75321780|sp|Q5W274.1|PDR3_TOBAC//RecName: Full=Pleiotropic drug resistance protein 3; AltName: Full=NtPDR3 [Nicotiana tabacum]
gene_24528	804	0.01	0.35	5.12928	0.131345	NA	NA	NA	NA	NA
gene_24528	804	0.2	0.39	0.963474	0.461744	NA	NA	NA	NA	NA
gene_24528	804	0.01	0.17	4.08746	0.251826	NA	NA	NA	NA	NA
gene_24557	4188	0.09	0.14	0.63743	0.577272	NA	NA	NA	K20283//golgin subfamily A member 4;K20478//golgin subfamily B member 1	gi|698533036|ref|XP_009763339.1|//PREDICTED: myosin-14, partial [Nicotiana sylvestris]
gene_24557	4188	0.01	0.14	3.80735	0.00814518	NA	NA	NA	K06674//structural maintenance of chromosome 2;K06675//structural maintenance of chromosome 4	gi|460400191|ref|XP_004245619.1|//PREDICTED: uncharacterized protein LOC101262335 [Solanum lycopersicum]
gene_24557	4382	0.12	0.22	0.874469	0.234288	NA	NA	NA	K20478//golgin subfamily B member 1;K20283//golgin subfamily A member 4	gi|698533036|ref|XP_009763339.1|//PREDICTED: myosin-14, partial [Nicotiana sylvestris]
gene_24607	257	0.01	0.45	5.49185	0.512534	NA	NA	NA	NA	NA
gene_24607	257	0.01	1.41	7.13955	0.0641504	NA	NA	NA	NA	NA
gene_24607	257	0.32	0.64	1	0.628648	NA	NA	NA	NA	NA
gene_24645	1069	0.01	0.17	4.08746	0.259458	NA	NA	NA	NA	NA
gene_24645	1069	0.01	0.07	2.80735	0.50524	NA	NA	NA	NA	NA
gene_24645	1069	0.01	0.06	2.58496	0.502432	NA	NA	NA	NA	NA
gene_24862	332	0.67	1.93	1.52637	0.192257	NA	NA	NA	NA	gi|697125147|ref|XP_009616589.1|//PREDICTED: uncharacterized protein LOC104109092 [Nicotiana tomentosiformis]
gene_24862	332	0.01	0.26	4.70044	0.50524	NA	NA	NA	K15174//RNA polymerase II-associated factor 1	gi|460399593|ref|XP_004245322.1|//PREDICTED: uncharacterized protein LOC101256697 [Solanum lycopersicum]
gene_24862	332	0.01	0.23	4.52356	0.502432	NA	NA	NA	NA	gi|697125147|ref|XP_009616589.1|//PREDICTED: uncharacterized protein LOC104109092 [Nicotiana tomentosiformis]
gene_24924	1808	0.3	0.54	0.847997	0.259718	NA	GO:0005524//ATP binding	NA	K10355//actin, other eukaryote	gi|697174070|ref|XP_009595974.1|//PREDICTED: UPF0496 protein At1g20180-like [Nicotiana tomentosiformis];gi|697132724|ref|XP_009620413.1|//PREDICTED: actin-7-like isoform X1 [Nicotiana tomentosiformis]
gene_24924	1690	0.14	0.32	1.19265	0.23337	GO:0005856//cytoskeleton;GO:0048046//apoplast;GO:0005634//nucleus;GO:0009506//plasmodesma;GO:0005737//cytoplasm;GO:0005618//cell wall;GO:0005829//cytosol;GO:0005886//plasma membrane	GO:0005524//ATP binding	GO:0048767//root hair elongation	K10355//actin, other eukaryote	gi|218195939|gb|EEC78366.1|//hypothetical protein OsI_18129 [Oryza sativa Indica Group];gi|297720793|ref|NP_001172758.1|//Os01g0964400 [Oryza sativa Japonica Group];gi|460384194|ref|XP_004237798.1|//PREDICTED: UPF0496 protein At3g49070-like [Solanum lycopersicum]
gene_24924	1330	0.05	0.1	1	0.628648	GO:0005856//cytoskeleton;GO:0005737//cytoplasm	GO:0005524//ATP binding	NA	K10355//actin, other eukaryote	gi|413950254|gb|AFW82903.1|//putative actin family protein isoform 1 [Zea mays];gi|297720793|ref|NP_001172758.1|//Os01g0964400 [Oryza sativa Japonica Group];gi|697174070|ref|XP_009595974.1|//PREDICTED: UPF0496 protein At1g20180-like [Nicotiana tomentosiformis];gi|697132724|ref|XP_009620413.1|//PREDICTED: actin-7-like isoform X1 [Nicotiana tomentosiformis]
gene_25019	1896	0.01	0.05	2.32193	0.512534	NA	NA	NA	K13199//plasminogen activator inhibitor 1 RNA-binding protein	gi|698520581|ref|XP_009757105.1|//PREDICTED: subtilisin-like protease SBT5.3 [Nicotiana sylvestris]
gene_25019	1896	0.16	0.4	1.32193	0.123334	GO:0048046//apoplast;GO:0005618//cell wall	GO:0004252//serine-type endopeptidase activity	GO:0006508//proteolysis	NA	gi|565350568|ref|XP_006342240.1|//PREDICTED: subtilisin-like protease-like [Solanum tuberosum]
gene_25019	1896	0.01	0.07	2.80735	0.251826	NA	NA	NA	K13199//plasminogen activator inhibitor 1 RNA-binding protein	gi|698520581|ref|XP_009757105.1|//PREDICTED: subtilisin-like protease SBT5.3 [Nicotiana sylvestris]
gene_25171	986	0.01	0.19	4.24793	0.259458	NA	GO:0004674//protein serine/threonine kinase activity;GO:0005524//ATP binding;GO:0005509//calcium ion binding	GO:0006468//protein phosphorylation	K13412//calcium-dependent protein kinase [EC:2.7.11.1]	gi|697170849|ref|XP_009594347.1|//PREDICTED: calcium-dependent protein kinase 11-like [Nicotiana tomentosiformis]
gene_25171	986	1.44	2.54	0.81876	0.053307	GO:0044464//cell part	GO:0005524//ATP binding;GO:0004674//protein serine/threonine kinase activity;GO:0005509//calcium ion binding	GO:0050794//regulation of cellular process;GO:0044763//single-organism cellular process;GO:0006468//protein phosphorylation	K13412//calcium-dependent protein kinase [EC:2.7.11.1]	gi|374250709|gb|AEY99977.1|//calcium-dependent protein kinase [Nicotiana tabacum]
gene_25171	986	0.07	0.2	1.51457	0.378042	NA	GO:0005524//ATP binding;GO:0004674//protein serine/threonine kinase activity;GO:0005509//calcium ion binding	GO:0006468//protein phosphorylation	K13412//calcium-dependent protein kinase [EC:2.7.11.1]	gi|697170849|ref|XP_009594347.1|//PREDICTED: calcium-dependent protein kinase 11-like [Nicotiana tomentosiformis]
gene_25214	938	0.01	0.1	3.32193	0.512534	NA	NA	NA	NA	gi|697153597|ref|XP_009631047.1|//PREDICTED: uncharacterized protein LOC104120883 [Nicotiana tomentosiformis]
gene_25214	938	0.01	1.51	7.2384	4.21184e-06	NA	NA	NA	NA	gi|565347256|ref|XP_006340648.1|//PREDICTED: uncharacterized protein LOC102588089 [Solanum tuberosum]
gene_25214	938	0.14	0.28	1	0.457118	NA	NA	NA	NA	gi|697153597|ref|XP_009631047.1|//PREDICTED: uncharacterized protein LOC104120883 [Nicotiana tomentosiformis]
gene_25232	1045	139.94	1132.78	3.01699	0	NA	NA	NA	K13993//HSP20 family protein	gi|698479883|ref|XP_009787010.1|//PREDICTED: 26.5 kDa heat shock protein, mitochondrial-like [Nicotiana sylvestris]
gene_25232	1045	0.91	147.68	7.34239	0	GO:0005739//mitochondrion;GO:0009507//chloroplast	NA	GO:0009644//response to high light intensity;GO:0006457//protein folding;GO:0010286//heat acclimation;GO:0042542//response to hydrogen peroxide	K13993//HSP20 family protein	gi|565359605|ref|XP_006346594.1|//PREDICTED: 26.5 kDa heat shock protein, mitochondrial-like [Solanum tuberosum]
gene_25232	1045	145.46	321.31	1.14334	1.93e-239	NA	NA	NA	K13993//HSP20 family protein	gi|698479883|ref|XP_009787010.1|//PREDICTED: 26.5 kDa heat shock protein, mitochondrial-like [Nicotiana sylvestris]
gene_25414	1517	0.01	0.18	4.16993	0.131345	GO:0016021//integral component of membrane	GO:0008519//ammonium transmembrane transporter activity	GO:0072488//ammonium transmembrane transport	K03320//ammonium transporter, Amt family	gi|557879515|gb|AHA41510.1|//ammonium transporter PcAMT2;1 [Pyrus calleryana];gi|698583929|ref|XP_009778221.1|//PREDICTED: ammonium transporter 2 [Nicotiana sylvestris]
gene_25414	2095	0.95	1.51	0.668549	0.054991	GO:0009506//plasmodesma;GO:0016021//integral component of membrane	GO:0015398//high affinity secondary active ammonium transmembrane transporter activity	GO:0072488//ammonium transmembrane transport;GO:0009624//response to nematode	K03320//ammonium transporter, Amt family	gi|607837401|gb|AHW48890.1|//ammonium transporter AMT2 [Pyrus betulifolia];gi|565395999|ref|XP_006363622.1|//PREDICTED: ammonium transporter 2-like [Solanum tuberosum]
gene_25414	1703	0.01	0.19	4.24793	0.0317082	GO:0016021//integral component of membrane	GO:0008519//ammonium transmembrane transporter activity	GO:0072488//ammonium transmembrane transport	K03320//ammonium transporter, Amt family	gi|698583929|ref|XP_009778221.1|//PREDICTED: ammonium transporter 2 [Nicotiana sylvestris];gi|565395999|ref|XP_006363622.1|//PREDICTED: ammonium transporter 2-like [Solanum tuberosum];gi|557879515|gb|AHA41510.1|//ammonium transporter PcAMT2;1 [Pyrus calleryana]
gene_25454	1921	0.01	0.41	5.35755	0.0022105	NA	NA	NA	K13496//UDP-glucosyl transferase 73C [EC:2.4.1.-]	gi|697115449|ref|XP_009611642.1|//PREDICTED: UDP-glycosyltransferase 92A1-like [Nicotiana tomentosiformis]
gene_25454	1921	4.55	6.93	0.606989	0.000433772	NA	GO:0016758//transferase activity, transferring hexosyl groups	NA	K13496//UDP-glucosyl transferase 73C [EC:2.4.1.-]	gi|460410934|ref|XP_004250870.1|//PREDICTED: UDP-glycosyltransferase 92A1-like [Solanum lycopersicum]
gene_25454	1921	0.01	0.16	4	0.0317082	NA	NA	NA	K13496//UDP-glucosyl transferase 73C [EC:2.4.1.-]	gi|697115449|ref|XP_009611642.1|//PREDICTED: UDP-glycosyltransferase 92A1-like [Nicotiana tomentosiformis]
gene_25628	742	0.13	0.25	0.943416	0.643798	NA	NA	NA	K03094//S-phase kinase-associated protein 1	gi|697098530|ref|XP_009627135.1|//PREDICTED: SKP1-like protein 11 [Nicotiana tomentosiformis]
gene_25628	742	0.11	0.54	2.29546	0.128466	NA	NA	NA	K03094//S-phase kinase-associated protein 1	gi|460380971|ref|XP_004236226.1|//PREDICTED: SKP1-like protein 4-like [Solanum lycopersicum]
gene_25628	742	0.01	0.09	3.16993	0.502432	NA	NA	NA	K03094//S-phase kinase-associated protein 1	gi|697098530|ref|XP_009627135.1|//PREDICTED: SKP1-like protein 11 [Nicotiana tomentosiformis]
gene_25694	126	0.01	1.26	6.97728	0.512534	NA	NA	NA	NA	gi|697107962|ref|XP_009607824.1|//PREDICTED: LOW QUALITY PROTEIN: G patch domain-containing protein 11-like [Nicotiana tomentosiformis]
gene_25694	126	0.89	1.78	1	0.63286	NA	NA	NA	NA	gi|460377831|ref|XP_004234690.1|//PREDICTED: G patch domain and ankyrin repeat-containing protein 1-like [Solanum lycopersicum]
gene_25694	126	0.01	7.22	9.49586	0.00399246	NA	NA	NA	NA	gi|697107962|ref|XP_009607824.1|//PREDICTED: LOW QUALITY PROTEIN: G patch domain-containing protein 11-like [Nicotiana tomentosiformis]
gene_25807	477	0.01	0.42	5.39232	0.259458	NA	NA	NA	NA	NA
gene_25807	477	0.35	0.69	0.979241	0.461744	NA	NA	NA	NA	NA
gene_25807	477	0.01	0.15	3.90689	0.502432	NA	NA	NA	NA	NA
gene_26081	3599	0.01	0.05	2.32193	0.259458	NA	NA	NA	K10406//kinesin family member C2/C3;K13420//LRR receptor-like serine/threonine-protein kinase FLS2 [EC:2.7.11.1]	gi|697145164|ref|XP_009626709.1|//PREDICTED: receptor-like protein 12 [Nicotiana tomentosiformis]
gene_26081	3599	3.31	15.1	2.18965	9.28526e-86	NA	NA	NA	K13420//LRR receptor-like serine/threonine-protein kinase FLS2 [EC:2.7.11.1]	gi|460370841|ref|XP_004231257.1|//PREDICTED: receptor-like protein 12-like [Solanum lycopersicum]
gene_26081	3599	0.01	0.02	1	0.502432	NA	NA	NA	K13420//LRR receptor-like serine/threonine-protein kinase FLS2 [EC:2.7.11.1];K10406//kinesin family member C2/C3	gi|697145164|ref|XP_009626709.1|//PREDICTED: receptor-like protein 12 [Nicotiana tomentosiformis]
gene_26122	2981	1.36	2.08	0.612977	0.0227512	NA	NA	NA	K08150//MFS transporter, SP family, solute carrier family 2 (myo-inositol transporter), member 13	gi|697136269|ref|XP_009622210.1|//PREDICTED: monosaccharide-sensing protein 2-like [Nicotiana tomentosiformis];gi|474260137|gb|EMS60524.1|//Monosaccharide-sensing protein 3 [Triticum urartu]
gene_26122	2981	0.44	0.69	0.649093	0.103276	GO:0005774//vacuolar membrane;GO:0009705//plant-type vacuole membrane;GO:0016021//integral component of membrane	GO:0032440//2-alkenal reductase [NAD(P)] activity;GO:0016491//oxidoreductase activity;GO:0022891//substrate-specific transmembrane transporter activity	GO:0008643//carbohydrate transport;GO:0055085//transmembrane transport;GO:0055114//oxidation-reduction process	K08150//MFS transporter, SP family, solute carrier family 2 (myo-inositol transporter), member 13	gi|474260137|gb|EMS60524.1|//Monosaccharide-sensing protein 3 [Triticum urartu];gi|460377444|ref|XP_004234503.1|//PREDICTED: monosaccharide-sensing protein 2-like [Solanum lycopersicum]
gene_26122	2981	1.47	2.43	0.72514	0.000818148	GO:0009705//plant-type vacuole membrane;GO:0016021//integral component of membrane	GO:0022891//substrate-specific transmembrane transporter activity	GO:0055085//transmembrane transport	K08150//MFS transporter, SP family, solute carrier family 2 (myo-inositol transporter), member 13	gi|474260137|gb|EMS60524.1|//Monosaccharide-sensing protein 3 [Triticum urartu];gi|697136269|ref|XP_009622210.1|//PREDICTED: monosaccharide-sensing protein 2-like [Nicotiana tomentosiformis]
gene_26157	307	1.11	2.13	0.940294	0.364566	NA	NA	NA	NA	NA
gene_26157	307	0.01	0.29	4.85798	0.50524	NA	NA	NA	NA	NA
gene_26157	307	0.51	1.27	1.31626	0.292262	NA	NA	NA	NA	NA
gene_26177	1251	9.74	15.74	0.692442	0.892	NA	NA	NA	K15622//myeloid leukemia factor 1	gi|698561421|ref|XP_009772123.1|//PREDICTED: uncharacterized protein LOC104222581 [Nicotiana sylvestris]
gene_26177	1251	7.26	14.14	0.961741	2.13488e-09	NA	NA	NA	NA	gi|460367902|ref|XP_004229809.1|//PREDICTED: uncharacterized protein LOC101251327 [Solanum lycopersicum]
gene_26177	1251	9.74	21.15	1.11866	5.48e-20	NA	NA	NA	K15622//myeloid leukemia factor 1	gi|698561421|ref|XP_009772123.1|//PREDICTED: uncharacterized protein LOC104222581 [Nicotiana sylvestris]
gene_26304	1053	0.09	0.26	1.53051	0.643798	NA	NA	NA	NA	gi|697141316|ref|XP_009624772.1|//PREDICTED: heme-binding protein 2-like [Nicotiana tomentosiformis]
gene_26304	1053	0.01	0.08	3	0.50524	NA	NA	NA	NA	gi|460380981|ref|XP_004236231.1|//PREDICTED: heme-binding protein 2-like [Solanum lycopersicum]
gene_26304	1053	0.07	0.17	1.28011	0.628648	NA	NA	NA	NA	gi|697141316|ref|XP_009624772.1|//PREDICTED: heme-binding protein 2-like [Nicotiana tomentosiformis]
gene_26493	5358	0.06	0.13	1.11548	0.0716798	GO:0005634//nucleus	GO:0008168//methyltransferase activity;GO:0003682//chromatin binding	GO:0032259//methylation	K00558//DNA (cytosine-5)-methyltransferase 1 [EC:2.1.1.37]	gi|698459316|ref|XP_009781266.1|//PREDICTED: DNA (cytosine-5)-methyltransferase CMT3-like isoform X3 [Nicotiana sylvestris];gi|698459312|ref|XP_009781265.1|//PREDICTED: DNA (cytosine-5)-methyltransferase CMT3-like isoform X2 [Nicotiana sylvestris]
gene_26493	3506	0.63	1.47	1.22239	0.00290944	GO:0005634//nucleus	GO:0003677//DNA binding;GO:0003682//chromatin binding;GO:0008168//methyltransferase activity	GO:0044763//single-organism cellular process;GO:0032776//DNA methylation on cytosine;GO:0045814//negative regulation of gene expression, epigenetic;GO:0006306//DNA methylation	K00558//DNA (cytosine-5)-methyltransferase 1 [EC:2.1.1.37]	gi|169977312|emb|CAQ18903.1|//chromomethylase [Nicotiana sylvestris]
gene_26493	3388	0.08	0.2	1.32193	0.120711	GO:0005634//nucleus	GO:0003682//chromatin binding;GO:0008168//methyltransferase activity;GO:0003677//DNA binding	GO:0032259//methylation;GO:0006306//DNA methylation	K00558//DNA (cytosine-5)-methyltransferase 1 [EC:2.1.1.37]	gi|698459312|ref|XP_009781265.1|//PREDICTED: DNA (cytosine-5)-methyltransferase CMT3-like isoform X2 [Nicotiana sylvestris];gi|698459316|ref|XP_009781266.1|//PREDICTED: DNA (cytosine-5)-methyltransferase CMT3-like isoform X3 [Nicotiana sylvestris];gi|169977312|emb|CAQ18903.1|//chromomethylase [Nicotiana sylvestris]
gene_26506	605	0.01	0.48	5.58496	0.131345	GO:0016020//membrane	NA	NA	NA	gi|661883271|emb|CDP13149.1|//unnamed protein product [Coffea canephora]
gene_26506	605	0.94	3.74	1.99231	0.000351462	NA	NA	NA	NA	gi|604320962|gb|EYU31699.1|//hypothetical protein MIMGU_mgv1a026849mg [Erythranthe guttata]
gene_26506	605	0.01	0.23	4.52356	0.251826	GO:0016020//membrane	NA	NA	NA	gi|661883271|emb|CDP13149.1|//unnamed protein product [Coffea canephora]
gene_26569	939	0.01	0.59	5.88264	0.0170393	NA	NA	NA	NA	gi|698576862|ref|XP_009776319.1|//PREDICTED: uncharacterized protein LOC104226126 [Nicotiana sylvestris]
gene_26569	939	2.72	4.52	0.732716	0.00697496	NA	NA	NA	NA	gi|460380327|ref|XP_004235908.1|//PREDICTED: uncharacterized protein LOC101261902 [Solanum lycopersicum]
gene_26569	938	0.14	0.35	1.32193	0.292262	NA	NA	NA	NA	gi|698576862|ref|XP_009776319.1|//PREDICTED: uncharacterized protein LOC104226126 [Nicotiana sylvestris]
gene_26678	386	0.01	1.07	6.74147	0.0664906	NA	NA	NA	K17964//leucine-rich PPR motif-containing protein, mitochondrial	gi|698488182|ref|XP_009790702.1|//PREDICTED: pentatricopeptide repeat-containing protein At2g16880 [Nicotiana sylvestris]
gene_26678	386	0.01	0.66	6.04439	0.127634	GO:0005739//mitochondrion	NA	NA	K01115//phospholipase D1/2 [EC:3.1.4.4]	gi|565387829|ref|XP_006359690.1|//PREDICTED: pentatricopeptide repeat-containing protein At2g16880-like [Solanum tuberosum]
gene_26678	386	0.96	1.72	0.841302	0.30623	NA	NA	NA	K17964//leucine-rich PPR motif-containing protein, mitochondrial	gi|698488182|ref|XP_009790702.1|//PREDICTED: pentatricopeptide repeat-containing protein At2g16880 [Nicotiana sylvestris]
gene_26681	1582	0.01	0.2	4.32193	0.131345	NA	NA	NA	K10782//fatty acyl-ACP thioesterase A [EC:3.1.2.14]	gi|698487453|ref|XP_009790386.1|//PREDICTED: oleoyl-acyl carrier protein thioesterase, chloroplastic-like [Nicotiana sylvestris]
gene_26681	1582	1.64	3.46	1.07708	0.000220076	GO:0009507//chloroplast	GO:0016295//myristoyl-[acyl-carrier-protein] hydrolase activity;GO:0004320//oleoyl-[acyl-carrier-protein] hydrolase activity;GO:0016296//palmitoyl-[acyl-carrier-protein] hydrolase activity	GO:0006633//fatty acid biosynthetic process	K10782//fatty acyl-ACP thioesterase A [EC:3.1.2.14]	gi|460393622|ref|XP_004242408.1|//PREDICTED: oleoyl-acyl carrier protein thioesterase, chloroplastic-like [Solanum lycopersicum]
gene_26681	1582	0.04	0.12	1.58496	0.378042	NA	NA	NA	K10782//fatty acyl-ACP thioesterase A [EC:3.1.2.14]	gi|698487453|ref|XP_009790386.1|//PREDICTED: oleoyl-acyl carrier protein thioesterase, chloroplastic-like [Nicotiana sylvestris]
gene_2680	894	1.6	4.14	1.37156	0.00095543	NA	NA	NA	NA	NA
gene_2680	894	1.5	3.53	1.23471	0.00144696	NA	NA	NA	NA	NA
gene_2680	894	2.23	4.74	1.08784	0.000286486	NA	NA	NA	NA	NA
gene_26812	441	0.01	0.91	6.50779	0.0664906	NA	NA	NA	NA	gi|698526530|ref|XP_009760100.1|//PREDICTED: uncharacterized protein LOC104212508 [Nicotiana sylvestris]
gene_26812	441	0.01	0.38	5.24793	0.25394	NA	NA	NA	NA	NA
gene_26812	441	0.01	0.16	4	0.502432	NA	NA	NA	NA	gi|698526530|ref|XP_009760100.1|//PREDICTED: uncharacterized protein LOC104212508 [Nicotiana sylvestris]
gene_26849	1434	0.51	1.31	1.361	0.0193651	NA	NA	NA	K17964//leucine-rich PPR motif-containing protein, mitochondrial	gi|698550071|ref|XP_009768858.1|//PREDICTED: pentatricopeptide repeat-containing protein At2g17140 [Nicotiana sylvestris]
gene_26849	1434	0.71	1.13	0.670432	0.185554	GO:0005739//mitochondrion	NA	NA	K15336//tRNA (cytosine38-C5)-methyltransferase [EC:2.1.1.204]	gi|565367411|ref|XP_006350361.1|//PREDICTED: LOW QUALITY PROTEIN: pentatricopeptide repeat-containing protein At2g17140-like [Solanum tuberosum]
gene_26849	1434	0.81	1.56	0.945552	0.0207948	NA	NA	NA	K17964//leucine-rich PPR motif-containing protein, mitochondrial	gi|698550071|ref|XP_009768858.1|//PREDICTED: pentatricopeptide repeat-containing protein At2g17140 [Nicotiana sylvestris]
gene_2687	373	0.87	2.51	1.5286	0.101313	NA	NA	NA	NA	NA
gene_2687	373	0.92	3.19	1.79385	0.0204006	NA	NA	NA	NA	NA
gene_2687	373	0.4	1.39	1.79701	0.111093	NA	NA	NA	NA	NA
gene_26935	1966	0.05	0.41	3.03562	0.0131253	GO:0005737//cytoplasm	GO:0004512//inositol-3-phosphate synthase activity	GO:0006021//inositol biosynthetic process;GO:0008654//phospholipid biosynthetic process	K01858//myo-inositol-1-phosphate synthase [EC:5.5.1.4]	gi|698575353|ref|XP_009775912.1|//PREDICTED: inositol-3-phosphate synthase-like [Nicotiana sylvestris]
gene_26935	1966	6.48	99.89	3.94627	0	GO:0005737//cytoplasm	GO:0004512//inositol-3-phosphate synthase activity	GO:0008654//phospholipid biosynthetic process;GO:0006021//inositol biosynthetic process	K01858//myo-inositol-1-phosphate synthase [EC:5.5.1.4]	gi|14548096|sp|Q9LW96.1|INO1_TOBAC//RecName: Full=Inositol-3-phosphate synthase; Short=MIP synthase; AltName: Full=Myo-inositol 1-phosphate synthase; Short=IPS; Short=MI-1-P synthase
gene_26935	1966	0.01	0.06	2.58496	0.251826	GO:0005737//cytoplasm	GO:0004512//inositol-3-phosphate synthase activity	GO:0008654//phospholipid biosynthetic process;GO:0006021//inositol biosynthetic process	K01858//myo-inositol-1-phosphate synthase [EC:5.5.1.4]	gi|698575353|ref|XP_009775912.1|//PREDICTED: inositol-3-phosphate synthase-like [Nicotiana sylvestris]
gene_26964	593	0.01	0.49	5.61471	0.131345	NA	NA	NA	K13420//LRR receptor-like serine/threonine-protein kinase FLS2 [EC:2.7.11.1]	gi|698509027|ref|XP_009799747.1|//PREDICTED: probable LRR receptor-like serine/threonine-protein kinase At3g47570 [Nicotiana sylvestris]
gene_26964	593	0.41	1.09	1.41063	0.151115	NA	GO:0003824//catalytic activity	NA	K13420//LRR receptor-like serine/threonine-protein kinase FLS2 [EC:2.7.11.1]	gi|565384394|ref|XP_006358151.1|//PREDICTED: LRR receptor-like serine/threonine-protein kinase GSO1-like [Solanum tuberosum]
gene_26964	593	0.12	0.35	1.54432	0.378042	NA	NA	NA	K13420//LRR receptor-like serine/threonine-protein kinase FLS2 [EC:2.7.11.1]	gi|698509027|ref|XP_009799747.1|//PREDICTED: probable LRR receptor-like serine/threonine-protein kinase At3g47570 [Nicotiana sylvestris]
gene_26977	378	0.01	0.27	4.75489	0.512534	NA	NA	NA	NA	NA
gene_26977	378	0.23	0.67	1.54253	0.381566	NA	NA	NA	NA	NA
gene_26977	378	0.01	0.2	4.32193	0.502432	NA	NA	NA	NA	NA
gene_26988	2162	0.29	0.49	0.756729	0.287866	NA	NA	NA	K19476//vacuolar protein sorting-associated protein IST1	gi|697098751|ref|XP_009628260.1|//PREDICTED: uncharacterized protein LOC104118666 [Nicotiana tomentosiformis]
gene_26988	2162	1.6	3.6	1.16993	2.85482e-06	NA	NA	NA	K03453//bile acid:Na+ symporter, BASS family	gi|565349470|ref|XP_006341716.1|//PREDICTED: eukaryotic translation initiation factor 4 gamma-like [Solanum tuberosum]
gene_26988	2162	0.09	0.23	1.35364	0.148358	NA	NA	NA	K19476//vacuolar protein sorting-associated protein IST1	gi|697098751|ref|XP_009628260.1|//PREDICTED: uncharacterized protein LOC104118666 [Nicotiana tomentosiformis]
gene_27036	824	0.01	0.11	3.45943	0.512534	NA	NA	NA	K15867//activity-regulated cytoskeleton-associated protein;K19882//O-palmitoleoyl-L-serine hydrolase [EC:3.1.1.98];K20293//conserved oligomeric Golgi complex subunit 6	gi|697136362|ref|XP_009622260.1|//PREDICTED: uncharacterized protein LOC104113708 [Nicotiana tomentosiformis]
gene_27036	824	0.19	0.35	0.881356	0.697324	NA	NA	NA	NA	gi|48057665|gb|AAT39964.1|//Putative gag polyprotein, identical [Solanum demissum]
gene_27036	824	0.01	0.33	5.04439	0.0632626	NA	NA	NA	K20293//conserved oligomeric Golgi complex subunit 6;K15867//activity-regulated cytoskeleton-associated protein;K19882//O-palmitoleoyl-L-serine hydrolase [EC:3.1.1.98]	gi|697136362|ref|XP_009622260.1|//PREDICTED: uncharacterized protein LOC104113708 [Nicotiana tomentosiformis]
gene_27059	1800	0.05	0.15	1.58496	0.390764	NA	NA	NA	NA	gi|697128332|ref|XP_009618216.1|//PREDICTED: aluminum-activated malate transporter 2-like [Nicotiana tomentosiformis]
gene_27059	1800	0.22	1.02	2.21299	0.00036137	NA	NA	NA	NA	gi|565346780|ref|XP_006340425.1|//PREDICTED: aluminum-activated malate transporter 2-like [Solanum tuberosum]
gene_27059	1800	0.07	0.53	2.92057	0.00135833	NA	NA	NA	NA	gi|697128332|ref|XP_009618216.1|//PREDICTED: aluminum-activated malate transporter 2-like [Nicotiana tomentosiformis]
gene_27179	1026	0.18	0.8	2.152	0.0427672	NA	NA	NA	K17541//SCY1-like protein 2;K06883//uncharacterized protein;K02516//type II protein arginine methyltransferase [EC:2.1.1.320];K03469//ribonuclease HI [EC:3.1.26.4]	gi|697167332|ref|XP_009592521.1|//PREDICTED: uncharacterized protein LOC104089358 [Nicotiana tomentosiformis]
gene_27179	1026	0.01	0.15	3.90689	0.25394	NA	NA	NA	NA	gi|147780891|emb|CAN61713.1|//hypothetical protein VITISV_034504 [Vitis vinifera]
gene_27179	1026	0.32	0.64	1	0.213696	NA	NA	NA	K17541//SCY1-like protein 2;K06883//uncharacterized protein;K03469//ribonuclease HI [EC:3.1.26.4];K02516//type II protein arginine methyltransferase [EC:2.1.1.320]	gi|697167332|ref|XP_009592521.1|//PREDICTED: uncharacterized protein LOC104089358 [Nicotiana tomentosiformis]
gene_27227	1119	0.01	0.08	3	0.512534	NA	NA	NA	NA	gi|698501940|ref|XP_009796645.1|//PREDICTED: uncharacterized protein LOC104243187 [Nicotiana sylvestris]
gene_27227	1119	1.19	1.95	0.712513	0.111562	NA	NA	NA	NA	gi|565376299|ref|XP_006354644.1|//PREDICTED: uncharacterized protein LOC102588165 [Solanum tuberosum]
gene_27227	1119	0.01	0.12	3.58496	0.251826	NA	NA	NA	NA	gi|698501940|ref|XP_009796645.1|//PREDICTED: uncharacterized protein LOC104243187 [Nicotiana sylvestris]
gene_27241	1204	1.24	2.41	0.958693	0.0266976	NA	NA	NA	K01517//manganese-dependent ADP-ribose/CDP-alcohol diphosphatase [EC:3.6.1.13 3.6.1.16 3.6.1.53]	gi|698500528|ref|XP_009796017.1|//PREDICTED: manganese-dependent ADP-ribose/CDP-alcohol diphosphatase-like [Nicotiana sylvestris]
gene_27241	1204	0.01	0.13	3.70044	0.25394	NA	GO:0016787//hydrolase activity	GO:0008152//metabolic process	K01517//manganese-dependent ADP-ribose/CDP-alcohol diphosphatase [EC:3.6.1.13 3.6.1.16 3.6.1.53]	gi|460381067|ref|XP_004236274.1|//PREDICTED: manganese-dependent ADP-ribose/CDP-alcohol diphosphatase-like isoform 1 [Solanum lycopersicum]
gene_27241	1204	0.85	1.82	1.0984	0.00694822	NA	NA	NA	K01517//manganese-dependent ADP-ribose/CDP-alcohol diphosphatase [EC:3.6.1.13 3.6.1.16 3.6.1.53]	gi|698500528|ref|XP_009796017.1|//PREDICTED: manganese-dependent ADP-ribose/CDP-alcohol diphosphatase-like [Nicotiana sylvestris]
gene_27310	862	0.01	0.14	3.80735	0.512534	NA	NA	NA	NA	gi|971572398|ref|XP_015169942.1|//PREDICTED: nodulation-signaling pathway 2 protein-like [Solanum tuberosum]
gene_27310	862	0.01	0.27	4.75489	0.127634	NA	NA	NA	NA	gi|604342918|gb|EYU41942.1|//hypothetical protein MIMGU_mgv1a022683mg [Erythranthe guttata]
gene_27310	862	0.09	0.16	0.830075	0.628648	NA	NA	NA	NA	gi|971572398|ref|XP_015169942.1|//PREDICTED: nodulation-signaling pathway 2 protein-like [Solanum tuberosum]
gene_27313	1105	0.01	0.16	4	0.259458	NA	NA	NA	NA	NA
gene_27313	1105	0.07	0.14	1	0.63286	NA	NA	NA	NA	gi|313184300|emb|CBL94165.1|//putative reverse transcriptase family member [Malus domestica]
gene_27313	1105	0.01	0.12	3.58496	0.251826	NA	NA	NA	NA	NA
gene_27354	648	0.01	0.43	5.42626	0.259458	NA	NA	NA	K05666//ATP-binding cassette, subfamily C (CFTR/MRP), member 2;K01191//alpha-mannosidase [EC:3.2.1.24];K12819//pre-mRNA-processing factor SLU7;K13356//alcohol-forming fatty acyl-CoA reductase [EC:1.2.1.84];K08247//methionine S-methyltransferase [EC:2.1.1.12]	gi|970039742|ref|XP_015081209.1|//PREDICTED: uncharacterized protein LOC107024752 [Solanum pennellii]
gene_27354	648	0.01	0.12	3.58496	0.50524	NA	GO:0003964//RNA-directed DNA polymerase activity;GO:0003723//RNA binding	GO:0015074//DNA integration;GO:0006278//RNA-dependent DNA replication	K03655//ATP-dependent DNA helicase RecG [EC:3.6.4.12];K15360//centromere protein X	gi|565402780|ref|XP_006366848.1|//PREDICTED: uncharacterized protein LOC102605741 [Solanum tuberosum]
gene_27354	648	0.01	0.19	4.24793	0.502432	NA	NA	NA	K01191//alpha-mannosidase [EC:3.2.1.24];K05666//ATP-binding cassette, subfamily C (CFTR/MRP), member 2;K12819//pre-mRNA-processing factor SLU7;K08247//methionine S-methyltransferase [EC:2.1.1.12];K13356//alcohol-forming fatty acyl-CoA reductase [EC:1.2.1.84]	gi|970039742|ref|XP_015081209.1|//PREDICTED: uncharacterized protein LOC107024752 [Solanum pennellii]
gene_2744	1502	0.31	0.6	0.952694	0.22895	NA	NA	NA	NA	gi|698488226|ref|XP_009790722.1|//PREDICTED: uncharacterized protein LOC104238136 [Nicotiana sylvestris]
gene_2744	1502	0.41	0.77	0.909235	0.159056	NA	NA	NA	NA	gi|565370632|ref|XP_006351923.1|//PREDICTED: uncharacterized protein LOC102601509 [Solanum tuberosum]
gene_2744	1502	0.04	0.13	1.70044	0.378042	NA	NA	NA	NA	gi|698488226|ref|XP_009790722.1|//PREDICTED: uncharacterized protein LOC104238136 [Nicotiana sylvestris]
gene_27521	776	0.01	0.24	4.58496	0.259458	NA	NA	NA	NA	gi|698485433|ref|XP_009789492.1|//PREDICTED: uncharacterized protein LOC104237107 [Nicotiana sylvestris]
gene_27521	776	0.01	0.31	4.9542	0.127634	NA	NA	NA	NA	NA
gene_27521	776	0.09	0.17	0.917538	0.628648	NA	NA	NA	NA	gi|698485433|ref|XP_009789492.1|//PREDICTED: uncharacterized protein LOC104237107 [Nicotiana sylvestris]
gene_27563	4091	0.01	0.04	2	0.259458	NA	NA	NA	NA	gi|697129374|ref|XP_009618744.1|//PREDICTED: cell wall protein IFF6-like [Nicotiana tomentosiformis]
gene_27563	4091	0.02	0.15	2.90689	0.02242	NA	NA	NA	NA	NA
gene_27563	4538	0.06	0.14	1.22239	0.120711	NA	NA	NA	NA	gi|697129374|ref|XP_009618744.1|//PREDICTED: cell wall protein IFF6-like [Nicotiana tomentosiformis]
gene_27571	973	0.29	0.47	0.696608	0.532638	NA	NA	NA	K01870//isoleucyl-tRNA synthetase [EC:6.1.1.5];K19027//zinc finger FYVE domain-containing protein 26	gi|697184238|ref|XP_009601144.1|//PREDICTED: dirigent protein 11-like [Nicotiana tomentosiformis]
gene_27571	973	2.6	5.16	0.988859	0.00125638	NA	NA	NA	NA	gi|565402295|ref|XP_006366617.1|//PREDICTED: dirigent protein 21-like [Solanum tuberosum]
gene_27571	973	0.14	0.27	0.947533	0.457118	NA	NA	NA	K01870//isoleucyl-tRNA synthetase [EC:6.1.1.5];K19027//zinc finger FYVE domain-containing protein 26	gi|697184238|ref|XP_009601144.1|//PREDICTED: dirigent protein 11-like [Nicotiana tomentosiformis]
gene_27594	1660	0.01	0.05	2.32193	0.512534	NA	NA	NA	K14493//gibberellin receptor GID1 [EC:3.-.-.-]	gi|697093952|ref|XP_009590987.1|//PREDICTED: probable carboxylesterase 15 [Nicotiana tomentosiformis]
gene_27594	1660	0.05	0.37	2.88753	0.02242	NA	GO:0016787//hydrolase activity	GO:0008152//metabolic process	K14493//gibberellin receptor GID1 [EC:3.-.-.-]	gi|565393258|ref|XP_006362298.1|//PREDICTED: probable carboxylesterase 15-like [Solanum tuberosum]
gene_27594	1660	0.01	0.31	4.9542	0.00399246	NA	NA	NA	K14493//gibberellin receptor GID1 [EC:3.-.-.-]	gi|697093952|ref|XP_009590987.1|//PREDICTED: probable carboxylesterase 15 [Nicotiana tomentosiformis]
gene_27609	1469	0.01	0.24	4.58496	0.0664906	NA	NA	NA	NA	gi|697179750|ref|XP_009598847.1|//PREDICTED: dehydrogenase/reductase SDR family member on chromosome X isoform X1 [Nicotiana tomentosiformis]
gene_27609	1469	0.01	0.47	5.55459	0.00205764	NA	NA	NA	NA	NA
gene_27609	1469	0.01	0.09	3.16993	0.251826	NA	NA	NA	NA	gi|697179750|ref|XP_009598847.1|//PREDICTED: dehydrogenase/reductase SDR family member on chromosome X isoform X1 [Nicotiana tomentosiformis]
gene_27614	1991	1.23	4.44	1.8519	7.5e-06	NA	NA	NA	K03327//multidrug resistance protein, MATE family	gi|970064779|ref|XP_015059365.1|//PREDICTED: protein DETOXIFICATION 30-like [Solanum pennellii]
gene_27614	1991	0.58	4.84	3.06088	4.98286e-23	GO:0016021//integral component of membrane	GO:0015238//drug transmembrane transporter activity;GO:0015297//antiporter activity	GO:0006855//drug transmembrane transport	K03327//multidrug resistance protein, MATE family	gi|565373084|ref|XP_006353110.1|//PREDICTED: protein TRANSPARENT TESTA 12-like [Solanum tuberosum]
gene_27614	1991	0.76	4.53	2.57544	6.28e-22	NA	NA	NA	K03327//multidrug resistance protein, MATE family	gi|970064779|ref|XP_015059365.1|//PREDICTED: protein DETOXIFICATION 30-like [Solanum pennellii]
gene_27667	565	0.29	1.32	2.18641	0.0426992	NA	NA	NA	K07305//peptide-methionine (R)-S-oxide reductase [EC:1.8.4.12];K12812//ATP-dependent RNA helicase UAP56/SUB2 [EC:3.6.4.13];K12447//UDP-sugar pyrophosphorylase [EC:2.7.7.64];K14833//nucleolar complex protein 2;K01592//tyrosine decarboxylase [EC:4.1.1.25]	gi|113205290|gb|ABI34329.1|//Integrase core domain containing protein [Solanum demissum]
gene_27667	565	0.42	1.07	1.34915	0.113098	NA	NA	NA	K10896//fanconi anemia group M protein;K05391//cyclic nucleotide gated channel, other eukaryote;K04728//ataxia telangiectasia mutated family protein [EC:2.7.11.1];K10760//adenylate isopentenyltransferase (cytokinin synthase)	gi|113205290|gb|ABI34329.1|//Integrase core domain containing protein [Solanum demissum]
gene_27667	565	0.01	0.94	6.55459	0.00796558	NA	NA	NA	K12447//UDP-sugar pyrophosphorylase [EC:2.7.7.64];K01592//tyrosine decarboxylase [EC:4.1.1.25];K12812//ATP-dependent RNA helicase UAP56/SUB2 [EC:3.6.4.13];K14833//nucleolar complex protein 2;K07305//peptide-methionine (R)-S-oxide reductase [EC:1.8.4.12]	gi|113205290|gb|ABI34329.1|//Integrase core domain containing protein [Solanum demissum]
gene_2770	773	0.28	2.9	3.37255	3.61	NA	NA	NA	NA	gi|697186342|ref|XP_009602211.1|//PREDICTED: uncharacterized protein LOC104097358 [Nicotiana tomentosiformis]
gene_2770	802	0.16	0.89	2.47573	0.0402896	NA	NA	NA	NA	gi|460411959|ref|XP_004251371.1|//PREDICTED: uncharacterized protein LOC101266191 [Solanum lycopersicum]
gene_2770	716	0.32	0.84	1.39232	0.30623	NA	NA	NA	NA	gi|697186342|ref|XP_009602211.1|//PREDICTED: uncharacterized protein LOC104097358 [Nicotiana tomentosiformis]
gene_27722	1104	0.01	0.08	3	0.512534	NA	NA	NA	K13356//alcohol-forming fatty acyl-CoA reductase [EC:1.2.1.84]	gi|697116409|ref|XP_009612114.1|//PREDICTED: rhodanese-like domain-containing protein 9, chloroplastic [Nicotiana tomentosiformis]
gene_27722	1104	46.93	78.92	0.74988	7.03324e-27	GO:0009535//chloroplast thylakoid membrane	NA	GO:0010103//stomatal complex morphogenesis;GO:0019684//photosynthesis, light reaction;GO:0019344//cysteine biosynthetic process	NA	gi|460377975|ref|XP_004234761.1|//PREDICTED: rhodanese-like domain-containing protein 9, chloroplastic-like [Solanum lycopersicum]
gene_27772	1487	3.39	11.08	1.7086	1.24e-23	NA	NA	NA	NA	gi|145839445|gb|ABP96802.1|//proteinase inhibitor II [Nicotiana tabacum]
gene_27778	1121	2.3	6	1.38333	0.574	NA	GO:0004867//serine-type endopeptidase inhibitor activity	GO:0010951//negative regulation of endopeptidase activity	NA	gi|697173156|ref|XP_009595508.1|//PREDICTED: uncharacterized protein LOC104091792 [Nicotiana tomentosiformis]
gene_27778	1121	57.99	104.39	0.848107	1.13679e-43	NA	GO:0004867//serine-type endopeptidase inhibitor activity	GO:0010951//negative regulation of endopeptidase activity	NA	gi|145839445|gb|ABP96802.1|//proteinase inhibitor II [Nicotiana tabacum]
gene_27778	1121	2.74	10.63	1.95589	1.36e-20	NA	GO:0004867//serine-type endopeptidase inhibitor activity	GO:0010951//negative regulation of endopeptidase activity	NA	gi|697173156|ref|XP_009595508.1|//PREDICTED: uncharacterized protein LOC104091792 [Nicotiana tomentosiformis]
gene_27853	740	0.01	0.25	4.64386	0.259458	NA	NA	NA	NA	gi|697095652|ref|XP_009612376.1|//PREDICTED: rop guanine nucleotide exchange factor 5-like [Nicotiana tomentosiformis]
gene_27853	740	0.43	1.08	1.32862	0.123334	NA	GO:0005089//Rho guanyl-nucleotide exchange factor activity	GO:0032319//regulation of Rho GTPase activity	NA	gi|460397894|ref|XP_004244500.1|//PREDICTED: rop guanine nucleotide exchange factor 1-like [Solanum lycopersicum]
gene_27853	740	0.01	0.09	3.16993	0.502432	NA	NA	NA	NA	gi|697095652|ref|XP_009612376.1|//PREDICTED: rop guanine nucleotide exchange factor 5-like [Nicotiana tomentosiformis]
gene_27946	1329	0.01	0.2	4.32193	0.131345	NA	NA	NA	K03006//DNA-directed RNA polymerase II subunit RPB1 [EC:2.7.7.6]	gi|698547670|ref|XP_009768099.1|//PREDICTED: nascent polypeptide-associated complex subunit alpha, muscle-specific form-like [Nicotiana sylvestris]
gene_27946	1329	0.06	0.17	1.5025	0.381566	NA	GO:0016772//transferase activity, transferring phosphorus-containing groups	NA	K03006//DNA-directed RNA polymerase II subunit RPB1 [EC:2.7.7.6]	gi|565363331|ref|XP_006348391.1|//PREDICTED: flocculation protein FLO11-like [Solanum tuberosum]
gene_27946	1329	0.05	0.19	1.926	0.221034	NA	NA	NA	K03006//DNA-directed RNA polymerase II subunit RPB1 [EC:2.7.7.6]	gi|698547670|ref|XP_009768099.1|//PREDICTED: nascent polypeptide-associated complex subunit alpha, muscle-specific form-like [Nicotiana sylvestris]
gene_27987	1932	0.24	0.83	1.79008	0.0079116	NA	NA	NA	K09753//cinnamoyl-CoA reductase [EC:1.2.1.44]	gi|698577197|ref|XP_009776407.1|//PREDICTED: cinnamoyl-CoA reductase 1-like [Nicotiana sylvestris]
gene_27987	1932	6.16	18.54	1.58964	3.3167e-37	NA	GO:0016616//oxidoreductase activity, acting on the CH-OH group of donors, NAD or NADP as acceptor	NA	K09753//cinnamoyl-CoA reductase [EC:1.2.1.44]	gi|565361700|ref|XP_006347591.1|//PREDICTED: cinnamoyl-CoA reductase 1-like [Solanum tuberosum]
gene_27987	1932	0.56	1.08	0.947533	0.0251974	NA	NA	NA	K09753//cinnamoyl-CoA reductase [EC:1.2.1.44]	gi|698577197|ref|XP_009776407.1|//PREDICTED: cinnamoyl-CoA reductase 1-like [Nicotiana sylvestris]
gene_2804	892	148.1	278.94	0.913383	1.7e-81	NA	NA	NA	K13993//HSP20 family protein	gi|697161706|ref|XP_009589641.1|//PREDICTED: 18.2 kDa class I heat shock protein-like [Nicotiana tomentosiformis]
gene_2804	892	2.54	595.25	7.87252	0	NA	NA	NA	K13993//HSP20 family protein	gi|590589403|ref|XP_007016441.1|//HSP20-like chaperones superfamily protein [Theobroma cacao]
gene_2804	892	137.33	258.22	0.910954	4.45e-113	NA	NA	NA	K13993//HSP20 family protein	gi|697161706|ref|XP_009589641.1|//PREDICTED: 18.2 kDa class I heat shock protein-like [Nicotiana tomentosiformis]
gene_28044	1099	0.01	0.17	4.08746	0.259458	NA	NA	NA	NA	NA
gene_28044	1099	0.01	0.43	5.42626	0.0162057	NA	NA	NA	NA	NA
gene_28044	1099	0.24	0.53	1.14296	0.182551	NA	NA	NA	NA	NA
gene_28060	788	0.01	0.11	3.45943	0.987544	NA	NA	NA	K07305//peptide-methionine (R)-S-oxide reductase [EC:1.8.4.12];K12447//UDP-sugar pyrophosphorylase [EC:2.7.7.64];K11592//endoribonuclease Dicer [EC:3.1.26.-]	gi|113205327|gb|ABI34342.1|//Polyprotein, putative [Solanum demissum]
gene_28060	788	0.01	0.17	4.08746	0.50524	NA	NA	NA	K10896//fanconi anemia group M protein;K04728//ataxia telangiectasia mutated family protein [EC:2.7.11.1];K10760//adenylate isopentenyltransferase (cytokinin synthase)	gi|113205290|gb|ABI34329.1|//Integrase core domain containing protein [Solanum demissum]
gene_28060	788	0.19	0.42	1.14439	0.457118	NA	NA	NA	K12447//UDP-sugar pyrophosphorylase [EC:2.7.7.64];K11592//endoribonuclease Dicer [EC:3.1.26.-];K07305//peptide-methionine (R)-S-oxide reductase [EC:1.8.4.12]	gi|113205327|gb|ABI34342.1|//Polyprotein, putative [Solanum demissum]
gene_28101	628	0.16	0.46	1.52356	0.390764	NA	NA	NA	NA	NA
gene_28101	628	0.01	0.26	4.70044	0.25394	NA	NA	NA	NA	NA
gene_28101	628	0.01	0.11	3.45943	0.502432	NA	NA	NA	NA	NA
gene_28103	837	0.11	0.33	1.58496	0.390764	NA	NA	NA	K15867//activity-regulated cytoskeleton-associated protein;K19882//O-palmitoleoyl-L-serine hydrolase [EC:3.1.1.98];K20293//conserved oligomeric Golgi complex subunit 6	gi|697163470|ref|XP_009590557.1|//PREDICTED: uncharacterized protein LOC104087707 [Nicotiana tomentosiformis]
gene_28103	837	0.38	1.04	1.45251	0.0369348	NA	NA	NA	NA	gi|48057665|gb|AAT39964.1|//Putative gag polyprotein, identical [Solanum demissum]
gene_28103	837	0.68	1.15	0.758027	0.214328	NA	NA	NA	K20293//conserved oligomeric Golgi complex subunit 6;K19882//O-palmitoleoyl-L-serine hydrolase [EC:3.1.1.98];K15867//activity-regulated cytoskeleton-associated protein	gi|697163470|ref|XP_009590557.1|//PREDICTED: uncharacterized protein LOC104087707 [Nicotiana tomentosiformis]
gene_28182	3250	0.01	0.03	1.58496	0.512534	NA	NA	NA	NA	gi|698560031|ref|XP_009771737.1|//PREDICTED: GDSL esterase/lipase At1g28610-like isoform X1 [Nicotiana sylvestris]
gene_28182	3250	0.02	0.05	1.32193	0.63286	NA	NA	NA	NA	NA
gene_28182	3250	0.01	0.02	1	0.502432	NA	NA	NA	NA	gi|698560031|ref|XP_009771737.1|//PREDICTED: GDSL esterase/lipase At1g28610-like isoform X1 [Nicotiana sylvestris]
gene_28212	1793	0.2	0.5	1.32193	0.130317	NA	NA	NA	K09422//myb proto-oncogene protein, plant	gi|698547327|ref|XP_009767999.1|//PREDICTED: myb-related protein Myb4-like [Nicotiana sylvestris]
gene_28212	1157	0.5	1.08	1.11103	0.0676676	GO:0005634//nucleus	GO:0003677//DNA binding;GO:0003682//chromatin binding	GO:0048235//pollen sperm cell differentiation	K09422//myb proto-oncogene protein, plant	gi|460370626|ref|XP_004231152.1|//PREDICTED: transcription repressor MYB4-like [Solanum lycopersicum]
gene_28212	1793	0.04	0.07	0.807355	0.628648	NA	NA	NA	K09422//myb proto-oncogene protein, plant	gi|698547327|ref|XP_009767999.1|//PREDICTED: myb-related protein Myb4-like [Nicotiana sylvestris]
gene_28241	1107	0.01	0.16	4	0.259458	NA	NA	NA	NA	gi|697173259|ref|XP_009595554.1|//PREDICTED: uncharacterized protein LOC104091832 isoform X1 [Nicotiana tomentosiformis]
gene_28241	1107	1.28	2.39	0.900867	0.029745	NA	NA	NA	NA	gi|565374730|ref|XP_006353908.1|//PREDICTED: uncharacterized protein LOC102588162 [Solanum tuberosum]
gene_28241	1107	0.12	0.23	0.938599	0.457118	NA	NA	NA	NA	gi|697173259|ref|XP_009595554.1|//PREDICTED: uncharacterized protein LOC104091832 isoform X1 [Nicotiana tomentosiformis]
gene_28253	2235	0.12	0.2	0.736966	0.532638	NA	NA	NA	K14494//DELLA protein	gi|697145945|ref|XP_009627108.1|//PREDICTED: nodulation-signaling pathway 2 protein [Nicotiana tomentosiformis]
gene_28253	2235	1.59	2.63	0.726036	0.0061665	GO:0016020//membrane;GO:0012505//endomembrane system;GO:0005634//nucleus	NA	GO:0006355//regulation of transcription, DNA-templated	K14494//DELLA protein	gi|565370535|ref|XP_006351875.1|//PREDICTED: nodulation-signaling pathway 2 protein-like [Solanum tuberosum]
gene_28253	2235	0.11	0.17	0.628031	0.55432	NA	NA	NA	K14494//DELLA protein	gi|697145945|ref|XP_009627108.1|//PREDICTED: nodulation-signaling pathway 2 protein [Nicotiana tomentosiformis]
gene_28264	2753	1.72	4.67	1.44101	6.62e-06	NA	NA	NA	K08741//DNA mismatch repair protein MSH5	gi|697109779|ref|XP_009608753.1|//PREDICTED: DNA mismatch repair protein MSH5 isoform X5 [Nicotiana tomentosiformis];gi|697109785|ref|XP_009608756.1|//PREDICTED: DNA mismatch repair protein MSH5 isoform X8 [Nicotiana tomentosiformis]
gene_28264	2634	0.4	0.81	1.01792	0.0343412	NA	GO:1901363//heterocyclic compound binding;GO:0097159//organic cyclic compound binding;GO:0005524//ATP binding;GO:0030983//mismatched DNA binding	GO:0006298//mismatch repair	K08741//DNA mismatch repair protein MSH5	gi|566194544|ref|XP_002317341.2|//hypothetical protein POPTR_0011s09190g [Populus trichocarpa];gi|460406197|ref|XP_004248554.1|//PREDICTED: DNA mismatch repair protein MSH5-like [Solanum lycopersicum];gi|565343547|ref|XP_006338892.1|//PREDICTED: DNA mismatch repair protein MSH5-like [Solanum tuberosum]
gene_28264	2844	1.73	3.86	1.15783	2.39e-09	NA	NA	NA	K08741//DNA mismatch repair protein MSH5	gi|565343547|ref|XP_006338892.1|//PREDICTED: DNA mismatch repair protein MSH5-like [Solanum tuberosum];gi|697109785|ref|XP_009608756.1|//PREDICTED: DNA mismatch repair protein MSH5 isoform X8 [Nicotiana tomentosiformis];gi|697109779|ref|XP_009608753.1|//PREDICTED: DNA mismatch repair protein MSH5 isoform X5 [Nicotiana tomentosiformis]
gene_28270	2285	0.44	0.81	0.880418	0.093282	NA	NA	NA	K04733//interleukin-1 receptor-associated kinase 4 [EC:2.7.11.1];K04730//interleukin-1 receptor-associated kinase 1 [EC:2.7.11.1];K13420//LRR receptor-like serine/threonine-protein kinase FLS2 [EC:2.7.11.1]	gi|697188371|ref|XP_009603226.1|//PREDICTED: probable LRR receptor-like serine/threonine-protein kinase At1g67720 [Nicotiana tomentosiformis]
gene_28270	2282	2.66	4.54	0.771266	0.00016754	GO:0005886//plasma membrane	NA	GO:0007165//signal transduction	K00924//null;K13420//LRR receptor-like serine/threonine-protein kinase FLS2 [EC:2.7.11.1]	gi|460403800|ref|XP_004247374.1|//PREDICTED: putative leucine-rich repeat receptor-like serine/threonine-protein kinase At2g14440-like [Solanum lycopersicum]
gene_28270	2285	0.66	1.02	0.628031	0.0752336	NA	NA	NA	K13420//LRR receptor-like serine/threonine-protein kinase FLS2 [EC:2.7.11.1];K04730//interleukin-1 receptor-associated kinase 1 [EC:2.7.11.1];K04733//interleukin-1 receptor-associated kinase 4 [EC:2.7.11.1]	gi|697188371|ref|XP_009603226.1|//PREDICTED: probable LRR receptor-like serine/threonine-protein kinase At1g67720 [Nicotiana tomentosiformis]
gene_28277	2130	0.04	0.12	1.58496	0.390764	GO:0005874//microtubule	GO:0005524//ATP binding;GO:0003777//microtubule motor activity;GO:0005488//binding;GO:0008017//microtubule binding	GO:0007018//microtubule-based movement	K11498//centromeric protein E	gi|697152972|ref|XP_009630728.1|//PREDICTED: kinesin-related protein 11 isoform X2 [Nicotiana tomentosiformis];gi|697152970|ref|XP_009630727.1|//PREDICTED: kinesin-related protein 11 isoform X1 [Nicotiana tomentosiformis]
gene_28277	2565	0.54	1.75	1.69632	2.46474e-06	GO:0005874//microtubule;GO:0005871//kinesin complex	GO:0005524//ATP binding;GO:0003777//microtubule motor activity;GO:0008017//microtubule binding;GO:0005488//binding	GO:0007018//microtubule-based movement;GO:0008152//metabolic process	K11498//centromeric protein E	gi|565380925|ref|XP_006356841.1|//PREDICTED: centromere-associated protein E-like isoform X1 [Solanum tuberosum]
gene_28277	2360	0.06	0.27	2.16993	0.0229746	GO:0005874//microtubule	GO:0005488//binding;GO:0003777//microtubule motor activity;GO:0005524//ATP binding;GO:0008017//microtubule binding	GO:0007018//microtubule-based movement	K11498//centromeric protein E	gi|697152972|ref|XP_009630728.1|//PREDICTED: kinesin-related protein 11 isoform X2 [Nicotiana tomentosiformis];gi|697152970|ref|XP_009630727.1|//PREDICTED: kinesin-related protein 11 isoform X1 [Nicotiana tomentosiformis]
gene_283	4367	0.01	0.18	4.16993	0.0022105	GO:0016021//integral component of membrane	GO:0016705//oxidoreductase activity, acting on paired donors, with incorporation or reduction of molecular oxygen;GO:0020037//heme binding;GO:0005506//iron ion binding;GO:0004497//monooxygenase activity	GO:0055114//oxidation-reduction process	K00512//steroid 17alpha-monooxygenase / 17alpha-hydroxyprogesterone aldolase [EC:1.14.14.19 4.1.2.30];K15472//premnaspirodiene oxygenase [EC:1.14.13.121]	gi|576181921|gb|AHH25653.1|//cytochrome P450 CYP71D [Nicotiana tabacum];gi|697139828|ref|XP_009624010.1|//PREDICTED: premnaspirodiene oxygenase-like isoform X1 [Nicotiana tomentosiformis];gi|970004489|ref|XP_015063044.1|//PREDICTED: premnaspirodiene oxygenase-like [Solanum pennellii]
gene_283	4811	1.12	6.32	2.49643	9.28324e-76	GO:0016021//integral component of membrane	GO:0020037//heme binding;GO:0016705//oxidoreductase activity, acting on paired donors, with incorporation or reduction of molecular oxygen;GO:0005506//iron ion binding;GO:0004497//monooxygenase activity	GO:0055114//oxidation-reduction process	K00517//null;K16085//9beta-pimara-7,15-diene oxidase [EC:1.14.13.144];K13267//flavonoid 6-hydroxylase [EC:1.14.13.-];K09755//ferulate-5-hydroxylase [EC:1.14.-.-];K16083//ent-isokaurene C2-hydroxylase [EC:1.14.13.143]	gi|460365239|ref|XP_004228511.1|//PREDICTED: premnaspirodiene oxygenase-like [Solanum lycopersicum];gi|460365237|ref|XP_004228510.1|//PREDICTED: premnaspirodiene oxygenase-like [Solanum lycopersicum]
gene_283	7722	0.01	0.1	3.32193	0.000251962	GO:0016021//integral component of membrane	GO:0016705//oxidoreductase activity, acting on paired donors, with incorporation or reduction of molecular oxygen;GO:0005506//iron ion binding;GO:0020037//heme binding;GO:0004497//monooxygenase activity	GO:0055114//oxidation-reduction process	K15472//premnaspirodiene oxygenase [EC:1.14.13.121];K00512//steroid 17alpha-monooxygenase / 17alpha-hydroxyprogesterone aldolase [EC:1.14.14.19 4.1.2.30]	gi|697139828|ref|XP_009624010.1|//PREDICTED: premnaspirodiene oxygenase-like isoform X1 [Nicotiana tomentosiformis];gi|970004489|ref|XP_015063044.1|//PREDICTED: premnaspirodiene oxygenase-like [Solanum pennellii];gi|460365237|ref|XP_004228510.1|//PREDICTED: premnaspirodiene oxygenase-like [Solanum lycopersicum]
gene_28353	435	0.01	0.23	4.52356	0.512534	NA	NA	NA	NA	NA
gene_28353	435	0.01	0.38	5.24793	0.25394	NA	NA	NA	NA	NA
gene_28353	435	0.01	0.17	4.08746	0.502432	NA	NA	NA	NA	NA
gene_286	1863	0.05	0.19	1.926	0.230646	NA	NA	NA	K00512//steroid 17alpha-monooxygenase / 17alpha-hydroxyprogesterone aldolase [EC:1.14.14.19 4.1.2.30];K15472//premnaspirodiene oxygenase [EC:1.14.13.121]	gi|576181921|gb|AHH25653.1|//cytochrome P450 CYP71D [Nicotiana tabacum]
gene_286	1863	0.95	5.72	2.59002	6.0912e-22	GO:0016021//integral component of membrane	GO:0020037//heme binding;GO:0016705//oxidoreductase activity, acting on paired donors, with incorporation or reduction of molecular oxygen;GO:0005506//iron ion binding;GO:0004497//monooxygenase activity	GO:0055114//oxidation-reduction process	K00517//null;K16085//9beta-pimara-7,15-diene oxidase [EC:1.14.13.144];K13267//flavonoid 6-hydroxylase [EC:1.14.13.-];K09755//ferulate-5-hydroxylase [EC:1.14.-.-];K16083//ent-isokaurene C2-hydroxylase [EC:1.14.13.143]	gi|460365239|ref|XP_004228511.1|//PREDICTED: premnaspirodiene oxygenase-like [Solanum lycopersicum]
gene_286	1863	0.01	0.07	2.80735	0.251826	NA	NA	NA	K00512//steroid 17alpha-monooxygenase / 17alpha-hydroxyprogesterone aldolase [EC:1.14.14.19 4.1.2.30];K15472//premnaspirodiene oxygenase [EC:1.14.13.121]	gi|576181921|gb|AHH25653.1|//cytochrome P450 CYP71D [Nicotiana tabacum]
gene_28616	1875	0.1	0.24	1.26303	0.305716	NA	NA	NA	NA	gi|697100443|ref|XP_009591174.1|//PREDICTED: putative transporter arsB [Nicotiana tomentosiformis]
gene_28616	1886	2.15	3.61	0.747662	0.00222012	GO:0016021//integral component of membrane	NA	GO:0055085//transmembrane transport	NA	gi|460377280|ref|XP_004234421.1|//PREDICTED: putative transporter arsB-like [Solanum lycopersicum]
gene_28616	1875	0.03	0.1	1.73697	0.378042	NA	NA	NA	NA	gi|697100443|ref|XP_009591174.1|//PREDICTED: putative transporter arsB [Nicotiana tomentosiformis]
gene_28639	1165	0.4	0.61	0.608809	0.612748	NA	NA	NA	K17099//annexin A13	gi|697126396|ref|XP_009617233.1|//PREDICTED: annexin D4-like [Nicotiana tomentosiformis]
gene_28639	1165	0.13	0.54	2.05445	0.067996	NA	GO:0043167//ion binding	GO:1901700//response to oxygen-containing compound;GO:0001101//response to acid;GO:0006970//response to osmotic stress;GO:0009266//response to temperature stimulus	NA	gi|565362068|ref|XP_006347774.1|//PREDICTED: annexin D4-like [Solanum tuberosum]
gene_28639	1165	0.36	1.02	1.5025	0.0151275	NA	NA	NA	K17099//annexin A13	gi|697126396|ref|XP_009617233.1|//PREDICTED: annexin D4-like [Nicotiana tomentosiformis]
gene_28690	1168	24.61	61.82	1.32883	4.43e-43	NA	NA	NA	K13993//HSP20 family protein	gi|697170535|ref|XP_009594185.1|//PREDICTED: 22.0 kDa heat shock protein-like [Nicotiana tomentosiformis]
gene_28690	1168	0.27	248.3	9.84491	0	NA	NA	NA	K13993//HSP20 family protein	gi|565365132|ref|XP_006349271.1|//PREDICTED: 22.7 kDa class IV heat shock protein-like [Solanum tuberosum]
gene_28690	1168	23.76	39.79	0.743871	8.33e-18	NA	NA	NA	K13993//HSP20 family protein	gi|697170535|ref|XP_009594185.1|//PREDICTED: 22.0 kDa heat shock protein-like [Nicotiana tomentosiformis]
gene_28713	879	0.22	0.42	0.932886	0.473814	NA	NA	NA	NA	NA
gene_28713	879	0.18	9.86	5.77552	2.19016e-30	NA	NA	NA	NA	NA
gene_28713	879	0.38	0.98	1.36678	0.065091	NA	NA	NA	NA	NA
gene_28800	588	0.01	0.33	5.04439	0.259458	NA	NA	NA	NA	NA
gene_28800	588	0.01	0.55	5.78136	0.0641504	NA	NA	NA	NA	NA
gene_28800	588	0.01	0.12	3.58496	0.502432	NA	NA	NA	NA	NA
gene_28809	2104	0.44	0.76	0.788496	0.154601	NA	NA	NA	K20495	gi|697191613|ref|XP_009604876.1|//PREDICTED: uncharacterized protein LOC104099549 isoform X1 [Nicotiana tomentosiformis]
gene_28809	2117	3.82	7.72	1.01503	3.11338e-09	NA	NA	NA	NA	gi|460400509|ref|XP_004245777.1|//PREDICTED: uncharacterized protein LOC101258981 [Solanum lycopersicum]
gene_28809	2174	0.29	0.49	0.756729	0.189244	NA	NA	NA	K20495	gi|697191613|ref|XP_009604876.1|//PREDICTED: uncharacterized protein LOC104099549 isoform X1 [Nicotiana tomentosiformis]
gene_28924	639	0.46	2.54	2.46512	0.00180015	NA	NA	NA	NA	gi|145839445|gb|ABP96802.1|//proteinase inhibitor II [Nicotiana tabacum]
gene_28924	639	17.43	37.97	1.12329	8.87614e-15	NA	GO:0004867//serine-type endopeptidase inhibitor activity	GO:0010951//negative regulation of endopeptidase activity	NA	gi|145839445|gb|ABP96802.1|//proteinase inhibitor II [Nicotiana tabacum]
gene_28924	639	0.64	5.54	3.11374	3.53e-10	NA	NA	NA	NA	gi|145839445|gb|ABP96802.1|//proteinase inhibitor II [Nicotiana tabacum]
gene_29091	493	0.42	1.2	1.51457	0.192257	NA	NA	NA	NA	gi|698545023|ref|XP_009767248.1|//PREDICTED: uncharacterized protein LOC104218449 [Nicotiana sylvestris]
gene_29091	493	0.17	1	2.55639	0.072629	NA	NA	NA	K12619//5'-3' exoribonuclease 2 [EC:3.1.13.-];K14570//RNA exonuclease 1 [EC:3.1.-.-];K06287//septum formation protein;K08775//breast cancer 2 susceptibility protein	gi|147854675|emb|CAN80245.1|//hypothetical protein VITISV_031023 [Vitis vinifera]
gene_29091	493	0.26	0.43	0.725825	0.628648	NA	NA	NA	NA	gi|698545023|ref|XP_009767248.1|//PREDICTED: uncharacterized protein LOC104218449 [Nicotiana sylvestris]
gene_29108	916	0.01	0.1	3.32193	0.512534	GO:0009507//chloroplast	GO:0003899//DNA-directed RNA polymerase activity;GO:0032549//ribonucleoside binding;GO:0003677//DNA binding	GO:0006351//transcription, DNA-templated	K03043//DNA-directed RNA polymerase subunit beta [EC:2.7.7.6]	gi|772657432|ref|YP_009128173.1|//RNA polymerase beta subunit (chloroplast) [Saracha punctata]
gene_29108	916	0.01	0.09	3.16993	0.50524	GO:0009507//chloroplast	GO:0003899//DNA-directed RNA polymerase activity;GO:0032549//ribonucleoside binding;GO:0003677//DNA binding	GO:0006351//transcription, DNA-templated	K03043//DNA-directed RNA polymerase subunit beta [EC:2.7.7.6]	gi|11465946|ref|NP_054488.1|//RNA polymerase beta subunit [Nicotiana tabacum]
gene_29108	916	0.01	0.14	3.80735	0.251826	GO:0009507//chloroplast	GO:0032549//ribonucleoside binding;GO:0003677//DNA binding;GO:0003899//DNA-directed RNA polymerase activity	GO:0006351//transcription, DNA-templated	K03043//DNA-directed RNA polymerase subunit beta [EC:2.7.7.6]	gi|772657432|ref|YP_009128173.1|//RNA polymerase beta subunit (chloroplast) [Saracha punctata]
gene_29135	884	0.32	0.72	1.16993	0.364566	NA	NA	NA	NA	gi|147857339|emb|CAN79197.1|//hypothetical protein VITISV_000240 [Vitis vinifera]
gene_29135	884	0.01	0.09	3.16993	0.50524	NA	NA	NA	NA	gi|147857339|emb|CAN79197.1|//hypothetical protein VITISV_000240 [Vitis vinifera]
gene_29135	884	0.08	0.52	2.70044	0.0713814	NA	NA	NA	NA	gi|147857339|emb|CAN79197.1|//hypothetical protein VITISV_000240 [Vitis vinifera]
gene_29136	1947	0.01	0.23	4.52356	0.0664906	NA	NA	NA	K10396//kinesin family member 5;K01206//alpha-L-fucosidase [EC:3.2.1.51]	gi|697110218|ref|XP_009608978.1|//PREDICTED: GDSL esterase/lipase At5g03980-like [Nicotiana tomentosiformis]
gene_29136	1947	1.98	3.69	0.89812	0.000296542	GO:0016023//cytoplasmic membrane-bounded vesicle	NA	NA	K00514//zeta-carotene desaturase [EC:1.3.5.6];K01206//alpha-L-fucosidase [EC:3.2.1.51]	gi|460413165|ref|XP_004251965.1|//PREDICTED: GDSL esterase/lipase At1g28590-like [Solanum lycopersicum]
gene_29136	1947	0.03	0.1	1.73697	0.378042	NA	NA	NA	K10396//kinesin family member 5;K01206//alpha-L-fucosidase [EC:3.2.1.51]	gi|697110218|ref|XP_009608978.1|//PREDICTED: GDSL esterase/lipase At5g03980-like [Nicotiana tomentosiformis]
gene_29309	702	0.01	0.13	3.70044	0.512534	NA	NA	NA	K03358//anaphase-promoting complex subunit 11	gi|697109619|ref|XP_009608674.1|//PREDICTED: uncharacterized protein LOC104102618 [Nicotiana tomentosiformis]
gene_29309	702	0.01	0.68	6.08746	0.0162057	NA	NA	NA	NA	gi|565385245|ref|XP_006358523.1|//PREDICTED: uncharacterized protein LOC102578579 [Solanum tuberosum]
gene_29309	702	0.01	0.19	4.24793	0.251826	NA	NA	NA	K03358//anaphase-promoting complex subunit 11	gi|697109619|ref|XP_009608674.1|//PREDICTED: uncharacterized protein LOC104102618 [Nicotiana tomentosiformis]
gene_29434	1109	0.01	0.08	3	0.512534	NA	NA	NA	NA	gi|923929355|ref|XP_013733484.1|//PREDICTED: uncharacterized protein LOC106437097 [Brassica napus]
gene_29434	1109	0.01	0.07	2.80735	0.50524	NA	NA	NA	NA	NA
gene_29434	1109	0.01	0.12	3.58496	0.251826	NA	NA	NA	NA	gi|923929355|ref|XP_013733484.1|//PREDICTED: uncharacterized protein LOC106437097 [Brassica napus]
gene_29435	2587	0.01	0.03	1.58496	0.512534	NA	NA	NA	NA	NA
gene_29435	2587	0.01	0.14	3.80735	0.0641504	NA	NA	NA	NA	NA
gene_29435	2587	0.01	0.05	2.32193	0.251826	NA	NA	NA	NA	NA
gene_29452	3303	0.11	0.26	1.24101	0.195264	NA	NA	NA	NA	gi|698542007|ref|XP_009766277.1|//PREDICTED: uncharacterized protein LOC104217671 isoform X2 [Nicotiana sylvestris]
gene_29452	3303	0.37	1.04	1.49099	0.00020709	NA	NA	NA	NA	gi|113205208|gb|AAT39951.2|//Disease resistance protein, putative [Solanum demissum]
gene_29452	3303	0.04	0.08	1	0.457118	NA	NA	NA	NA	gi|698542007|ref|XP_009766277.1|//PREDICTED: uncharacterized protein LOC104217671 isoform X2 [Nicotiana sylvestris]
gene_29481	636	0.93	1.92	1.0458	0.107307	NA	NA	NA	K05287//phosphatidylinositol glycan, class F [EC:2.7.-.-]	gi|698470635|ref|XP_009783858.1|//PREDICTED: glycosylphosphatidylinositol anchor biosynthesis protein 11 [Nicotiana sylvestris];gi|697123407|ref|XP_009615696.1|//PREDICTED: phosphatidylinositol-glycan biosynthesis class F protein [Nicotiana tomentosiformis]
gene_29481	633	1.66	3.17	0.9333	0.0506654	GO:0044425//membrane part	NA	NA	K05287//phosphatidylinositol glycan, class F [EC:2.7.-.-]	gi|460380286|ref|XP_004235888.1|//PREDICTED: phosphatidylinositol-glycan biosynthesis class F protein-like isoform 1 [Solanum lycopersicum];gi|460380288|ref|XP_004235889.1|//PREDICTED: phosphatidylinositol-glycan biosynthesis class F protein-like isoform 2 [Solanum lycopersicum]
gene_29481	641	0.4	0.74	0.887525	0.229708	NA	NA	NA	K05287//phosphatidylinositol glycan, class F [EC:2.7.-.-]	gi|460380288|ref|XP_004235889.1|//PREDICTED: phosphatidylinositol-glycan biosynthesis class F protein-like isoform 2 [Solanum lycopersicum];gi|697123407|ref|XP_009615696.1|//PREDICTED: phosphatidylinositol-glycan biosynthesis class F protein [Nicotiana tomentosiformis];gi|698470635|ref|XP_009783858.1|//PREDICTED: glycosylphosphatidylinositol anchor biosynthesis protein 11 [Nicotiana sylvestris]
gene_29499	1321	0.01	0.34	5.08746	0.0664906	NA	NA	NA	K00799//glutathione S-transferase [EC:2.5.1.18];K03941//NADH dehydrogenase (ubiquinone) Fe-S protein 8 [EC:1.6.5.3 1.6.99.3];K05658//ATP-binding cassette, subfamily B (MDR/TAP), member 1 [EC:3.6.3.44];K20182//vacuolar protein sorting-associated protein 33;K00026//malate dehydrogenase [EC:1.1.1.37]	gi|698517838|ref|XP_009803800.1|//PREDICTED: uncharacterized protein LOC104249122 [Nicotiana sylvestris]
gene_29499	1321	0.01	0.12	3.58496	0.25394	NA	NA	NA	K10949//ER lumen protein retaining receptor	gi|460411892|ref|XP_004251338.1|//PREDICTED: uncharacterized protein LOC101249524 [Solanum lycopersicum]
gene_29499	1321	0.05	0.17	1.76553	0.378042	NA	NA	NA	K00799//glutathione S-transferase [EC:2.5.1.18];K03941//NADH dehydrogenase (ubiquinone) Fe-S protein 8 [EC:1.6.5.3 1.6.99.3];K00026//malate dehydrogenase [EC:1.1.1.37];K05658//ATP-binding cassette, subfamily B (MDR/TAP), member 1 [EC:3.6.3.44];K20182//vacuolar protein sorting-associated protein 33	gi|698517838|ref|XP_009803800.1|//PREDICTED: uncharacterized protein LOC104249122 [Nicotiana sylvestris]
gene_29571	358	0.31	0.59	0.928447	0.643798	NA	NA	NA	NA	gi|698516392|ref|XP_009803075.1|//PREDICTED: uncharacterized protein LOC104248505 isoform X2 [Nicotiana sylvestris]
gene_29571	358	1.44	2.39	0.730942	0.343276	GO:0005739//mitochondrion	NA	GO:0009853//photorespiration	NA	gi|565378678|ref|XP_006355775.1|//PREDICTED: uncharacterized protein LOC102603203 [Solanum tuberosum]
gene_29571	358	0.21	0.63	1.58496	0.378042	NA	NA	NA	NA	gi|698516392|ref|XP_009803075.1|//PREDICTED: uncharacterized protein LOC104248505 isoform X2 [Nicotiana sylvestris]
gene_2963	294	0.01	0.75	6.22882	0.259458	NA	NA	NA	NA	NA
gene_2963	294	0.01	0.3	4.90689	0.50524	NA	NA	NA	NA	NA
gene_2963	294	0.01	0.54	5.75489	0.251826	NA	NA	NA	NA	NA
gene_29677	954	0.2	0.67	1.74416	0.118409	NA	NA	NA	NA	NA
gene_29677	874	0.25	0.63	1.33342	0.23337	NA	NA	NA	NA	gi|502131803|ref|XP_004501107.1|//PREDICTED: uncharacterized protein LOC101504607, partial [Cicer arietinum]
gene_29677	954	0.28	0.48	0.777608	0.392408	NA	NA	NA	NA	NA
gene_29715	1656	0.01	0.05	2.32193	0.512534	NA	NA	NA	K16297//serine carboxypeptidase-like clade II [EC:3.4.16.-]	gi|698532033|ref|XP_009762845.1|//PREDICTED: serine carboxypeptidase-like 45 [Nicotiana sylvestris]
gene_29715	1656	0.09	0.23	1.35364	0.295976	NA	GO:0004180//carboxypeptidase activity;GO:0004185//serine-type carboxypeptidase activity	GO:0006508//proteolysis	K13289//cathepsin A (carboxypeptidase C) [EC:3.4.16.5]	gi|565396649|ref|XP_006363922.1|//PREDICTED: serine carboxypeptidase-like 45-like [Solanum tuberosum]
gene_29715	1656	0.01	0.04	2	0.502432	NA	NA	NA	K16297//serine carboxypeptidase-like clade II [EC:3.4.16.-]	gi|698532033|ref|XP_009762845.1|//PREDICTED: serine carboxypeptidase-like 45 [Nicotiana sylvestris]
gene_2972	760	0.7	2.07	1.5642	0.0197486	NA	NA	NA	K14830//protein MAK11	gi|698512726|ref|XP_009801369.1|//PREDICTED: p21-activated protein kinase-interacting protein 1-like [Nicotiana sylvestris]
gene_2972	760	2.01	3.1	0.625073	0.163185	NA	NA	NA	K14830//protein MAK11	gi|460374047|ref|XP_004232823.1|//PREDICTED: p21-activated protein kinase-interacting protein 1-like [Solanum lycopersicum]
gene_2972	760	0.8	1.22	0.608809	0.41153	NA	NA	NA	K14830//protein MAK11	gi|698512726|ref|XP_009801369.1|//PREDICTED: p21-activated protein kinase-interacting protein 1-like [Nicotiana sylvestris]
gene_29751	400	0.01	1.28	7	0.0336594	NA	NA	NA	NA	NA
gene_29751	400	0.01	0.21	4.39232	0.50524	NA	NA	NA	NA	NA
gene_29751	400	0.18	0.55	1.61143	0.378042	NA	NA	NA	NA	NA
gene_29821	1687	0.01	0.05	2.32193	0.512534	NA	NA	NA	NA	NA
gene_29821	1687	0.01	0.09	3.16993	0.25394	NA	NA	NA	NA	NA
gene_29821	1687	0.04	0.08	1	0.628648	NA	NA	NA	NA	NA
gene_29908	359	0.01	0.29	4.85798	0.512534	NA	NA	NA	NA	gi|697108641|ref|XP_009608178.1|//PREDICTED: uncharacterized protein LOC104102225 [Nicotiana tomentosiformis]
gene_29908	359	0.01	0.46	5.52356	0.50524	NA	NA	NA	NA	gi|460416137|ref|XP_004253406.1|//PREDICTED: uncharacterized protein LOC101250587 [Solanum lycopersicum]
gene_29908	359	0.21	0.42	1	0.628648	NA	NA	NA	NA	gi|697108641|ref|XP_009608178.1|//PREDICTED: uncharacterized protein LOC104102225 [Nicotiana tomentosiformis]
gene_30	674	0.01	0.14	3.80735	0.512534	NA	NA	NA	NA	gi|698475191|ref|XP_009784991.1|//PREDICTED: uncharacterized protein LOC104233301 [Nicotiana sylvestris]
gene_30	674	0.01	0.36	5.16993	0.127634	NA	NA	NA	NA	gi|27529834|dbj|BAC53932.1|//hypothetical protein [Nicotiana tabacum]
gene_30	674	0.01	0.2	4.32193	0.251826	NA	NA	NA	NA	gi|698475191|ref|XP_009784991.1|//PREDICTED: uncharacterized protein LOC104233301 [Nicotiana sylvestris]
gene_3012	1423	0.25	0.44	0.815575	0.412228	NA	NA	NA	NA	gi|902236278|gb|KNA24308.1|//hypothetical protein SOVF_016680 [Spinacia oleracea];gi|698579436|ref|XP_009777015.1|//PREDICTED: ureide permease 1-like isoform X1 [Nicotiana sylvestris];gi|697166234|ref|XP_009591942.1|//PREDICTED: ureide permease 1-like isoform X1 [Nicotiana tomentosiformis];gi|698579440|ref|XP_009777017.1|//PREDICTED: ureide permease 1-like isoform X2 [Nicotiana sylvestris]
gene_3012	1214	0.86	2.49	1.53374	0.00116293	GO:0005886//plasma membrane;GO:0009507//chloroplast	GO:0005274//allantoin uptake transmembrane transporter activity;GO:0015505//uracil:cation symporter activity;GO:0042907//xanthine transmembrane transporter activity	GO:0042906//xanthine transport;GO:0015720//allantoin transport;GO:0015857//uracil transport	NA	gi|565399170|ref|XP_006365131.1|//PREDICTED: ureide permease 2-like [Solanum tuberosum]
gene_3012	1427	0.23	0.4	0.798366	0.182551	NA	NA	NA	NA	gi|697166234|ref|XP_009591942.1|//PREDICTED: ureide permease 1-like isoform X1 [Nicotiana tomentosiformis];gi|902236278|gb|KNA24308.1|//hypothetical protein SOVF_016680 [Spinacia oleracea];gi|698579440|ref|XP_009777017.1|//PREDICTED: ureide permease 1-like isoform X2 [Nicotiana sylvestris];gi|698579436|ref|XP_009777015.1|//PREDICTED: ureide permease 1-like isoform X1 [Nicotiana sylvestris]
gene_30289	332	0.01	0.32	5	0.512534	NA	NA	NA	NA	NA
gene_30289	332	0.01	0.26	4.70044	0.50524	NA	NA	NA	NA	NA
gene_30289	332	0.01	0.23	4.52356	0.502432	NA	NA	NA	NA	NA
gene_3038	293	0.01	0.38	5.24793	0.512534	NA	NA	NA	NA	NA
gene_3038	293	0.3	0.9	1.58496	0.381566	NA	NA	NA	NA	NA
gene_3038	293	0.01	0.54	5.75489	0.251826	NA	NA	NA	NA	NA
gene_30459	1940	0.01	0.05	2.32193	0.512534	NA	NA	NA	K03320//ammonium transporter, Amt family	gi|698499772|ref|XP_009795683.1|//PREDICTED: ammonium transporter 1 member 2 [Nicotiana sylvestris]
gene_30459	1940	3.86	9.7	1.32938	6.96842e-16	GO:0016021//integral component of membrane;GO:0005886//plasma membrane	GO:0008519//ammonium transmembrane transporter activity	GO:0072488//ammonium transmembrane transport;GO:0009624//response to nematode;GO:0015843//methylammonium transport	K03320//ammonium transporter, Amt family	gi|565346876|ref|XP_006340472.1|//PREDICTED: ammonium transporter 1 member 2-like [Solanum tuberosum]
gene_30459	1940	0.01	0.03	1.58496	0.502432	NA	NA	NA	K03320//ammonium transporter, Amt family	gi|698499772|ref|XP_009795683.1|//PREDICTED: ammonium transporter 1 member 2 [Nicotiana sylvestris]
gene_30497	1028	0.18	0.44	1.28951	0.305716	NA	NA	NA	K06228//fused [EC:2.7.11.1];K07305//peptide-methionine (R)-S-oxide reductase [EC:1.8.4.12];K16570//gamma-tubulin complex component 3;K16279//E3 ubiquitin-protein ligase KEG [EC:2.7.11.1 2.3.2.27];K05658//ATP-binding cassette, subfamily B (MDR/TAP), member 1 [EC:3.6.3.44]	gi|113205334|gb|AAT38766.2|//Polyprotein, putative [Solanum demissum]
gene_30497	1028	0.38	1.06	1.47999	0.0437628	NA	NA	NA	K05356//all-trans-nonaprenyl-diphosphate synthase [EC:2.5.1.84 2.5.1.85];K10760//adenylate isopentenyltransferase (cytokinin synthase)	gi|113205334|gb|AAT38766.2|//Polyprotein, putative [Solanum demissum]
gene_30497	1028	0.7	1.08	0.625604	0.270606	NA	NA	NA	K16279//E3 ubiquitin-protein ligase KEG [EC:2.7.11.1 2.3.2.27];K16570//gamma-tubulin complex component 3;K06228//fused [EC:2.7.11.1];K07305//peptide-methionine (R)-S-oxide reductase [EC:1.8.4.12];K05658//ATP-binding cassette, subfamily B (MDR/TAP), member 1 [EC:3.6.3.44]	gi|113205334|gb|AAT38766.2|//Polyprotein, putative [Solanum demissum]
gene_30540	3223	0.01	0.05	2.32193	0.512534	NA	NA	NA	NA	gi|698437001|ref|XP_009802871.1|//PREDICTED: protein IQ-DOMAIN 31-like [Nicotiana sylvestris]
gene_30540	3223	0.01	0.04	2	0.50524	NA	NA	NA	NA	gi|460386175|ref|XP_004238775.1|//PREDICTED: protein IQ-DOMAIN 31-like [Solanum lycopersicum]
gene_30540	3223	0.01	0.03	1.58496	0.502432	NA	NA	NA	NA	gi|698437001|ref|XP_009802871.1|//PREDICTED: protein IQ-DOMAIN 31-like [Nicotiana sylvestris]
gene_30649	1087	0.17	0.59	1.79518	0.118409	NA	NA	NA	NA	NA
gene_30649	1087	0.65	1.15	0.823122	0.177063	NA	NA	NA	NA	NA
gene_30649	1087	0.12	0.24	1	0.457118	NA	NA	NA	NA	NA
gene_30657	207	0.01	0.6	5.90689	0.512534	NA	NA	NA	NA	gi|698499902|ref|XP_009795744.1|//PREDICTED: uncharacterized protein LOC104242397 [Nicotiana sylvestris]
gene_30657	207	0.46	0.92	1	0.63286	NA	NA	NA	NA	gi|565360967|ref|XP_006347234.1|//PREDICTED: uncharacterized protein LOC102601815 [Solanum tuberosum]
gene_30657	207	0.01	0.43	5.42626	0.502432	NA	NA	NA	NA	gi|698499902|ref|XP_009795744.1|//PREDICTED: uncharacterized protein LOC104242397 [Nicotiana sylvestris]
gene_3067	1134	0.08	0.32	2	0.230646	NA	NA	NA	NA	gi|697100546|ref|XP_009591668.1|//PREDICTED: uncharacterized protein LOC104088654 [Nicotiana tomentosiformis]
gene_3067	1134	0.01	0.41	5.35755	0.0162057	NA	NA	NA	NA	gi|590623446|ref|XP_007025324.1|//Uncharacterized protein TCM_029658 [Theobroma cacao]
gene_3067	1134	0.17	0.46	1.4361	0.148358	NA	NA	NA	NA	gi|697100546|ref|XP_009591668.1|//PREDICTED: uncharacterized protein LOC104088654 [Nicotiana tomentosiformis]
gene_30717	9944	0.1	0.31	1.63227	0.000138485	NA	NA	NA	K20028//palmitoyltransferase ZDHHC2/15/20 [EC:2.3.1.225];K08247//methionine S-methyltransferase [EC:2.1.1.12];K02886//large subunit ribosomal protein L2	gi|969998696|ref|XP_015076192.1|//PREDICTED: uncharacterized protein LOC107020370 [Solanum pennellii]
gene_30717	9944	0.07	0.23	1.71621	0.000332498	NA	NA	NA	K02886//large subunit ribosomal protein L2	gi|113205363|gb|AAT66771.2|//Putative polyprotein, identical [Solanum demissum]
gene_30717	9944	0.01	0.52	5.70044	6.35e-26	NA	NA	NA	K02886//large subunit ribosomal protein L2;K08247//methionine S-methyltransferase [EC:2.1.1.12];K20028//palmitoyltransferase ZDHHC2/15/20 [EC:2.3.1.225]	gi|969998696|ref|XP_015076192.1|//PREDICTED: uncharacterized protein LOC107020370 [Solanum pennellii]
gene_30784	2386	0.28	1.27	2.18133	2.14	NA	NA	NA	NA	NA
gene_30784	2386	2.34	7.41	1.66297	1.35032e-20	NA	NA	NA	NA	NA
gene_30784	2386	0.79	1.24	0.650416	0.0416252	NA	NA	NA	NA	NA
gene_30895	3570	0.01	0.02	1	0.512534	NA	NA	NA	K10781//fatty acyl-ACP thioesterase B [EC:3.1.2.14 3.1.2.21];K13457//disease resistance protein RPM1;K14638//solute carrier family 15 (peptide/histidine transporter), member 3/4	gi|697178480|ref|XP_009598223.1|//PREDICTED: uncharacterized protein LOC104094071 [Nicotiana tomentosiformis]
gene_30895	3570	0.01	0.02	1	0.50524	GO:0009536//plastid	NA	GO:0044260//cellular macromolecule metabolic process;GO:0090304//nucleic acid metabolic process	NA	gi|470145267|ref|XP_004308263.1|//PREDICTED: uncharacterized protein LOC101303281 [Fragaria vesca subsp. vesca]
gene_30895	3570	0.03	0.05	0.736966	0.692058	NA	NA	NA	K10781//fatty acyl-ACP thioesterase B [EC:3.1.2.14 3.1.2.21];K13457//disease resistance protein RPM1;K14638//solute carrier family 15 (peptide/histidine transporter), member 3/4	gi|697178480|ref|XP_009598223.1|//PREDICTED: uncharacterized protein LOC104094071 [Nicotiana tomentosiformis]
gene_30973	669	2.32	4.84	1.06088	0.0085644	NA	NA	NA	K02266//cytochrome c oxidase subunit 6a	gi|565403197|ref|XP_006367050.1|//PREDICTED: cytochrome c oxidase subunit 6a, mitochondrial-like [Solanum tuberosum]
gene_30973	669	0.01	0.12	3.58496	0.994774	NA	NA	NA	K02266//cytochrome c oxidase subunit 6a	gi|565403197|ref|XP_006367050.1|//PREDICTED: cytochrome c oxidase subunit 6a, mitochondrial-like [Solanum tuberosum]
gene_30973	669	2.01	9.09	2.17708	3.68e-12	NA	NA	NA	K02266//cytochrome c oxidase subunit 6a	gi|565403197|ref|XP_006367050.1|//PREDICTED: cytochrome c oxidase subunit 6a, mitochondrial-like [Solanum tuberosum]
gene_310	1159	0.98	1.57	0.679911	0.258982	NA	NA	NA	K12135//zinc finger protein CONSTANS	gi|697150089|ref|XP_009629256.1|//PREDICTED: zinc finger protein CONSTANS-LIKE 2-like [Nicotiana tomentosiformis]
gene_310	1238	2.2	4.45	1.0163	4.8643e-05	NA	NA	NA	K12135//zinc finger protein CONSTANS	gi|565360822|ref|XP_006347164.1|//PREDICTED: SAGA-associated factor 73-like [Solanum tuberosum];gi|460373951|ref|XP_004232775.1|//PREDICTED: uncharacterized protein LOC101246984 [Solanum lycopersicum]
gene_310	1238	0.37	1.2	1.69744	0.00347244	NA	NA	NA	K12135//zinc finger protein CONSTANS	gi|697150089|ref|XP_009629256.1|//PREDICTED: zinc finger protein CONSTANS-LIKE 2-like [Nicotiana tomentosiformis]
gene_31051	2389	0.08	0.18	1.16993	0.305716	GO:0016021//integral component of membrane	GO:0005215//transporter activity	GO:0055085//transmembrane transport	K14611//solute carrier family 23 (nucleobase transporter), member 1/2	gi|728838844|gb|KHG18287.1|//Nucleobase-ascorbate transporter 7 -like protein [Gossypium arboreum]
gene_31051	2389	0.26	0.51	0.971986	0.113601	GO:0016020//membrane;GO:0009506//plasmodesma	GO:0005215//transporter activity	GO:0055085//transmembrane transport	K14611//solute carrier family 23 (nucleobase transporter), member 1/2	gi|565379032|ref|XP_006355947.1|//PREDICTED: nucleobase-ascorbate transporter 7-like isoform X1 [Solanum tuberosum]
gene_31051	2389	0.05	0.1	1	0.457118	GO:0016021//integral component of membrane	GO:0005215//transporter activity	GO:0055085//transmembrane transport	K14611//solute carrier family 23 (nucleobase transporter), member 1/2	gi|728838844|gb|KHG18287.1|//Nucleobase-ascorbate transporter 7 -like protein [Gossypium arboreum]
gene_3114	4476	0.05	0.1	1	0.305716	NA	NA	NA	K13457//disease resistance protein RPM1	gi|698465952|ref|XP_009782798.1|//PREDICTED: LOW QUALITY PROTEIN: putative late blight resistance protein homolog R1A-4 [Nicotiana sylvestris]
gene_3114	4033	2.25	3.79	0.752273	1.46448e-06	GO:0016020//membrane;GO:0005737//cytoplasm	GO:0043531//ADP binding;GO:0046872//metal ion binding;GO:0005524//ATP binding;GO:0043168//anion binding;GO:0032559//adenyl ribonucleotide binding;GO:0032550//purine ribonucleoside binding	GO:0044699//single-organism process;GO:0009626//plant-type hypersensitive response;GO:0006952//defense response;GO:0030001//metal ion transport	K13457//disease resistance protein RPM1	gi|142942427|gb|ABO93001.1|//putative disease resistance protein [Solanum tuberosum];gi|53793725|gb|AAU93588.1|//late blight resistance protein, identical [Solanum demissum];gi|75324231|sp|Q6L400.1|R1B16_SOLDE//RecName: Full=Putative late blight resistance protein homolog R1B-16
gene_3114	4113	0.02	0.24	3.58496	0.00028491	NA	NA	NA	K13457//disease resistance protein RPM1	gi|698465952|ref|XP_009782798.1|//PREDICTED: LOW QUALITY PROTEIN: putative late blight resistance protein homolog R1A-4 [Nicotiana sylvestris]
gene_31146	377	0.01	0.28	4.80735	0.512534	NA	NA	NA	K14301//nuclear pore complex protein Nup107	gi|698509758|ref|XP_009800078.1|//PREDICTED: nuclear pore complex protein Nup107 isoform X1 [Nicotiana sylvestris]
gene_31146	377	0.23	0.68	1.5639	0.381566	NA	NA	NA	NA	gi|582014449|dbj|BAO49747.1|//nuclear pore complex protein Nup107a [Nicotiana benthamiana]
gene_31146	377	0.2	0.59	1.56071	0.378042	NA	NA	NA	K14301//nuclear pore complex protein Nup107	gi|698509758|ref|XP_009800078.1|//PREDICTED: nuclear pore complex protein Nup107 isoform X1 [Nicotiana sylvestris]
gene_31307	1635	0.14	0.33	1.23704	0.192257	NA	NA	NA	K13754//solute carrier family 24 (sodium/potassium/calcium exchanger), member 6	gi|698574443|ref|XP_009775666.1|//PREDICTED: expansin-B3 [Nicotiana sylvestris]
gene_31307	1619	1.23	2.23	0.858385	0.0159342	GO:0009506//plasmodesma;GO:0005576//extracellular region	NA	GO:0019953//sexual reproduction;GO:0009826//unidimensional cell growth;GO:0009828//plant-type cell wall loosening;GO:0006949//syncytium formation	NA	gi|460395545|ref|XP_004243343.1|//PREDICTED: expansin-B3-like [Solanum lycopersicum]
gene_31307	1541	0.08	0.29	1.85798	0.111093	NA	NA	NA	K13754//solute carrier family 24 (sodium/potassium/calcium exchanger), member 6	gi|698574443|ref|XP_009775666.1|//PREDICTED: expansin-B3 [Nicotiana sylvestris]
gene_31355	1049	0.01	0.09	3.16993	0.512534	NA	NA	NA	NA	gi|698545311|ref|XP_009767341.1|//PREDICTED: uncharacterized protein LOC104218519 [Nicotiana sylvestris]
gene_31355	1049	0.15	12.48	6.37851	4.61528e-47	NA	NA	NA	NA	gi|565361603|ref|XP_006347545.1|//PREDICTED: centrosome and spindle pole-associated protein 1-like [Solanum tuberosum]
gene_31355	1049	0.06	0.12	1	0.628648	NA	NA	NA	NA	gi|698545311|ref|XP_009767341.1|//PREDICTED: uncharacterized protein LOC104218519 [Nicotiana sylvestris]
gene_31365	1001	0.09	0.18	1	0.643798	NA	NA	NA	NA	gi|698503950|ref|XP_009797533.1|//PREDICTED: uncharacterized protein LOC104243946 [Nicotiana sylvestris]
gene_31365	1001	0.24	0.51	1.08746	0.352392	NA	NA	NA	NA	NA
gene_31365	1001	0.13	0.26	1	0.457118	NA	NA	NA	NA	gi|698503950|ref|XP_009797533.1|//PREDICTED: uncharacterized protein LOC104243946 [Nicotiana sylvestris]
gene_3143	209	0.01	1.18	6.88264	0.259458	NA	NA	NA	NA	NA
gene_3143	209	0.01	0.91	6.50779	0.25394	NA	NA	NA	NA	NA
gene_3143	209	0.01	0.42	5.39232	0.502432	NA	NA	NA	NA	NA
gene_31480	1070	1.32	3.41	1.36923	0.00095543	NA	NA	NA	NA	gi|698527329|ref|XP_009760507.1|//PREDICTED: UPF0664 stress-induced protein C29B12.11c-like [Nicotiana sylvestris]
gene_31480	1070	1.84	5.91	1.68345	3.92834e-08	GO:0005634//nucleus;GO:0005829//cytosol;GO:0005886//plasma membrane	NA	NA	NA	gi|565363650|ref|XP_006348546.1|//PREDICTED: UPF0664 stress-induced protein C29B12.11c-like [Solanum tuberosum]
gene_31480	1070	1.77	2.79	0.656516	0.0529954	NA	NA	NA	NA	gi|698527329|ref|XP_009760507.1|//PREDICTED: UPF0664 stress-induced protein C29B12.11c-like [Nicotiana sylvestris]
gene_31536	1426	1.88	3.02	0.683816	0.0403608	NA	NA	NA	K13258//2-hydroxyisoflavanone dehydratase [EC:4.2.1.105];K20506//tuliposide A-converting enzyme [EC:4.2.99.22]	gi|697138304|ref|XP_009623230.1|//PREDICTED: 2-hydroxyisoflavanone dehydratase-like [Nicotiana tomentosiformis]
gene_31536	1426	2.73	6.55	1.26259	5.78396e-08	NA	NA	NA	K14493//gibberellin receptor GID1 [EC:3.-.-.-];K13258//2-hydroxyisoflavanone dehydratase [EC:4.2.1.105]	gi|565359319|ref|XP_006346463.1|//PREDICTED: probable carboxylesterase 7-like [Solanum tuberosum]
gene_31536	1426	3.52	6.99	0.989717	3.43e-07	NA	NA	NA	K13258//2-hydroxyisoflavanone dehydratase [EC:4.2.1.105];K20506//tuliposide A-converting enzyme [EC:4.2.99.22]	gi|697138304|ref|XP_009623230.1|//PREDICTED: 2-hydroxyisoflavanone dehydratase-like [Nicotiana tomentosiformis]
gene_31579	348	1.27	3.95	1.63702	0.0351898	NA	NA	NA	NA	NA
gene_31579	348	0.25	1.73	2.79077	0.0405556	NA	NA	NA	NA	NA
gene_31579	348	0.88	2.6	1.56294	0.0501994	NA	NA	NA	NA	NA
gene_31599	266	0.01	1.28	7	0.131345	NA	NA	NA	NA	NA
gene_31599	266	0.01	0.68	6.08746	0.25394	NA	NA	NA	NA	NA
gene_31599	266	1.24	2.74	1.14384	0.182551	NA	NA	NA	NA	NA
gene_31642	1209	0.08	0.15	0.906891	0.643798	NA	NA	NA	K19040//E3 ubiquitin-protein ligase ATL10/75/76/77/78 [EC:2.3.2.27]	gi|698587956|ref|XP_009779324.1|//PREDICTED: RING-H2 finger protein ATL78-like [Nicotiana sylvestris]
gene_31642	1209	0.01	0.06	2.58496	0.50524	NA	NA	NA	K11982//E3 ubiquitin-protein ligase RNF115/126 [EC:2.3.2.27];K05283//phosphatidylinositol glycan, class W [EC:2.3.-.-]	gi|565369131|ref|XP_006351190.1|//PREDICTED: RING-H2 finger protein ATL78-like [Solanum tuberosum]
gene_31642	1209	0.01	0.59	5.88264	0.000502702	NA	NA	NA	K19040//E3 ubiquitin-protein ligase ATL10/75/76/77/78 [EC:2.3.2.27]	gi|698587956|ref|XP_009779324.1|//PREDICTED: RING-H2 finger protein ATL78-like [Nicotiana sylvestris]
gene_31683	610	1.46	3.15	1.10938	0.0502388	NA	NA	NA	K17725//sulfur dioxygenase [EC:1.13.11.18]	gi|698479843|ref|XP_009786993.1|//PREDICTED: persulfide dioxygenase ETHE1 homolog, mitochondrial-like [Nicotiana sylvestris]
gene_31683	610	0.53	1.06	1	0.275142	NA	GO:0016787//hydrolase activity	NA	NA	gi|565366633|ref|XP_006349991.1|//PREDICTED: persulfide dioxygenase ETHE1 homolog, mitochondrial-like [Solanum tuberosum]
gene_31683	610	3.06	5.83	0.929964	0.00520566	NA	NA	NA	K17725//sulfur dioxygenase [EC:1.13.11.18]	gi|698479843|ref|XP_009786993.1|//PREDICTED: persulfide dioxygenase ETHE1 homolog, mitochondrial-like [Nicotiana sylvestris]
gene_31699	949	0.3	0.58	0.95109	0.364566	NA	NA	NA	K01051//pectinesterase [EC:3.1.1.11]	gi|698495096|ref|XP_009793698.1|//PREDICTED: 21 kDa protein-like [Nicotiana sylvestris]
gene_31699	949	0.75	9.02	3.58816	5.3611e-23	NA	NA	GO:0008152//metabolic process	K01051//pectinesterase [EC:3.1.1.11]	gi|565365526|ref|XP_006349456.1|//PREDICTED: 21 kDa protein-like [Solanum tuberosum]
gene_31699	949	0.49	0.83	0.76033	0.267872	NA	NA	NA	K01051//pectinesterase [EC:3.1.1.11]	gi|698495096|ref|XP_009793698.1|//PREDICTED: 21 kDa protein-like [Nicotiana sylvestris]
gene_31759	1099	0.09	0.25	1.47393	0.390764	NA	NA	NA	K05666//ATP-binding cassette, subfamily C (CFTR/MRP), member 2;K20028//palmitoyltransferase ZDHHC2/15/20 [EC:2.3.1.225];K01191//alpha-mannosidase [EC:3.2.1.24];K13356//alcohol-forming fatty acyl-CoA reductase [EC:1.2.1.84]	gi|970039742|ref|XP_015081209.1|//PREDICTED: uncharacterized protein LOC107024752 [Solanum pennellii]
gene_31759	1099	0.01	0.07	2.80735	0.50524	NA	GO:0003676//nucleic acid binding	GO:0006259//DNA metabolic process	K03655//ATP-dependent DNA helicase RecG [EC:3.6.4.12];K15360//centromere protein X	gi|113205316|gb|ABI34339.1|//Polyprotein, 3'-partial, putative [Solanum demissum]
gene_31759	1099	0.06	0.18	1.58496	0.628648	NA	NA	NA	K01191//alpha-mannosidase [EC:3.2.1.24];K20028//palmitoyltransferase ZDHHC2/15/20 [EC:2.3.1.225];K05666//ATP-binding cassette, subfamily C (CFTR/MRP), member 2;K13356//alcohol-forming fatty acyl-CoA reductase [EC:1.2.1.84]	gi|970039742|ref|XP_015081209.1|//PREDICTED: uncharacterized protein LOC107024752 [Solanum pennellii]
gene_31825	3564	0.01	0.02	1	0.512534	NA	NA	NA	K01303//acylaminoacyl-peptidase [EC:3.4.19.1]	gi|698566978|ref|XP_009773642.1|//PREDICTED: acylamino-acid-releasing enzyme-like isoform X7 [Nicotiana sylvestris];gi|698566967|ref|XP_009773639.1|//PREDICTED: acylamino-acid-releasing enzyme-like isoform X4 [Nicotiana sylvestris];gi|698566964|ref|XP_009773638.1|//PREDICTED: acylamino-acid-releasing enzyme-like isoform X3 [Nicotiana sylvestris]
gene_31825	3342	1.11	1.7	0.614975	0.0296674	GO:0005634//nucleus;GO:0009507//chloroplast;GO:0005773//vacuole	GO:0004252//serine-type endopeptidase activity;GO:0070009//serine-type aminopeptidase activity	GO:0006508//proteolysis	K01303//acylaminoacyl-peptidase [EC:3.4.19.1]	gi|565393000|ref|XP_006362173.1|//PREDICTED: acylamino-acid-releasing enzyme-like isoform X3 [Solanum tuberosum];gi|565392996|ref|XP_006362171.1|//PREDICTED: acylamino-acid-releasing enzyme-like isoform X1 [Solanum tuberosum]
gene_31825	2883	0.01	0.02	1	0.502432	NA	NA	NA	K01303//acylaminoacyl-peptidase [EC:3.4.19.1]	gi|698566967|ref|XP_009773639.1|//PREDICTED: acylamino-acid-releasing enzyme-like isoform X4 [Nicotiana sylvestris];gi|698566964|ref|XP_009773638.1|//PREDICTED: acylamino-acid-releasing enzyme-like isoform X3 [Nicotiana sylvestris];gi|698566978|ref|XP_009773642.1|//PREDICTED: acylamino-acid-releasing enzyme-like isoform X7 [Nicotiana sylvestris]
gene_31924	572	0.01	0.17	4.08746	0.512534	NA	NA	NA	NA	NA
gene_31924	572	0.01	0.14	3.80735	0.50524	NA	NA	NA	NA	NA
gene_31924	572	0.01	0.12	3.58496	0.502432	NA	NA	NA	NA	NA
gene_31946	1107	0.25	0.74	1.5656	0.101313	NA	NA	NA	K15502//serine/threonine-protein phosphatase 6 regulatory ankyrin repeat subunit A	gi|698463998|ref|XP_009782332.1|//PREDICTED: ankyrin repeat-containing protein At5g02620-like [Nicotiana sylvestris]
gene_31946	1107	0.01	0.21	4.39232	0.127634	NA	NA	NA	K06694//26S proteasome non-ATPase regulatory subunit 10	gi|565395449|ref|XP_006363351.1|//PREDICTED: ankyrin repeat-containing protein At5g02620-like [Solanum tuberosum]
gene_31946	1107	0.06	0.18	1.58496	0.378042	NA	NA	NA	K15502//serine/threonine-protein phosphatase 6 regulatory ankyrin repeat subunit A	gi|698463998|ref|XP_009782332.1|//PREDICTED: ankyrin repeat-containing protein At5g02620-like [Nicotiana sylvestris]
gene_31974	1063	0.01	0.43	5.42626	0.0336594	NA	NA	NA	NA	gi|698585126|ref|XP_009778561.1|//PREDICTED: uncharacterized protein LOC104227894 isoform X1 [Nicotiana sylvestris]
gene_31974	1063	0.07	0.37	2.4021	0.128466	NA	NA	NA	NA	NA
gene_31974	1063	0.06	0.18	1.58496	0.378042	NA	NA	NA	NA	gi|698585126|ref|XP_009778561.1|//PREDICTED: uncharacterized protein LOC104227894 isoform X1 [Nicotiana sylvestris]
gene_31990	984	0.01	0.09	3.16993	0.512534	NA	NA	NA	K03231//elongation factor 1-alpha;K01490//AMP deaminase [EC:3.5.4.6];K15198//transcription factor TFIIIB component B''	gi|698469298|ref|XP_009783549.1|//PREDICTED: uncharacterized protein LOC104232135 [Nicotiana sylvestris]
gene_31990	984	0.01	0.08	3	0.50524	NA	NA	NA	K13338//peroxin-1;K15198//transcription factor TFIIIB component B'';K08334//beclin 1;K06133//4'-phosphopantetheinyl transferase [EC:2.7.8.-];K04728//ataxia telangiectasia mutated family protein [EC:2.7.11.1]	gi|565391307|ref|XP_006361364.1|//PREDICTED: uncharacterized protein LOC102596609 [Solanum tuberosum]
gene_31990	984	0.07	0.13	0.893085	0.628648	NA	NA	NA	K01490//AMP deaminase [EC:3.5.4.6];K03231//elongation factor 1-alpha;K15198//transcription factor TFIIIB component B''	gi|698469298|ref|XP_009783549.1|//PREDICTED: uncharacterized protein LOC104232135 [Nicotiana sylvestris]
gene_32028	5307	0.01	0.02	1	0.512534	GO:0005634//nucleus	GO:0042803//protein homodimerization activity;GO:0009881//photoreceptor activity	GO:0017006//protein-tetrapyrrole linkage;GO:0009585//red, far-red light phototransduction;GO:0006355//regulation of transcription, DNA-templated;GO:0009584//detection of visible light;GO:0018298//protein-chromophore linkage	K12120//phytochrome A	gi|565382634|ref|XP_006357639.1|//PREDICTED: phytochrome C isoform X1 [Solanum tuberosum]
gene_32028	5307	1.91	3.19	0.739984	2.1747e-06	GO:0016020//membrane	GO:0000155//phosphorelay sensor kinase activity;GO:0005524//ATP binding;GO:0042803//protein homodimerization activity;GO:0009881//photoreceptor activity	GO:0023014//signal transduction by phosphorylation;GO:0017006//protein-tetrapyrrole linkage;GO:0009585//red, far-red light phototransduction;GO:0000160//phosphorelay signal transduction system;GO:0006355//regulation of transcription, DNA-templated;GO:0009584//detection of visible light;GO:0018298//protein-chromophore linkage	K12120//phytochrome A;K12121//phytochrome B	gi|565382634|ref|XP_006357639.1|//PREDICTED: phytochrome C-like isoform X1 [Solanum tuberosum]
gene_32028	5307	0.01	0.03	1.58496	0.126219	GO:0005634//nucleus	GO:0042803//protein homodimerization activity;GO:0009881//photoreceptor activity	GO:0006355//regulation of transcription, DNA-templated;GO:0017006//protein-tetrapyrrole linkage;GO:0018298//protein-chromophore linkage;GO:0009584//detection of visible light;GO:0009585//red, far-red light phototransduction	K12120//phytochrome A	gi|565382634|ref|XP_006357639.1|//PREDICTED: phytochrome C isoform X1 [Solanum tuberosum]
gene_32102	2491	0.01	0.14	3.80735	0.0664906	NA	NA	NA	NA	gi|698485542|ref|XP_009789542.1|//PREDICTED: uncharacterized protein LOC104237150 [Nicotiana sylvestris]
gene_32102	1892	0.01	0.04	2	0.50524	NA	NA	NA	NA	gi|460415077|ref|XP_004252887.1|//PREDICTED: uncharacterized protein LOC101255675 [Solanum lycopersicum];gi|565366223|ref|XP_006349793.1|//PREDICTED: GATA zinc finger domain-containing protein 14-like [Solanum tuberosum]
gene_32102	3486	0.01	0.05	2.32193	0.126219	NA	NA	NA	NA	gi|565366223|ref|XP_006349793.1|//PREDICTED: GATA zinc finger domain-containing protein 14-like [Solanum tuberosum];gi|698485542|ref|XP_009789542.1|//PREDICTED: uncharacterized protein LOC104237150 [Nicotiana sylvestris]
gene_32123	1538	0.26	0.41	0.657112	0.827272	NA	NA	NA	K08193//MFS transporter, ACS family, solute carrier family 17 (sodium-dependent inorganic phosphate cotransporter), other;K12303//MFS transporter, ACS family, solute carrier family 17 (sodium-dependent inorganic phosphate cotransporter), member 9	gi|697143444|ref|XP_009625835.1|//PREDICTED: probable anion transporter 6, chloroplastic [Nicotiana tomentosiformis]
gene_32123	2078	2.03	14.38	2.82451	2.12754e-62	GO:0016021//integral component of membrane;GO:0009507//chloroplast	GO:0005315//inorganic phosphate transmembrane transporter activity	GO:0055085//transmembrane transport;GO:0015706//nitrate transport	K08193//MFS transporter, ACS family, solute carrier family 17 (sodium-dependent inorganic phosphate cotransporter), other;K12303//MFS transporter, ACS family, solute carrier family 17 (sodium-dependent inorganic phosphate cotransporter), member 9	gi|565458644|ref|XP_006287321.1|//hypothetical protein CARUB_v10000522mg, partial [Capsella rubella];gi|359484723|ref|XP_002263200.2|//PREDICTED: probable anion transporter 6, chloroplastic-like [Vitis vinifera];gi|565387421|ref|XP_006359498.1|//PREDICTED: probable anion transporter 6, chloroplastic-like [Solanum tuberosum];gi|460394282|ref|XP_004242733.1|//PREDICTED: probable anion transporter 6…
gene_32123	1232	0.03	0.31	3.36923	0.0713814	NA	NA	NA	K12303//MFS transporter, ACS family, solute carrier family 17 (sodium-dependent inorganic phosphate cotransporter), member 9;K08193//MFS transporter, ACS family, solute carrier family 17 (sodium-dependent inorganic phosphate cotransporter), other	gi|697143444|ref|XP_009625835.1|//PREDICTED: probable anion transporter 6, chloroplastic [Nicotiana tomentosiformis]
gene_32159	2533	1.23	2.15	0.805678	0.0042493	NA	NA	NA	K10396//kinesin family member 5	gi|698534237|ref|XP_009763801.1|//PREDICTED: armadillo repeat-containing kinesin-like protein 2 [Nicotiana sylvestris]
gene_32159	2462	2.71	5.47	1.01325	1.62582e-08	GO:0005874//microtubule;GO:0005871//kinesin complex	GO:0005524//ATP binding;GO:0003777//microtubule motor activity;GO:0008017//microtubule binding	GO:0007018//microtubule-based movement;GO:0008152//metabolic process;GO:0048364//root development	K10394//kinesin family member 3/17;K10398//kinesin family member 11;K10400//kinesin family member 15	gi|565396186|ref|XP_006363712.1|//PREDICTED: armadillo repeat-containing kinesin-like protein 3-like [Solanum tuberosum];gi|460400336|ref|XP_004245691.1|//PREDICTED: armadillo repeat-containing kinesin-like protein 3-like [Solanum lycopersicum]
gene_32159	2510	0.88	1.57	0.835189	0.00655176	NA	NA	NA	K10396//kinesin family member 5	gi|698534237|ref|XP_009763801.1|//PREDICTED: armadillo repeat-containing kinesin-like protein 2 [Nicotiana sylvestris]
gene_32285	264	0.01	0.43	5.42626	0.512534	NA	NA	NA	NA	NA
gene_32285	264	0.01	1.36	7.08746	0.0641504	NA	NA	NA	NA	NA
gene_32285	264	0.01	0.62	5.9542	0.251826	NA	NA	NA	NA	NA
gene_32325	642	1.23	2.23	0.858385	0.169836	NA	NA	NA	NA	NA
gene_32325	642	0.01	0.25	4.64386	0.25394	NA	NA	NA	NA	NA
gene_32325	642	2.14	3.92	0.873243	0.0259536	NA	NA	NA	NA	NA
gene_32357	861	0.01	0.11	3.45943	0.512534	NA	NA	NA	K05681//ATP-binding cassette, subfamily G (WHITE), member 2	gi|698517732|ref|XP_009803749.1|//PREDICTED: ABC transporter G family member 12-like isoform X1 [Nicotiana sylvestris]
gene_32357	861	0.83	2.29	1.46416	0.0065705	GO:0016020//membrane	GO:0005524//ATP binding;GO:0015416//organic phosphonate transmembrane-transporting ATPase activity	GO:0015748//organophosphate ester transport;GO:0006200//ATP catabolic process;GO:0015716//organic phosphonate transport	K12843//U4/U6 small nuclear ribonucleoprotein PRP3	gi|565399321|ref|XP_006365203.1|//PREDICTED: ABC transporter G family member 15-like [Solanum tuberosum]
gene_32357	861	0.08	0.23	1.52356	0.378042	NA	NA	NA	K05681//ATP-binding cassette, subfamily G (WHITE), member 2	gi|698517732|ref|XP_009803749.1|//PREDICTED: ABC transporter G family member 12-like isoform X1 [Nicotiana sylvestris]
gene_32374	913	0.01	0.4	5.32193	0.0664906	NA	NA	NA	NA	gi|698504726|ref|XP_009797861.1|//PREDICTED: CASP-like protein 4B1 [Nicotiana sylvestris]
gene_32374	913	1.91	4.14	1.11606	0.00210932	GO:0016021//integral component of membrane;GO:0005886//plasma membrane	NA	NA	NA	gi|565390193|ref|XP_006360830.1|//PREDICTED: CASP-like protein ARALYDRAFT_321547-like [Solanum tuberosum]
gene_32374	913	0.07	0.43	2.61891	0.0713814	NA	NA	NA	NA	gi|698504726|ref|XP_009797861.1|//PREDICTED: CASP-like protein 4B1 [Nicotiana sylvestris]
gene_32406	1080	0.55	0.85	0.628031	0.358824	NA	NA	NA	K16253//DNA-directed RNA polymerase IV and V subunit 7	gi|698461957|ref|XP_009781887.1|//PREDICTED: DNA-directed RNA polymerase V subunit 7-like [Nicotiana sylvestris]
gene_32406	1049	0.54	1.27	1.2338	0.177063	GO:0000419//DNA-directed RNA polymerase V complex	NA	NA	K03015//DNA-directed RNA polymerase II subunit RPB7	gi|565371033|ref|XP_006352116.1|//PREDICTED: DNA-directed RNA polymerase V subunit 7-like [Solanum tuberosum]
gene_32406	1080	0.43	0.72	0.74366	0.267872	NA	NA	NA	K16253//DNA-directed RNA polymerase IV and V subunit 7	gi|698461957|ref|XP_009781887.1|//PREDICTED: DNA-directed RNA polymerase V subunit 7-like [Nicotiana sylvestris]
gene_32450	2735	0.07	0.27	1.94753	0.0716798	NA	NA	NA	K16221//transcription factor TCP21 (protein CCA1 HIKING EXPEDITION)	gi|698520986|ref|XP_009757309.1|//PREDICTED: transcription factor TCP20 isoform X1 [Nicotiana sylvestris]
gene_32450	2735	0.12	0.39	1.70044	0.0204006	NA	GO:0043565//sequence-specific DNA binding	GO:0044699//single-organism process;GO:0065007//biological regulation	NA	gi|225451501|ref|XP_002271949.1|//PREDICTED: transcription factor TCP20-like [Vitis vinifera]
gene_32450	2735	0.02	0.16	3	0.0397504	NA	NA	NA	K16221//transcription factor TCP21 (protein CCA1 HIKING EXPEDITION)	gi|698520986|ref|XP_009757309.1|//PREDICTED: transcription factor TCP20 isoform X1 [Nicotiana sylvestris]
gene_32453	1211	0.92	2.39	1.3773	0.00322106	NA	NA	NA	NA	gi|698544058|ref|XP_009766935.1|//PREDICTED: protein UPSTREAM OF FLC [Nicotiana sylvestris]
gene_32453	1211	0.58	1.35	1.21883	0.031677	NA	NA	NA	NA	gi|460383406|ref|XP_004237416.1|//PREDICTED: uncharacterized protein LOC101266626 [Solanum lycopersicum]
gene_32453	1211	0.97	2.61	1.42799	0.000141722	NA	NA	NA	NA	gi|698544058|ref|XP_009766935.1|//PREDICTED: protein UPSTREAM OF FLC [Nicotiana sylvestris]
gene_32476	12011	0.04	0.18	2.16993	0.00111707	NA	NA	NA	K06883//uncharacterized protein;K10781//fatty acyl-ACP thioesterase B [EC:3.1.2.14 3.1.2.21];K12819//pre-mRNA-processing factor SLU7;K14638//solute carrier family 15 (peptide/histidine transporter), member 3/4	gi|723717425|ref|XP_010324108.1|//PREDICTED: uncharacterized protein LOC104648490 [Solanum lycopersicum]
gene_32476	12011	0.2	0.6	1.58496	5.88472e-09	NA	NA	NA	K03655//ATP-dependent DNA helicase RecG [EC:3.6.4.12];K12821//pre-mRNA-processing factor 40;K15360//centromere protein X	gi|460406023|ref|XP_004248473.1|//PREDICTED: uncharacterized protein LOC101259378 [Solanum lycopersicum]
gene_32476	12011	0.11	0.17	0.628031	0.145871	NA	NA	NA	K14638//solute carrier family 15 (peptide/histidine transporter), member 3/4;K12819//pre-mRNA-processing factor SLU7;K06883//uncharacterized protein;K10781//fatty acyl-ACP thioesterase B [EC:3.1.2.14 3.1.2.21]	gi|723717425|ref|XP_010324108.1|//PREDICTED: uncharacterized protein LOC104648490 [Solanum lycopersicum]
gene_32565	405	0.01	0.76	6.24793	0.131345	NA	NA	NA	NA	NA
gene_32565	405	0.01	0.42	5.39232	0.25394	NA	NA	NA	NA	NA
gene_32565	405	0.18	0.72	2	0.221034	NA	NA	NA	NA	NA
gene_32637	1562	0.12	0.34	1.5025	0.192257	NA	NA	NA	K18183//cytochrome c oxidase assembly protein subunit 19;K15601//lysine-specific demethylase 3 [EC:1.14.11.-]	gi|698501418|ref|XP_009796411.1|//PREDICTED: cell division cycle-associated 7-like protein [Nicotiana sylvestris]
gene_32637	1562	0.2	0.59	1.56071	0.0515612	NA	NA	NA	K15601//lysine-specific demethylase 3 [EC:1.14.11.-];K11449//null	gi|565351422|ref|XP_006342657.1|//PREDICTED: cell division cycle-associated 7-like protein-like [Solanum tuberosum]
gene_32637	1562	0.12	0.37	1.62449	0.0939932	NA	NA	NA	K18183//cytochrome c oxidase assembly protein subunit 19;K15601//lysine-specific demethylase 3 [EC:1.14.11.-]	gi|698501418|ref|XP_009796411.1|//PREDICTED: cell division cycle-associated 7-like protein [Nicotiana sylvestris]
gene_32674	353	0.31	0.6	0.952694	0.643798	NA	NA	NA	NA	gi|698562454|ref|XP_009772413.1|//PREDICTED: ultraviolet-B receptor UVR8-like isoform X4 [Nicotiana sylvestris]
gene_32674	353	0.24	1.7	2.82443	0.0405556	NA	NA	NA	NA	gi|460401805|ref|XP_004246406.1|//PREDICTED: regulator of chromosome condensation-like [Solanum lycopersicum]
gene_32674	353	0.22	0.43	0.966833	0.628648	NA	NA	NA	NA	gi|698562454|ref|XP_009772413.1|//PREDICTED: ultraviolet-B receptor UVR8-like isoform X4 [Nicotiana sylvestris]
gene_32706	372	0.01	0.28	4.80735	0.512534	NA	NA	NA	NA	NA
gene_32706	372	0.01	0.23	4.52356	0.50524	NA	NA	NA	NA	NA
gene_32706	372	0.4	0.8	1	0.457118	NA	NA	NA	NA	NA
gene_32766	765	0.88	1.35	0.617384	0.388728	NA	NA	NA	K11320//E1A-binding protein p400 [EC:3.6.4.-]	gi|697115577|ref|XP_009611701.1|//PREDICTED: uncharacterized protein LOC104105152 [Nicotiana tomentosiformis];gi|971588275|ref|XP_015161357.1|//PREDICTED: uncharacterized protein LOC107059359, partial [Solanum tuberosum]
gene_32766	672	0.01	0.36	5.16993	0.127634	NA	NA	NA	NA	gi|565392948|ref|XP_006362149.1|//PREDICTED: uncharacterized protein LOC102606162, partial [Solanum tuberosum]
gene_32766	672	0.1	0.6	2.58496	0.0713814	NA	NA	NA	K11320//E1A-binding protein p400 [EC:3.6.4.-]	gi|971588275|ref|XP_015161357.1|//PREDICTED: uncharacterized protein LOC107059359, partial [Solanum tuberosum]
gene_32827	392	1.09	2.36	1.11446	0.195264	NA	NA	NA	K16075//magnesium transporter	gi|698508128|ref|XP_009799354.1|//PREDICTED: magnesium transporter MRS2-4-like [Nicotiana sylvestris]
gene_32827	392	1.95	4.52	1.21285	0.031677	GO:0016020//membrane	GO:0015095//magnesium ion transmembrane transporter activity	GO:0015693//magnesium ion transport;GO:0055085//transmembrane transport;GO:0009555//pollen development	K16075//magnesium transporter	gi|565365299|ref|XP_006349352.1|//PREDICTED: magnesium transporter MRS2-4-like [Solanum tuberosum]
gene_32827	352	1.51	2.34	0.63196	0.510472	NA	NA	NA	K16075//magnesium transporter	gi|698508128|ref|XP_009799354.1|//PREDICTED: magnesium transporter MRS2-4-like [Nicotiana sylvestris]
gene_33	1463	0.47	1.47	1.64508	0.00264552	NA	NA	NA	NA	gi|697094535|ref|XP_009606774.1|//PREDICTED: uncharacterized protein LOC104101050 isoform X3 [Nicotiana tomentosiformis];gi|697094532|ref|XP_009606764.1|//PREDICTED: uncharacterized protein LOC104101050 isoform X2 [Nicotiana tomentosiformis];gi|697094528|ref|XP_009606748.1|//PREDICTED: uncharacterized protein LOC104101050 isoform X1 [Nicotiana tomentosiformis]
gene_33	1514	0.59	1.93	1.70981	0.000104737	NA	GO:0002161//aminoacyl-tRNA editing activity;GO:0004812//aminoacyl-tRNA ligase activity	GO:0006450//regulation of translational fidelity	NA	gi|356514256|ref|XP_003525822.1|//PREDICTED: uncharacterized protein LOC100815424 [Glycine max]
gene_33	1196	0.63	1.4	1.152	0.0399354	NA	GO:0002161//aminoacyl-tRNA editing activity	GO:0006450//regulation of translational fidelity	NA	gi|697094528|ref|XP_009606748.1|//PREDICTED: uncharacterized protein LOC104101050 isoform X1 [Nicotiana tomentosiformis];gi|356514256|ref|XP_003525822.1|//PREDICTED: uncharacterized protein LOC100815424 [Glycine max];gi|697094535|ref|XP_009606774.1|//PREDICTED: uncharacterized protein LOC104101050 isoform X3 [Nicotiana tomentosiformis];gi|697094532|ref|XP_009606764.1|//PREDICTED: uncharacterized …
gene_3317	1304	0.01	0.14	3.80735	0.259458	NA	NA	NA	K14803//protein phosphatase PTC2/3 [EC:3.1.3.16]	gi|698455860|ref|XP_009780486.1|//PREDICTED: probable protein phosphatase 2C 47 [Nicotiana sylvestris];gi|565402371|ref|XP_006366654.1|//PREDICTED: probable protein phosphatase 2C 47 isoform X2 [Solanum tuberosum]
gene_3317	1029	0.33	0.76	1.20353	0.217878	NA	GO:0046872//metal ion binding;GO:0004721//phosphoprotein phosphatase activity;GO:0004722//protein serine/threonine phosphatase activity	GO:0006470//protein dephosphorylation	K01090//protein phosphatase [EC:3.1.3.16];K14497//protein phosphatase 2C [EC:3.1.3.16];K04345//null	gi|460373541|ref|XP_004232575.1|//PREDICTED: probable protein phosphatase 2C 47-like [Solanum lycopersicum];gi|565402371|ref|XP_006366654.1|//PREDICTED: probable protein phosphatase 2C 47-like isoform X3 [Solanum tuberosum]
gene_3317	1077	0.18	0.3	0.736966	0.512606	NA	NA	NA	K14803//protein phosphatase PTC2/3 [EC:3.1.3.16]	gi|565402371|ref|XP_006366654.1|//PREDICTED: probable protein phosphatase 2C 47 isoform X2 [Solanum tuberosum];gi|698455860|ref|XP_009780486.1|//PREDICTED: probable protein phosphatase 2C 47 [Nicotiana sylvestris];gi|460373541|ref|XP_004232575.1|//PREDICTED: probable protein phosphatase 2C 47-like [Solanum lycopersicum]
gene_33261	507	0.2	0.39	0.963474	0.643798	NA	NA	NA	NA	NA
gene_33261	507	0.01	1.29	7.01123	0.00409388	NA	NA	NA	NA	NA
gene_33261	507	0.01	0.14	3.80735	0.502432	NA	NA	NA	NA	NA
gene_33349	1587	0.17	0.76	2.16046	0.0146519	NA	NA	NA	NA	gi|698498237|ref|XP_009795035.1|//PREDICTED: uncharacterized protein LOC104241785 [Nicotiana sylvestris]
gene_33349	1587	0.01	0.1	3.32193	0.25394	NA	GO:0008146//sulfotransferase activity	GO:0008152//metabolic process	NA	gi|565345672|ref|XP_006339915.1|//PREDICTED: uncharacterized protein LOC102599099 [Solanum tuberosum]
gene_33349	1587	0.08	0.34	2.08746	0.0219148	NA	NA	NA	NA	gi|698498237|ref|XP_009795035.1|//PREDICTED: uncharacterized protein LOC104241785 [Nicotiana sylvestris]
gene_33536	568	0.01	0.85	6.40939	0.0336594	NA	NA	NA	NA	NA
gene_33536	568	0.01	0.71	6.14975	0.0322428	NA	NA	NA	NA	NA
gene_33536	568	0.01	0.12	3.58496	0.502432	NA	NA	NA	NA	NA
gene_33539	898	0.21	1.03	2.29418	0.0252036	NA	NA	NA	NA	gi|698517825|ref|XP_009803794.1|//PREDICTED: uncharacterized protein LOC104249115 [Nicotiana sylvestris]
gene_33539	898	0.53	0.88	0.731511	0.343276	GO:0043231//intracellular membrane-bounded organelle	NA	NA	NA	gi|460403362|ref|XP_004247160.1|//PREDICTED: uncharacterized protein LOC101254834 [Solanum lycopersicum]
gene_33539	898	0.37	0.59	0.67319	0.27068	NA	NA	NA	NA	gi|698517825|ref|XP_009803794.1|//PREDICTED: uncharacterized protein LOC104249115 [Nicotiana sylvestris]
gene_33573	3142	0.12	0.43	1.8413	0.0137907	NA	GO:0004553//hydrolase activity, hydrolyzing O-glycosyl compounds;GO:0030246//carbohydrate binding	GO:0005975//carbohydrate metabolic process	K15925//alpha-D-xyloside xylohydrolase [EC:3.2.1.177];K01187//alpha-glucosidase [EC:3.2.1.20];K05546//alpha 1,3-glucosidase [EC:3.2.1.84]	gi|565384534|ref|XP_006358190.1|//PREDICTED: alpha-glucosidase YihQ-like [Solanum tuberosum];gi|698518518|ref|XP_009804126.1|//PREDICTED: alpha-xylosidase 1-like [Nicotiana sylvestris]
gene_33573	3019	0.05	1.09	4.44626	3.82944e-11	NA	GO:0030246//carbohydrate binding;GO:0032450//maltose alpha-glucosidase activity	GO:0005975//carbohydrate metabolic process	K15925//alpha-D-xyloside xylohydrolase [EC:3.2.1.177];K01187//alpha-glucosidase [EC:3.2.1.20];K05546//alpha 1,3-glucosidase [EC:3.2.1.84]	gi|565384534|ref|XP_006358190.1|//PREDICTED: alpha-xylosidase 1-like [Solanum tuberosum]
gene_33573	3019	0.17	0.34	1	0.0656366	NA	GO:0030246//carbohydrate binding;GO:0004553//hydrolase activity, hydrolyzing O-glycosyl compounds	GO:0005975//carbohydrate metabolic process	K05546//alpha 1,3-glucosidase [EC:3.2.1.84];K01187//alpha-glucosidase [EC:3.2.1.20]	gi|698518518|ref|XP_009804126.1|//PREDICTED: alpha-xylosidase 1-like [Nicotiana sylvestris];gi|565384534|ref|XP_006358190.1|//PREDICTED: alpha-glucosidase YihQ-like [Solanum tuberosum]
gene_33621	867	0.01	0.21	4.39232	0.259458	NA	NA	NA	K12153//phenylalanine N-monooxygenase [EC:1.14.13.124]	gi|697125585|ref|XP_009616815.1|//PREDICTED: mediator of RNA polymerase II transcription subunit 1 [Nicotiana tomentosiformis]
gene_33621	867	0.18	0.36	1	0.461744	NA	NA	NA	NA	gi|460371084|ref|XP_004231375.1|//PREDICTED: uncharacterized protein LOC101250751 [Solanum lycopersicum]
gene_33621	867	0.01	0.08	3	0.502432	NA	NA	NA	K12153//phenylalanine N-monooxygenase [EC:1.14.13.124]	gi|697125585|ref|XP_009616815.1|//PREDICTED: mediator of RNA polymerase II transcription subunit 1 [Nicotiana tomentosiformis]
gene_33638	1056	0.09	0.17	0.917538	0.643798	NA	NA	NA	NA	NA
gene_33638	1056	0.3	0.59	0.975752	0.275142	NA	NA	NA	NA	NA
gene_33638	1056	0.12	0.55	2.1964	0.0393636	NA	NA	NA	NA	NA
gene_33818	1082	0.09	0.25	1.47393	0.390764	NA	NA	NA	NA	gi|698519346|ref|XP_009804538.1|//PREDICTED: uncharacterized protein LOC104249753 [Nicotiana sylvestris]
gene_33818	1082	0.29	1.3	2.16439	0.00281696	NA	NA	NA	NA	gi|565358434|ref|XP_006346032.1|//PREDICTED: uncharacterized protein LOC102578756 [Solanum tuberosum]
gene_33818	1082	0.06	0.12	1	0.628648	NA	NA	NA	NA	gi|698519346|ref|XP_009804538.1|//PREDICTED: uncharacterized protein LOC104249753 [Nicotiana sylvestris]
gene_33830	1349	0.01	0.06	2.58496	0.987544	NA	NA	NA	NA	gi|698554896|ref|XP_009770341.1|//PREDICTED: uncharacterized protein LOC104221058 [Nicotiana sylvestris]
gene_33830	1349	0.01	0.23	4.52356	0.0641504	NA	NA	NA	NA	NA
gene_33830	1349	0.01	0.05	2.32193	0.502432	NA	NA	NA	NA	gi|698554896|ref|XP_009770341.1|//PREDICTED: uncharacterized protein LOC104221058 [Nicotiana sylvestris]
gene_33889	1485	0.06	0.12	1	0.643798	NA	NA	NA	K16189//phytochrome-interacting factor 4;K05765//cofilin	gi|697177389|ref|XP_009597652.1|//PREDICTED: transcription factor bHLH110 [Nicotiana tomentosiformis]
gene_33889	1485	0.84	1.87	1.15458	0.00615806	NA	NA	NA	NA	gi|460365337|ref|XP_004228559.1|//PREDICTED: uncharacterized protein LOC101252913 [Solanum lycopersicum]
gene_33889	1485	0.01	0.09	3.16993	0.251826	NA	NA	NA	K16189//phytochrome-interacting factor 4;K05765//cofilin	gi|697177389|ref|XP_009597652.1|//PREDICTED: transcription factor bHLH110 [Nicotiana tomentosiformis]
gene_33946	875	2.29	4.13	0.850794	0.0263036	NA	NA	NA	NA	gi|698554128|ref|XP_009770132.1|//PREDICTED: mechanosensitive ion channel protein 10-like [Nicotiana sylvestris]
gene_33946	875	0.82	2.11	1.36355	0.0146993	NA	NA	NA	NA	gi|565370004|ref|XP_006351619.1|//PREDICTED: mechanosensitive ion channel protein 10-like [Solanum tuberosum]
gene_33946	875	2.05	3.39	0.725661	0.0362198	NA	NA	NA	NA	gi|698554128|ref|XP_009770132.1|//PREDICTED: mechanosensitive ion channel protein 10-like [Nicotiana sylvestris]
gene_33988	1226	0.01	0.07	2.80735	0.512534	NA	NA	NA	K00430//peroxidase [EC:1.11.1.7]	gi|697140383|ref|XP_009624293.1|//PREDICTED: peroxidase 3-like [Nicotiana tomentosiformis];gi|697133498|ref|XP_009620797.1|//PREDICTED: peroxidase 3-like [Nicotiana tomentosiformis]
gene_33988	1146	0.26	0.83	1.6746	0.0515612	NA	GO:0046872//metal ion binding;GO:0020037//heme binding;GO:0004601//peroxidase activity	GO:0006979//response to oxidative stress;GO:0055114//oxidation-reduction process	K00430//peroxidase [EC:1.11.1.7]	gi|565403689|ref|XP_006367288.1|//PREDICTED: peroxidase 3-like [Solanum tuberosum];gi|565383295|ref|XP_006357954.1|//PREDICTED: peroxidase 3-like [Solanum tuberosum];gi|460395778|ref|XP_004243458.1|//PREDICTED: peroxidase 3-like [Solanum lycopersicum]
gene_33988	1226	0.01	0.05	2.32193	0.502432	NA	NA	NA	K00430//peroxidase [EC:1.11.1.7]	gi|697140383|ref|XP_009624293.1|//PREDICTED: peroxidase 3-like [Nicotiana tomentosiformis];gi|697133498|ref|XP_009620797.1|//PREDICTED: peroxidase 3-like [Nicotiana tomentosiformis]
gene_33990	1503	0.01	0.12	3.58496	0.512534	NA	NA	NA	K00430//peroxidase [EC:1.11.1.7]	gi|698515912|ref|XP_009802836.1|//PREDICTED: peroxidase 3-like [Nicotiana sylvestris];gi|697133498|ref|XP_009620797.1|//PREDICTED: peroxidase 3-like [Nicotiana tomentosiformis]
gene_33990	760	0.01	0.1	3.32193	0.994774	NA	GO:0046872//metal ion binding;GO:0020037//heme binding;GO:0004601//peroxidase activity	GO:0006979//response to oxidative stress;GO:0055114//oxidation-reduction process	K00430//peroxidase [EC:1.11.1.7]	gi|565383295|ref|XP_006357954.1|//PREDICTED: peroxidase 3-like [Solanum tuberosum];gi|460395778|ref|XP_004243458.1|//PREDICTED: peroxidase 3-like [Solanum lycopersicum]
gene_33990	1101	0.08	0.18	1.16993	0.692058	NA	NA	NA	K00430//peroxidase [EC:1.11.1.7]	gi|698515912|ref|XP_009802836.1|//PREDICTED: peroxidase 3-like [Nicotiana sylvestris];gi|697133498|ref|XP_009620797.1|//PREDICTED: peroxidase 3-like [Nicotiana tomentosiformis]
gene_33991	672	0.01	0.71	6.14975	0.0336594	NA	NA	NA	NA	gi|321172942|gb|ADW77255.1|//CLE01 protein [Glycine max]
gene_33991	672	0.72	1.19	0.724893	0.343276	NA	NA	NA	NA	gi|321172942|gb|ADW77255.1|//CLE01 protein [Glycine max]
gene_33991	672	0.61	1.11	0.863679	0.242036	NA	NA	NA	NA	gi|321172942|gb|ADW77255.1|//CLE01 protein [Glycine max]
gene_33995	1505	1.27	2.38	0.906133	0.0197274	NA	NA	NA	NA	NA
gene_33995	1361	0.11	0.4	1.8625	0.113098	NA	NA	NA	NA	NA
gene_33995	1374	1.6	2.61	0.705978	0.0158377	NA	NA	NA	NA	NA
gene_34073	412	0.01	0.5	5.64386	0.259458	NA	NA	NA	K01623//fructose-bisphosphate aldolase, class I [EC:4.1.2.13]	gi|697138140|ref|XP_009623147.1|//PREDICTED: WAT1-related protein At4g08300 isoform X2 [Nicotiana tomentosiformis]
gene_34073	412	4.93	13.24	1.42524	1.36348e-05	GO:0005886//plasma membrane	GO:0034639//L-amino acid efflux transmembrane transporter activity	GO:0080144//amino acid homeostasis;GO:1902475//L-alpha-amino acid transmembrane transport;GO:0032973//amino acid export;GO:0043090//amino acid import	NA	gi|460409790|ref|XP_004250321.1|//PREDICTED: auxin-induced protein 5NG4-like [Solanum lycopersicum]
gene_34073	412	0.18	0.53	1.558	0.378042	NA	NA	NA	K01623//fructose-bisphosphate aldolase, class I [EC:4.1.2.13]	gi|697138140|ref|XP_009623147.1|//PREDICTED: WAT1-related protein At4g08300 isoform X2 [Nicotiana tomentosiformis]
gene_34221	1424	0.26	0.82	1.65711	0.0716978	GO:0016021//integral component of membrane	NA	NA	K13680//beta-mannan synthase [EC:2.4.1.32]	gi|460408050|ref|XP_004249461.1|//PREDICTED: glucomannan 4-beta-mannosyltransferase 9 [Solanum lycopersicum];gi|565344010|ref|XP_006339112.1|//PREDICTED: glucomannan 4-beta-mannosyltransferase 9-like [Solanum tuberosum]
gene_34221	1800	2.57	3.96	0.623732	0.0153606	NA	GO:0051753//mannan synthase activity	GO:0097502//mannosylation	K13680//beta-mannan synthase [EC:2.4.1.32]	gi|460408050|ref|XP_004249461.1|//PREDICTED: glucomannan 4-beta-mannosyltransferase 9-like [Solanum lycopersicum]
gene_34221	1424	0.77	1.35	0.810029	0.0885686	GO:0016021//integral component of membrane	NA	NA	K13680//beta-mannan synthase [EC:2.4.1.32]	gi|565344010|ref|XP_006339112.1|//PREDICTED: glucomannan 4-beta-mannosyltransferase 9-like [Solanum tuberosum];gi|460408050|ref|XP_004249461.1|//PREDICTED: glucomannan 4-beta-mannosyltransferase 9 [Solanum lycopersicum]
gene_3428	1296	1.07	2.02	0.916744	0.043691	NA	NA	NA	K08472//mlo protein	gi|697188978|ref|XP_009603532.1|//PREDICTED: MLO-like protein 6 [Nicotiana tomentosiformis]
gene_3428	1296	0.3	1.37	2.19114	0.000604288	GO:0016021//integral component of membrane	GO:0005516//calmodulin binding	GO:0006952//defense response;GO:0009607//response to biotic stimulus	K08472//mlo protein	gi|565353052|ref|XP_006343449.1|//PREDICTED: MLO-like protein 6-like [Solanum tuberosum]
gene_3428	1296	0.75	3.72	2.31034	6.36e-11	NA	NA	NA	K08472//mlo protein	gi|697188978|ref|XP_009603532.1|//PREDICTED: MLO-like protein 6 [Nicotiana tomentosiformis]
gene_34307	1002	0.01	0.09	3.16993	0.512534	NA	NA	NA	NA	gi|697154690|ref|XP_009631579.1|//PREDICTED: uncharacterized protein LOC104121319 [Nicotiana tomentosiformis]
gene_34307	1002	0.79	1.41	0.835771	0.143611	NA	NA	NA	NA	gi|565350336|ref|XP_006342126.1|//PREDICTED: uncharacterized protein LOC102595822 [Solanum tuberosum]
gene_34307	1002	0.01	0.33	5.04439	0.0317082	NA	NA	NA	NA	gi|697154690|ref|XP_009631579.1|//PREDICTED: uncharacterized protein LOC104121319 [Nicotiana tomentosiformis]
gene_34371	809	0.83	1.61	0.955877	0.149668	NA	NA	NA	NA	gi|698559708|ref|XP_009771646.1|//PREDICTED: uncharacterized protein LOC104222152 [Nicotiana sylvestris]
gene_34371	809	0.1	0.2	1	0.63286	NA	NA	NA	NA	gi|356573491|ref|XP_003554892.1|//PREDICTED: probable receptor-like protein kinase At5g15080-like [Glycine max]
gene_34371	809	1.08	2.46	1.18763	0.0100135	NA	NA	NA	NA	gi|698559708|ref|XP_009771646.1|//PREDICTED: uncharacterized protein LOC104222152 [Nicotiana sylvestris]
gene_34402	1509	0.18	0.3	0.736966	0.532638	NA	GO:0005506//iron ion binding;GO:0016491//oxidoreductase activity	GO:0055114//oxidation-reduction process	K05282//gibberellin 20-oxidase [EC:1.14.11.12]	gi|700583922|ref|NP_001289515.1|//gibberellin 20 oxidase 1-like [Nicotiana sylvestris]
gene_34402	1678	0.93	1.65	0.827163	0.0160751	NA	GO:0016706//oxidoreductase activity, acting on paired donors, with incorporation or reduction of molecular oxygen, 2-oxoglutarate as one donor, and incorporation of one atom each of oxygen into both donors;GO:0005506//iron ion binding;GO:0016707//gibberellin 3-beta-dioxygenase activity	GO:0055114//oxidation-reduction process	K05282//gibberellin 20-oxidase [EC:1.14.11.12]	gi|20149239|gb|AAM12870.1|AF494087_1//gibberellin 20-oxidase 1 [Nicotiana sylvestris]
gene_34402	1587	0.3	0.56	0.900464	0.313168	NA	GO:0005506//iron ion binding;GO:0016491//oxidoreductase activity	GO:0055114//oxidation-reduction process	K05282//gibberellin 20-oxidase [EC:1.14.11.12]	gi|700583922|ref|NP_001289515.1|//gibberellin 20 oxidase 1-like [Nicotiana sylvestris]
gene_34441	416	0.01	0.24	4.58496	0.512534	NA	NA	NA	K10406//kinesin family member C2/C3	gi|697179993|ref|XP_009598971.1|//PREDICTED: kinesin-4-like [Nicotiana tomentosiformis]
gene_34441	416	0.01	0.4	5.32193	0.25394	GO:0005874//microtubule;GO:0005871//kinesin complex	GO:0005524//ATP binding;GO:0003777//microtubule motor activity;GO:0008017//microtubule binding	GO:0007018//microtubule-based movement;GO:0008152//metabolic process	K01412//mitochondrial-processing peptidase subunit alpha [EC:3.4.24.64];K10406//kinesin family member C2/C3	gi|460382758|ref|XP_004237103.1|//PREDICTED: kinesin-4-like [Solanum lycopersicum]
gene_34441	416	0.01	0.35	5.12928	0.251826	NA	NA	NA	K10406//kinesin family member C2/C3	gi|697179993|ref|XP_009598971.1|//PREDICTED: kinesin-4-like [Nicotiana tomentosiformis]
gene_34534	1588	0.12	0.73	2.60486	0.00486504	NA	NA	NA	NA	NA
gene_34534	1588	0.01	0.1	3.32193	0.25394	NA	NA	NA	NA	NA
gene_34534	1588	0.12	0.2	0.736966	0.512606	NA	NA	NA	NA	NA
gene_34714	569	0.46	1.87	2.02333	0.0395194	GO:0016021//integral component of membrane	NA	NA	NA	gi|698566431|ref|XP_009773501.1|//PREDICTED: uncharacterized protein LOC104223723 [Nicotiana sylvestris]
gene_34714	640	0.01	0.38	5.24793	0.127634	NA	NA	NA	NA	gi|565382955|ref|XP_006357794.1|//PREDICTED: uncharacterized protein LOC102600850 [Solanum tuberosum]
gene_34714	640	0.11	1.06	3.26849	0.0065059	GO:0016021//integral component of membrane	NA	NA	NA	gi|698566431|ref|XP_009773501.1|//PREDICTED: uncharacterized protein LOC104223723 [Nicotiana sylvestris]
gene_34733	1237	0.77	1.61	1.06413	0.0417356	NA	NA	NA	NA	gi|697110406|ref|XP_009609070.1|//PREDICTED: uncharacterized protein LOC104102933 isoform X3 [Nicotiana tomentosiformis]
gene_34733	1040	0.1	0.75	2.90689	0.0235788	NA	NA	NA	NA	NA
gene_34733	1920	0.2	0.72	1.848	0.00543858	NA	NA	NA	NA	gi|697110406|ref|XP_009609070.1|//PREDICTED: uncharacterized protein LOC104102933 isoform X3 [Nicotiana tomentosiformis]
gene_34917	3049	0.01	0.06	2.58496	0.259458	NA	NA	NA	K14293//importin subunit beta-1	gi|697150515|ref|XP_009629467.1|//PREDICTED: importin subunit beta-1-like [Nicotiana tomentosiformis]
gene_34917	3049	0.48	1.06	1.14296	0.00359938	GO:0005829//cytosol	GO:0008536//Ran GTPase binding	GO:0006886//intracellular protein transport	K14293//importin subunit beta-1	gi|460402566|ref|XP_004246782.1|//PREDICTED: importin subunit beta-1-like [Solanum lycopersicum]
gene_34917	3049	0.01	0.04	2	0.251826	NA	NA	NA	K14293//importin subunit beta-1	gi|697150515|ref|XP_009629467.1|//PREDICTED: importin subunit beta-1-like [Nicotiana tomentosiformis]
gene_34923	1050	5.91	10.26	0.795801	0.000234336	NA	NA	NA	K17600//vacuolar protein sorting-associated protein 54	gi|697174706|ref|XP_009596287.1|//PREDICTED: F-box protein PP2-B13-like [Nicotiana tomentosiformis]
gene_34923	1050	0.08	0.22	1.45943	0.381566	NA	NA	NA	NA	gi|565355664|ref|XP_006344703.1|//PREDICTED: F-box protein PP2-B15-like [Solanum tuberosum]
gene_34923	1050	8.05	13.58	0.754423	1.6e-06	NA	NA	NA	K17600//vacuolar protein sorting-associated protein 54	gi|697174706|ref|XP_009596287.1|//PREDICTED: F-box protein PP2-B13-like [Nicotiana tomentosiformis]
gene_34989	1665	0.06	0.11	0.874469	0.643798	NA	NA	NA	NA	gi|971546271|ref|XP_015163133.1|//PREDICTED: COBRA-like protein 1 [Solanum tuberosum];gi|697105781|ref|XP_009606717.1|//PREDICTED: COBRA-like protein 1 [Nicotiana tomentosiformis]
gene_34989	1838	0.8	1.33	0.733354	0.0764444	GO:0005794//Golgi apparatus;GO:0046658//anchored component of plasma membrane;GO:0031225//anchored component of membrane	NA	GO:0010215//cellulose microfibril organization;GO:0016049//cell growth	NA	gi|460380649|ref|XP_004236067.1|//PREDICTED: COBRA-like protein 1-like [Solanum lycopersicum]
gene_34989	1838	0.08	0.14	0.807355	0.457118	NA	NA	NA	NA	gi|971546271|ref|XP_015163133.1|//PREDICTED: COBRA-like protein 1 [Solanum tuberosum];gi|697105781|ref|XP_009606717.1|//PREDICTED: COBRA-like protein 1 [Nicotiana tomentosiformis]
gene_35062	1917	0.14	0.46	1.71621	0.0637322	NA	NA	NA	NA	NA
gene_35062	1917	0.01	0.04	2	0.50524	NA	NA	NA	NA	NA
gene_35062	1917	0.1	0.16	0.678072	0.512606	NA	NA	NA	NA	NA
gene_3510	1743	0.05	0.1	1	0.643798	NA	NA	NA	K11323//histone arginine demethylase JMJD6 [EC:1.14.11.-]	gi|697118954|ref|XP_009613421.1|//PREDICTED: uncharacterized serine-rich protein C215.13 [Nicotiana tomentosiformis]
gene_3510	1743	0.13	0.44	1.75899	0.0599746	NA	NA	NA	K11323//histone arginine demethylase JMJD6 [EC:1.14.11.-]	gi|565394468|ref|XP_006362880.1|//PREDICTED: uncharacterized serine-rich protein C215.13-like [Solanum tuberosum]
gene_3510	1743	0.07	0.11	0.652077	0.692058	NA	NA	NA	K11323//histone arginine demethylase JMJD6 [EC:1.14.11.-]	gi|697118954|ref|XP_009613421.1|//PREDICTED: uncharacterized serine-rich protein C215.13 [Nicotiana tomentosiformis]
gene_3512	1311	0.14	0.34	1.28011	0.305716	NA	NA	NA	K11323//histone arginine demethylase JMJD6 [EC:1.14.11.-]	gi|697118954|ref|XP_009613421.1|//PREDICTED: uncharacterized serine-rich protein C215.13 [Nicotiana tomentosiformis]
gene_3512	1311	0.48	1.3	1.43741	0.0115899	NA	NA	NA	K11323//histone arginine demethylase JMJD6 [EC:1.14.11.-]	gi|565394468|ref|XP_006362880.1|//PREDICTED: uncharacterized serine-rich protein C215.13-like [Solanum tuberosum]
gene_3512	1311	0.49	1.32	1.42968	0.00797096	NA	NA	NA	K11323//histone arginine demethylase JMJD6 [EC:1.14.11.-]	gi|697118954|ref|XP_009613421.1|//PREDICTED: uncharacterized serine-rich protein C215.13 [Nicotiana tomentosiformis]
gene_35128	596	0.09	0.81	3.16993	0.13338	NA	NA	NA	NA	NA
gene_35128	620	0.01	0.52	5.70044	0.0641504	NA	NA	NA	NA	NA
gene_35128	1101	0.27	0.71	1.39486	0.0218162	NA	NA	NA	NA	NA
gene_35148	664	0.01	0.29	4.85798	0.259458	NA	NA	NA	NA	NA
gene_35148	929	0.49	0.85	0.794681	0.123334	NA	NA	NA	NA	NA
gene_35148	664	0.01	0.2	4.32193	0.251826	NA	NA	NA	NA	NA
gene_35167	4733	0.02	0.09	2.16993	0.230646	NA	GO:0016758//transferase activity, transferring hexosyl groups	GO:0008152//metabolic process	K19041//E3 ubiquitin-protein ligase RNF38/44 [EC:2.3.2.27]	gi|698512638|ref|XP_009801327.1|//PREDICTED: RING-H2 finger protein ATL46-like isoform X1 [Nicotiana sylvestris]
gene_35167	4829	0.33	0.6	0.862496	0.0302916	NA	GO:0016758//transferase activity, transferring hexosyl groups	NA	K13496//UDP-glucosyl transferase 73C [EC:2.4.1.-]	gi|565381566|ref|XP_006357138.1|//PREDICTED: UDP-glycosyltransferase 90A1-like [Solanum tuberosum]
gene_35167	4829	0.01	0.09	3.16993	0.0397504	NA	GO:0016758//transferase activity, transferring hexosyl groups	GO:0008152//metabolic process	K19041//E3 ubiquitin-protein ligase RNF38/44 [EC:2.3.2.27]	gi|698512638|ref|XP_009801327.1|//PREDICTED: RING-H2 finger protein ATL46-like isoform X1 [Nicotiana sylvestris]
gene_35177	823	0.01	0.11	3.45943	0.512534	NA	NA	NA	NA	gi|698563555|ref|XP_009772733.1|//PREDICTED: uncharacterized protein LOC104223081 isoform X1 [Nicotiana sylvestris]
gene_35177	823	0.19	0.58	1.61005	0.184886	NA	NA	NA	NA	gi|460381668|ref|XP_004236566.1|//PREDICTED: uncharacterized protein LOC101254373 [Solanum lycopersicum]
gene_35177	823	0.01	0.08	3	0.502432	NA	NA	NA	NA	gi|698563555|ref|XP_009772733.1|//PREDICTED: uncharacterized protein LOC104223081 isoform X1 [Nicotiana sylvestris]
gene_35203	1097	0.77	2.57	1.73884	0.000576804	NA	NA	NA	NA	NA
gene_35203	1097	0.29	1	1.78588	0.0204006	NA	NA	NA	NA	NA
gene_35203	1097	2.09	5.74	1.45755	5.01e-08	NA	NA	NA	NA	NA
gene_35308	2006	1.12	2.04	0.86507	0.0115723	NA	NA	NA	NA	gi|697103311|ref|XP_009605473.1|//PREDICTED: histone H3.v1-like isoform X2 [Nicotiana tomentosiformis];gi|697103309|ref|XP_009605472.1|//PREDICTED: histone H3.v1-like isoform X1 [Nicotiana tomentosiformis]
gene_35308	2006	1.29	5.01	1.95744	5.31494e-15	NA	NA	NA	K11294//nucleolin	gi|565343045|ref|XP_006338650.1|//PREDICTED: muscle M-line assembly protein unc-89-like isoform X2 [Solanum tuberosum]
gene_35308	2041	1.18	2.17	0.878908	0.00221248	NA	NA	NA	NA	gi|697103311|ref|XP_009605473.1|//PREDICTED: histone H3.v1-like isoform X2 [Nicotiana tomentosiformis];gi|697103309|ref|XP_009605472.1|//PREDICTED: histone H3.v1-like isoform X1 [Nicotiana tomentosiformis];gi|565343045|ref|XP_006338650.1|//PREDICTED: muscle M-line assembly protein unc-89-like isoform X2 [Solanum tuberosum]
gene_35315	1592	0.01	0.11	3.45943	0.259458	GO:0005576//extracellular region	GO:0046872//metal ion binding;GO:0030570//pectate lyase activity	GO:0045490//pectin catabolic process	K01728//pectate lyase [EC:4.2.2.2]	gi|971535149|ref|XP_006338637.2|//PREDICTED: probable pectate lyase P18 [Solanum tuberosum]
gene_35315	1592	0.24	0.63	1.39232	0.0668822	GO:0005576//extracellular region	GO:0046872//metal ion binding;GO:0030570//pectate lyase activity	GO:0045490//pectin catabolic process	K01728//pectate lyase [EC:4.2.2.2]	gi|595934944|ref|XP_007215475.1|//hypothetical protein PRUPE_ppa006569mg [Prunus persica]
gene_35315	1592	0.01	0.04	2	0.502432	GO:0005576//extracellular region	GO:0030570//pectate lyase activity;GO:0046872//metal ion binding	GO:0045490//pectin catabolic process	K01728//pectate lyase [EC:4.2.2.2]	gi|971535149|ref|XP_006338637.2|//PREDICTED: probable pectate lyase P18 [Solanum tuberosum]
gene_35318	1463	0.13	0.43	1.72583	0.118409	NA	NA	NA	K10638//E3 ubiquitin-protein ligase UHRF1 [EC:2.3.2.27]	gi|697162473|ref|XP_009590033.1|//PREDICTED: putative E3 ubiquitin-protein ligase RING1a [Nicotiana tomentosiformis]
gene_35318	1463	0.64	1.11	0.794416	0.128963	NA	NA	NA	K10695//E3 ubiquitin-protein ligase RNF1/2 [EC:2.3.2.27]	gi|565343053|ref|XP_006338654.1|//PREDICTED: LON peptidase N-terminal domain and RING finger protein 3-like isoform X1 [Solanum tuberosum]
gene_35318	1463	0.18	0.35	0.959358	0.27068	NA	NA	NA	K10638//E3 ubiquitin-protein ligase UHRF1 [EC:2.3.2.27]	gi|697162473|ref|XP_009590033.1|//PREDICTED: putative E3 ubiquitin-protein ligase RING1a [Nicotiana tomentosiformis]
gene_35517	899	0.11	0.21	0.932886	0.643798	NA	NA	NA	NA	NA
gene_35517	899	0.01	0.26	4.70044	0.127634	NA	NA	NA	NA	NA
gene_35517	899	0.07	0.44	2.65208	0.0713814	NA	NA	NA	NA	NA
gene_35631	781	0.01	0.12	3.58496	0.512534	NA	NA	NA	NA	NA
gene_35631	781	0.01	0.1	3.32193	0.50524	NA	NA	NA	NA	NA
gene_35631	781	0.01	0.17	4.08746	0.251826	NA	NA	NA	NA	NA
gene_35679	1934	0.05	0.09	0.847997	0.643798	NA	NA	NA	K06883//uncharacterized protein;K03469//ribonuclease HI [EC:3.1.26.4]	gi|723731040|ref|XP_010326523.1|//PREDICTED: uncharacterized protein LOC104649327 [Solanum lycopersicum]
gene_35679	1934	0.01	0.08	3	0.25394	NA	NA	NA	K03655//ATP-dependent DNA helicase RecG [EC:3.6.4.12];K15360//centromere protein X	gi|460370910|ref|XP_004231291.1|//PREDICTED: uncharacterized protein LOC101246193 [Solanum lycopersicum]
gene_35679	1934	0.07	0.13	0.893085	0.457118	NA	NA	NA	K03469//ribonuclease HI [EC:3.1.26.4];K06883//uncharacterized protein	gi|723731040|ref|XP_010326523.1|//PREDICTED: uncharacterized protein LOC104649327 [Solanum lycopersicum]
gene_35733	1400	0.14	1.15	3.03814	0.000273672	NA	NA	NA	NA	gi|697176472|ref|XP_009597193.1|//PREDICTED: putative DNA-binding protein ESCAROLA, partial [Nicotiana tomentosiformis]
gene_35733	1442	0.59	1.28	1.11736	0.0181221	GO:0005634//nucleus	GO:0003700//sequence-specific DNA binding transcription factor activity	GO:0048827//phyllome development;GO:0048437//floral organ development;GO:0009938//negative regulation of gibberellic acid mediated signaling pathway;GO:0006355//regulation of transcription, DNA-templated;GO:0048438//floral whorl development	NA	gi|460367301|ref|XP_004229513.1|//PREDICTED: putative DNA-binding protein ESCAROLA-like [Solanum lycopersicum]
gene_35733	1327	0.25	0.44	0.815575	0.460454	NA	NA	NA	NA	gi|697176472|ref|XP_009597193.1|//PREDICTED: putative DNA-binding protein ESCAROLA, partial [Nicotiana tomentosiformis]
gene_35925	1071	4.3	10.13	1.23623	0.113	GO:0016021//integral component of membrane	GO:0005215//transporter activity	GO:0006810//transport	K09872//aquaporin PIP	gi|735997357|tpg|DAA64677.1|//TPA_exp: aquaporin PIP2 4a [Nicotiana tabacum]
gene_35925	1071	69.22	135.97	0.974028	2.82736e-67	GO:0009506//plasmodesma;GO:0016021//integral component of membrane;GO:0009507//chloroplast	GO:0015250//water channel activity	GO:0006833//water transport;GO:0009414//response to water deprivation;GO:0006970//response to osmotic stress;GO:0009737//response to abscisic acid	K09872//aquaporin PIP	gi|460411471|ref|XP_004251134.1|//PREDICTED: aquaporin PIP2-4-like [Solanum lycopersicum]
gene_35925	1071	6.42	13.53	1.07552	6.43e-11	GO:0016021//integral component of membrane	GO:0005215//transporter activity	GO:0006810//transport	K09872//aquaporin PIP	gi|735997357|tpg|DAA64677.1|//TPA_exp: aquaporin PIP2 4a [Nicotiana tabacum]
gene_3598	182	0.01	2.88	8.16993	0.0664906	NA	NA	NA	K03231//elongation factor 1-alpha	gi|923929273|ref|XP_013733447.1|//PREDICTED: uncharacterized protein LOC106437055 [Brassica napus]
gene_3598	182	0.01	1.08	6.75489	0.25394	NA	GO:1901363//heterocyclic compound binding;GO:0097159//organic cyclic compound binding	NA	K01870//isoleucyl-tRNA synthetase [EC:6.1.1.5];K13338//peroxin-1;K04728//ataxia telangiectasia mutated family protein [EC:2.7.11.1]	gi|113205142|gb|AAT40504.2|//Polyprotein, putative [Solanum demissum]
gene_3598	182	0.53	1.52	1.52001	0.628648	NA	NA	NA	K03231//elongation factor 1-alpha	gi|923929273|ref|XP_013733447.1|//PREDICTED: uncharacterized protein LOC106437055 [Brassica napus]
gene_36068	3014	0.03	0.06	1	0.643798	NA	NA	NA	K13457//disease resistance protein RPM1	gi|697186756|ref|XP_009602415.1|//PREDICTED: putative late blight resistance protein homolog R1B-16 isoform X1 [Nicotiana tomentosiformis];gi|697186764|ref|XP_009602419.1|//PREDICTED: putative late blight resistance protein homolog R1B-16 isoform X2 [Nicotiana tomentosiformis]
gene_36068	3014	0.08	0.15	0.906891	0.184886	NA	NA	NA	K13457//disease resistance protein RPM1	gi|565356870|ref|XP_006345283.1|//PREDICTED: uncharacterized protein LOC102590501 [Solanum tuberosum]
gene_36068	3014	0.01	0.11	3.45943	0.0317082	NA	NA	NA	K13457//disease resistance protein RPM1	gi|697186764|ref|XP_009602419.1|//PREDICTED: putative late blight resistance protein homolog R1B-16 isoform X2 [Nicotiana tomentosiformis];gi|697186756|ref|XP_009602415.1|//PREDICTED: putative late blight resistance protein homolog R1B-16 isoform X1 [Nicotiana tomentosiformis]
gene_36165	431	0.01	0.23	4.52356	0.512534	NA	NA	NA	NA	NA
gene_36165	431	0.01	0.77	6.26679	0.0641504	NA	NA	NA	NA	NA
gene_36165	431	0.17	0.5	1.55639	0.378042	NA	NA	NA	NA	NA
gene_36193	908	0.1	0.69	2.7866	0.075934	NA	NA	NA	K20000//maturase K;K11816//indole-3-pyruvate monooxygenase [EC:1.14.13.168]	gi|698529752|ref|XP_009761697.1|//PREDICTED: uncharacterized protein LOC104213843 [Nicotiana sylvestris]
gene_36193	908	0.09	0.26	1.53051	0.381566	NA	NA	NA	NA	gi|460395064|ref|XP_004243109.1|//PREDICTED: uncharacterized protein LOC101263429 [Solanum lycopersicum]
gene_36193	908	0.01	0.07	2.80735	0.502432	NA	NA	NA	K11816//indole-3-pyruvate monooxygenase [EC:1.14.13.168];K20000//maturase K	gi|698529752|ref|XP_009761697.1|//PREDICTED: uncharacterized protein LOC104213843 [Nicotiana sylvestris]
gene_36202	1561	0.06	0.11	0.874469	0.643798	NA	NA	NA	K20298//vacuolar protein sorting-associated protein 52	gi|697177259|ref|XP_009597584.1|//PREDICTED: uncharacterized protein LOC104093534 [Nicotiana tomentosiformis]
gene_36202	1561	0.65	2.52	1.95491	1.43635e-06	GO:0005634//nucleus	GO:0008168//methyltransferase activity	GO:0032259//methylation	NA	gi|565345105|ref|XP_006339639.1|//PREDICTED: uncharacterized protein LOC102587968 [Solanum tuberosum]
gene_36202	1561	0.04	0.08	1	0.628648	NA	NA	NA	K20298//vacuolar protein sorting-associated protein 52	gi|697177259|ref|XP_009597584.1|//PREDICTED: uncharacterized protein LOC104093534 [Nicotiana tomentosiformis]
gene_36217	805	0.12	0.23	0.938599	0.643798	NA	NA	NA	K12831//splicing factor 3B subunit 4	gi|697118641|ref|XP_009613256.1|//PREDICTED: uncharacterized protein LOC104106419 isoform X2 [Nicotiana tomentosiformis]
gene_36217	805	0.3	0.79	1.39689	0.151115	GO:0005634//nucleus	NA	GO:0009560//embryo sac egg cell differentiation	NA	gi|565361557|ref|XP_006347522.1|//PREDICTED: uncharacterized protein LOC102591225 [Solanum tuberosum]
gene_36217	805	0.01	0.08	3	0.502432	NA	NA	NA	K12831//splicing factor 3B subunit 4	gi|697118641|ref|XP_009613256.1|//PREDICTED: uncharacterized protein LOC104106419 isoform X2 [Nicotiana tomentosiformis]
gene_36269	1135	1.73	4.16	1.26581	0.000385426	NA	NA	NA	K13430//serine/threonine-protein kinase PBS1 [EC:2.7.11.1];K09493//T-complex protein 1 subunit alpha;K09494//T-complex protein 1 subunit beta;K10706//senataxin [EC:3.6.4.-]	gi|697104559|ref|XP_009606080.1|//PREDICTED: uncharacterized protein LOC104100531 [Nicotiana tomentosiformis]
gene_36269	1135	0.76	1.3	0.77444	0.158029	NA	NA	NA	NA	gi|586641973|ref|XP_006826167.1|//hypothetical protein AMTR_s04947p00003620 [Amborella trichopoda]
gene_36269	1135	1.49	3.25	1.12513	0.000680826	NA	NA	NA	K09494//T-complex protein 1 subunit beta;K10706//senataxin [EC:3.6.4.-];K13430//serine/threonine-protein kinase PBS1 [EC:2.7.11.1];K09493//T-complex protein 1 subunit alpha	gi|697104559|ref|XP_009606080.1|//PREDICTED: uncharacterized protein LOC104100531 [Nicotiana tomentosiformis]
gene_36329	1002	1.13	3.02	1.41823	0.00217614	NA	NA	NA	K10781//fatty acyl-ACP thioesterase B [EC:3.1.2.14 3.1.2.21]	gi|697146846|ref|XP_009627574.1|//PREDICTED: uncharacterized protein LOC104118097 [Nicotiana tomentosiformis]
gene_36329	996	0.08	0.39	2.2854	0.128466	NA	NA	NA	NA	gi|565374287|ref|XP_006353695.1|//PREDICTED: uncharacterized protein LOC102589140 [Solanum tuberosum]
gene_36329	1002	1.84	4.43	1.2676	4.21e-05	NA	NA	NA	K10781//fatty acyl-ACP thioesterase B [EC:3.1.2.14 3.1.2.21]	gi|697146846|ref|XP_009627574.1|//PREDICTED: uncharacterized protein LOC104118097 [Nicotiana tomentosiformis]
gene_36684	1399	0.01	0.51	5.67243	0.0043666	NA	NA	NA	NA	gi|698586268|ref|XP_009778868.1|//PREDICTED: uncharacterized protein LOC104228162 [Nicotiana sylvestris]
gene_36684	1399	0.01	0.06	2.58496	0.50524	NA	NA	NA	NA	NA
gene_36684	1399	0.05	0.09	0.847997	0.628648	NA	NA	NA	NA	gi|698586268|ref|XP_009778868.1|//PREDICTED: uncharacterized protein LOC104228162 [Nicotiana sylvestris]
gene_3670	3893	0.05	0.11	1.1375	0.305716	NA	NA	NA	K19984//exocyst complex component 5;K02184//formin 2	gi|697110600|ref|XP_009609166.1|//PREDICTED: formin-like protein 3 [Nicotiana tomentosiformis]
gene_3670	2801	0.14	0.87	2.63559	4.85238e-05	NA	NA	NA	K01115//phospholipase D1/2 [EC:3.1.4.4]	gi|565389892|ref|XP_006360682.1|//PREDICTED: formin-like protein 3-like [Solanum tuberosum]
gene_3670	3380	0.13	0.42	1.69188	0.00729108	NA	NA	NA	K02184//formin 2;K19984//exocyst complex component 5	gi|697110600|ref|XP_009609166.1|//PREDICTED: formin-like protein 3 [Nicotiana tomentosiformis]
gene_36751	2499	6.34	12.44	0.972432	5.72e-09	NA	GO:0005524//ATP binding;GO:0051082//unfolded protein binding	GO:0006457//protein folding;GO:0006950//response to stress	K04079//molecular chaperone HtpG	gi|697149387|ref|XP_009628903.1|//PREDICTED: heat shock protein 83-like [Nicotiana tomentosiformis];gi|698429281|ref|XP_009791186.1|//PREDICTED: heat shock protein 83-like, partial [Nicotiana sylvestris]
gene_36751	2509	0.01	1.73	7.43463	9.38838e-18	GO:0005737//cytoplasm	GO:0005524//ATP binding;GO:0051082//unfolded protein binding	GO:0006457//protein folding;GO:0006950//response to stress	K04079//molecular chaperone HtpG	gi|502181726|ref|XP_004516872.1|//PREDICTED: heat shock protein 83-like [Cicer arietinum];gi|567893994|ref|XP_006439485.1|//hypothetical protein CICLE_v10019095mg [Citrus clementina]
gene_36751	2507	3.59	25.64	2.83634	1.21e-164	NA	GO:0005524//ATP binding;GO:0051082//unfolded protein binding	GO:0006950//response to stress;GO:0006457//protein folding	K04079//molecular chaperone HtpG	gi|698429281|ref|XP_009791186.1|//PREDICTED: heat shock protein 83-like, partial [Nicotiana sylvestris];gi|697149387|ref|XP_009628903.1|//PREDICTED: heat shock protein 83-like [Nicotiana tomentosiformis]
gene_36764	840	0.11	0.66	2.58496	0.075934	NA	NA	NA	NA	NA
gene_36764	840	0.09	0.19	1.078	0.63286	NA	NA	NA	NA	NA
gene_36764	840	0.16	0.32	1	0.457118	NA	NA	NA	NA	NA
gene_36783	1565	0.06	0.17	1.5025	0.390764	NA	NA	NA	NA	NA
gene_36783	1167	0.21	0.47	1.16227	0.23337	NA	NA	NA	NA	NA
gene_36783	1565	0.12	0.28	1.22239	0.229708	NA	NA	NA	NA	NA
gene_36801	642	0.01	0.15	3.90689	0.512534	NA	NA	NA	NA	NA
gene_36801	642	0.37	1.1	1.57191	0.067996	NA	NA	NA	NA	NA
gene_36801	642	0.11	0.2	0.862496	0.996358	NA	NA	NA	NA	NA
gene_36805	451	0.23	0.89	1.95217	0.230646	NA	NA	NA	NA	NA
gene_36805	451	0.01	0.18	4.16993	0.50524	NA	NA	NA	NA	NA
gene_36805	451	0.16	0.32	1	0.628648	NA	NA	NA	NA	NA
gene_3687	687	0.28	0.55	0.974005	0.473814	NA	NA	NA	NA	NA
gene_3687	687	0.01	0.12	3.58496	0.50524	NA	NA	NA	NA	NA
gene_3687	687	0.01	0.1	3.32193	0.502432	NA	NA	NA	NA	NA
gene_36931	594	0.01	0.16	4	0.512534	NA	NA	NA	NA	gi|697111297|ref|XP_009609522.1|//PREDICTED: uncharacterized protein LOC104103330 isoform X2 [Nicotiana tomentosiformis]
gene_36931	1122	0.42	1.18	1.49033	0.0114008	NA	NA	NA	NA	gi|565357682|ref|XP_006345668.1|//PREDICTED: uncharacterized protein LOC102591321 isoform X1 [Solanum tuberosum]
gene_36931	684	0.35	0.69	0.979241	0.229708	NA	NA	NA	NA	gi|697111297|ref|XP_009609522.1|//PREDICTED: uncharacterized protein LOC104103330 isoform X2 [Nicotiana tomentosiformis]
gene_36962	258	0.01	1.78	7.47573	0.0664906	NA	NA	NA	NA	NA
gene_36962	258	0.35	2.1	2.58496	0.072629	NA	NA	NA	NA	NA
gene_36962	258	0.64	1.27	0.988685	0.457118	NA	NA	NA	NA	NA
gene_36989	2108	0.01	0.08	3	0.259458	NA	NA	NA	K10418//dynein light chain LC8-type	gi|697095652|ref|XP_009612376.1|//PREDICTED: rop guanine nucleotide exchange factor 5-like [Nicotiana tomentosiformis]
gene_36989	2108	0.26	0.73	1.48938	0.0135427	NA	GO:0005089//Rho guanyl-nucleotide exchange factor activity	GO:0032319//regulation of Rho GTPase activity	NA	gi|565381497|ref|XP_006357105.1|//PREDICTED: rop guanine nucleotide exchange factor 5-like [Solanum tuberosum]
gene_36989	2108	0.01	0.03	1.58496	0.502432	NA	NA	NA	K10418//dynein light chain LC8-type	gi|697095652|ref|XP_009612376.1|//PREDICTED: rop guanine nucleotide exchange factor 5-like [Nicotiana tomentosiformis]
gene_37043	966	0.01	0.1	3.32193	0.512534	NA	NA	NA	NA	gi|661894751|emb|CDP01750.1|//unnamed protein product [Coffea canephora]
gene_37043	966	0.01	0.16	4	0.25394	NA	NA	NA	NA	gi|255575239|ref|XP_002528523.1|//conserved hypothetical protein [Ricinus communis]
gene_37043	966	0.01	0.02	1	0.997572	NA	NA	NA	NA	gi|661894751|emb|CDP01750.1|//unnamed protein product [Coffea canephora]
gene_3713	1380	1.47	3.78	1.36257	0.00599924	GO:0009501//amyloplast;GO:0009507//chloroplast	GO:0008878//glucose-1-phosphate adenylyltransferase activity;GO:0005524//ATP binding	GO:0019252//starch biosynthetic process;GO:0005978//glycogen biosynthetic process	K00975//glucose-1-phosphate adenylyltransferase [EC:2.7.7.27]	gi|565399148|ref|XP_006365120.1|//PREDICTED: glucose-1-phosphate adenylyltransferase large subunit 1 [Solanum tuberosum];gi|698532467|ref|XP_009763056.1|//PREDICTED: glucose-1-phosphate adenylyltransferase large subunit 1 [Nicotiana sylvestris]
gene_3713	1539	14.02	26.76	0.932592	7.69954e-18	GO:0010170//glucose-1-phosphate adenylyltransferase complex;GO:0009501//amyloplast;GO:0009507//chloroplast	GO:0005524//ATP binding;GO:0008878//glucose-1-phosphate adenylyltransferase activity	GO:0019252//starch biosynthetic process;GO:0005978//glycogen biosynthetic process	K00975//glucose-1-phosphate adenylyltransferase [EC:2.7.7.27]	gi|565399148|ref|XP_006365120.1|//PREDICTED: glucose-1-phosphate adenylyltransferase large subunit 1-like isoform X1 [Solanum tuberosum];gi|5923897|gb|AAD56405.1|AF184345_1//ADP-glucose pyrophosphorylase large subunit [Solanum habrochaites]
gene_3713	954	0.46	2.61	2.50434	0.000854386	GO:0009507//chloroplast;GO:0009501//amyloplast	GO:0005524//ATP binding;GO:0008878//glucose-1-phosphate adenylyltransferase activity	GO:0005978//glycogen biosynthetic process;GO:0019252//starch biosynthetic process	K00975//glucose-1-phosphate adenylyltransferase [EC:2.7.7.27]	gi|565399148|ref|XP_006365120.1|//PREDICTED: glucose-1-phosphate adenylyltransferase large subunit 1 [Solanum tuberosum];gi|698532467|ref|XP_009763056.1|//PREDICTED: glucose-1-phosphate adenylyltransferase large subunit 1 [Nicotiana sylvestris]
gene_37328	1838	0.01	0.14	3.80735	0.131345	NA	NA	NA	K05909//laccase [EC:1.10.3.2];K01188//beta-glucosidase [EC:3.2.1.21];K03469//ribonuclease HI [EC:3.1.26.4];K10760//adenylate isopentenyltransferase (cytokinin synthase)	gi|698552668|ref|XP_009769714.1|//PREDICTED: uncharacterized protein LOC104220529 [Nicotiana sylvestris]
gene_37328	1838	0.01	0.04	2	0.50524	NA	NA	NA	K13511//monolysocardiolipin acyltransferase [EC:2.3.1.-];K13148//integrator complex subunit 11 [EC:3.1.27.-];K14327//regulator of nonsense transcripts 2	gi|113205274|gb|ABI34321.1|//RNase H family protein [Solanum demissum]
gene_37328	1838	0.01	0.1	3.32193	0.126219	NA	NA	NA	K05909//laccase [EC:1.10.3.2];K03469//ribonuclease HI [EC:3.1.26.4];K10760//adenylate isopentenyltransferase (cytokinin synthase);K01188//beta-glucosidase [EC:3.2.1.21]	gi|698552668|ref|XP_009769714.1|//PREDICTED: uncharacterized protein LOC104220529 [Nicotiana sylvestris]
gene_37335	984	0.01	0.09	3.16993	0.512534	NA	NA	NA	NA	NA
gene_37335	984	0.01	0.8	6.32193	0.00103419	NA	NA	NA	NA	NA
gene_37335	984	0.01	0.2	4.32193	0.126219	NA	NA	NA	NA	NA
gene_37346	382	0.28	1.08	1.94753	0.230646	NA	NA	NA	NA	NA
gene_37346	382	0.01	0.22	4.45943	0.50524	NA	NA	NA	NA	NA
gene_37346	382	0.2	0.39	0.963474	0.628648	NA	NA	NA	NA	NA
gene_37354	313	0.01	0.35	5.12928	0.512534	NA	NA	NA	NA	gi|697138292|ref|XP_009623223.1|//PREDICTED: craniofacial development protein 2-like [Nicotiana tomentosiformis]
gene_37354	313	0.01	0.56	5.80735	0.25394	NA	NA	NA	NA	gi|342365838|gb|AEL30371.1|//TIR-NBS-LRR type disease resistance protein [Arachis hypogaea]
gene_37354	313	0.5	1.01	1.01436	0.457118	NA	NA	NA	NA	gi|697138292|ref|XP_009623223.1|//PREDICTED: craniofacial development protein 2-like [Nicotiana tomentosiformis]
gene_37459	1030	0.09	0.27	1.58496	0.390764	NA	NA	NA	NA	gi|723656255|ref|XP_010316924.1|//PREDICTED: putative F-box protein At3g23960 [Solanum lycopersicum]
gene_37459	1030	0.01	0.08	3	0.50524	NA	NA	NA	NA	gi|565378946|ref|XP_006355905.1|//PREDICTED: F-box protein At5g65850-like [Solanum tuberosum]
gene_37459	1030	0.01	0.06	2.58496	0.502432	NA	NA	NA	NA	gi|723656255|ref|XP_010316924.1|//PREDICTED: putative F-box protein At3g23960 [Solanum lycopersicum]
gene_37473	594	0.01	0.75	6.22882	0.0664906	NA	NA	NA	K06617//raffinose synthase [EC:2.4.1.82]	gi|697123340|ref|XP_009615660.1|//PREDICTED: probable galactinol--sucrose galactosyltransferase 2 isoform X2 [Nicotiana tomentosiformis]
gene_37473	594	0.96	2.02	1.07325	0.140293	NA	GO:0003824//catalytic activity	GO:0008152//metabolic process;GO:0050896//response to stimulus	K06617//raffinose synthase [EC:2.4.1.82]	gi|460378028|ref|XP_004234783.1|//PREDICTED: probable galactinol--sucrose galactosyltransferase 2-like [Solanum lycopersicum]
gene_37473	594	0.01	1.13	6.82018	0.00200108	NA	NA	NA	K06617//raffinose synthase [EC:2.4.1.82]	gi|697123340|ref|XP_009615660.1|//PREDICTED: probable galactinol--sucrose galactosyltransferase 2 isoform X2 [Nicotiana tomentosiformis]
gene_37474	1416	0.33	1.14	1.7885	0.0125609	GO:0009506//plasmodesma	GO:0052692//raffinose alpha-galactosidase activity	GO:0034484//raffinose catabolic process	K06617//raffinose synthase [EC:2.4.1.82]	gi|661877525|emb|CDP18648.1|//unnamed protein product [Coffea canephora];gi|697123330|ref|XP_009615655.1|//PREDICTED: probable galactinol--sucrose galactosyltransferase 2 isoform X1 [Nicotiana tomentosiformis]
gene_37474	1416	0.83	3.27	1.97811	1.25443e-07	GO:0009506//plasmodesma	GO:0052692//raffinose alpha-galactosidase activity;GO:0003824//catalytic activity	GO:0006979//response to oxidative stress;GO:0034484//raffinose catabolic process;GO:0008152//metabolic process;GO:0080167//response to karrikin	K06617//raffinose synthase [EC:2.4.1.82]	gi|565392273|ref|XP_006361829.1|//PREDICTED: probable galactinol--sucrose galactosyltransferase 2-like isoform X1 [Solanum tuberosum]
gene_37474	1416	0.41	1.45	1.82236	0.00045629	GO:0009506//plasmodesma	GO:0052692//raffinose alpha-galactosidase activity	GO:0034484//raffinose catabolic process	K06617//raffinose synthase [EC:2.4.1.82]	gi|661877525|emb|CDP18648.1|//unnamed protein product [Coffea canephora];gi|697123330|ref|XP_009615655.1|//PREDICTED: probable galactinol--sucrose galactosyltransferase 2 isoform X1 [Nicotiana tomentosiformis];gi|565392273|ref|XP_006361829.1|//PREDICTED: probable galactinol--sucrose galactosyltransferase 2-like isoform X1 [Solanum tuberosum]
gene_37475	676	0.16	0.56	1.80735	0.230646	NA	NA	NA	K06617//raffinose synthase [EC:2.4.1.82]	gi|697123330|ref|XP_009615655.1|//PREDICTED: probable galactinol--sucrose galactosyltransferase 2 isoform X1 [Nicotiana tomentosiformis]
gene_37475	1182	0.52	1.58	1.60334	0.0001159	GO:0009506//plasmodesma;GO:0005737//cytoplasm	GO:0052692//raffinose alpha-galactosidase activity;GO:0047268//galactinol-raffinose galactosyltransferase activity;GO:0047274//galactinol-sucrose galactosyltransferase activity;GO:0003824//catalytic activity	GO:0006979//response to oxidative stress;GO:0034484//raffinose catabolic process;GO:0008152//metabolic process;GO:0080167//response to karrikin;GO:0009628//response to abiotic stimulus	K06617//raffinose synthase [EC:2.4.1.82]	gi|565392273|ref|XP_006361829.1|//PREDICTED: probable galactinol--sucrose galactosyltransferase 2-like isoform X1 [Solanum tuberosum]
gene_37475	629	0.01	1.95	7.60733	7.97e-06	NA	NA	NA	K06617//raffinose synthase [EC:2.4.1.82]	gi|565392273|ref|XP_006361829.1|//PREDICTED: probable galactinol--sucrose galactosyltransferase 2-like isoform X1 [Solanum tuberosum];gi|697123330|ref|XP_009615655.1|//PREDICTED: probable galactinol--sucrose galactosyltransferase 2 isoform X1 [Nicotiana tomentosiformis]
gene_37481	572	0.35	1.59	2.1836	0.0427672	NA	NA	NA	K06617//raffinose synthase [EC:2.4.1.82]	gi|697123340|ref|XP_009615660.1|//PREDICTED: probable galactinol--sucrose galactosyltransferase 2 isoform X2 [Nicotiana tomentosiformis]
gene_37481	572	0.01	4.84	8.91886	6.98576e-11	NA	GO:0003824//catalytic activity	GO:0008152//metabolic process;GO:0050896//response to stimulus	K06617//raffinose synthase [EC:2.4.1.82]	gi|460378028|ref|XP_004234783.1|//PREDICTED: probable galactinol--sucrose galactosyltransferase 2-like [Solanum lycopersicum]
gene_37481	572	0.49	0.87	0.828234	0.392408	NA	NA	NA	K06617//raffinose synthase [EC:2.4.1.82]	gi|697123340|ref|XP_009615660.1|//PREDICTED: probable galactinol--sucrose galactosyltransferase 2 isoform X2 [Nicotiana tomentosiformis]
gene_37494	792	0.01	0.12	3.58496	0.512534	NA	NA	NA	NA	NA
gene_37494	792	0.01	0.9	6.49185	0.00205764	NA	NA	NA	NA	NA
gene_37494	792	0.01	0.08	3	0.502432	NA	NA	NA	NA	NA
gene_37559	893	0.11	0.31	1.49476	0.390764	NA	NA	NA	K01870//isoleucyl-tRNA synthetase [EC:6.1.1.5];K19027//zinc finger FYVE domain-containing protein 26	gi|698533349|ref|XP_009763489.1|//PREDICTED: dirigent protein 21-like [Nicotiana sylvestris]
gene_37559	893	0.36	0.88	1.28951	0.123334	NA	NA	NA	NA	gi|565380586|ref|XP_006356678.1|//PREDICTED: dirigent protein 21-like [Solanum tuberosum]
gene_37559	893	0.01	0.22	4.45943	0.126219	NA	NA	NA	K19027//zinc finger FYVE domain-containing protein 26;K01870//isoleucyl-tRNA synthetase [EC:6.1.1.5]	gi|698533349|ref|XP_009763489.1|//PREDICTED: dirigent protein 21-like [Nicotiana sylvestris]
gene_37701	2407	0.01	0.04	2	0.512534	NA	NA	NA	K05666//ATP-binding cassette, subfamily C (CFTR/MRP), member 2;K20028//palmitoyltransferase ZDHHC2/15/20 [EC:2.3.1.225];K01191//alpha-mannosidase [EC:3.2.1.24]	gi|970039742|ref|XP_015081209.1|//PREDICTED: uncharacterized protein LOC107024752 [Solanum pennellii]
gene_37701	2407	0.06	0.35	2.54432	0.0136527	NA	GO:0005488//binding	NA	K03655//ATP-dependent DNA helicase RecG [EC:3.6.4.12]	gi|595793033|ref|XP_007200265.1|//hypothetical protein PRUPE_ppa015000mg [Prunus persica]
gene_37701	2407	0.03	0.05	0.736966	0.628648	NA	NA	NA	K05666//ATP-binding cassette, subfamily C (CFTR/MRP), member 2;K01191//alpha-mannosidase [EC:3.2.1.24];K20028//palmitoyltransferase ZDHHC2/15/20 [EC:2.3.1.225]	gi|970039742|ref|XP_015081209.1|//PREDICTED: uncharacterized protein LOC107024752 [Solanum pennellii]
gene_37732	823	0.55	1.02	0.891066	0.451854	NA	NA	NA	NA	gi|698499993|ref|XP_009795784.1|//PREDICTED: pathogenesis-related homeodomain protein isoform X2 [Nicotiana sylvestris];gi|698499988|ref|XP_009795782.1|//PREDICTED: pathogenesis-related homeodomain protein isoform X1 [Nicotiana sylvestris]
gene_37732	823	0.55	1.25	1.18442	0.100776	NA	GO:0046872//metal ion binding;GO:0003677//DNA binding;GO:0005488//binding	GO:0006355//regulation of transcription, DNA-templated	NA	gi|565391910|ref|XP_006361653.1|//PREDICTED: pathogenesis-related homeodomain protein-like [Solanum tuberosum];gi|460394449|ref|XP_004242815.1|//PREDICTED: pathogenesis-related homeodomain protein-like [Solanum lycopersicum]
gene_37732	821	0.33	0.73	1.14543	0.27068	NA	NA	NA	NA	gi|698499988|ref|XP_009795782.1|//PREDICTED: pathogenesis-related homeodomain protein isoform X1 [Nicotiana sylvestris];gi|698499993|ref|XP_009795784.1|//PREDICTED: pathogenesis-related homeodomain protein isoform X2 [Nicotiana sylvestris]
gene_37768	313	0.01	0.35	5.12928	0.512534	NA	NA	NA	NA	NA
gene_37768	313	0.01	1.11	6.79442	0.0641504	NA	NA	NA	NA	NA
gene_37768	313	0.01	0.25	4.64386	0.502432	NA	NA	NA	NA	NA
gene_37804	808	0.48	2.31	2.26679	0.00112863	NA	NA	NA	NA	gi|697155333|ref|XP_009631904.1|//PREDICTED: phytosulfokines 3-like [Nicotiana tomentosiformis]
gene_37804	808	1.19	12.45	3.38711	2.11038e-25	GO:0005794//Golgi apparatus;GO:0005576//extracellular region	GO:0008083//growth factor activity	GO:0008283//cell proliferation	NA	gi|565396390|ref|XP_006363805.1|//PREDICTED: phytosulfokines 3-like [Solanum tuberosum]
gene_37804	808	0.99	1.89	0.932886	0.067397	NA	NA	NA	NA	gi|697155333|ref|XP_009631904.1|//PREDICTED: phytosulfokines 3-like [Nicotiana tomentosiformis]
gene_37883	486	0.01	0.2	4.32193	0.512534	NA	NA	NA	NA	gi|661889828|emb|CDP06548.1|//unnamed protein product [Coffea canephora]
gene_37883	486	0.01	0.51	5.67243	0.127634	NA	NA	NA	NA	gi|527204352|gb|EPS70550.1|//hypothetical protein M569_04211 [Genlisea aurea]
gene_37883	486	0.01	0.15	3.90689	0.502432	NA	NA	NA	NA	gi|661889828|emb|CDP06548.1|//unnamed protein product [Coffea canephora]
gene_38123	6025	0.16	0.28	0.807355	0.113478	NA	NA	NA	K08695//anthocyanidin reductase [EC:1.3.1.77]	gi|697152506|ref|XP_009630488.1|//PREDICTED: pentatricopeptide repeat-containing protein At3g13160, mitochondrial-like [Nicotiana tomentosiformis]
gene_38123	3660	0.22	0.48	1.12553	0.366452	NA	NA	GO:0008152//metabolic process	K08695//anthocyanidin reductase [EC:1.3.1.77]	gi|565352696|ref|XP_006343276.1|//PREDICTED: pentatricopeptide repeat-containing protein At1g55890, mitochondrial-like [Solanum tuberosum]
gene_38123	6025	0.1	0.2	1	0.0632626	NA	NA	NA	K08695//anthocyanidin reductase [EC:1.3.1.77]	gi|697152506|ref|XP_009630488.1|//PREDICTED: pentatricopeptide repeat-containing protein At3g13160, mitochondrial-like [Nicotiana tomentosiformis];gi|565352696|ref|XP_006343276.1|//PREDICTED: pentatricopeptide repeat-containing protein At1g55890, mitochondrial-like [Solanum tuberosum]
gene_38163	682	0.14	0.42	1.58496	0.390764	NA	NA	NA	NA	gi|698476478|ref|XP_009785557.1|//PREDICTED: arabinogalactan peptide 14-like [Nicotiana sylvestris]
gene_38163	682	4.97	16.79	1.75628	4.7947e-14	NA	NA	GO:0048767//root hair elongation	NA	gi|565375204|ref|XP_006354124.1|//PREDICTED: arabinogalactan peptide 12-like [Solanum tuberosum]
gene_38163	682	0.2	0.59	1.56071	0.18209	NA	NA	NA	NA	gi|698476478|ref|XP_009785557.1|//PREDICTED: arabinogalactan peptide 14-like [Nicotiana sylvestris]
gene_3817	825	0.12	0.34	1.5025	0.390764	NA	NA	NA	NA	gi|697125021|ref|XP_009616523.1|//PREDICTED: NADP-dependent malic enzyme-like isoform X1 [Nicotiana tomentosiformis]
gene_3817	825	0.19	0.38	1	0.461744	NA	NA	NA	NA	gi|316980592|dbj|BAJ51944.1|//NADP-dependent malic enzyme [Nicotiana benthamiana]
gene_3817	825	0.41	0.64	0.642448	0.42931	NA	NA	NA	NA	gi|697125021|ref|XP_009616523.1|//PREDICTED: NADP-dependent malic enzyme-like isoform X1 [Nicotiana tomentosiformis]
gene_38180	714	0.01	0.13	3.70044	0.512534	NA	NA	NA	NA	NA
gene_38180	714	0.01	0.11	3.45943	0.50524	NA	NA	NA	NA	NA
gene_38180	714	0.09	0.19	1.078	0.628648	NA	NA	NA	NA	NA
gene_38226	1663	0.06	0.37	2.62449	0.0426992	NA	NA	NA	K06892//feruloyl-CoA ortho-hydroxylase [EC:1.14.11.-]	gi|697176717|ref|XP_009597309.1|//PREDICTED: uncharacterized protein LOC104093285 [Nicotiana tomentosiformis];gi|698585332|ref|XP_009778617.1|//PREDICTED: uncharacterized protein LOC104227934 isoform X2 [Nicotiana sylvestris]
gene_38226	1663	0.93	1.94	1.06075	0.00584878	NA	NA	NA	NA	gi|460408793|ref|XP_004249826.1|//PREDICTED: uncharacterized protein LOC101259598 [Solanum lycopersicum]
gene_38226	1663	0.15	0.27	0.847997	0.392408	NA	NA	NA	K06892//feruloyl-CoA ortho-hydroxylase [EC:1.14.11.-]	gi|697176717|ref|XP_009597309.1|//PREDICTED: uncharacterized protein LOC104093285 [Nicotiana tomentosiformis];gi|698585332|ref|XP_009778617.1|//PREDICTED: uncharacterized protein LOC104227934 isoform X2 [Nicotiana sylvestris]
gene_38301	386	0.84	1.87	1.15458	0.243022	NA	NA	NA	NA	NA
gene_38301	386	0.01	0.66	6.04439	0.127634	NA	NA	NA	NA	NA
gene_38301	386	0.19	1.34	2.81816	0.0397504	NA	NA	NA	NA	NA
gene_38316	1864	0.01	0.1	3.32193	0.259458	NA	GO:0016787//hydrolase activity	NA	K17506//protein phosphatase 1L [EC:3.1.3.16]	gi|697161302|ref|XP_009589426.1|//PREDICTED: probable protein phosphatase 2C 74 [Nicotiana tomentosiformis]
gene_38316	1864	0.04	0.7	4.12928	8.34048e-05	NA	GO:0004721//phosphoprotein phosphatase activity	GO:0016311//dephosphorylation	K01090//protein phosphatase [EC:3.1.3.16];K14497//protein phosphatase 2C [EC:3.1.3.16]	gi|255569078|ref|XP_002525508.1|//protein phosphatase 2c, putative [Ricinus communis]
gene_38316	1864	0.03	0.34	3.5025	0.0065059	NA	GO:0016787//hydrolase activity	NA	K17506//protein phosphatase 1L [EC:3.1.3.16]	gi|697161302|ref|XP_009589426.1|//PREDICTED: probable protein phosphatase 2C 74 [Nicotiana tomentosiformis]
gene_38390	3919	0.05	0.18	1.848	0.158418	NA	NA	NA	K01240//uridine nucleosidase [EC:3.2.2.3]	gi|460408020|ref|XP_004249446.1|//PREDICTED: uridine nucleosidase 1-like [Solanum lycopersicum];gi|698428920|ref|XP_009790579.1|//PREDICTED: liprin-alpha-2-like [Nicotiana sylvestris];gi|697129966|ref|XP_009619043.1|//PREDICTED: uridine nucleosidase 1-like, partial [Nicotiana tomentosiformis]
gene_38390	2369	0.15	0.29	0.95109	0.797128	GO:0005829//cytosol	GO:0008477//purine nucleosidase activity;GO:0047622//adenosine nucleosidase activity;GO:0047724//inosine nucleosidase activity;GO:0072585//xanthosine nucleotidase activity;GO:0045437//uridine nucleosidase activity	GO:0006218//uridine catabolic process;GO:0006152//purine nucleoside catabolic process;GO:0009164//nucleoside catabolic process	K01240//uridine nucleosidase [EC:3.2.2.3]	gi|460408020|ref|XP_004249446.1|//PREDICTED: uridine nucleosidase 1-like [Solanum lycopersicum];gi|460416320|ref|XP_004253492.1|//PREDICTED: uncharacterized protein LOC101264506, partial [Solanum lycopersicum]
gene_38390	6862	0.01	0.06	2.58496	0.18209	NA	NA	NA	K01240//uridine nucleosidase [EC:3.2.2.3]	gi|697129966|ref|XP_009619043.1|//PREDICTED: uridine nucleosidase 1-like, partial [Nicotiana tomentosiformis];gi|698428920|ref|XP_009790579.1|//PREDICTED: liprin-alpha-2-like [Nicotiana sylvestris];gi|460408020|ref|XP_004249446.1|//PREDICTED: uridine nucleosidase 1-like [Solanum lycopersicum]
gene_38448	560	0.01	0.35	5.12928	0.259458	NA	NA	NA	NA	NA
gene_38448	560	0.15	0.29	0.95109	0.63286	NA	NA	NA	NA	NA
gene_38448	560	0.01	0.37	5.20945	0.126219	NA	NA	NA	NA	NA
gene_38487	566	0.18	0.34	0.917538	0.643798	NA	NA	NA	NA	NA
gene_38487	566	0.01	0.14	3.80735	0.50524	NA	NA	NA	NA	NA
gene_38487	566	0.12	0.61	2.34577	0.126601	NA	NA	NA	NA	NA
gene_38535	1417	0.01	0.06	2.58496	0.512534	NA	NA	NA	K15285//solute carrier family 35, member E3	gi|697126907|ref|XP_009617482.1|//PREDICTED: uncharacterized membrane protein At1g06890-like [Nicotiana tomentosiformis]
gene_38535	1417	0.22	0.71	1.69032	0.0326326	GO:0016021//integral component of membrane	NA	NA	K15285//solute carrier family 35, member E3	gi|460411495|ref|XP_004251146.1|//PREDICTED: uncharacterized membrane protein At1g06890-like [Solanum lycopersicum]
gene_38535	1417	0.01	0.14	3.80735	0.126219	NA	NA	NA	K15285//solute carrier family 35, member E3	gi|697126907|ref|XP_009617482.1|//PREDICTED: uncharacterized membrane protein At1g06890-like [Nicotiana tomentosiformis]
gene_38643	1977	0.9	1.79	0.991963	0.0291092	NA	NA	NA	K01889//phenylalanyl-tRNA synthetase alpha chain [EC:6.1.1.20];K12585//exosome complex exonuclease DIS3/RRP44 [EC:3.1.13.-];K11649//SWI/SNF related-matrix-associated actin-dependent regulator of chromatin subfamily C;K08332//vacuolar protein 8	gi|697143089|ref|XP_009625653.1|//PREDICTED: F-box protein CPR30-like isoform X2 [Nicotiana tomentosiformis];gi|976918783|gb|KVI03944.1|//Armadillo [Cynara cardunculus var. scolymus];gi|697143087|ref|XP_009625652.1|//PREDICTED: F-box protein At3g07870-like isoform X1 [Nicotiana tomentosiformis];gi|697145765|ref|XP_009627021.1|//PREDICTED: ARM REPEAT PROTEIN INTERACTING WITH ABF2-like [Nicotiana t…
gene_38643	1638	0.85	3.33	1.96999	1.35968e-07	NA	NA	NA	K08332//vacuolar protein 8	gi|460405049|ref|XP_004247990.1|//PREDICTED: F-box protein CPR30-like [Solanum lycopersicum];gi|565372387|ref|XP_006352777.1|//PREDICTED: ARM REPEAT PROTEIN INTERACTING WITH ABF2-like isoform X2 [Solanum tuberosum];gi|565372385|ref|XP_006352776.1|//PREDICTED: ARM REPEAT PROTEIN INTERACTING WITH ABF2-like isoform X1 [Solanum tuberosum]
gene_38643	2004	0.31	0.5	0.68966	0.253016	NA	NA	NA	K08332//vacuolar protein 8;K01889//phenylalanyl-tRNA synthetase alpha chain [EC:6.1.1.20];K12585//exosome complex exonuclease DIS3/RRP44 [EC:3.1.13.-];K11649//SWI/SNF related-matrix-associated actin-dependent regulator of chromatin subfamily C	gi|697143087|ref|XP_009625652.1|//PREDICTED: F-box protein At3g07870-like isoform X1 [Nicotiana tomentosiformis];gi|976918783|gb|KVI03944.1|//Armadillo [Cynara cardunculus var. scolymus];gi|697143089|ref|XP_009625653.1|//PREDICTED: F-box protein CPR30-like isoform X2 [Nicotiana tomentosiformis];gi|565372387|ref|XP_006352777.1|//PREDICTED: ARM REPEAT PROTEIN INTERACTING WITH ABF2-like isoform X2 […
gene_38760	1643	0.01	0.11	3.45943	0.259458	NA	NA	NA	K09486//hypoxia up-regulated 1;K16219//protein N-terminal methyltransferase [EC:2.1.1.244]	gi|723659459|ref|XP_010322058.1|//PREDICTED: uncharacterized protein LOC104647902 [Solanum lycopersicum]
gene_38760	1643	0.05	0.33	2.72247	0.0405556	NA	NA	NA	K11294//nucleolin;K11275//histone H1/5	gi|565386770|ref|XP_006359182.1|//PREDICTED: uncharacterized protein LOC102605462 [Solanum tuberosum]
gene_38760	1643	0.01	0.04	2	0.502432	NA	NA	NA	K16219//protein N-terminal methyltransferase [EC:2.1.1.244];K09486//hypoxia up-regulated 1	gi|723659459|ref|XP_010322058.1|//PREDICTED: uncharacterized protein LOC104647902 [Solanum lycopersicum]
gene_388	1682	0.01	0.21	4.39232	0.0664906	NA	NA	NA	K05681//ATP-binding cassette, subfamily G (WHITE), member 2	gi|862574790|dbj|BAR94045.1|//PDR-type ACB transporter [Nicotiana benthamiana]
gene_388	1682	0.01	0.09	3.16993	0.25394	GO:0016021//integral component of membrane;GO:0005886//plasma membrane	GO:0005524//ATP binding;GO:0016887//ATPase activity	GO:0006810//transport;GO:0006952//defense response;GO:0006200//ATP catabolic process	K05681//ATP-binding cassette, subfamily G (WHITE), member 2;K12843//U4/U6 small nuclear ribonucleoprotein PRP3	gi|75331994|sp|Q949G3.1|PDR1_NICPL//RecName: Full=Pleiotropic drug resistance protein 1; AltName: Full=NpPDR1
gene_388	1682	0.01	0.04	2	0.502432	NA	NA	NA	K05681//ATP-binding cassette, subfamily G (WHITE), member 2	gi|862574790|dbj|BAR94045.1|//PDR-type ACB transporter [Nicotiana benthamiana]
gene_38836	1550	0.01	0.06	2.58496	0.512534	NA	NA	NA	K13356//alcohol-forming fatty acyl-CoA reductase [EC:1.2.1.84]	gi|697099293|ref|XP_009631058.1|//PREDICTED: alcohol-forming fatty acyl-CoA reductase-like isoform X1 [Nicotiana tomentosiformis];gi|698486090|ref|XP_009789793.1|//PREDICTED: alcohol-forming fatty acyl-CoA reductase-like isoform X1 [Nicotiana sylvestris]
gene_38836	1550	0.65	1.24	0.931828	0.057395	NA	GO:0080019//fatty-acyl-CoA reductase (alcohol-forming) activity	GO:0010025//wax biosynthetic process;GO:0055114//oxidation-reduction process	K13356//alcohol-forming fatty acyl-CoA reductase [EC:1.2.1.84]	gi|460391411|ref|XP_004241314.1|//PREDICTED: fatty acyl-CoA reductase 3-like [Solanum lycopersicum];gi|359479527|ref|XP_003632284.1|//PREDICTED: fatty acyl-CoA reductase 3 isoform 2 [Vitis vinifera]
gene_38836	1550	0.01	0.04	2	0.502432	NA	NA	NA	K13356//alcohol-forming fatty acyl-CoA reductase [EC:1.2.1.84]	gi|698486090|ref|XP_009789793.1|//PREDICTED: alcohol-forming fatty acyl-CoA reductase-like isoform X1 [Nicotiana sylvestris];gi|697099293|ref|XP_009631058.1|//PREDICTED: alcohol-forming fatty acyl-CoA reductase-like isoform X1 [Nicotiana tomentosiformis]
gene_38838	857	0.01	0.32	5	0.131345	NA	NA	NA	NA	gi|697151512|ref|XP_009629980.1|//PREDICTED: uncharacterized protein LOC104120034 isoform X1 [Nicotiana tomentosiformis]
gene_38838	857	0.28	0.64	1.19265	0.23337	NA	NA	NA	NA	NA
gene_38838	857	0.23	0.39	0.76184	0.512606	NA	NA	NA	NA	gi|697151512|ref|XP_009629980.1|//PREDICTED: uncharacterized protein LOC104120034 isoform X1 [Nicotiana tomentosiformis]
gene_38845	737	0.01	0.38	5.24793	0.131345	NA	NA	NA	NA	NA
gene_38845	737	0.01	0.32	5	0.127634	NA	NA	NA	NA	NA
gene_38845	737	0.01	0.18	4.16993	0.251826	NA	NA	NA	NA	NA
gene_38873	1332	0.01	0.2	4.32193	0.131345	NA	NA	NA	NA	NA
gene_38873	1332	0.01	0.06	2.58496	0.50524	NA	NA	NA	NA	NA
gene_38873	1332	0.24	0.39	0.70044	0.42931	NA	NA	NA	NA	NA
gene_38985	687	22.5	52.26	1.21578	6.31e-16	GO:0016021//integral component of membrane;GO:0009654//photosystem II oxygen evolving complex	NA	GO:0015979//photosynthesis	K03541//photosystem II 10kDa protein	gi|697180550|ref|XP_009599255.1|//PREDICTED: photosystem II 10 kDa polypeptide, chloroplastic-like [Nicotiana tomentosiformis]
gene_38985	687	42.54	848.89	4.31869	0	GO:0009535//chloroplast thylakoid membrane;GO:0009654//photosystem II oxygen evolving complex	NA	GO:0010270//photosystem II oxygen evolving complex assembly	K03541//photosystem II 10kDa protein	gi|225462227|ref|XP_002271791.1|//PREDICTED: photosystem II 10 kDa polypeptide, chloroplastic [Vitis vinifera]
gene_38985	687	21.21	76.06	1.84239	1.36e-74	GO:0009654//photosystem II oxygen evolving complex;GO:0016021//integral component of membrane	NA	GO:0015979//photosynthesis	K03541//photosystem II 10kDa protein	gi|697180550|ref|XP_009599255.1|//PREDICTED: photosystem II 10 kDa polypeptide, chloroplastic-like [Nicotiana tomentosiformis]
gene_3906	577	0.01	0.35	5.12928	0.259458	NA	NA	NA	NA	gi|698495388|ref|XP_009793811.1|//PREDICTED: uncharacterized protein LOC104240645 [Nicotiana sylvestris]
gene_3906	577	0.01	0.42	5.39232	0.25394	NA	NA	NA	NA	NA
gene_3906	577	0.36	0.71	0.979822	0.512606	NA	NA	NA	NA	gi|698495388|ref|XP_009793811.1|//PREDICTED: uncharacterized protein LOC104240645 [Nicotiana sylvestris]
gene_39103	737	0.13	0.26	1	0.643798	NA	NA	NA	K14944//RNA-binding protein Nova	gi|698431538|ref|XP_009794630.1|//PREDICTED: RNA-binding protein Nova-1-like [Nicotiana sylvestris]
gene_39103	737	0.01	0.32	5	0.127634	NA	GO:0003723//RNA binding;GO:0004221//ubiquitin thiolesterase activity	GO:0008152//metabolic process	K14944//RNA-binding protein Nova	gi|460409196|ref|XP_004250025.1|//PREDICTED: RNA-binding protein Nova-2-like [Solanum lycopersicum]
gene_39103	737	0.09	0.64	2.83007	0.0397504	NA	NA	NA	K14944//RNA-binding protein Nova	gi|698431538|ref|XP_009794630.1|//PREDICTED: RNA-binding protein Nova-1-like [Nicotiana sylvestris]
gene_39235	502	0.01	0.39	5.2854	0.259458	NA	NA	NA	K00799//glutathione S-transferase [EC:2.5.1.18]	gi|697151034|ref|XP_009629728.1|//PREDICTED: uncharacterized protein LOC104119840 [Nicotiana tomentosiformis]
gene_39235	502	0.45	1.14	1.34104	0.184886	NA	NA	NA	NA	gi|460404425|ref|XP_004247683.1|//PREDICTED: uncharacterized protein LOC101256711 [Solanum lycopersicum]
gene_39235	502	0.01	0.14	3.80735	0.502432	NA	NA	NA	K00799//glutathione S-transferase [EC:2.5.1.18]	gi|697151034|ref|XP_009629728.1|//PREDICTED: uncharacterized protein LOC104119840 [Nicotiana tomentosiformis]
gene_39249	876	0.01	0.11	3.45943	0.512534	NA	NA	NA	NA	NA
gene_39249	940	0.27	1.55	2.52124	0.00281696	NA	NA	NA	NA	NA
gene_39249	1247	0.12	0.41	1.77259	0.111093	NA	NA	NA	NA	NA
gene_3926	2044	0.36	0.71	0.979822	0.122097	NA	NA	NA	NA	gi|697160823|ref|XP_009589189.1|//PREDICTED: zinc finger CCCH domain-containing protein 34-like [Nicotiana tomentosiformis]
gene_3926	2044	0.57	0.86	0.593375	0.211304	NA	NA	NA	NA	gi|565398682|ref|XP_006364899.1|//PREDICTED: zinc finger CCCH domain-containing protein 32-like [Solanum tuberosum]
gene_3926	2044	0.27	0.55	1.02647	0.053784	NA	NA	NA	NA	gi|697160823|ref|XP_009589189.1|//PREDICTED: zinc finger CCCH domain-containing protein 34-like [Nicotiana tomentosiformis]
gene_39269	2175	56.13	85.9	0.613886	1.59e-29	GO:0005774//vacuolar membrane;GO:0005739//mitochondrion;GO:0009941//chloroplast envelope;GO:0005886//plasma membrane;GO:0009570//chloroplast stroma	GO:0005524//ATP binding;GO:0005507//copper ion binding	GO:0009735//response to cytokinin;GO:0042026//protein refolding	K04077//chaperonin GroEL	gi|661897673|emb|CDO99385.1|//unnamed protein product [Coffea canephora]
gene_39269	2175	28.08	44.37	0.660042	1.66202e-24	GO:0005774//vacuolar membrane;GO:0005759//mitochondrial matrix;GO:0009941//chloroplast envelope;GO:0005886//plasma membrane;GO:0022626//cytosolic ribosome;GO:0009570//chloroplast stroma	GO:0005524//ATP binding;GO:0005507//copper ion binding	GO:0046686//response to cadmium ion;GO:0042026//protein refolding;GO:0009408//response to heat	K04077//chaperonin GroEL	gi|565347810|ref|XP_006340914.1|//PREDICTED: chaperonin CPN60-2, mitochondrial-like [Solanum tuberosum]
gene_39269	2175	69.89	163.1	1.2226	2.66e-290	GO:0005886//plasma membrane;GO:0005739//mitochondrion;GO:0009570//chloroplast stroma;GO:0009941//chloroplast envelope;GO:0005774//vacuolar membrane	GO:0005507//copper ion binding;GO:0005524//ATP binding	GO:0042026//protein refolding;GO:0009735//response to cytokinin	K04077//chaperonin GroEL	gi|661897673|emb|CDO99385.1|//unnamed protein product [Coffea canephora]
gene_39377	2232	0.14	0.42	1.58496	0.0637322	NA	NA	NA	K05350//beta-glucosidase [EC:3.2.1.21]	gi|565362997|ref|XP_006348229.1|//PREDICTED: beta-glucosidase 18-like isoform X1 [Solanum tuberosum];gi|698548903|ref|XP_009768487.1|//PREDICTED: beta-glucosidase 18-like [Nicotiana sylvestris]
gene_39377	2104	2.21	3.77	0.770518	0.00186982	NA	GO:0004553//hydrolase activity, hydrolyzing O-glycosyl compounds;GO:0016787//hydrolase activity;GO:0016798//hydrolase activity, acting on glycosyl bonds	GO:0008152//metabolic process;GO:0005975//carbohydrate metabolic process	K01229//null;K05350//beta-glucosidase [EC:3.2.1.21]	gi|565362997|ref|XP_006348229.1|//PREDICTED: beta-glucosidase 18-like [Solanum tuberosum];gi|460397300|ref|XP_004244205.1|//PREDICTED: beta-glucosidase 18-like [Solanum lycopersicum]
gene_39377	2008	0.15	0.25	0.736966	0.42931	NA	NA	NA	K05350//beta-glucosidase [EC:3.2.1.21]	gi|565362997|ref|XP_006348229.1|//PREDICTED: beta-glucosidase 18-like isoform X1 [Solanum tuberosum];gi|698548903|ref|XP_009768487.1|//PREDICTED: beta-glucosidase 18-like [Nicotiana sylvestris]
gene_39448	410	0.52	2.74	2.39759	0.0146958	NA	NA	NA	K05674//ATP-binding cassette, subfamily C (CFTR/MRP), member 10;K05673//ATP-binding cassette, subfamily C (CFTR/MRP), member 4;K05666//ATP-binding cassette, subfamily C (CFTR/MRP), member 2	gi|698572182|ref|XP_009775080.1|//PREDICTED: ABC transporter C family member 12-like isoform X1 [Nicotiana sylvestris]
gene_39448	410	3.1	9.83	1.66492	2.9197e-05	GO:0016021//integral component of membrane	GO:0005524//ATP binding;GO:0042626//ATPase activity, coupled to transmembrane movement of substances	GO:0055085//transmembrane transport;GO:0006200//ATP catabolic process	K05666//ATP-binding cassette, subfamily C (CFTR/MRP), member 2	gi|565377032|ref|XP_006354994.1|//PREDICTED: ABC transporter C family member 12-like isoform X6 [Solanum tuberosum]
gene_39448	410	0.54	2.13	1.97982	0.0218162	NA	NA	NA	K05666//ATP-binding cassette, subfamily C (CFTR/MRP), member 2;K05673//ATP-binding cassette, subfamily C (CFTR/MRP), member 4;K05674//ATP-binding cassette, subfamily C (CFTR/MRP), member 10	gi|698572182|ref|XP_009775080.1|//PREDICTED: ABC transporter C family member 12-like isoform X1 [Nicotiana sylvestris]
gene_39607	878	0.49	0.91	0.893085	0.286904	NA	NA	NA	NA	gi|697093689|ref|XP_009621954.1|//PREDICTED: uncharacterized protein LOC104113464 [Nicotiana tomentosiformis]
gene_39607	878	0.19	0.38	1	0.461744	NA	NA	NA	NA	NA
gene_39607	878	0.44	0.89	1.0163	0.146235	NA	NA	NA	NA	gi|697093689|ref|XP_009621954.1|//PREDICTED: uncharacterized protein LOC104113464 [Nicotiana tomentosiformis]
gene_39609	888	0.11	0.31	1.49476	0.390764	NA	NA	NA	NA	NA
gene_39609	888	0.01	0.09	3.16993	0.50524	NA	NA	NA	NA	NA
gene_39609	888	0.01	0.07	2.80735	0.502432	NA	NA	NA	NA	NA
gene_39660	1715	0.12	0.26	1.11548	0.305716	NA	NA	NA	NA	gi|697096572|ref|XP_009617058.1|//PREDICTED: uncharacterized protein LOC104109453 isoform X1 [Nicotiana tomentosiformis]
gene_39660	1595	0.01	0.24	4.58496	0.0322428	NA	NA	NA	NA	gi|565365084|ref|XP_006349247.1|//PREDICTED: uncharacterized protein LOC102590883 [Solanum tuberosum]
gene_39660	1595	0.08	0.16	1	0.457118	NA	NA	NA	NA	gi|697096572|ref|XP_009617058.1|//PREDICTED: uncharacterized protein LOC104109453 isoform X1 [Nicotiana tomentosiformis]
gene_39668	389	2.14	4.49	1.0691	0.783108	NA	NA	NA	NA	gi|698498150|ref|XP_009794999.1|//PREDICTED: vacuolar protein sorting-associated protein 27 isoform X2 [Nicotiana sylvestris]
gene_39668	271	1.19	4.93	2.05063	0.0981304	NA	NA	NA	NA	gi|460390296|ref|XP_004240771.1|//PREDICTED: vacuolar protein sorting-associated protein 27-like [Solanum lycopersicum]
gene_39668	599	1.34	3.09	1.20537	0.00125453	NA	NA	NA	NA	gi|698498150|ref|XP_009794999.1|//PREDICTED: vacuolar protein sorting-associated protein 27 isoform X2 [Nicotiana sylvestris]
gene_39870	1890	0.22	0.42	0.932886	0.195264	GO:0016021//integral component of membrane	NA	NA	K03252//translation initiation factor 3 subunit C;K19995//secretory carrier-associated membrane protein	gi|698519246|ref|XP_009804486.1|//PREDICTED: uncharacterized protein LOC104249712 isoform X2 [Nicotiana sylvestris];gi|698519241|ref|XP_009804484.1|//PREDICTED: uncharacterized protein LOC104249712 isoform X1 [Nicotiana sylvestris]
gene_39870	1810	0.32	0.72	1.16993	0.0800028	GO:0005768//endosome;GO:0005634//nucleus;GO:0005794//Golgi apparatus;GO:0005802//trans-Golgi network;GO:0009507//chloroplast	GO:0016757//transferase activity, transferring glycosyl groups	NA	NA	gi|565382480|ref|XP_006357566.1|//PREDICTED: uncharacterized protein LOC102597248 [Solanum tuberosum]
gene_39870	1691	0.08	0.34	2.08746	0.0393636	GO:0016021//integral component of membrane	NA	NA	K03252//translation initiation factor 3 subunit C;K19995//secretory carrier-associated membrane protein	gi|565382480|ref|XP_006357566.1|//PREDICTED: uncharacterized protein LOC102597248 [Solanum tuberosum];gi|698519241|ref|XP_009804484.1|//PREDICTED: uncharacterized protein LOC104249712 isoform X1 [Nicotiana sylvestris];gi|698519246|ref|XP_009804486.1|//PREDICTED: uncharacterized protein LOC104249712 isoform X2 [Nicotiana sylvestris]
gene_39890	853	0.11	0.65	2.56294	0.075934	NA	NA	NA	NA	gi|147802885|emb|CAN59907.1|//hypothetical protein VITISV_033147 [Vitis vinifera]
gene_39890	853	0.09	0.37	2.03953	0.223688	NA	NA	NA	NA	gi|147777887|emb|CAN77974.1|//hypothetical protein VITISV_006175 [Vitis vinifera]
gene_39890	853	0.62	1.24	1	0.11044	NA	NA	NA	NA	gi|147802885|emb|CAN59907.1|//hypothetical protein VITISV_033147 [Vitis vinifera]
gene_39954	3397	0.01	0.08	3	0.131345	NA	NA	NA	K13024//inositol-hexakisphosphate/diphosphoinositol-pentakisphosphate 1-kinase [EC:2.7.4.24];K13356//alcohol-forming fatty acyl-CoA reductase [EC:1.2.1.84]	gi|170660047|gb|ACB28472.1|//polyprotein [Ananas comosus]
gene_39954	3397	0.02	0.11	2.45943	0.128466	NA	NA	NA	K03655//ATP-dependent DNA helicase RecG [EC:3.6.4.12];K15360//centromere protein X	gi|147774273|emb|CAN76793.1|//hypothetical protein VITISV_026680 [Vitis vinifera]
gene_39954	3397	0.04	0.07	0.807355	0.457118	NA	NA	NA	K13356//alcohol-forming fatty acyl-CoA reductase [EC:1.2.1.84];K13024//inositol-hexakisphosphate/diphosphoinositol-pentakisphosphate 1-kinase [EC:2.7.4.24]	gi|170660047|gb|ACB28472.1|//polyprotein [Ananas comosus]
gene_39970	797	0.24	0.47	0.969626	0.473814	NA	NA	NA	NA	gi|698578969|ref|XP_009776892.1|//PREDICTED: probable membrane-associated kinase regulator 4 [Nicotiana sylvestris]
gene_39970	797	0.01	0.1	3.32193	0.50524	NA	NA	NA	NA	NA
gene_39970	797	0.17	0.75	2.14136	0.0393636	NA	NA	NA	NA	gi|698578969|ref|XP_009776892.1|//PREDICTED: probable membrane-associated kinase regulator 4 [Nicotiana sylvestris]
gene_40017	1303	0.28	0.83	1.56768	0.0552226	NA	NA	NA	K10406//kinesin family member C2/C3	gi|565390144|ref|XP_006360806.1|//PREDICTED: uncharacterized protein LOC102583145 [Solanum tuberosum]
gene_40017	1303	0.42	0.65	0.63005	0.371464	NA	NA	NA	NA	gi|565390144|ref|XP_006360806.1|//PREDICTED: uncharacterized protein LOC102583145 [Solanum tuberosum]
gene_40017	1303	0.25	0.64	1.35614	0.065091	NA	NA	NA	K10406//kinesin family member C2/C3	gi|565390144|ref|XP_006360806.1|//PREDICTED: uncharacterized protein LOC102583145 [Solanum tuberosum]
gene_40100	1648	0.01	0.11	3.45943	0.259458	NA	NA	NA	K15400//omega-hydroxypalmitate O-feruloyl transferase [EC:2.3.1.188];K13065//shikimate O-hydroxycinnamoyltransferase [EC:2.3.1.133]	gi|697134468|ref|XP_009621285.1|//PREDICTED: protein ECERIFERUM 1 [Nicotiana tomentosiformis]
gene_40100	1648	3.86	8.44	1.12864	1.18424e-09	NA	NA	GO:0008152//metabolic process	K13065//shikimate O-hydroxycinnamoyltransferase [EC:2.3.1.133]	gi|565401883|ref|XP_006366422.1|//PREDICTED: protein ECERIFERUM 1-like [Solanum tuberosum]
gene_40100	1648	0.01	0.04	2	0.502432	NA	NA	NA	K15400//omega-hydroxypalmitate O-feruloyl transferase [EC:2.3.1.188];K13065//shikimate O-hydroxycinnamoyltransferase [EC:2.3.1.133]	gi|697134468|ref|XP_009621285.1|//PREDICTED: protein ECERIFERUM 1 [Nicotiana tomentosiformis]
gene_40131	1990	0.16	0.3	0.906891	0.364566	NA	NA	NA	NA	gi|698507883|ref|XP_009799244.1|//PREDICTED: uncharacterized protein LOC104245352 [Nicotiana sylvestris]
gene_40131	1781	0.17	0.27	0.667425	0.56068	NA	NA	NA	NA	gi|587938494|gb|EXC25221.1|//hypothetical protein L484_003434 [Morus notabilis];gi|587859905|gb|EXB49850.1|//hypothetical protein L484_000844 [Morus notabilis]
gene_40131	1836	0.23	0.35	0.605721	0.487192	NA	NA	NA	NA	gi|698507883|ref|XP_009799244.1|//PREDICTED: uncharacterized protein LOC104245352 [Nicotiana sylvestris]
gene_4019	182	0.77	1.44	0.903138	0.643798	NA	NA	NA	K03260//translation initiation factor 4G	gi|698466618|ref|XP_009782953.1|//PREDICTED: eukaryotic translation initiation factor 4G isoform X3 [Nicotiana sylvestris]
gene_4019	182	0.54	2.16	2	0.223688	NA	NA	NA	NA	gi|565376311|ref|XP_006354650.1|//PREDICTED: eukaryotic translation initiation factor 4G-like [Solanum tuberosum]
gene_4019	182	0.53	1.03	0.95858	0.628648	NA	NA	NA	K03260//translation initiation factor 4G	gi|698466618|ref|XP_009782953.1|//PREDICTED: eukaryotic translation initiation factor 4G isoform X3 [Nicotiana sylvestris]
gene_40196	357	9.68	38.29	1.98389	2.72e-10	NA	NA	NA	K03014//DNA-directed RNA polymerases I, II, and III subunit RPABC2	gi|697096552|ref|XP_009616963.1|//PREDICTED: DNA-directed RNA polymerases II and V subunit 6B-like isoform X4 [Nicotiana tomentosiformis]
gene_40196	357	0.48	4.07	3.08392	0.00043791	GO:0005665//DNA-directed RNA polymerase II, core complex	GO:0003899//DNA-directed RNA polymerase activity;GO:0003677//DNA binding	GO:0006351//transcription, DNA-templated	K03014//DNA-directed RNA polymerases I, II, and III subunit RPABC2	gi|4960150|gb|AAD34613.1|AF153277_1//DNA-directed RNA polymerase IIa [Nicotiana tabacum]
gene_40196	357	8.2	36.04	2.1359	2.04e-21	NA	NA	NA	K03014//DNA-directed RNA polymerases I, II, and III subunit RPABC2	gi|697096552|ref|XP_009616963.1|//PREDICTED: DNA-directed RNA polymerases II and V subunit 6B-like isoform X4 [Nicotiana tomentosiformis]
gene_40221	619	17.1	55.66	1.70264	7.02e-27	GO:0005665//DNA-directed RNA polymerase II, core complex	GO:0003899//DNA-directed RNA polymerase activity;GO:0003677//DNA binding	GO:0006351//transcription, DNA-templated	K03014//DNA-directed RNA polymerases I, II, and III subunit RPABC2	gi|697096552|ref|XP_009616963.1|//PREDICTED: DNA-directed RNA polymerases II and V subunit 6B-like isoform X4 [Nicotiana tomentosiformis]
gene_40221	639	0.14	9.81	6.13075	2.0125e-22	GO:0005665//DNA-directed RNA polymerase II, core complex;GO:0000418//DNA-directed RNA polymerase IV complex;GO:0000419//DNA-directed RNA polymerase V complex	GO:0003899//DNA-directed RNA polymerase activity;GO:0003677//DNA binding	GO:0006351//transcription, DNA-templated	K03014//DNA-directed RNA polymerases I, II, and III subunit RPABC2	gi|4960150|gb|AAD34613.1|AF153277_1//DNA-directed RNA polymerase IIa [Nicotiana tabacum]
gene_40221	627	37.19	101.9	1.45417	8.94e-66	GO:0005665//DNA-directed RNA polymerase II, core complex	GO:0003899//DNA-directed RNA polymerase activity;GO:0003677//DNA binding	GO:0006351//transcription, DNA-templated	K03014//DNA-directed RNA polymerases I, II, and III subunit RPABC2	gi|697096552|ref|XP_009616963.1|//PREDICTED: DNA-directed RNA polymerases II and V subunit 6B-like isoform X4 [Nicotiana tomentosiformis]
gene_40262	1149	0.49	1.74	1.82823	0.00287628	NA	NA	NA	K16297//serine carboxypeptidase-like clade II [EC:3.4.16.-]	gi|697119690|ref|XP_009613804.1|//PREDICTED: serine carboxypeptidase-like 34, partial [Nicotiana tomentosiformis]
gene_40262	1149	0.62	1.63	1.39453	0.00987096	GO:0009505//plant-type cell wall;GO:0005576//extracellular region;GO:0005773//vacuole	GO:0004185//serine-type carboxypeptidase activity	GO:0006508//proteolysis	K13289//cathepsin A (carboxypeptidase C) [EC:3.4.16.5]	gi|565376998|ref|XP_006354981.1|//PREDICTED: serine carboxypeptidase-like 34-like [Solanum tuberosum]
gene_40262	1149	0.17	0.51	1.58496	0.0939932	NA	NA	NA	K16297//serine carboxypeptidase-like clade II [EC:3.4.16.-]	gi|697119690|ref|XP_009613804.1|//PREDICTED: serine carboxypeptidase-like 34, partial [Nicotiana tomentosiformis]
gene_40369	1134	0.33	1.68	2.34792	0.000669408	NA	NA	NA	NA	gi|697117630|ref|XP_009612757.1|//PREDICTED: B3 domain-containing protein At3g19184-like [Nicotiana tomentosiformis]
gene_40369	1134	0.97	2.33	1.26427	0.00426412	GO:0005634//nucleus	GO:0003677//DNA binding	GO:0006355//regulation of transcription, DNA-templated	NA	gi|565359229|ref|XP_006346419.1|//PREDICTED: B3 domain-containing protein At3g19184-like [Solanum tuberosum]
gene_40369	1134	0.17	0.29	0.770518	0.512606	NA	NA	NA	NA	gi|697117630|ref|XP_009612757.1|//PREDICTED: B3 domain-containing protein At3g19184-like [Nicotiana tomentosiformis]
gene_40421	423	0.25	1.68	2.74846	0.0426992	NA	NA	NA	NA	NA
gene_40421	423	1	3.25	1.70044	0.0180488	NA	NA	NA	NA	NA
gene_40421	423	0.01	0.17	4.08746	0.502432	NA	NA	NA	NA	NA
gene_40506	1069	0.01	0.58	5.85798	0.0170393	NA	NA	NA	K00759//adenine phosphoribosyltransferase [EC:2.4.2.7]	gi|698482550|ref|XP_009788183.1|//PREDICTED: adenine phosphoribosyltransferase 5-like [Nicotiana sylvestris]
gene_40506	1069	0.11	0.3	1.44746	0.223688	GO:0005794//Golgi apparatus;GO:0005886//plasma membrane	GO:0003999//adenine phosphoribosyltransferase activity	GO:0009116//nucleoside metabolic process;GO:0006168//adenine salvage	K00759//adenine phosphoribosyltransferase [EC:2.4.2.7]	gi|596192508|ref|XP_007223517.1|//hypothetical protein PRUPE_ppa011918mg [Prunus persica]
gene_40506	1069	0.01	0.33	5.04439	0.0317082	NA	NA	NA	K00759//adenine phosphoribosyltransferase [EC:2.4.2.7]	gi|698482550|ref|XP_009788183.1|//PREDICTED: adenine phosphoribosyltransferase 5-like [Nicotiana sylvestris]
gene_40585	1204	0.01	0.45	5.49185	0.0170393	NA	NA	NA	NA	gi|698578278|ref|XP_009776706.1|//PREDICTED: protein YLS3-like [Nicotiana sylvestris]
gene_40585	1204	1.43	5.23	1.8708	3.52192e-09	NA	NA	NA	NA	gi|566177365|ref|XP_002309285.2|//hypothetical protein POPTR_0006s21040g [Populus trichocarpa]
gene_40585	1204	0.01	0.16	4	0.126219	NA	NA	NA	NA	gi|698578278|ref|XP_009776706.1|//PREDICTED: protein YLS3-like [Nicotiana sylvestris]
gene_40650	2650	0.03	0.1	1.73697	0.390764	NA	NA	NA	K13418//somatic embryogenesis receptor kinase 1 [EC:2.7.10.1 2.7.11.1]	gi|697175506|ref|XP_009596697.1|//PREDICTED: protein NSP-INTERACTING KINASE 2-like isoform X2 [Nicotiana tomentosiformis];gi|697175504|ref|XP_009596696.1|//PREDICTED: protein NSP-INTERACTING KINASE 2-like isoform X1 [Nicotiana tomentosiformis]
gene_40650	2926	2.33	3.71	0.671089	0.000217454	GO:0016021//integral component of membrane	GO:0005524//ATP binding;GO:0004674//protein serine/threonine kinase activity	GO:0051607//defense response to virus;GO:0006468//protein phosphorylation	K13418//somatic embryogenesis receptor kinase 1 [EC:2.7.10.1 2.7.11.1]	gi|565354797|ref|XP_006344295.1|//PREDICTED: protein NSP-INTERACTING KINASE 2-like [Solanum tuberosum];gi|351727661|ref|NP_001238448.1|//NSP-interacting kinase precursor [Glycine max]
gene_40650	2966	0.12	0.23	0.938599	0.242036	NA	NA	NA	K13418//somatic embryogenesis receptor kinase 1 [EC:2.7.10.1 2.7.11.1]	gi|697175506|ref|XP_009596697.1|//PREDICTED: protein NSP-INTERACTING KINASE 2-like isoform X2 [Nicotiana tomentosiformis];gi|697175504|ref|XP_009596696.1|//PREDICTED: protein NSP-INTERACTING KINASE 2-like isoform X1 [Nicotiana tomentosiformis]
gene_40669	604	0.33	0.64	0.955606	0.473814	NA	NA	NA	NA	NA
gene_40669	604	0.13	0.8	2.62149	0.072629	NA	NA	NA	NA	NA
gene_40669	604	0.11	0.23	1.06413	0.628648	NA	NA	NA	NA	NA
gene_40703	3936	0.11	0.22	1	0.22895	NA	NA	NA	K14432//ABA responsive element binding factor	gi|698527341|ref|XP_009760513.1|//PREDICTED: ABSCISIC ACID-INSENSITIVE 5-like protein 6 [Nicotiana sylvestris]
gene_40703	3936	1.82	2.9	0.672114	0.000359936	NA	NA	GO:0050896//response to stimulus	K14432//ABA responsive element binding factor	gi|67906424|gb|AAY82589.1|//bZIP [Nicotiana tabacum]
gene_40703	3936	0.17	0.41	1.27009	0.0144376	NA	NA	NA	K14432//ABA responsive element binding factor	gi|698527341|ref|XP_009760513.1|//PREDICTED: ABSCISIC ACID-INSENSITIVE 5-like protein 6 [Nicotiana sylvestris]
gene_40705	2634	0.01	0.03	1.58496	0.512534	NA	NA	NA	NA	gi|697176918|ref|XP_009597407.1|//PREDICTED: (E,E)-germacrene B synthase-like [Nicotiana tomentosiformis]
gene_40705	2634	0.2	0.69	1.7866	0.00231652	NA	NA	NA	NA	NA
gene_40705	2634	0.05	0.09	0.847997	0.457118	NA	NA	NA	NA	gi|697176918|ref|XP_009597407.1|//PREDICTED: (E,E)-germacrene B synthase-like [Nicotiana tomentosiformis]
gene_40809	1583	0.01	0.11	3.45943	0.259458	NA	GO:0016757//transferase activity, transferring glycosyl groups	GO:0010413//glucuronoxylan metabolic process;GO:0042546//cell wall biogenesis	K00735//galactosylgalactosylxylosylprotein 3-beta-glucuronosyltransferase 1 [EC:2.4.1.135]	gi|698486410|ref|XP_009789937.1|//PREDICTED: probable beta-1,4-xylosyltransferase IRX9 [Nicotiana sylvestris]
gene_40809	1583	0.29	0.73	1.33184	0.0555246	NA	GO:0016757//transferase activity, transferring glycosyl groups	NA	K14559//U3 small nucleolar RNA-associated protein MPP10;K14492//two-component response regulator ARR-A family	gi|386576426|gb|AFJ12117.1|//glycosyltransferase, partial [Nicotiana tabacum]
gene_40809	1583	0.01	0.12	3.58496	0.126219	NA	GO:0016757//transferase activity, transferring glycosyl groups	GO:0010413//glucuronoxylan metabolic process;GO:0042546//cell wall biogenesis	K00735//galactosylgalactosylxylosylprotein 3-beta-glucuronosyltransferase 1 [EC:2.4.1.135]	gi|698486410|ref|XP_009789937.1|//PREDICTED: probable beta-1,4-xylosyltransferase IRX9 [Nicotiana sylvestris]
gene_40817	2012	0.16	0.26	0.70044	0.577272	NA	NA	NA	NA	NA
gene_40817	2365	0.85	1.45	0.770518	0.0526396	NA	NA	NA	NA	NA
gene_40817	2532	0.08	0.27	1.75489	0.0132667	NA	NA	NA	NA	NA
gene_40896	2981	0.98	1.67	0.768994	0.011327	NA	NA	NA	NA	gi|565354000|ref|XP_006343906.1|//PREDICTED: cation/H(+) antiporter 18-like [Solanum tuberosum]
gene_40896	2941	0.29	1.03	1.82852	6.65584e-05	GO:0005770//late endosome;GO:0016021//integral component of membrane	GO:0015299//solute:proton antiporter activity	GO:1902600//hydrogen ion transmembrane transport;GO:0006623//protein targeting to vacuole;GO:0006885//regulation of pH	NA	gi|565354000|ref|XP_006343906.1|//PREDICTED: cation/H(+) antiporter 18-like [Solanum tuberosum]
gene_40896	3042	0.9	2.11	1.22925	3.49e-07	NA	NA	NA	NA	gi|565354000|ref|XP_006343906.1|//PREDICTED: cation/H(+) antiporter 18-like [Solanum tuberosum]
gene_41003	498	0.21	0.79	1.91146	0.230646	NA	NA	NA	K10747//DNA ligase 1 [EC:6.5.1.1 6.5.1.6 6.5.1.7]	gi|697192656|ref|XP_009605421.1|//PREDICTED: uncharacterized protein LOC104099979 isoform X7 [Nicotiana tomentosiformis]
gene_41003	498	0.01	0.33	5.04439	0.25394	GO:0005634//nucleus	GO:0003677//DNA binding;GO:0016787//hydrolase activity;GO:0005524//ATP binding;GO:0003910//DNA ligase (ATP) activity	GO:0051103//DNA ligation involved in DNA repair;GO:0006260//DNA replication;GO:0009845//seed germination;GO:0006310//DNA recombination	K10747//DNA ligase 1 [EC:6.5.1.1 6.5.1.6 6.5.1.7];K15340//DNA cross-link repair 1A protein	gi|460375662|ref|XP_004233623.1|//PREDICTED: uncharacterized protein LOC101249429 [Solanum lycopersicum]
gene_41003	498	0.43	0.71	0.723482	0.512606	NA	NA	NA	K10747//DNA ligase 1 [EC:6.5.1.1 6.5.1.6 6.5.1.7]	gi|697192656|ref|XP_009605421.1|//PREDICTED: uncharacterized protein LOC104099979 isoform X7 [Nicotiana tomentosiformis]
gene_41022	1541	0.06	1.04	4.11548	0.501	NA	NA	NA	NA	gi|698497051|ref|XP_009794534.1|//PREDICTED: uncharacterized protein LOC104241294 [Nicotiana sylvestris]
gene_41022	1541	0.4	2.01	2.32912	2.33826e-06	NA	NA	NA	NA	gi|565342293|ref|XP_006338293.1|//PREDICTED: uncharacterized protein LOC102587749 [Solanum tuberosum]
gene_41022	1541	0.04	0.41	3.35755	0.0065059	NA	NA	NA	NA	gi|698497051|ref|XP_009794534.1|//PREDICTED: uncharacterized protein LOC104241294 [Nicotiana sylvestris]
gene_41025	553	0.55	1.23	1.16115	0.243022	NA	NA	NA	NA	gi|731417998|ref|XP_010660518.1|//PREDICTED: uncharacterized protein LOC104881612 [Vitis vinifera]
gene_41025	553	6.23	17.96	1.52748	3.12308e-10	NA	NA	NA	NA	gi|566213314|ref|XP_006373485.1|//hypothetical protein POPTR_0017s14200g [Populus trichocarpa]
gene_41025	553	0.25	0.75	1.58496	0.18209	NA	NA	NA	NA	gi|731417998|ref|XP_010660518.1|//PREDICTED: uncharacterized protein LOC104881612 [Vitis vinifera]
gene_41071	1981	0.01	0.04	2	0.512534	NA	GO:0051015//actin filament binding;GO:0004553//hydrolase activity, hydrolyzing O-glycosyl compounds	GO:0007015//actin filament organization;GO:0005975//carbohydrate metabolic process	NA	gi|565389047|ref|XP_006360276.1|//PREDICTED: glucan 1,3-beta-glucosidase-like [Solanum tuberosum]
gene_41071	1981	2.77	5.29	0.933382	5.95966e-06	NA	GO:0051015//actin filament binding;GO:0004553//hydrolase activity, hydrolyzing O-glycosyl compounds;GO:0030674//protein binding, bridging	GO:0005975//carbohydrate metabolic process	NA	gi|565389047|ref|XP_006360276.1|//PREDICTED: glucan 1,3-beta-glucosidase-like [Solanum tuberosum]
gene_41071	1981	0.03	0.1	1.73697	0.378042	NA	GO:0051015//actin filament binding;GO:0004553//hydrolase activity, hydrolyzing O-glycosyl compounds	GO:0005975//carbohydrate metabolic process;GO:0007015//actin filament organization	NA	gi|565389047|ref|XP_006360276.1|//PREDICTED: glucan 1,3-beta-glucosidase-like [Solanum tuberosum]
gene_41178	1137	0.01	0.16	4	0.259458	NA	NA	NA	NA	NA
gene_41178	1137	0.29	0.89	1.61775	0.0326326	NA	NA	NA	NA	NA
gene_41178	1137	0.17	0.45	1.40439	0.229708	NA	NA	NA	NA	NA
gene_41189	1132	0.74	1.53	1.04793	0.0713188	NA	NA	NA	NA	gi|698562918|ref|XP_009772546.1|//PREDICTED: B3 domain-containing protein At3g19184-like [Nicotiana sylvestris]
gene_41189	1132	1.48	3.51	1.24587	0.000438902	GO:0005634//nucleus	GO:0003677//DNA binding	GO:0006355//regulation of transcription, DNA-templated	NA	gi|565359229|ref|XP_006346419.1|//PREDICTED: B3 domain-containing protein At3g19184-like [Solanum tuberosum]
gene_41189	1132	0.17	0.4	1.23447	0.229708	NA	NA	NA	NA	gi|698562918|ref|XP_009772546.1|//PREDICTED: B3 domain-containing protein At3g19184-like [Nicotiana sylvestris]
gene_41209	271	0.44	3.75	3.09132	0.0131253	NA	NA	NA	NA	NA
gene_41209	271	0.01	0.66	6.04439	0.25394	NA	NA	NA	NA	NA
gene_41209	271	1.81	3.27	0.853301	0.242036	NA	NA	NA	NA	NA
gene_41314	550	6.59	12.57	0.931634	0.00108586	NA	NA	NA	NA	NA
gene_41314	550	1.34	4.74	1.82265	0.000308692	NA	NA	NA	NA	NA
gene_41314	550	6.62	10.72	0.695402	0.00522804	NA	NA	NA	NA	NA
gene_41315	526	1.16	1.86	0.681178	0.358824	NA	NA	NA	NA	NA
gene_41315	526	0.01	0.78	6.2854	0.0322428	NA	NA	NA	NA	NA
gene_41315	526	2.14	3.32	0.633572	0.168983	NA	NA	NA	NA	NA
gene_41316	479	0.01	0.41	5.35755	0.259458	NA	NA	NA	NA	NA
gene_41316	479	0.17	1.38	3.02106	0.0405556	NA	NA	NA	NA	NA
gene_41316	479	0.15	0.44	1.55254	0.378042	NA	NA	NA	NA	NA
gene_41348	3770	0.09	0.18	1	0.286904	NA	NA	NA	K03231//elongation factor 1-alpha;K15198//transcription factor TFIIIB component B'';K08900//mitochondrial chaperone BCS1;K18577//mannosylglycoprotein endo-beta-mannosidase [EC:3.2.1.152]	gi|698487690|ref|XP_009790476.1|//PREDICTED: craniofacial development protein 2-like [Nicotiana sylvestris]
gene_41348	3770	0.01	0.04	2	0.25394	NA	NA	NA	K10589//ubiquitin-protein ligase E3 C [EC:2.3.2.26];K14007//protein transport protein SEC24;K15198//transcription factor TFIIIB component B'';K13148//integrator complex subunit 11 [EC:3.1.27.-]	gi|342365809|gb|AEL30343.1|//RNA-directed DNA polymerase [Arachis hypogaea]
gene_41348	3770	0.08	0.48	2.58496	2.38e-05	NA	NA	NA	K08900//mitochondrial chaperone BCS1;K18577//mannosylglycoprotein endo-beta-mannosidase [EC:3.2.1.152];K15198//transcription factor TFIIIB component B'';K03231//elongation factor 1-alpha	gi|698487690|ref|XP_009790476.1|//PREDICTED: craniofacial development protein 2-like [Nicotiana sylvestris]
gene_41382	602	0.5	1.28	1.35614	0.158418	GO:0043234//protein complex;GO:0016021//integral component of membrane;GO:0005743//mitochondrial inner membrane	GO:0016491//oxidoreductase activity	GO:0055114//oxidation-reduction process;GO:0009793//embryo development ending in seed dormancy	K02200//cytochrome c-type biogenesis protein CcmH	gi|698503422|ref|XP_009797304.1|//PREDICTED: uncharacterized protein LOC104243751 [Nicotiana sylvestris]
gene_41382	602	0.24	0.54	1.16993	0.461744	GO:0043234//protein complex;GO:0005743//mitochondrial inner membrane	GO:0016491//oxidoreductase activity	GO:0009790//embryo development;GO:0055114//oxidation-reduction process	K02200//cytochrome c-type biogenesis protein CcmH	gi|565352304|ref|XP_006343085.1|//PREDICTED: uncharacterized protein LOC102593427 isoform X1 [Solanum tuberosum]
gene_41382	602	0.34	0.57	0.745427	0.512606	GO:0005743//mitochondrial inner membrane;GO:0043234//protein complex;GO:0016021//integral component of membrane	GO:0016491//oxidoreductase activity	GO:0055114//oxidation-reduction process;GO:0009793//embryo development ending in seed dormancy	K02200//cytochrome c-type biogenesis protein CcmH	gi|698503422|ref|XP_009797304.1|//PREDICTED: uncharacterized protein LOC104243751 [Nicotiana sylvestris]
gene_41403	1928	0.06	0.14	1.22239	0.390764	NA	NA	NA	K20241//WD repeat-containing protein 44	gi|697115213|ref|XP_009611532.1|//PREDICTED: WD repeat-containing protein 44-like isoform X2 [Nicotiana tomentosiformis]
gene_41403	1928	0.58	1.79	1.62583	5.00878e-05	GO:0005834//heterotrimeric G-protein complex;GO:0005737//cytoplasm	GO:0004871//signal transducer activity	GO:0007165//signal transduction;GO:0048868//pollen tube development;GO:0048610//cellular process involved in reproduction	K14963//COMPASS component SWD3	gi|565348429|ref|XP_006341215.1|//PREDICTED: WD repeat-containing protein 44-like [Solanum tuberosum]
gene_41403	1928	0.01	0.13	3.70044	0.0632626	NA	NA	NA	K20241//WD repeat-containing protein 44	gi|697115213|ref|XP_009611532.1|//PREDICTED: WD repeat-containing protein 44-like isoform X2 [Nicotiana tomentosiformis]
gene_41492	533	0.01	0.18	4.16993	0.512534	NA	NA	NA	NA	gi|698547461|ref|XP_009768040.1|//PREDICTED: uncharacterized protein LOC104219108 [Nicotiana sylvestris]
gene_41492	533	0.01	0.31	4.9542	0.25394	NA	NA	NA	NA	NA
gene_41492	533	0.13	0.26	1	0.628648	NA	NA	NA	NA	gi|698547461|ref|XP_009768040.1|//PREDICTED: uncharacterized protein LOC104219108 [Nicotiana sylvestris]
gene_41499	1336	0.28	0.61	1.12338	0.195264	NA	NA	NA	NA	gi|697112461|ref|XP_009610108.1|//PREDICTED: fatty-acid-binding protein 2 [Nicotiana tomentosiformis]
gene_41499	1336	0.23	0.87	1.91938	0.0126132	GO:0009570//chloroplast stroma	GO:0016872//intramolecular lyase activity;GO:0005504//fatty acid binding	GO:0008152//metabolic process	NA	gi|565374603|ref|XP_006353847.1|//PREDICTED: fatty-acid-binding protein 2-like [Solanum tuberosum]
gene_41499	1336	0.1	0.29	1.53605	0.18209	NA	NA	NA	NA	gi|697112461|ref|XP_009610108.1|//PREDICTED: fatty-acid-binding protein 2 [Nicotiana tomentosiformis]
gene_41635	2626	0.03	0.33	3.45943	0.00719694	NA	NA	NA	NA	gi|697143948|ref|XP_009626095.1|//PREDICTED: uncharacterized protein LOC104116854 [Nicotiana tomentosiformis]
gene_41635	2626	0.06	0.23	1.9386	0.067996	NA	NA	NA	NA	gi|460381406|ref|XP_004236440.1|//PREDICTED: uncharacterized protein LOC101248375 [Solanum lycopersicum]
gene_41635	2626	0.02	0.12	2.58496	0.126601	NA	NA	NA	NA	gi|697143948|ref|XP_009626095.1|//PREDICTED: uncharacterized protein LOC104116854 [Nicotiana tomentosiformis]
gene_41731	784	0.12	0.24	1	0.643798	NA	NA	NA	NA	NA
gene_41731	784	0.01	0.4	5.32193	0.0641504	NA	NA	NA	NA	NA
gene_41731	784	0.26	0.59	1.1822	0.347748	NA	NA	NA	NA	NA
gene_41819	1025	0.09	0.62	2.78427	0.0426992	NA	NA	NA	K18835//WRKY transcription factor 2;K13424//WRKY transcription factor 33	gi|698465273|ref|XP_009782635.1|//PREDICTED: probable WRKY transcription factor 28 isoform X1 [Nicotiana sylvestris]
gene_41819	1025	0.31	0.61	0.976541	0.275142	NA	NA	NA	K13424//WRKY transcription factor 33	gi|460383533|ref|XP_004237476.1|//PREDICTED: uncharacterized protein LOC101261017 [Solanum lycopersicum]
gene_41819	1025	0.01	0.06	2.58496	0.502432	NA	NA	NA	K13424//WRKY transcription factor 33;K18835//WRKY transcription factor 2	gi|698465273|ref|XP_009782635.1|//PREDICTED: probable WRKY transcription factor 28 isoform X1 [Nicotiana sylvestris]
gene_41903	1244	0.52	1.82	1.80735	0.0016795	NA	NA	NA	NA	gi|697114063|ref|XP_009610924.1|//PREDICTED: uncharacterized protein LOC104104523 [Nicotiana tomentosiformis]
gene_41903	1244	0.25	0.69	1.46467	0.0803602	NA	NA	NA	NA	NA
gene_41903	1244	0.83	2.07	1.31845	0.00134594	NA	NA	NA	NA	gi|697114063|ref|XP_009610924.1|//PREDICTED: uncharacterized protein LOC104104523 [Nicotiana tomentosiformis]
gene_41928	693	0.71	2.4	1.75714	0.0125609	NA	NA	NA	K11252//histone H2B	gi|698445618|ref|XP_009768094.1|//PREDICTED: histone H2B-like [Nicotiana sylvestris]
gene_41928	693	2.28	4.19	0.877916	0.0246242	GO:0005634//nucleus;GO:0000786//nucleosome	GO:0003677//DNA binding;GO:0046982//protein heterodimerization activity	GO:0006334//nucleosome assembly	K11252//histone H2B	gi|460412910|ref|XP_004251839.1|//PREDICTED: histone H2B-like [Solanum lycopersicum]
gene_41928	693	1.24	2.05	0.725284	0.124897	NA	NA	NA	K11252//histone H2B	gi|698445618|ref|XP_009768094.1|//PREDICTED: histone H2B-like [Nicotiana sylvestris]
gene_4198	1750	0.1	0.3	1.58496	0.192257	NA	NA	NA	K14638//solute carrier family 15 (peptide/histidine transporter), member 3/4	gi|698484291|ref|XP_009788955.1|//PREDICTED: protein NRT1/ PTR FAMILY 3.1-like isoform X1 [Nicotiana sylvestris]
gene_4198	1216	0.85	4.07	2.25949	3.95286e-09	GO:0016020//membrane	GO:0005215//transporter activity	GO:0006810//transport	K14638//solute carrier family 15 (peptide/histidine transporter), member 3/4	gi|460389393|ref|XP_004240340.1|//PREDICTED: probable nitrite transporter At1g68570-like [Solanum lycopersicum]
gene_4198	1439	0.1	0.39	1.96347	0.0666122	NA	NA	NA	K14638//solute carrier family 15 (peptide/histidine transporter), member 3/4	gi|698484291|ref|XP_009788955.1|//PREDICTED: protein NRT1/ PTR FAMILY 3.1-like isoform X1 [Nicotiana sylvestris]
gene_42035	1961	0.01	0.14	3.80735	0.131345	NA	NA	NA	K03028//26S proteasome regulatory subunit N1	gi|697109611|ref|XP_009608672.1|//PREDICTED: uncharacterized protein LOC104102615 [Nicotiana tomentosiformis];gi|698578587|ref|XP_009776794.1|//PREDICTED: uncharacterized protein LOC104226481 [Nicotiana sylvestris]
gene_42035	2265	0.47	0.74	0.654865	0.449244	NA	NA	NA	K03028//26S proteasome regulatory subunit N1	gi|565391183|ref|XP_006361304.1|//PREDICTED: uncharacterized protein LOC102600879 [Solanum tuberosum]
gene_42035	2346	0.03	0.16	2.41504	0.0713814	NA	NA	NA	K03028//26S proteasome regulatory subunit N1	gi|698578587|ref|XP_009776794.1|//PREDICTED: uncharacterized protein LOC104226481 [Nicotiana sylvestris];gi|697109611|ref|XP_009608672.1|//PREDICTED: uncharacterized protein LOC104102615 [Nicotiana tomentosiformis]
gene_42050	4519	0.01	0.06	2.58496	0.131345	NA	NA	NA	K13420//LRR receptor-like serine/threonine-protein kinase FLS2 [EC:2.7.11.1]	gi|565381896|ref|XP_006357294.1|//PREDICTED: probable LRR receptor-like serine/threonine-protein kinase At3g47570 [Solanum tuberosum]
gene_42050	4519	0.01	0.15	3.90689	0.00205764	NA	GO:0016301//kinase activity	NA	K13428//LRR receptor-like serine/threonine-protein kinase EFR [EC:2.7.11.1]	gi|460376234|ref|XP_004233904.1|//PREDICTED: LRR receptor-like serine/threonine-protein kinase FLS2-like [Solanum lycopersicum]
gene_42050	4381	0.01	0.05	2.32193	0.378042	NA	NA	NA	K13420//LRR receptor-like serine/threonine-protein kinase FLS2 [EC:2.7.11.1]	gi|565381896|ref|XP_006357294.1|//PREDICTED: probable LRR receptor-like serine/threonine-protein kinase At3g47570 [Solanum tuberosum];gi|460376234|ref|XP_004233904.1|//PREDICTED: LRR receptor-like serine/threonine-protein kinase FLS2-like [Solanum lycopersicum]
gene_42062	1240	0.01	0.15	3.90689	0.259458	GO:0048046//apoplast;GO:0005618//cell wall	GO:0004553//hydrolase activity, hydrolyzing O-glycosyl compounds;GO:0016762//xyloglucan:xyloglucosyl transferase activity	GO:0010411//xyloglucan metabolic process;GO:0042546//cell wall biogenesis;GO:0071555//cell wall organization	K08235//xyloglucan:xyloglucosyl transferase [EC:2.4.1.207]	gi|698501514|ref|XP_009796455.1|//PREDICTED: xyloglucan endotransglucosylase/hydrolase protein 24-like [Nicotiana sylvestris]
gene_42062	1252	7.07	10.84	0.616583	0.000354748	GO:0048046//apoplast;GO:0005618//cell wall	GO:0016762//xyloglucan:xyloglucosyl transferase activity;GO:0004553//hydrolase activity, hydrolyzing O-glycosyl compounds;GO:0080039//xyloglucan endotransglucosylase activity	GO:0010411//xyloglucan metabolic process;GO:0006073//cellular glucan metabolic process	K08235//xyloglucan:xyloglucosyl transferase [EC:2.4.1.207];K14504//xyloglucan:xyloglucosyl transferase TCH4 [EC:2.4.1.207]	gi|565389862|ref|XP_006360667.1|//PREDICTED: probable xyloglucan endotransglucosylase/hydrolase protein 23-like [Solanum tuberosum];gi|255579392|ref|XP_002530540.1|//conserved hypothetical protein [Ricinus communis]
gene_42062	1240	0.05	0.1	1	0.628648	GO:0005618//cell wall;GO:0048046//apoplast	GO:0016762//xyloglucan:xyloglucosyl transferase activity;GO:0004553//hydrolase activity, hydrolyzing O-glycosyl compounds	GO:0042546//cell wall biogenesis;GO:0071555//cell wall organization;GO:0010411//xyloglucan metabolic process	K08235//xyloglucan:xyloglucosyl transferase [EC:2.4.1.207]	gi|698501514|ref|XP_009796455.1|//PREDICTED: xyloglucan endotransglucosylase/hydrolase protein 24-like [Nicotiana sylvestris]
gene_42073	2322	0.08	0.19	1.24793	0.473814	NA	GO:0016787//hydrolase activity	NA	K19891//glucan endo-1,3-beta-glucosidase 1/2/3 [EC:3.2.1.39]	gi|698523638|ref|XP_009758632.1|//PREDICTED: glucan endo-1,3-beta-glucosidase 7-like isoform X1 [Nicotiana sylvestris]
gene_42073	2322	2.97	6.94	1.22447	1.88196e-12	NA	GO:0004553//hydrolase activity, hydrolyzing O-glycosyl compounds	GO:0008152//metabolic process	K03006//DNA-directed RNA polymerase II subunit RPB1 [EC:2.7.7.6];K12199//vacuolar protein sorting-associated protein VTA1	gi|565349924|ref|XP_006341928.1|//PREDICTED: glucan endo-1,3-beta-glucosidase 7-like [Solanum tuberosum]
gene_42073	2322	0.01	0.17	4.08746	0.0158926	NA	GO:0016787//hydrolase activity	NA	K19891//glucan endo-1,3-beta-glucosidase 1/2/3 [EC:3.2.1.39]	gi|698523638|ref|XP_009758632.1|//PREDICTED: glucan endo-1,3-beta-glucosidase 7-like isoform X1 [Nicotiana sylvestris]
gene_4221	1390	0.2	0.32	0.678072	0.532638	NA	NA	NA	NA	NA
gene_4221	1390	0.01	0.17	4.08746	0.127634	NA	NA	NA	NA	NA
gene_4221	1390	0.14	0.32	1.19265	0.229708	NA	NA	NA	NA	NA
gene_42267	1769	0.1	0.16	0.678072	0.710998	NA	NA	NA	NA	NA
gene_42267	1769	0.01	0.04	2	0.50524	NA	NA	NA	NA	NA
gene_42267	1769	0.01	0.11	3.45943	0.251826	NA	NA	NA	NA	NA
gene_42489	2257	0.05	0.08	0.678072	0.643798	NA	NA	NA	NA	NA
gene_42489	1862	0.01	0.08	3	0.25394	NA	NA	NA	NA	NA
gene_42489	1862	0.01	0.03	1.58496	0.502432	NA	NA	NA	NA	NA
gene_42545	1673	0.27	0.48	0.830075	0.325158	NA	NA	NA	K07874//Ras-related protein Rab-1A;K01623//fructose-bisphosphate aldolase, class I [EC:4.1.2.13]	gi|697123045|ref|XP_009615510.1|//PREDICTED: WAT1-related protein At1g68170-like isoform X1 [Nicotiana tomentosiformis]
gene_42545	1673	0.32	0.87	1.44294	0.0205846	NA	NA	NA	NA	gi|565370427|ref|XP_006351822.1|//PREDICTED: WAT1-related protein At1g68170-like [Solanum tuberosum]
gene_42545	1673	0.53	0.87	0.715023	0.147452	NA	NA	NA	K01623//fructose-bisphosphate aldolase, class I [EC:4.1.2.13];K07874//Ras-related protein Rab-1A	gi|697123045|ref|XP_009615510.1|//PREDICTED: WAT1-related protein At1g68170-like isoform X1 [Nicotiana tomentosiformis]
gene_42669	3372	0.01	0.1	3.32193	0.0664906	NA	NA	NA	NA	gi|697163513|ref|XP_009590577.1|//PREDICTED: uncharacterized protein LOC104087726 [Nicotiana tomentosiformis]
gene_42669	3372	0.05	0.08	0.678072	0.697324	NA	NA	NA	NA	gi|460367520|ref|XP_004229621.1|//PREDICTED: uncharacterized protein LOC101244228 [Solanum lycopersicum]
gene_42669	3372	0.01	0.07	2.80735	0.126219	NA	NA	NA	NA	gi|697163513|ref|XP_009590577.1|//PREDICTED: uncharacterized protein LOC104087726 [Nicotiana tomentosiformis]
gene_42674	3308	0.49	0.8	0.707218	0.102507	NA	NA	NA	K11126//telomerase reverse transcriptase [EC:2.7.7.49]	gi|697116230|ref|XP_009612033.1|//PREDICTED: telomerase reverse transcriptase isoform X4 [Nicotiana tomentosiformis];gi|697116224|ref|XP_009612029.1|//PREDICTED: telomerase reverse transcriptase isoform X1 [Nicotiana tomentosiformis];gi|697116228|ref|XP_009612032.1|//PREDICTED: telomerase reverse transcriptase isoform X3 [Nicotiana tomentosiformis]
gene_42674	3531	0.27	0.81	1.58496	0.00047093	NA	GO:0003964//RNA-directed DNA polymerase activity;GO:0003676//nucleic acid binding	NA	K11126//telomerase reverse transcriptase [EC:2.7.7.49]	gi|327387281|gb|AEA72236.1|//telomerase reverse transcriptase, partial [Nicotiana tabacum];gi|327387297|gb|AEA72244.1|//telomerase reverse transcriptase, partial [Nicotiana tomentosiformis]
gene_42674	3804	0.35	1.1	1.65208	2.82e-06	NA	NA	NA	K11126//telomerase reverse transcriptase [EC:2.7.7.49]	gi|697116228|ref|XP_009612032.1|//PREDICTED: telomerase reverse transcriptase isoform X3 [Nicotiana tomentosiformis];gi|697116230|ref|XP_009612033.1|//PREDICTED: telomerase reverse transcriptase isoform X4 [Nicotiana tomentosiformis];gi|697116224|ref|XP_009612029.1|//PREDICTED: telomerase reverse transcriptase isoform X1 [Nicotiana tomentosiformis]
gene_42697	2654	0.07	0.2	1.51457	0.192257	NA	NA	NA	NA	gi|698483481|ref|XP_009788602.1|//PREDICTED: coiled-coil domain-containing protein 93 isoform X2 [Nicotiana sylvestris]
gene_42697	2654	0.14	0.34	1.28011	0.100776	NA	NA	NA	NA	gi|565378976|ref|XP_006355920.1|//PREDICTED: coiled-coil domain-containing protein 93-like isoform X2 [Solanum tuberosum]
gene_42697	2654	0.05	0.21	2.07039	0.0393636	NA	NA	NA	NA	gi|698483481|ref|XP_009788602.1|//PREDICTED: coiled-coil domain-containing protein 93 isoform X2 [Nicotiana sylvestris]
gene_42734	1676	0.23	0.51	1.14886	0.195264	NA	NA	NA	NA	gi|698572604|ref|XP_009775190.1|//PREDICTED: uncharacterized protein LOC104225119 [Nicotiana sylvestris]
gene_42734	1676	0.42	0.87	1.05063	0.0654312	NA	NA	NA	NA	gi|113205247|gb|AAT39965.2|//hypothetical protein SDM1_29t00005 [Solanum demissum]
gene_42734	1676	0.12	1.48	3.62449	3.31e-09	NA	NA	NA	NA	gi|698572604|ref|XP_009775190.1|//PREDICTED: uncharacterized protein LOC104225119 [Nicotiana sylvestris]
gene_4283	743	0.01	0.13	3.70044	0.512534	NA	NA	NA	NA	NA
gene_4283	743	0.67	1.36	1.02137	0.174211	NA	NA	NA	NA	NA
gene_4283	743	0.01	0.36	5.16993	0.0632626	NA	NA	NA	NA	NA
gene_42855	1472	31.36	53.61	0.773577	8.93e-18	NA	NA	NA	K01953//asparagine synthase (glutamine-hydrolysing) [EC:6.3.5.4]	gi|697141459|ref|XP_009624848.1|//PREDICTED: stem-specific protein TSJT1 [Nicotiana tomentosiformis]
gene_42855	1472	107.33	161.58	0.590195	3.19752e-47	NA	NA	NA	K01953//asparagine synthase (glutamine-hydrolysing) [EC:6.3.5.4]	gi|565365061|ref|XP_006349236.1|//PREDICTED: stem-specific protein TSJT1-like [Solanum tuberosum]
gene_42855	1472	25.06	55.64	1.15074	1.47e-61	NA	NA	NA	K01953//asparagine synthase (glutamine-hydrolysing) [EC:6.3.5.4]	gi|697141459|ref|XP_009624848.1|//PREDICTED: stem-specific protein TSJT1 [Nicotiana tomentosiformis]
gene_43006	645	0.01	0.15	3.90689	0.512534	NA	NA	NA	NA	NA
gene_43006	721	1.06	1.77	0.739685	0.177063	NA	NA	NA	NA	NA
gene_43006	645	0.01	0.11	3.45943	0.502432	NA	NA	NA	NA	NA
gene_43010	620	0.01	0.46	5.52356	0.131345	NA	NA	NA	NA	NA
gene_43010	620	0.01	0.13	3.70044	0.50524	NA	NA	NA	NA	NA
gene_43010	620	0.01	0.11	3.45943	0.502432	NA	NA	NA	NA	NA
gene_43027	2504	0.35	0.63	0.847997	0.100037	NA	NA	NA	K11323//histone arginine demethylase JMJD6 [EC:1.14.11.-]	gi|697154298|ref|XP_009631390.1|//PREDICTED: uncharacterized protein LOC104121166 isoform X7 [Nicotiana tomentosiformis];gi|697154294|ref|XP_009631388.1|//PREDICTED: uncharacterized protein LOC104121166 isoform X5 [Nicotiana tomentosiformis];gi|697154286|ref|XP_009631384.1|//PREDICTED: uncharacterized protein LOC104121166 isoform X1 [Nicotiana tomentosiformis]
gene_43027	2459	1.37	2.23	0.702868	0.00807696	NA	NA	NA	K11323//histone arginine demethylase JMJD6 [EC:1.14.11.-]	gi|565361170|ref|XP_006347331.1|//PREDICTED: myb-like protein X-like [Solanum tuberosum]
gene_43027	2539	0.27	0.42	0.63743	0.189244	NA	NA	NA	K11323//histone arginine demethylase JMJD6 [EC:1.14.11.-]	gi|697154298|ref|XP_009631390.1|//PREDICTED: uncharacterized protein LOC104121166 isoform X7 [Nicotiana tomentosiformis];gi|697154286|ref|XP_009631384.1|//PREDICTED: uncharacterized protein LOC104121166 isoform X1 [Nicotiana tomentosiformis];gi|697154294|ref|XP_009631388.1|//PREDICTED: uncharacterized protein LOC104121166 isoform X5 [Nicotiana tomentosiformis]
gene_43203	1236	0.28	0.66	1.23704	0.101313	NA	NA	NA	K06027//vesicle-fusing ATPase [EC:3.6.4.6]	gi|697178191|ref|XP_009598076.1|//PREDICTED: vesicle-fusing ATPase-like [Nicotiana tomentosiformis]
gene_43203	1236	0.06	0.25	2.05889	0.223688	NA	NA	NA	K06027//vesicle-fusing ATPase [EC:3.6.4.6]	gi|308801485|ref|XP_003078056.1|//AAA+-type ATPase (ISS) [Ostreococcus tauri]
gene_43203	1236	0.16	0.42	1.39232	0.148358	NA	NA	NA	K06027//vesicle-fusing ATPase [EC:3.6.4.6]	gi|697178191|ref|XP_009598076.1|//PREDICTED: vesicle-fusing ATPase-like [Nicotiana tomentosiformis]
gene_43227	315	0.01	2.41	7.91289	0.00862578	NA	NA	NA	K00430//peroxidase [EC:1.11.1.7]	gi|698513867|ref|XP_009801852.1|//PREDICTED: lignin-forming anionic peroxidase-like [Nicotiana sylvestris]
gene_43227	315	0.01	0.28	4.80735	0.50524	GO:0005576//extracellular region	GO:0046872//metal ion binding;GO:0020037//heme binding;GO:0004601//peroxidase activity	GO:0071456//cellular response to hypoxia;GO:0042744//hydrogen peroxide catabolic process;GO:0055114//oxidation-reduction process	K00430//peroxidase [EC:1.11.1.7]	gi|565370626|ref|XP_006351920.1|//PREDICTED: lignin-forming anionic peroxidase-like [Solanum tuberosum]
gene_43227	315	0.01	0.25	4.64386	0.502432	NA	NA	NA	K00430//peroxidase [EC:1.11.1.7]	gi|698513867|ref|XP_009801852.1|//PREDICTED: lignin-forming anionic peroxidase-like [Nicotiana sylvestris]
gene_43278	572	0.01	0.85	6.40939	0.0336594	NA	NA	NA	NA	gi|698481442|ref|XP_009787715.1|//PREDICTED: alpha-ketoglutarate-dependent dioxygenase alkB homolog 2 [Nicotiana sylvestris]
gene_43278	572	0.01	0.85	6.40939	0.0162057	GO:0005634//nucleus	GO:0016706//oxidoreductase activity, acting on paired donors, with incorporation or reduction of molecular oxygen, 2-oxoglutarate as one donor, and incorporation of one atom each of oxygen into both donors;GO:0035514//DNA demethylase activity	GO:0006281//DNA repair;GO:0055114//oxidation-reduction process	NA	gi|565367175|ref|XP_006350252.1|//PREDICTED: alpha-ketoglutarate-dependent dioxygenase alkB homolog 3-like [Solanum tuberosum]
gene_43278	572	0.85	1.45	0.770518	0.267872	NA	NA	NA	NA	gi|698481442|ref|XP_009787715.1|//PREDICTED: alpha-ketoglutarate-dependent dioxygenase alkB homolog 2 [Nicotiana sylvestris]
gene_43339	4455	0.18	0.29	0.688056	0.337486	NA	NA	NA	K03363//cell division cycle 20, cofactor of APC complex;K05658//ATP-binding cassette, subfamily B (MDR/TAP), member 1 [EC:3.6.3.44]	gi|698574010|ref|XP_009775553.1|//PREDICTED: uncharacterized protein LOC104225456 isoform X1 [Nicotiana sylvestris]
gene_43339	4455	0.18	0.3	0.736966	0.1943	NA	GO:0003676//nucleic acid binding	GO:0006259//DNA metabolic process	K12619//5'-3' exoribonuclease 2 [EC:3.1.13.-];K01303//acylaminoacyl-peptidase [EC:3.4.19.1]	gi|38344889|emb|CAD41912.2|//OSJNBa0033G05.13 [Oryza sativa Japonica Group]
gene_43339	4455	0.12	0.2	0.736966	0.214328	NA	NA	NA	K03363//cell division cycle 20, cofactor of APC complex;K05658//ATP-binding cassette, subfamily B (MDR/TAP), member 1 [EC:3.6.3.44]	gi|698574010|ref|XP_009775553.1|//PREDICTED: uncharacterized protein LOC104225456 isoform X1 [Nicotiana sylvestris]
gene_43470	1939	0.23	0.37	0.685891	0.451854	GO:0016021//integral component of membrane	GO:0016301//kinase activity	GO:0016310//phosphorylation	K13420//LRR receptor-like serine/threonine-protein kinase FLS2 [EC:2.7.11.1]	gi|225438213|ref|XP_002265055.1|//PREDICTED: probable inactive receptor kinase At1g27190 [Vitis vinifera]
gene_43470	1939	1.28	2.21	0.787903	0.0121338	GO:0005886//plasma membrane	GO:0016301//kinase activity	GO:0016310//phosphorylation	K13418//somatic embryogenesis receptor kinase 1 [EC:2.7.10.1 2.7.11.1];K13417//somatic embryogenesis receptor kinase 4 [EC:2.7.10.1 2.7.11.1];K13416//brassinosteroid insensitive 1-associated receptor kinase 1 [EC:2.7.10.1 2.7.11.1]	gi|565396380|ref|XP_006363800.1|//PREDICTED: probable LRR receptor-like serine/threonine-protein kinase At4g36180-like [Solanum tuberosum]
gene_43470	1939	0.13	0.42	1.69188	0.0316862	GO:0016021//integral component of membrane	GO:0016301//kinase activity	GO:0016310//phosphorylation	K13420//LRR receptor-like serine/threonine-protein kinase FLS2 [EC:2.7.11.1]	gi|225438213|ref|XP_002265055.1|//PREDICTED: probable inactive receptor kinase At1g27190 [Vitis vinifera]
gene_43560	505	0.01	0.59	5.88264	0.131345	NA	NA	NA	NA	NA
gene_43560	505	0.01	0.16	4	0.50524	NA	NA	NA	NA	NA
gene_43560	505	0.14	0.42	1.58496	0.378042	NA	NA	NA	NA	NA
gene_43565	2561	0.49	1.47	1.58496	0.000146881	NA	NA	NA	NA	gi|698530763|ref|XP_009762207.1|//PREDICTED: uncharacterized protein LOC104214249 [Nicotiana sylvestris]
gene_43565	2561	0.01	0.8	6.32193	8.62138e-09	NA	NA	NA	NA	NA
gene_43565	2561	0.57	0.9	0.658963	0.0752336	NA	NA	NA	NA	gi|698530763|ref|XP_009762207.1|//PREDICTED: uncharacterized protein LOC104214249 [Nicotiana sylvestris]
gene_43784	1423	0.01	0.06	2.58496	0.512534	GO:0016020//membrane	GO:0046872//metal ion binding;GO:0016491//oxidoreductase activity	NA	K04123//ent-kaurenoic acid hydroxylase [EC:1.14.13.79]	gi|697140105|ref|XP_009624147.1|//PREDICTED: ent-kaurenoic acid oxidase 2-like isoform X1 [Nicotiana tomentosiformis]
gene_43784	2689	0.03	0.2	2.73697	0.0405556	GO:0005783//endoplasmic reticulum;GO:0005739//mitochondrion	GO:0046872//metal ion binding;GO:0016705//oxidoreductase activity, acting on paired donors, with incorporation or reduction of molecular oxygen;GO:0051777//ent-kaurenoate oxidase activity;GO:0004497//monooxygenase activity;GO:0019825//oxygen binding	GO:0009686//gibberellin biosynthetic process	K04123//ent-kaurenoic acid hydroxylase [EC:1.14.13.79];K02437//glycine cleavage system H protein	gi|460398306|ref|XP_004244703.1|//PREDICTED: beta-amyrin 11-oxidase-like [Solanum lycopersicum]
gene_43784	1423	0.01	0.04	2	0.502432	GO:0016020//membrane	GO:0016491//oxidoreductase activity;GO:0046872//metal ion binding	NA	K04123//ent-kaurenoic acid hydroxylase [EC:1.14.13.79]	gi|697140105|ref|XP_009624147.1|//PREDICTED: ent-kaurenoic acid oxidase 2-like isoform X1 [Nicotiana tomentosiformis]
gene_4382	3251	0.06	0.19	1.66297	0.118409	NA	NA	NA	NA	gi|27529834|dbj|BAC53932.1|//hypothetical protein [Nicotiana tabacum]
gene_4382	3251	0.2	0.35	0.807355	0.159056	NA	NA	NA	K11548//kinetochore protein Nuf2	gi|27529834|dbj|BAC53932.1|//hypothetical protein [Nicotiana tabacum]
gene_4382	3251	0.01	0.04	2	0.251826	NA	NA	NA	NA	gi|27529834|dbj|BAC53932.1|//hypothetical protein [Nicotiana tabacum]
gene_43892	800	0.48	0.91	0.922832	0.412228	NA	GO:0005516//calmodulin binding	NA	K12178//COP9 signalosome complex subunit 4;K14442//ATP-dependent RNA helicase DHX36 [EC:3.6.4.13]	gi|698532017|ref|XP_009762835.1|//PREDICTED: tetratricopeptide repeat protein 7A [Nicotiana sylvestris]
gene_43892	800	0.1	0.5	2.32193	0.128466	GO:0005634//nucleus	GO:0016740//transferase activity;GO:0005516//calmodulin binding	GO:0016132//brassinosteroid biosynthetic process	NA	gi|460392055|ref|XP_004241633.1|//PREDICTED: uncharacterized protein LOC101244087 [Solanum lycopersicum]
gene_43892	800	0.34	1.01	1.57075	0.0501994	NA	GO:0005516//calmodulin binding	NA	K12178//COP9 signalosome complex subunit 4;K14442//ATP-dependent RNA helicase DHX36 [EC:3.6.4.13]	gi|698532017|ref|XP_009762835.1|//PREDICTED: tetratricopeptide repeat protein 7A [Nicotiana sylvestris]
gene_43939	625	0.32	1.23	1.94251	0.0716798	NA	NA	NA	NA	NA
gene_43939	625	0.26	1.03	1.98606	0.067996	NA	NA	NA	NA	NA
gene_43939	625	0.33	0.76	1.20353	0.229708	NA	NA	NA	NA	NA
gene_4396	1675	0.33	1.97	2.57766	0.141	NA	NA	NA	K07437//cytochrome P450, family 26, subfamily A	gi|697096663|ref|XP_009617512.1|//PREDICTED: beta-amyrin 28-oxidase-like [Nicotiana tomentosiformis]
gene_4396	1675	0.14	1.15	3.03814	1.71964e-05	NA	GO:1901363//heterocyclic compound binding;GO:0097159//organic cyclic compound binding;GO:0046872//metal ion binding;GO:0016491//oxidoreductase activity	GO:0008152//metabolic process	K09587//steroid 22-alpha-hydroxylase [EC:1.14.13.-];K09843//(+)-abscisic acid 8'-hydroxylase [EC:1.14.13.93]	gi|565346046|ref|XP_006340081.1|//PREDICTED: cytochrome P450 716B1-like [Solanum tuberosum]
gene_4396	1675	0.27	1.25	2.2109	2.71e-05	NA	NA	NA	K07437//cytochrome P450, family 26, subfamily A	gi|697096663|ref|XP_009617512.1|//PREDICTED: beta-amyrin 28-oxidase-like [Nicotiana tomentosiformis]
gene_43970	1220	0.46	0.89	0.952171	0.184462	NA	NA	NA	K06966//uncharacterized protein	gi|697114065|ref|XP_009610925.1|//PREDICTED: cytokinin riboside 5'-monophosphate phosphoribohydrolase LOG1-like [Nicotiana tomentosiformis]
gene_43970	1220	5.59	17.82	1.67258	1.19109e-24	NA	GO:0016829//lyase activity	GO:0008152//metabolic process	K06966//uncharacterized protein	gi|340248744|dbj|BAK52670.1|//cytokinin riboside 5'-monophosphate phosphoribohydrolase [Petunia x hybrida]
gene_43970	1220	0.05	0.58	3.53605	0.00351158	NA	NA	NA	K06966//uncharacterized protein	gi|697114065|ref|XP_009610925.1|//PREDICTED: cytokinin riboside 5'-monophosphate phosphoribohydrolase LOG1-like [Nicotiana tomentosiformis]
gene_44026	1066	0.01	0.17	4.08746	0.259458	NA	NA	NA	K00430//peroxidase [EC:1.11.1.7]	gi|698479701|ref|XP_009786925.1|//PREDICTED: peroxidase 3-like [Nicotiana sylvestris]
gene_44026	1066	0.59	3.08	2.38414	8.25768e-07	NA	GO:0046872//metal ion binding;GO:0020037//heme binding;GO:0004601//peroxidase activity	GO:0006979//response to oxidative stress;GO:0055114//oxidation-reduction process	K00430//peroxidase [EC:1.11.1.7]	gi|460395778|ref|XP_004243458.1|//PREDICTED: peroxidase 3-like [Solanum lycopersicum]
gene_44026	1066	0.01	0.06	2.58496	0.502432	NA	NA	NA	K00430//peroxidase [EC:1.11.1.7]	gi|698479701|ref|XP_009786925.1|//PREDICTED: peroxidase 3-like [Nicotiana sylvestris]
gene_44033	660	0.01	0.14	3.80735	0.512534	NA	NA	NA	NA	NA
gene_44033	660	0.12	0.49	2.02975	0.223688	NA	NA	NA	NA	NA
gene_44033	660	0.01	0.62	5.9542	0.0158926	NA	NA	NA	NA	NA
gene_44155	3029	0.11	0.49	2.15528	0.0125609	NA	NA	NA	NA	gi|697159876|ref|XP_009588707.1|//PREDICTED: uncharacterized protein LOC104086208 [Nicotiana tomentosiformis]
gene_44155	3315	2.07	4.64	1.16449	1.80904e-09	NA	GO:0003824//catalytic activity;GO:0030170//pyridoxal phosphate binding;GO:0031071//cysteine desulfurase activity	GO:0008152//metabolic process	NA	gi|565368682|ref|XP_006350970.1|//PREDICTED: uncharacterized protein LOC102581650 [Solanum tuberosum];gi|460408941|ref|XP_004249899.1|//PREDICTED: probable cysteine desulfurase-like [Solanum lycopersicum]
gene_44155	3223	0.19	0.52	1.45251	0.0053364	NA	NA	NA	NA	gi|697159876|ref|XP_009588707.1|//PREDICTED: uncharacterized protein LOC104086208 [Nicotiana tomentosiformis]
gene_44169	408	0.26	0.75	1.52838	0.390764	NA	NA	NA	NA	NA
gene_44169	408	1.66	2.68	0.69105	0.297582	NA	NA	NA	NA	NA
gene_44169	408	0.18	0.36	1	0.628648	NA	NA	NA	NA	NA
gene_44308	240	1.54	4.4	1.51457	0.101313	NA	NA	NA	NA	NA
gene_44308	240	0.01	0.76	6.24793	0.25394	NA	NA	NA	NA	NA
gene_44308	240	0.01	2.1	7.71425	0.0158926	NA	NA	NA	NA	NA
gene_44516	286	0.01	0.78	6.2854	0.259458	NA	NA	NA	NA	NA
gene_44516	286	0.01	0.62	5.9542	0.25394	NA	NA	NA	NA	NA
gene_44516	286	0.01	0.55	5.78136	0.251826	NA	NA	NA	NA	NA
gene_44542	2875	0.05	0.15	1.58496	0.13338	NA	NA	NA	K04733//interleukin-1 receptor-associated kinase 4 [EC:2.7.11.1];K04730//interleukin-1 receptor-associated kinase 1 [EC:2.7.11.1]	gi|697183483|ref|XP_009600768.1|//PREDICTED: probable serine/threonine-protein kinase At1g18390 [Nicotiana tomentosiformis]
gene_44542	2426	2.48	4.79	0.949686	6.87244e-08	NA	GO:0005524//ATP binding;GO:0004715//non-membrane spanning protein tyrosine kinase activity;GO:0004674//protein serine/threonine kinase activity;GO:0030247//polysaccharide binding;GO:0004672//protein kinase activity;GO:0000166//nucleotide binding	GO:0006468//protein phosphorylation;GO:0018108//peptidyl-tyrosine phosphorylation	K04733//interleukin-1 receptor-associated kinase 4 [EC:2.7.11.1];K00924//null	gi|460386436|ref|XP_004238904.1|//PREDICTED: probable serine/threonine-protein kinase At1g18390-like [Solanum lycopersicum];gi|565354831|ref|XP_006344312.1|//PREDICTED: probable serine/threonine-protein kinase At1g18390-like [Solanum tuberosum]
gene_44542	1761	0.01	0.04	2	0.502432	NA	NA	NA	K04733//interleukin-1 receptor-associated kinase 4 [EC:2.7.11.1];K04730//interleukin-1 receptor-associated kinase 1 [EC:2.7.11.1]	gi|697183483|ref|XP_009600768.1|//PREDICTED: probable serine/threonine-protein kinase At1g18390 [Nicotiana tomentosiformis]
gene_4457	1254	0.01	0.22	4.45943	0.131345	NA	NA	NA	NA	gi|698543439|ref|XP_009766744.1|//PREDICTED: uncharacterized protein LOC104218041 [Nicotiana sylvestris]
gene_4457	1254	0.01	0.31	4.9542	0.0322428	NA	NA	NA	NA	gi|460366503|ref|XP_004229121.1|//PREDICTED: uncharacterized protein LOC101250623 [Solanum lycopersicum]
gene_4457	1254	0.05	0.15	1.58496	0.378042	NA	NA	NA	NA	gi|698543439|ref|XP_009766744.1|//PREDICTED: uncharacterized protein LOC104218041 [Nicotiana sylvestris]
gene_44582	2133	0.01	0.08	3	0.259458	NA	NA	NA	K01191//alpha-mannosidase [EC:3.2.1.24];K13356//alcohol-forming fatty acyl-CoA reductase [EC:1.2.1.84];K08247//methionine S-methyltransferase [EC:2.1.1.12]	gi|970028402|ref|XP_015075513.1|//PREDICTED: uncharacterized protein LOC107019601 [Solanum pennellii]
gene_44582	2133	0.01	0.07	2.80735	0.25394	NA	GO:0003964//RNA-directed DNA polymerase activity;GO:0003723//RNA binding;GO:0003677//DNA binding;GO:0004190//aspartic-type endopeptidase activity	GO:0006508//proteolysis;GO:0006310//DNA recombination;GO:0006278//RNA-dependent DNA replication	K03655//ATP-dependent DNA helicase RecG [EC:3.6.4.12]	gi|113205316|gb|ABI34339.1|//Polyprotein, 3'-partial, putative [Solanum demissum]
gene_44582	2133	0.09	0.14	0.63743	0.731882	NA	NA	NA	K01191//alpha-mannosidase [EC:3.2.1.24];K08247//methionine S-methyltransferase [EC:2.1.1.12];K13356//alcohol-forming fatty acyl-CoA reductase [EC:1.2.1.84]	gi|970028402|ref|XP_015075513.1|//PREDICTED: uncharacterized protein LOC107019601 [Solanum pennellii]
gene_44588	289	0.01	0.38	5.24793	0.512534	NA	NA	NA	K08789//microtubule-associated serine/threonine kinase [EC:2.7.11.1]	gi|698525881|ref|XP_009759769.1|//PREDICTED: uncharacterized protein LOC104212250 isoform X1 [Nicotiana sylvestris]
gene_44588	289	0.01	0.92	6.52356	0.127634	GO:0005829//cytosol;GO:0005886//plasma membrane	GO:0005524//ATP binding;GO:0004697//protein kinase C activity	GO:0046777//protein autophosphorylation	NA	gi|565349035|ref|XP_006341504.1|//PREDICTED: uncharacterized protein LOC102589168 isoform X1 [Solanum tuberosum]
gene_44588	289	0.28	0.55	0.974005	0.628648	NA	NA	NA	K08789//microtubule-associated serine/threonine kinase [EC:2.7.11.1]	gi|698525881|ref|XP_009759769.1|//PREDICTED: uncharacterized protein LOC104212250 isoform X1 [Nicotiana sylvestris]
gene_44598	221	0.58	2.19	1.91681	0.230646	NA	NA	NA	NA	NA
gene_44598	221	0.01	0.85	6.40939	0.25394	NA	NA	NA	NA	NA
gene_44598	221	0.8	3.13	1.96809	0.0666122	NA	NA	NA	NA	NA
gene_44601	1604	0.01	0.11	3.45943	0.259458	NA	NA	NA	K04733//interleukin-1 receptor-associated kinase 4 [EC:2.7.11.1];K04730//interleukin-1 receptor-associated kinase 1 [EC:2.7.11.1]	gi|698559853|ref|XP_009771688.1|//PREDICTED: G-type lectin S-receptor-like serine/threonine-protein kinase At4g27290 isoform X1 [Nicotiana sylvestris];gi|698444552|ref|XP_009766396.1|//PREDICTED: G-type lectin S-receptor-like serine/threonine-protein kinase At4g27290 isoform X1 [Nicotiana sylvestris]
gene_44601	1604	0.25	0.43	0.782409	0.435534	NA	GO:0004672//protein kinase activity;GO:0000166//nucleotide binding	GO:0016310//phosphorylation	K04733//interleukin-1 receptor-associated kinase 4 [EC:2.7.11.1];K13430//serine/threonine-protein kinase PBS1 [EC:2.7.11.1]	gi|460397612|ref|XP_004244361.1|//PREDICTED: G-type lectin S-receptor-like serine/threonine-protein kinase B120-like [Solanum lycopersicum]
gene_44601	1604	0.12	0.2	0.736966	0.512606	NA	NA	NA	K04730//interleukin-1 receptor-associated kinase 1 [EC:2.7.11.1];K04733//interleukin-1 receptor-associated kinase 4 [EC:2.7.11.1]	gi|698444552|ref|XP_009766396.1|//PREDICTED: G-type lectin S-receptor-like serine/threonine-protein kinase At4g27290 isoform X1 [Nicotiana sylvestris];gi|698559853|ref|XP_009771688.1|//PREDICTED: G-type lectin S-receptor-like serine/threonine-protein kinase At4g27290 isoform X1 [Nicotiana sylvestris]
gene_44672	1578	0.24	0.51	1.08746	0.195264	NA	NA	NA	NA	gi|698458685|ref|XP_009781114.1|//PREDICTED: uncharacterized protein LOC104230074 isoform X2 [Nicotiana sylvestris];gi|698458680|ref|XP_009781112.1|//PREDICTED: uncharacterized protein LOC104230074 isoform X1 [Nicotiana sylvestris]
gene_44672	1501	0.15	0.41	1.45066	0.151115	NA	NA	NA	NA	gi|565359755|ref|XP_006346660.1|//PREDICTED: uncharacterized protein LOC102604836 [Solanum tuberosum];gi|460414223|ref|XP_004252472.1|//PREDICTED: uncharacterized protein LOC101268847 [Solanum lycopersicum]
gene_44672	1588	0.36	0.6	0.736966	0.333128	NA	NA	NA	NA	gi|565359755|ref|XP_006346660.1|//PREDICTED: uncharacterized protein LOC102604836 [Solanum tuberosum];gi|698458680|ref|XP_009781112.1|//PREDICTED: uncharacterized protein LOC104230074 isoform X1 [Nicotiana sylvestris];gi|698458685|ref|XP_009781114.1|//PREDICTED: uncharacterized protein LOC104230074 isoform X2 [Nicotiana sylvestris]
gene_44724	1096	0.01	0.33	5.04439	0.0664906	NA	NA	NA	NA	gi|698508375|ref|XP_009799461.1|//PREDICTED: universal stress protein A-like protein [Nicotiana sylvestris]
gene_44724	1096	1.94	3.49	0.84717	0.0132789	NA	NA	NA	NA	gi|565378732|ref|XP_006355801.1|//PREDICTED: uncharacterized protein LOC102583766 [Solanum tuberosum]
gene_44724	1096	0.01	0.12	3.58496	0.251826	NA	NA	NA	NA	gi|698508375|ref|XP_009799461.1|//PREDICTED: universal stress protein A-like protein [Nicotiana sylvestris]
gene_44771	633	0.3	0.91	1.6009	0.192257	NA	NA	NA	NA	gi|698521113|ref|XP_009757369.1|//PREDICTED: uncharacterized protein LOC104210226 isoform X1 [Nicotiana sylvestris]
gene_44771	653	0.5	1.23	1.29866	0.123334	NA	NA	NA	NA	NA
gene_44771	642	0.21	0.74	1.81714	0.111093	NA	NA	NA	NA	gi|698521113|ref|XP_009757369.1|//PREDICTED: uncharacterized protein LOC104210226 isoform X1 [Nicotiana sylvestris]
gene_44828	196	0.01	0.65	6.02237	0.512534	NA	NA	NA	NA	NA
gene_44828	196	0.01	1.47	7.19967	0.127634	NA	NA	NA	NA	NA
gene_44828	196	0.01	0.46	5.52356	0.502432	NA	NA	NA	NA	NA
gene_44835	1293	0.14	0.35	1.32193	0.305716	NA	NA	NA	K14709//solute carrier family 39 (zinc transporter), member 1/2/3	gi|697177146|ref|XP_009597526.1|//PREDICTED: zinc transporter 5-like [Nicotiana tomentosiformis]
gene_44835	1293	2.72	4.19	0.623344	0.0230602	GO:0016020//membrane	GO:0046873//metal ion transmembrane transporter activity;GO:0016491//oxidoreductase activity	GO:0055085//transmembrane transport;GO:0030001//metal ion transport	K14709//solute carrier family 39 (zinc transporter), member 1/2/3	gi|460373693|ref|XP_004232649.1|//PREDICTED: zinc transporter 3-like [Solanum lycopersicum]
gene_44835	1293	0.1	0.2	1	0.457118	NA	NA	NA	K14709//solute carrier family 39 (zinc transporter), member 1/2/3	gi|697177146|ref|XP_009597526.1|//PREDICTED: zinc transporter 5-like [Nicotiana tomentosiformis]
gene_44917	1854	0.01	0.14	3.80735	0.131345	NA	NA	NA	K13495//cis-zeatin O-glucosyltransferase [EC:2.4.1.215]	gi|698501275|ref|XP_009796345.1|//PREDICTED: zeatin O-glucosyltransferase-like [Nicotiana sylvestris]
gene_44917	1854	1.07	4.15	1.9555	7.49138e-12	NA	GO:0016757//transferase activity, transferring glycosyl groups	NA	K13495//cis-zeatin O-glucosyltransferase [EC:2.4.1.215]	gi|460381726|ref|XP_004236594.1|//PREDICTED: zeatin O-glucosyltransferase-like [Solanum lycopersicum]
gene_44917	1854	0.03	0.07	1.22239	0.628648	NA	NA	NA	K13495//cis-zeatin O-glucosyltransferase [EC:2.4.1.215]	gi|698501275|ref|XP_009796345.1|//PREDICTED: zeatin O-glucosyltransferase-like [Nicotiana sylvestris]
gene_45067	513	0.01	0.57	5.83289	0.131345	NA	NA	NA	NA	NA
gene_45067	513	0.16	0.8	2.32193	0.128466	NA	NA	NA	NA	gi|297740829|emb|CBI31011.3|//unnamed protein product [Vitis vinifera]
gene_45067	513	0.14	0.27	0.947533	0.628648	NA	NA	NA	NA	NA
gene_45112	781	0.25	0.74	1.5656	0.192257	NA	NA	NA	K05909//laccase [EC:1.10.3.2];K00620//glutamate N-acetyltransferase / amino-acid N-acetyltransferase [EC:2.3.1.35 2.3.1.1];K18195//rhamnogalacturonan endolyase [EC:4.2.2.23];K11000//callose synthase [EC:2.4.1.-];K18577//mannosylglycoprotein endo-beta-mannosidase [EC:3.2.1.152]	gi|697159489|ref|XP_009588504.1|//PREDICTED: superkiller viralicidic activity 2-like 2 [Nicotiana tomentosiformis]
gene_45112	781	0.01	0.11	3.45943	0.50524	NA	NA	NA	K12619//5'-3' exoribonuclease 2 [EC:3.1.13.-];K01855//tRNA pseudouridine38/39 synthase [EC:5.4.99.45];K13217//pre-mRNA-processing factor 39;K13148//integrator complex subunit 11 [EC:3.1.27.-];K14404//cleavage and polyadenylation specificity factor subunit 4	gi|147798168|emb|CAN60702.1|//hypothetical protein VITISV_015869 [Vitis vinifera]
gene_45112	781	0.21	0.47	1.16227	0.292262	NA	NA	NA	K05909//laccase [EC:1.10.3.2];K18577//mannosylglycoprotein endo-beta-mannosidase [EC:3.2.1.152];K00620//glutamate N-acetyltransferase / amino-acid N-acetyltransferase [EC:2.3.1.35 2.3.1.1];K11000//callose synthase [EC:2.4.1.-];K18195//rhamnogalacturonan endolyase [EC:4.2.2.23]	gi|697159489|ref|XP_009588504.1|//PREDICTED: superkiller viralicidic activity 2-like 2 [Nicotiana tomentosiformis]
gene_45161	507	0.42	1.75	2.05889	0.0427672	NA	NA	NA	K14401//cleavage and polyadenylation specificity factor subunit 1	gi|698433867|ref|XP_009798109.1|//PREDICTED: cleavage and polyadenylation specificity factor subunit 1 isoform X3 [Nicotiana sylvestris]
gene_45161	507	0.01	0.16	4	0.50524	GO:0005634//nucleus;GO:0005829//cytosol	GO:0005515//protein binding;GO:0003676//nucleic acid binding	GO:0009909//regulation of flower development;GO:0006379//mRNA cleavage;GO:0048449//floral organ formation;GO:0006378//mRNA polyadenylation;GO:0016570//histone modification	K14401//cleavage and polyadenylation specificity factor subunit 1	gi|565362646|ref|XP_006348057.1|//PREDICTED: cleavage and polyadenylation specificity factor subunit 1-like [Solanum tuberosum]
gene_45161	507	0.28	0.69	1.30117	0.292262	NA	NA	NA	K14401//cleavage and polyadenylation specificity factor subunit 1	gi|698433867|ref|XP_009798109.1|//PREDICTED: cleavage and polyadenylation specificity factor subunit 1 isoform X3 [Nicotiana sylvestris]
gene_45243	588	0.17	0.82	2.27009	0.13338	NA	NA	NA	NA	NA
gene_45243	588	0.01	0.69	6.10852	0.0322428	NA	NA	NA	NA	NA
gene_45243	588	1.66	3.17	0.9333	0.045219	NA	NA	NA	NA	NA
gene_4527	1376	0.05	0.91	4.18587	0.000617788	NA	NA	NA	K09284//AP2-like factor, euAP2 lineage	gi|698462526|ref|XP_009782010.1|//PREDICTED: ethylene-responsive transcription factor RAP2-7-like isoform X2 [Nicotiana sylvestris];gi|698462511|ref|XP_009782007.1|//PREDICTED: AP2-like ethylene-responsive transcription factor TOE3 isoform X1 [Nicotiana sylvestris]
gene_4527	2041	2.86	4.95	0.791413	1.07054e-08	GO:0005634//nucleus	GO:0003677//DNA binding;GO:0003700//sequence-specific DNA binding transcription factor activity	GO:0006355//regulation of transcription, DNA-templated	K09284//AP2-like factor, euAP2 lineage	gi|350539485|ref|NP_001233891.1|//AP2 transcription factor SlAP2e [Solanum lycopersicum];gi|565401859|ref|XP_006366410.1|//PREDICTED: ethylene-responsive transcription factor RAP2-7-like isoform X2 [Solanum tuberosum]
gene_4527	1598	0.07	0.44	2.65208	0.0229746	GO:0005634//nucleus	GO:0003700//sequence-specific DNA binding transcription factor activity;GO:0003677//DNA binding	GO:0006355//regulation of transcription, DNA-templated	K09284//AP2-like factor, euAP2 lineage	gi|698462511|ref|XP_009782007.1|//PREDICTED: AP2-like ethylene-responsive transcription factor TOE3 isoform X1 [Nicotiana sylvestris];gi|350539485|ref|NP_001233891.1|//AP2 transcription factor SlAP2e [Solanum lycopersicum];gi|698462526|ref|XP_009782010.1|//PREDICTED: ethylene-responsive transcription factor RAP2-7-like isoform X2 [Nicotiana sylvestris]
gene_45280	579	0.01	0.17	4.08746	0.512534	NA	NA	NA	K10398//kinesin family member 11	gi|698583522|ref|XP_009778112.1|//PREDICTED: 125 kDa kinesin-related protein-like, partial [Nicotiana sylvestris]
gene_45280	579	0.01	0.56	5.80735	0.0641504	GO:0005874//microtubule;GO:0005871//kinesin complex	GO:0005524//ATP binding;GO:0003777//microtubule motor activity;GO:0008017//microtubule binding	GO:0007018//microtubule-based movement;GO:0008152//metabolic process	K10398//kinesin family member 11	gi|565365660|ref|XP_006349522.1|//PREDICTED: probable 125 kDa kinesin-related protein-like [Solanum tuberosum]
gene_45280	579	0.01	0.12	3.58496	0.502432	NA	NA	NA	K10398//kinesin family member 11	gi|698583522|ref|XP_009778112.1|//PREDICTED: 125 kDa kinesin-related protein-like, partial [Nicotiana sylvestris]
gene_45409	1850	0.01	0.19	4.24793	0.0664906	NA	NA	NA	K00225//L-galactono-1,4-lactone dehydrogenase [EC:1.3.2.3]	gi|698507329|ref|XP_009799011.1|//PREDICTED: L-gulonolactone oxidase-like isoform X1 [Nicotiana sylvestris]
gene_45409	1850	0.25	0.66	1.40054	0.0368846	GO:0016020//membrane	GO:0008762//UDP-N-acetylmuramate dehydrogenase activity;GO:0003885//D-arabinono-1,4-lactone oxidase activity;GO:0050105//L-gulonolactone oxidase activity;GO:0050660//flavin adenine dinucleotide binding	GO:0055114//oxidation-reduction process	K00225//L-galactono-1,4-lactone dehydrogenase [EC:1.3.2.3]	gi|460402551|ref|XP_004246775.1|//PREDICTED: L-gulono-1,4-lactone dehydrogenase-like [Solanum lycopersicum]
gene_45409	1850	0.01	0.03	1.58496	0.502432	NA	NA	NA	K00225//L-galactono-1,4-lactone dehydrogenase [EC:1.3.2.3]	gi|698507329|ref|XP_009799011.1|//PREDICTED: L-gulonolactone oxidase-like isoform X1 [Nicotiana sylvestris]
gene_45415	656	0.01	0.26	4.70044	0.512534	NA	NA	NA	K14488//SAUR family protein	gi|698508321|ref|XP_009799442.1|//PREDICTED: auxin-induced protein 15A-like [Nicotiana sylvestris]
gene_45415	656	1.81	3.36	0.892472	0.0471976	NA	NA	NA	K14488//SAUR family protein	gi|565394308|ref|XP_006362802.1|//PREDICTED: auxin-induced protein 15A-like [Solanum tuberosum]
gene_45415	656	0.01	0.2	4.32193	0.502432	NA	NA	NA	K14488//SAUR family protein	gi|698508321|ref|XP_009799442.1|//PREDICTED: auxin-induced protein 15A-like [Nicotiana sylvestris]
gene_45493	1168	0.08	0.16	1	0.643798	NA	NA	NA	NA	gi|697186786|ref|XP_009602431.1|//PREDICTED: uncharacterized protein LOC104097554 [Nicotiana tomentosiformis]
gene_45493	1168	0.01	0.07	2.80735	0.50524	NA	NA	NA	K12619//5'-3' exoribonuclease 2 [EC:3.1.13.-];K14570//RNA exonuclease 1 [EC:3.1.-.-];K08775//breast cancer 2 susceptibility protein	gi|147768947|emb|CAN69258.1|//hypothetical protein VITISV_026383 [Vitis vinifera]
gene_45493	1168	0.11	0.17	0.628031	0.692058	NA	NA	NA	NA	gi|697186786|ref|XP_009602431.1|//PREDICTED: uncharacterized protein LOC104097554 [Nicotiana tomentosiformis]
gene_45532	1512	1.58	3.19	1.01363	0.00245458	NA	NA	NA	K09286//EREBP-like factor	gi|698516545|ref|XP_009803153.1|//PREDICTED: uncharacterized protein LOC104248568 [Nicotiana sylvestris]
gene_45532	1512	1.96	3.21	0.71172	0.0149613	NA	NA	GO:0006351//transcription, DNA-templated	K09286//EREBP-like factor	gi|460407244|ref|XP_004249064.1|//PREDICTED: uncharacterized protein LOC101245410 [Solanum lycopersicum]
gene_45532	1512	0.81	3.16	1.96393	3.45e-09	NA	NA	NA	K09286//EREBP-like factor	gi|698516545|ref|XP_009803153.1|//PREDICTED: uncharacterized protein LOC104248568 [Nicotiana sylvestris]
gene_45571	2598	0.01	0.14	3.80735	0.0664906	GO:0016020//membrane	GO:0015297//antiporter activity	GO:0055085//transmembrane transport;GO:0006812//cation transport	K14724//solute carrier family 9 (sodium/hydrogen exchanger), member 8	gi|697136625|ref|XP_009622393.1|//PREDICTED: sodium/hydrogen exchanger 8-like [Nicotiana tomentosiformis]
gene_45571	2603	0.33	0.77	1.22239	0.0151379	GO:0016021//integral component of membrane;GO:0009941//chloroplast envelope	GO:0010348//lithium:proton antiporter activity;GO:0015299//solute:proton antiporter activity	GO:0010352//lithium ion export;GO:0034220//ion transmembrane transport;GO:0010351//lithium ion transport;GO:0042542//response to hydrogen peroxide;GO:0000302//response to reactive oxygen species;GO:1902600//hydrogen ion transmembrane transport;GO:0009651//response to salt stress;GO:2000377//regulation of reactive oxygen species metabolic process;GO:0010163//high-affinity potassium ion import	K13338//peroxin-1;K03316//monovalent cation:H+ antiporter, CPA1 family;K14724//solute carrier family 9 (sodium/hydrogen exchanger), member 8	gi|460382723|ref|XP_004237086.1|//PREDICTED: sodium/hydrogen exchanger 7-like [Solanum lycopersicum];gi|565397710|ref|XP_006364429.1|//PREDICTED: sodium/hydrogen exchanger 7-like [Solanum tuberosum]
gene_45571	2603	0.07	0.17	1.28011	0.111093	GO:0016020//membrane	GO:0015297//antiporter activity	GO:0055085//transmembrane transport;GO:0006812//cation transport	K14724//solute carrier family 9 (sodium/hydrogen exchanger), member 8	gi|697136625|ref|XP_009622393.1|//PREDICTED: sodium/hydrogen exchanger 8-like [Nicotiana tomentosiformis]
gene_45614	402	0.49	2.64	2.42968	0.00719694	NA	NA	NA	K14844//pumilio homology domain family member 6	gi|698510674|ref|XP_009800485.1|//PREDICTED: pumilio homolog 24 [Nicotiana sylvestris]
gene_45614	402	0.37	0.84	1.18286	0.381566	GO:0005634//nucleus	NA	NA	K14844//pumilio homology domain family member 6	gi|565375567|ref|XP_006354295.1|//PREDICTED: pumilio homolog 24-like [Solanum tuberosum]
gene_45614	402	0.57	1.67	1.55081	0.0939932	NA	NA	NA	K14844//pumilio homology domain family member 6	gi|698510674|ref|XP_009800485.1|//PREDICTED: pumilio homolog 24 [Nicotiana sylvestris]
gene_45630	942	0.3	0.59	0.975752	0.364566	NA	NA	NA	K14771//U3 small nucleolar RNA-associated protein 19	gi|697100026|ref|XP_009589109.1|//PREDICTED: EG45-like domain containing protein isoform X1 [Nicotiana tomentosiformis]
gene_45630	942	0.08	0.33	2.04439	0.223688	NA	NA	NA	NA	gi|565374183|ref|XP_006353643.1|//PREDICTED: EG45-like domain containing protein-like [Solanum tuberosum]
gene_45630	942	0.07	1.18	4.07529	7.95e-05	NA	NA	NA	K14771//U3 small nucleolar RNA-associated protein 19	gi|697100026|ref|XP_009589109.1|//PREDICTED: EG45-like domain containing protein isoform X1 [Nicotiana tomentosiformis]
gene_45733	1600	0.01	0.39	5.2854	0.00862578	NA	NA	NA	NA	NA
gene_45733	1600	0.15	0.38	1.34104	0.151115	NA	NA	NA	NA	NA
gene_45733	1600	0.04	0.16	2	0.221034	NA	NA	NA	NA	NA
gene_45790	962	0.01	0.29	4.85798	0.131345	NA	NA	NA	NA	NA
gene_45790	962	0.5	0.98	0.970854	0.246884	NA	NA	NA	NA	NA
gene_45790	962	0.25	0.68	1.44361	0.0939932	NA	NA	NA	NA	NA
gene_45799	863	0.01	0.21	4.39232	0.259458	NA	NA	NA	NA	gi|565382300|ref|XP_006357483.1|//PREDICTED: uncharacterized protein LOC102595357 [Solanum tuberosum]
gene_45799	863	3.87	7.22	0.899665	0.000911088	NA	NA	NA	NA	gi|565382300|ref|XP_006357483.1|//PREDICTED: uncharacterized protein LOC102595357 [Solanum tuberosum]
gene_45799	863	0.08	0.31	1.9542	0.221034	NA	NA	NA	NA	gi|565382300|ref|XP_006357483.1|//PREDICTED: uncharacterized protein LOC102595357 [Solanum tuberosum]
gene_45821	1497	0.06	0.18	1.58496	0.390764	NA	NA	NA	K14329//agmatine coumaroyltransferase [EC:2.3.1.64 2.3.1.-];K13264//isoflavone 7-O-glucoside-6''-O-malonyltransferase [EC:2.3.1.115]	gi|697133407|ref|XP_009620758.1|//PREDICTED: malonyl-coenzyme:anthocyanin 5-O-glucoside-6'''-O-malonyltransferase {ECO:0000303|PubMed:11598135}-like [Nicotiana tomentosiformis]
gene_45821	1497	0.96	3.24	1.75489	4.22776e-07	NA	NA	NA	K14329//agmatine coumaroyltransferase [EC:2.3.1.64 2.3.1.-];K13065//shikimate O-hydroxycinnamoyltransferase [EC:2.3.1.133]	gi|62241069|dbj|BAD93691.1|//malonyltransferase [Nicotiana tabacum]
gene_45821	1497	0.13	0.38	1.54749	0.0939932	NA	NA	NA	K13264//isoflavone 7-O-glucoside-6''-O-malonyltransferase [EC:2.3.1.115];K14329//agmatine coumaroyltransferase [EC:2.3.1.64 2.3.1.-]	gi|697133407|ref|XP_009620758.1|//PREDICTED: malonyl-coenzyme:anthocyanin 5-O-glucoside-6'''-O-malonyltransferase {ECO:0000303|PubMed:11598135}-like [Nicotiana tomentosiformis]
gene_45986	859	0.01	0.43	5.42626	0.0664906	NA	NA	NA	NA	gi|697133157|ref|XP_009620627.1|//PREDICTED: uncharacterized protein LOC104112412 [Nicotiana tomentosiformis]
gene_45986	859	0.19	0.64	1.75207	0.113098	NA	NA	NA	NA	NA
gene_45986	859	0.01	0.08	3	0.502432	NA	NA	NA	NA	gi|697133157|ref|XP_009620627.1|//PREDICTED: uncharacterized protein LOC104112412 [Nicotiana tomentosiformis]
gene_46027	2275	1.27	7.12	2.48705	1.53e-20	NA	NA	NA	K06617//raffinose synthase [EC:2.4.1.82]	gi|698561867|ref|XP_009772250.1|//PREDICTED: probable galactinol--sucrose galactosyltransferase 2 [Nicotiana sylvestris]
gene_46027	2275	0.91	12.34	3.76133	4.04736e-77	GO:0009506//plasmodesma	GO:0052692//raffinose alpha-galactosidase activity	GO:0006979//response to oxidative stress;GO:0034484//raffinose catabolic process;GO:0080167//response to karrikin	K06617//raffinose synthase [EC:2.4.1.82]	gi|565392273|ref|XP_006361829.1|//PREDICTED: probable galactinol--sucrose galactosyltransferase 2-like isoform X1 [Solanum tuberosum]
gene_46027	2275	1.5	5.99	1.99759	2.33e-24	NA	NA	NA	K06617//raffinose synthase [EC:2.4.1.82]	gi|698561867|ref|XP_009772250.1|//PREDICTED: probable galactinol--sucrose galactosyltransferase 2 [Nicotiana sylvestris]
gene_46029	571	2.11	12.38	2.5527	1.01e-05	NA	GO:0003824//catalytic activity	NA	K06617//raffinose synthase [EC:2.4.1.82]	gi|698561867|ref|XP_009772250.1|//PREDICTED: probable galactinol--sucrose galactosyltransferase 2 [Nicotiana sylvestris]
gene_46029	571	1.86	17.91	3.26739	2.07582e-24	GO:0009506//plasmodesma;GO:0005737//cytoplasm	GO:0052692//raffinose alpha-galactosidase activity;GO:0047274//galactinol-sucrose galactosyltransferase activity	GO:0006979//response to oxidative stress;GO:0034484//raffinose catabolic process;GO:0080167//response to karrikin	K06617//raffinose synthase [EC:2.4.1.82]	gi|317106767|dbj|BAJ53259.1|//JMS10C05.2 [Jatropha curcas]
gene_46029	571	2.81	12.21	2.11942	5.54e-13	NA	GO:0003824//catalytic activity	NA	K06617//raffinose synthase [EC:2.4.1.82]	gi|698561867|ref|XP_009772250.1|//PREDICTED: probable galactinol--sucrose galactosyltransferase 2 [Nicotiana sylvestris]
gene_46063	834	23.23	36.98	0.670756	0.109	NA	NA	NA	K07766//diphosphoinositol-polyphosphate diphosphatase [EC:3.6.1.52]	gi|698502930|ref|XP_009797085.1|//PREDICTED: nudix hydrolase 17, mitochondrial-like [Nicotiana sylvestris]
gene_46063	833	3.12	5.41	0.794083	0.0131837	GO:0005739//mitochondrion	GO:0016787//hydrolase activity	GO:0008152//metabolic process	NA	gi|565404355|ref|XP_006367609.1|//PREDICTED: nudix hydrolase 18, mitochondrial-like [Solanum tuberosum]
gene_46063	836	22.13	40.23	0.862268	2.38e-16	NA	NA	NA	K07766//diphosphoinositol-polyphosphate diphosphatase [EC:3.6.1.52]	gi|565404355|ref|XP_006367609.1|//PREDICTED: nudix hydrolase 18, mitochondrial-like [Solanum tuberosum];gi|698502930|ref|XP_009797085.1|//PREDICTED: nudix hydrolase 17, mitochondrial-like [Nicotiana sylvestris]
gene_46119	494	0.01	0.6	5.90689	0.131345	NA	NA	NA	K13024//inositol-hexakisphosphate/diphosphoinositol-pentakisphosphate 1-kinase [EC:2.7.4.24];K14309//nuclear pore complex protein Nup93	gi|970039744|ref|XP_015081210.1|//PREDICTED: uncharacterized protein LOC107024754 [Solanum pennellii]
gene_46119	494	0.34	0.83	1.28758	0.295976	NA	NA	NA	NA	gi|460366546|ref|XP_004229142.1|//PREDICTED: uncharacterized protein LOC101267928 [Solanum lycopersicum]
gene_46119	494	0.29	0.57	0.974909	0.457118	NA	NA	NA	K14309//nuclear pore complex protein Nup93;K13024//inositol-hexakisphosphate/diphosphoinositol-pentakisphosphate 1-kinase [EC:2.7.4.24]	gi|970039744|ref|XP_015081210.1|//PREDICTED: uncharacterized protein LOC107024754 [Solanum pennellii]
gene_46310	2556	1.14	3.46	1.60174	0.000376	GO:0000776//kinetochore	GO:0019237//centromeric DNA binding	GO:0051382//kinetochore assembly	NA	gi|262263163|dbj|BAI48084.1|//centromere protein C homologue [Nicotiana tabacum]
gene_46310	2556	0.69	4.67	2.75875	5.18722e-26	NA	NA	NA	NA	gi|262263163|dbj|BAI48084.1|//centromere protein C homologue [Nicotiana tabacum]
gene_46310	2556	1.43	2.21	0.628031	0.00930296	GO:0000776//kinetochore	GO:0019237//centromeric DNA binding	GO:0051382//kinetochore assembly	NA	gi|262263163|dbj|BAI48084.1|//centromere protein C homologue [Nicotiana tabacum]
gene_46315	2293	0.08	0.46	2.52356	0.00848996	NA	NA	NA	K02349//DNA polymerase theta [EC:2.7.7.7]	gi|698530631|ref|XP_009762141.1|//PREDICTED: helicase and polymerase-containing protein TEBICHI isoform X3 [Nicotiana sylvestris]
gene_46315	2293	0.2	0.4	1	0.174211	GO:0005634//nucleus	GO:0004386//helicase activity;GO:0003676//nucleic acid binding	GO:0010468//regulation of gene expression;GO:0006260//DNA replication;GO:0009640//photomorphogenesis;GO:0006310//DNA recombination	K02349//DNA polymerase theta [EC:2.7.7.7]	gi|565380553|ref|XP_006356662.1|//PREDICTED: DNA polymerase theta-like [Solanum tuberosum]
gene_46315	2293	0.28	0.47	0.747234	0.189244	NA	NA	NA	K02349//DNA polymerase theta [EC:2.7.7.7]	gi|698530631|ref|XP_009762141.1|//PREDICTED: helicase and polymerase-containing protein TEBICHI isoform X3 [Nicotiana sylvestris]
gene_46329	918	0.21	0.5	1.25154	0.305716	NA	NA	NA	K04733//interleukin-1 receptor-associated kinase 4 [EC:2.7.11.1];K04447//Janus kinase 2 [EC:2.7.10.2]	gi|698525371|ref|XP_009759502.1|//PREDICTED: probable serine/threonine-protein kinase At1g18390 isoform X1 [Nicotiana sylvestris]
gene_46329	918	0.01	0.26	4.70044	0.127634	NA	GO:0004672//protein kinase activity;GO:0000166//nucleotide binding	NA	K00924//null;K04733//interleukin-1 receptor-associated kinase 4 [EC:2.7.11.1];K13415//protein brassinosteroid insensitive 1 [EC:2.7.10.1 2.7.11.1]	gi|565354526|ref|XP_006344161.1|//PREDICTED: probable serine/threonine-protein kinase At1g18390-like [Solanum tuberosum]
gene_46329	918	0.01	0.68	6.08746	0.00200108	NA	NA	NA	K04733//interleukin-1 receptor-associated kinase 4 [EC:2.7.11.1];K04447//Janus kinase 2 [EC:2.7.10.2]	gi|698525371|ref|XP_009759502.1|//PREDICTED: probable serine/threonine-protein kinase At1g18390 isoform X1 [Nicotiana sylvestris]
gene_46411	1447	0.06	0.43	2.8413	0.075934	NA	NA	NA	K15271//ATP-dependent DNA helicase HFM1/MER3 [EC:3.6.4.12];K19589//release factor glutamine methyltransferase [EC:2.1.1.297];K03452//magnesium/proton exchanger	gi|698445484|ref|XP_009767912.1|//PREDICTED: pentatricopeptide repeat-containing protein At3g02330 [Nicotiana sylvestris]
gene_46411	1447	0.16	0.27	0.754888	0.518156	NA	NA	NA	K15271//ATP-dependent DNA helicase HFM1/MER3 [EC:3.6.4.12];K15078//structure-specific endonuclease subunit SLX1 [EC:3.6.1.-]	gi|565402695|ref|XP_006366808.1|//PREDICTED: pentatricopeptide repeat-containing protein At3g02330-like [Solanum tuberosum]
gene_46411	1447	0.31	0.57	0.878694	0.193045	NA	NA	NA	K03452//magnesium/proton exchanger;K15271//ATP-dependent DNA helicase HFM1/MER3 [EC:3.6.4.12];K19589//release factor glutamine methyltransferase [EC:2.1.1.297]	gi|698445484|ref|XP_009767912.1|//PREDICTED: pentatricopeptide repeat-containing protein At3g02330 [Nicotiana sylvestris]
gene_46467	1015	0.09	0.27	1.58496	0.390764	NA	NA	NA	NA	NA
gene_46467	1015	0.39	0.69	0.823122	0.311438	NA	NA	NA	NA	NA
gene_46467	1015	0.32	0.96	1.58496	0.027367	NA	NA	NA	NA	NA
gene_46500	721	0.13	0.26	1	0.643798	NA	NA	NA	K14985//26-hydroxylase [EC:1.14.-.-];K00512//steroid 17alpha-monooxygenase / 17alpha-hydroxyprogesterone aldolase [EC:1.14.14.19 4.1.2.30]	gi|697141602|ref|XP_009624917.1|//PREDICTED: geraniol 8-hydroxylase-like [Nicotiana tomentosiformis]
gene_46500	721	0.67	1.66	1.30895	0.0555246	NA	GO:0046872//metal ion binding;GO:0016491//oxidoreductase activity	NA	K00517//null;K16084//ent-cassa-12,15-diene 11-hydroxylase [EC:1.14.13.145];K05280//flavonoid 3'-monooxygenase [EC:1.14.13.21]	gi|565400916|ref|XP_006365963.1|//PREDICTED: geraniol 8-hydroxylase-like [Solanum tuberosum]
gene_46500	721	0.01	1.02	6.67243	0.000502702	NA	NA	NA	K00512//steroid 17alpha-monooxygenase / 17alpha-hydroxyprogesterone aldolase [EC:1.14.14.19 4.1.2.30];K14985//26-hydroxylase [EC:1.14.-.-]	gi|697141602|ref|XP_009624917.1|//PREDICTED: geraniol 8-hydroxylase-like [Nicotiana tomentosiformis]
gene_46627	2396	0.38	0.88	1.2115	0.0203058	NA	GO:0005507//copper ion binding;GO:0016491//oxidoreductase activity	GO:0055114//oxidation-reduction process	K19791//iron transport multicopper oxidase	gi|747059868|ref|XP_011076336.1|//PREDICTED: monocopper oxidase-like protein SKU5 [Sesamum indicum]
gene_46627	2396	0.83	1.27	0.613645	0.0703536	GO:0005774//vacuolar membrane;GO:0048046//apoplast;GO:0009505//plant-type cell wall;GO:0009506//plasmodesma;GO:0046658//anchored component of plasma membrane	GO:0005507//copper ion binding;GO:0008447//L-ascorbate oxidase activity	GO:0009932//cell tip growth;GO:0055114//oxidation-reduction process	K00423//L-ascorbate oxidase [EC:1.10.3.3]	gi|565401349|ref|XP_006366164.1|//PREDICTED: monocopper oxidase-like protein SKS1-like [Solanum tuberosum]
[truncated: 2,119 more rows]
