# Supplementary material for: Heat Stress Factors Expressed during Seed Maturation Differentially Regulate Seed Longevity and Seedling Greening
Source: Plants (Basel). 2020 Mar 6;9(3):335. doi: 10.3390/plants9030335 (PMC7154816; doi:10.3390/plants9030335)
Supplement: Supplementary file 1 [file plants-09-00335-s001.zip › Table S5.xlsx]

## Sheet: Table S4.txt
GeneID	Length	NT-Expression	A4-Expression	log2FoldChange(A4/NT)	Pvalue	Cellular Component	Molecular Function	Biological Process	Kegg Orthology	Nr Description
gene_10005	2600	0.41	0.19	-1.10962	0.0735056	NA	NA	NA	K13944	gi|698547148|ref|XP_009767942.1|//PREDICTED: protein NLP6-like isoform X5 [Nicotiana sylvestris]
gene_10006	703	0.38	0.22	-0.788496	0.682952	NA	NA	NA	K14794//ribosomal RNA-processing protein 12;K12598//ATP-dependent RNA helicase DOB1 [EC:3.6.4.13]	gi|697177568|ref|XP_009597747.1|//PREDICTED: uncharacterized protein LOC104093669 [Nicotiana tomentosiformis]
gene_10009	1559	0.53	0.25	-1.08406	0.112826	NA	NA	NA	K13420//LRR receptor-like serine/threonine-protein kinase FLS2 [EC:2.7.11.1]	gi|460410912|ref|XP_004250859.1|//PREDICTED: DNA-damage-repair/toleration protein DRT100 [Solanum lycopersicum]
gene_1001	172	1.5	0.49	-1.61411	0.248184	NA	NA	NA	NA	NA
gene_10019	728	0.19	0.09	-1.078	0.621362	NA	NA	NA	NA	NA
gene_10026	2401	0.38	0.06	-2.66297	0.00227536	GO:0005887//integral component of plasma membrane	GO:0005351//sugar:proton symporter activity;GO:0005355//glucose transmembrane transporter activity	GO:0046323//glucose import;GO:0015992//proton transport;GO:1904659	K08150//MFS transporter, SP family, solute carrier family 2 (myo-inositol transporter), member 13	gi|225446940|ref|XP_002263849.1|//PREDICTED: probable polyol transporter 4 [Vitis vinifera]
gene_10027	639	1.4	0.21	-2.73697	0.00405806	NA	NA	NA	K00670//peptide alpha-N-acetyltransferase [EC:2.3.1.88]	gi|697164355|ref|XP_009590986.1|//PREDICTED: uncharacterized protein LOC104088074 isoform X2 [Nicotiana tomentosiformis]
gene_10031	1010	0.07	0.01	-2.80735	0.497574	NA	NA	NA	NA	gi|698507195|ref|XP_009798944.1|//PREDICTED: uncharacterized protein LOC104245082 [Nicotiana sylvestris]
gene_10045	660	0.1	0.01	-3.32193	0.497574	NA	GO:0046983//protein dimerization activity	NA	NA	gi|698520269|ref|XP_009805005.1|//PREDICTED: transcription factor PRE1-like [Nicotiana sylvestris]
gene_10049	366	0.41	0.01	-5.35755	0.248184	NA	NA	NA	K20222//importin-5	gi|698425758|ref|XP_009785785.1|//PREDICTED: importin-5-like [Nicotiana sylvestris]
gene_1005	3801	3.15	2.1	-0.584963	0.000349226	NA	NA	NA	NA	gi|698528306|ref|XP_009760982.1|//PREDICTED: receptor-like cytosolic serine/threonine-protein kinase RBK2 [Nicotiana sylvestris];gi|698538125|ref|XP_009765051.1|//PREDICTED: uncharacterized protein LOC104216644 [Nicotiana sylvestris]
gene_10057	1297	0.05	0.01	-2.32193	0.497574	NA	NA	NA	NA	gi|697123030|ref|XP_009615505.1|//PREDICTED: probable membrane-associated kinase regulator 2 [Nicotiana tomentosiformis]
gene_10061	1564	0.12	0.08	-0.584963	0.682952	NA	NA	NA	NA	gi|698521562|ref|XP_009757588.1|//PREDICTED: uncharacterized protein LOC104210388 [Nicotiana sylvestris];gi|698459759|ref|XP_009781368.1|//PREDICTED: uncharacterized protein LOC104230301 isoform X2 [Nicotiana sylvestris]
gene_10063	394	0.94	0.01	-6.55459	0.0307974	NA	NA	NA	NA	NA
gene_10064	3967	0.09	0.05	-0.847997	0.33978	NA	NA	NA	K07305//peptide-methionine (R)-S-oxide reductase [EC:1.8.4.12];K01623//fructose-bisphosphate aldolase, class I [EC:4.1.2.13]	gi|698526070|ref|XP_009759862.1|//PREDICTED: protein UPSTREAM OF FLC-like [Nicotiana sylvestris]
gene_10065	746	0.44	0.01	-5.45943	0.0617448	NA	NA	NA	NA	NA
gene_10066	922	3.53	2.42	-0.544661	0.0965862	NA	NA	NA	NA	gi|698531590|ref|XP_009762626.1|//PREDICTED: probable LRR receptor-like serine/threonine-protein kinase At4g31250 [Nicotiana sylvestris]
gene_10067	1354	0.74	0.33	-1.16506	0.0280668	NA	NA	NA	NA	NA
gene_1007	944	0.49	0.14	-1.80735	0.107678	NA	NA	NA	NA	NA
gene_10080	1005	0.07	0.01	-2.80735	0.497574	NA	NA	NA	K18577//mannosylglycoprotein endo-beta-mannosidase [EC:3.2.1.152];K00620//glutamate N-acetyltransferase / amino-acid N-acetyltransferase [EC:2.3.1.35 2.3.1.1];K05909//laccase [EC:1.10.3.2]	gi|460393856|ref|XP_004242524.1|//PREDICTED: uncharacterized protein LOC101258077 [Solanum lycopersicum]
gene_10086	2105	0.3	0.18	-0.736966	0.327286	NA	NA	NA	K01051//pectinesterase [EC:3.1.1.11]	gi|697183584|ref|XP_009600812.1|//PREDICTED: probable pectinesterase/pectinesterase inhibitor 51 [Nicotiana tomentosiformis]
gene_10090	622	0.22	0.01	-4.45943	0.248184	NA	NA	NA	NA	NA
gene_10096	627	0.11	0.01	-3.45943	0.497574	NA	NA	NA	K00162//pyruvate dehydrogenase E1 component beta subunit [EC:1.2.4.1]	gi|723690051|ref|XP_010319368.1|//PREDICTED: pyruvate dehydrogenase E1 component subunit beta-3, chloroplastic-like isoform X2 [Solanum lycopersicum]
gene_10100	1900	0.28	0.13	-1.10692	0.383016	NA	NA	NA	K14972//PAX-interacting protein 1	gi|697115408|ref|XP_009611621.1|//PREDICTED: uncharacterized protein LOC104105087 isoform X2 [Nicotiana tomentosiformis];gi|697115406|ref|XP_009611620.1|//PREDICTED: uncharacterized protein LOC104105087 isoform X1 [Nicotiana tomentosiformis]
gene_10101	2357	1.28	0.77	-0.733213	0.00752752	NA	NA	NA	K01408//insulysin [EC:3.4.24.56]	gi|697154696|ref|XP_009631582.1|//PREDICTED: zinc-metallopeptidase, peroxisomal-like [Nicotiana tomentosiformis];gi|970024667|ref|XP_015073642.1|//PREDICTED: zinc-metallopeptidase, peroxisomal-like isoform X3 [Solanum pennellii];gi|565367048|ref|XP_006350191.1|//PREDICTED: zinc-metallopeptidase, peroxisomal-like [Solanum tuberosum]
gene_10104	798	1.18	0.25	-2.23879	0.00731408	NA	NA	NA	K01408//insulysin [EC:3.4.24.56]	gi|697154696|ref|XP_009631582.1|//PREDICTED: zinc-metallopeptidase, peroxisomal-like [Nicotiana tomentosiformis]
gene_10112	142	0.77	0.01	-6.26679	0.497574	NA	NA	NA	NA	NA
gene_10119	4398	1.75	0.77	-1.18442	0.0226	NA	GO:0016758//transferase activity, transferring hexosyl groups	GO:0008152//metabolic process	K08237//hydroquinone glucosyltransferase [EC:2.4.1.218]	gi|14349253|dbj|BAB60721.1|//glucosyltransferase [Nicotiana tabacum]
gene_10125	2062	5.53	3.7	-0.579754	0.00056649	NA	NA	NA	K08237//hydroquinone glucosyltransferase [EC:2.4.1.218];K12938//anthocyanidin 5,3-O-glucosyltransferase [EC:2.4.1.-]	gi|697113755|ref|XP_009610763.1|//PREDICTED: anthocyanidin 3-O-glucosyltransferase 2-like [Nicotiana tomentosiformis]
gene_10128	4075	0.2	0.09	-1.152	0.112826	NA	NA	NA	K08237//hydroquinone glucosyltransferase [EC:2.4.1.218];K12938//anthocyanidin 5,3-O-glucosyltransferase [EC:2.4.1.-]	gi|697110496|ref|XP_009609115.1|//PREDICTED: anthocyanidin 3-O-glucosyltransferase 2-like [Nicotiana tomentosiformis]
gene_10130	1274	1.17	0.4	-1.54844	0.00672004	NA	NA	NA	NA	gi|697112920|ref|XP_009610338.1|//PREDICTED: uncharacterized protein LOC104104058 [Nicotiana tomentosiformis]
gene_10132	653	1.57	0.52	-1.59418	0.0258588	NA	NA	NA	K20098//DNA excision repair protein ERCC-6-like 2 [EC:3.6.4.-]	gi|723693062|ref|XP_010319895.1|//PREDICTED: zinc finger BED domain-containing protein RICESLEEPER 4-like [Solanum lycopersicum]
gene_10136	2999	0.07	0.04	-0.807355	0.44915	NA	NA	NA	K10406//kinesin family member C2/C3	gi|697121231|ref|XP_009614587.1|//PREDICTED: uncharacterized protein LOC104107474 isoform X1 [Nicotiana tomentosiformis];gi|697121239|ref|XP_009614591.1|//PREDICTED: kinesin-like protein KCA2 isoform X5 [Nicotiana tomentosiformis];gi|697121237|ref|XP_009614590.1|//PREDICTED: uncharacterized protein LOC104107474 isoform X4 [Nicotiana tomentosiformis];gi|697121233|ref|XP_009614588.1|//PREDICTED: un…
gene_10140	1280	0.2	0.05	-2	0.216482	NA	NA	NA	NA	gi|971572092|ref|XP_015169869.1|//PREDICTED: uncharacterized protein LOC107063010 [Solanum tuberosum]
gene_10149	406	0.18	0.01	-4.16993	0.497574	NA	NA	NA	K16586//HAUS augmin-like complex subunit 3	gi|970037000|ref|XP_015079850.1|//PREDICTED: AUGMIN subunit 3-like [Solanum pennellii]
gene_1015	425	0.69	0.34	-1.02106	0.44915	NA	NA	NA	NA	NA
gene_10153	2581	1.61	1.04	-0.630477	0.0260936	NA	NA	NA	K13096//splicing factor 4	gi|697100615|ref|XP_009591986.1|//PREDICTED: protein gamma response 1 isoform X2 [Nicotiana tomentosiformis]
gene_10164	975	0.73	0.48	-0.604862	0.47422	NA	NA	NA	NA	gi|697157129|ref|XP_009587316.1|//PREDICTED: remorin-like [Nicotiana tomentosiformis]
gene_10171	2375	2.72	1.81	-0.587617	0.00675796	NA	NA	NA	NA	gi|970018076|ref|XP_015070193.1|//PREDICTED: protein REDUCED WALL ACETYLATION 4-like isoform X1 [Solanum pennellii];gi|698466471|ref|XP_009782916.1|//PREDICTED: CAS1 domain-containing protein 1-like isoform X2 [Nicotiana sylvestris];gi|460374359|ref|XP_004232978.1|//PREDICTED: probable O-acetyltransferase CAS1-like isoform 2 [Solanum lycopersicum];gi|698528011|ref|XP_009760854.1|//PREDICTED: CAS1…
gene_10174	940	11.19	7.24	-0.628148	0.00226888	NA	NA	NA	NA	gi|698528015|ref|XP_009760856.1|//PREDICTED: uncharacterized protein LOC104213120 [Nicotiana sylvestris]
gene_10175	1011	0.26	0.13	-1	0.44915	NA	NA	NA	NA	gi|565350151|ref|XP_006342037.1|//PREDICTED: uncharacterized protein LOC102593744 isoform X1 [Solanum tuberosum]
gene_10176	748	5.23	3.58	-0.546851	0.0662524	NA	NA	NA	NA	NA
gene_10177	949	1.46	0.83	-0.814785	0.118076	NA	NA	NA	NA	NA
gene_10187	1935	3.28	2.15	-0.609359	0.00495444	NA	NA	NA	NA	NA
gene_10189	1629	0.35	0.12	-1.54432	0.0906018	NA	NA	NA	K18577//mannosylglycoprotein endo-beta-mannosidase [EC:3.2.1.152]	gi|698521861|ref|XP_009757738.1|//PREDICTED: uncharacterized protein LOC104210521 isoform X3 [Nicotiana sylvestris]
gene_10191	965	0.62	0.27	-1.19931	0.176616	NA	NA	NA	NA	NA
gene_10193	1118	4.67	3.19	-0.549866	0.0294956	NA	NA	NA	NA	gi|698463479|ref|XP_009782226.1|//PREDICTED: CASP-like protein 2D1 [Nicotiana sylvestris]
gene_10207	1263	0.05	0.01	-2.32193	0.497574	NA	NA	NA	K20000//maturase K	gi|969998696|ref|XP_015076192.1|//PREDICTED: uncharacterized protein LOC107020370 [Solanum pennellii]
gene_10216	1612	0.08	0.04	-1	0.621362	NA	NA	NA	K15255//ATP-dependent DNA helicase PIF1 [EC:3.6.4.12]	gi|697115432|ref|XP_009611634.1|//PREDICTED: ATP-dependent DNA helicase PIF1 {ECO:0000255|HAMAP-Rule:MF_03176}-like, partial [Nicotiana tomentosiformis]
gene_10218	823	0.08	0.01	-3	0.497574	NA	NA	NA	NA	gi|698546448|ref|XP_009767708.1|//PREDICTED: uncharacterized protein LOC104218829, partial [Nicotiana sylvestris]
gene_10223	1732	2.07	1.27	-0.704802	0.118538	NA	NA	NA	NA	gi|697142536|ref|XP_009625373.1|//PREDICTED: uncharacterized protein LOC104116258 isoform X1 [Nicotiana tomentosiformis];gi|697142538|ref|XP_009625374.1|//PREDICTED: uncharacterized protein LOC104116258 isoform X2 [Nicotiana tomentosiformis];gi|698562641|ref|XP_009772468.1|//PREDICTED: uncharacterized protein LOC104222846 isoform X1 [Nicotiana sylvestris]
gene_10228	2438	0.39	0.26	-0.584963	0.320826	NA	NA	NA	K17964//leucine-rich PPR motif-containing protein, mitochondrial;K17710//pentatricopeptide repeat domain-containing protein 1	gi|698451017|ref|XP_009776699.1|//PREDICTED: putative pentatricopeptide repeat-containing protein At3g15200 [Nicotiana sylvestris]
gene_1023	2945	0.11	0.01	-3.45943	0.0153613	NA	NA	NA	K01183//chitinase [EC:3.2.1.14];K12663//Delta(3,5)-Delta(2,4)-dienoyl-CoA isomerase [EC:5.3.3.-]	gi|698466683|ref|XP_009782970.1|//PREDICTED: subtilisin-like protease SBT5.4 [Nicotiana sylvestris]
gene_10244	1945	1.16	0.68	-0.770518	0.0260552	NA	NA	NA	NA	gi|698428904|ref|XP_009790552.1|//PREDICTED: uncharacterized protein LOC104237992 isoform X1 [Nicotiana sylvestris]
gene_10251	294	0.27	0.01	-4.75489	0.497574	NA	NA	NA	NA	gi|698467596|ref|XP_009783165.1|//PREDICTED: uncharacterized protein LOC104231808 [Nicotiana sylvestris]
gene_10263	220	0.8	0.39	-1.03653	0.621362	NA	GO:0004386//helicase activity;GO:0005524//ATP binding;GO:0003676//nucleic acid binding	NA	K12614//ATP-dependent RNA helicase DDX6/DHH1 [EC:3.6.4.13]	gi|697157133|ref|XP_009587318.1|//PREDICTED: DEAD-box ATP-dependent RNA helicase 8-like [Nicotiana tomentosiformis]
gene_10268	958	0.07	0.01	-2.80735	0.497574	NA	NA	NA	NA	gi|698532542|ref|XP_009763093.1|//PREDICTED: uncharacterized protein LOC104215052 [Nicotiana sylvestris]
gene_10269	811	0.08	0.01	-3	0.497574	NA	NA	NA	NA	gi|698532544|ref|XP_009763094.1|//PREDICTED: hornerin-like [Nicotiana sylvestris]
gene_10273	8728	1.39	0.9	-0.627088	10	NA	NA	NA	K19475//WAS/WASL-interacting protein;K07300//Ca2+:H+ antiporter	gi|697169126|ref|XP_009593455.1|//PREDICTED: uncharacterized protein LOC104090113 [Nicotiana tomentosiformis]
gene_10275	2132	1.25	0.71	-0.816037	0.0257728	NA	NA	NA	K19041//E3 ubiquitin-protein ligase RNF38/44 [EC:2.3.2.27]	gi|698530669|ref|XP_009762157.1|//PREDICTED: uncharacterized protein LOC104214213 [Nicotiana sylvestris];gi|697123916|ref|XP_009615954.1|//PREDICTED: uncharacterized protein LOC104108588 isoform X1 [Nicotiana tomentosiformis]
gene_10276	5477	0.02	0.01	-1	0.621362	NA	NA	NA	K13457//disease resistance protein RPM1;K19613//leucine-rich repeat protein SHOC2	gi|697173784|ref|XP_009595821.1|//PREDICTED: putative disease resistance protein At1g59780 [Nicotiana tomentosiformis]
gene_10279	730	4.26	2.94	-0.535037	0.10978	NA	NA	NA	K18980//2-methylene-furan-3-one reductase [EC:1.3.1.105]	gi|697173782|ref|XP_009595820.1|//PREDICTED: reticulon-4-interacting protein 1, mitochondrial [Nicotiana tomentosiformis]
gene_10281	559	0.12	0.01	-3.58496	0.497574	NA	NA	NA	NA	NA
gene_10285	630	1.95	1.08	-0.852443	0.132636	NA	NA	NA	NA	NA
gene_10288	2212	0.06	0.01	-2.58496	0.248184	NA	NA	NA	NA	gi|697183386|ref|XP_009600718.1|//PREDICTED: uncharacterized protein LOC104096113 isoform X1 [Nicotiana tomentosiformis]
gene_10292	2073	0.34	0.24	-0.5025	0.496468	NA	NA	NA	NA	gi|697152190|ref|XP_009630327.1|//PREDICTED: transcription factor TCP4-like [Nicotiana tomentosiformis]
gene_103	874	0.3	0.08	-1.90689	0.371972	NA	NA	NA	NA	NA
gene_10310	1624	0.08	0.04	-1	0.621362	NA	NA	NA	NA	NA
gene_10339	869	0.15	0.01	-3.90689	0.248184	NA	NA	NA	NA	NA
gene_10340	416	1.23	0.7	-0.813231	0.383016	NA	NA	NA	NA	NA
gene_10350	2401	0.32	0.08	-2	0.020737	NA	NA	NA	K15502//serine/threonine-protein phosphatase 6 regulatory ankyrin repeat subunit A;K01599//uroporphyrinogen decarboxylase [EC:4.1.1.37]	gi|697123200|ref|XP_009615591.1|//PREDICTED: peptide-N4-(N-acetyl-beta-glucosaminyl)asparagine amidase A-like [Nicotiana tomentosiformis]
gene_10365	2476	0.05	0.03	-0.736966	0.621362	NA	NA	NA	K13356//alcohol-forming fatty acyl-CoA reductase [EC:1.2.1.84]	gi|698446764|ref|XP_009769707.1|//PREDICTED: fatty acyl-CoA reductase 2 [Nicotiana sylvestris]
gene_10373	235	0.37	0.01	-5.20945	0.497574	NA	NA	NA	NA	NA
gene_10375	1526	0.49	0.13	-1.91427	0.0343548	NA	NA	NA	NA	gi|697187670|ref|XP_009602867.1|//PREDICTED: uncharacterized protein LOC104097944 [Nicotiana tomentosiformis]
gene_10383	1652	0.39	0.15	-1.37851	0.11626	NA	NA	NA	NA	gi|723677968|ref|XP_010317263.1|//PREDICTED: LOW QUALITY PROTEIN: uncharacterized protein LOC101258433, partial [Solanum lycopersicum]
gene_10390	1131	2.48	1.72	-0.527932	0.124954	NA	NA	NA	NA	gi|698544238|ref|XP_009766997.1|//PREDICTED: uncharacterized protein LOC104218248 [Nicotiana sylvestris]
gene_10394	688	0.1	0.01	-3.32193	0.497574	NA	NA	NA	NA	gi|697124376|ref|XP_009616181.1|//PREDICTED: lipid transfer-like protein VAS isoform X1 [Nicotiana tomentosiformis]
gene_10408	1862	2.23	1.56	-0.515498	0.00567028	NA	NA	NA	NA	gi|697116374|ref|XP_009612096.1|//PREDICTED: uncharacterized protein LOC104105487 [Nicotiana tomentosiformis];gi|565352471|ref|XP_006343166.1|//PREDICTED: uncharacterized protein LOC102600551 [Solanum tuberosum]
gene_10411	1946	0.52	0.31	-0.746243	0.224826	NA	NA	NA	K01810//glucose-6-phosphate isomerase [EC:5.3.1.9]	gi|697190804|ref|XP_009604467.1|//PREDICTED: pachytene checkpoint protein 2 homolog [Nicotiana tomentosiformis]
gene_10417	348	0.66	0.43	-0.618129	0.682952	NA	NA	NA	NA	NA
gene_10420	257	0.97	0.64	-0.599913	0.682952	NA	NA	NA	NA	NA
gene_10426	2592	0.67	0.43	-0.639824	0.352042	NA	NA	NA	K10405//kinesin family member C1	gi|698496066|ref|XP_009794105.1|//PREDICTED: kinesin-3-like [Nicotiana sylvestris];gi|970067978|ref|XP_015061106.1|//PREDICTED: kinesin-3-like [Solanum pennellii]
gene_10430	1508	0.4	0.25	-0.678072	0.233782	NA	NA	NA	K03453//bile acid:Na+ symporter, BASS family	gi|697186196|ref|XP_009602137.1|//PREDICTED: probable sodium/metabolite cotransporter BASS1, chloroplastic [Nicotiana tomentosiformis];gi|565404454|ref|XP_006367653.1|//PREDICTED: probable sodium/metabolite cotransporter BASS1, chloroplastic-like [Solanum tuberosum]
gene_1044	1616	6.12	4.29	-0.512554	0.00581548	NA	NA	NA	K00868//pyridoxine kinase [EC:2.7.1.35]	gi|698515875|ref|XP_009802818.1|//PREDICTED: pyridoxal kinase [Nicotiana sylvestris];gi|697150052|ref|XP_009629238.1|//PREDICTED: pyridoxal kinase isoform X5 [Nicotiana tomentosiformis]
gene_10443	2231	1.79	1.26	-0.506536	0.0633346	GO:0016020//membrane	NA	GO:0055085//transmembrane transport;GO:0006811//ion transport	K05391//cyclic nucleotide gated channel, other eukaryote	gi|567919992|ref|XP_006452002.1|//hypothetical protein CICLE_v10010507mg [Citrus clementina];gi|697119339|ref|XP_009613618.1|//PREDICTED: cyclic nucleotide-gated ion channel 4-like [Nicotiana tomentosiformis]
gene_10459	2771	0.52	0.26	-1	0.055777	NA	NA	NA	NA	gi|1617413|emb|CAA66182.1|//class II transposable element [Nicotiana tabacum]
gene_10463	1299	0.4	0.25	-0.678072	0.418628	NA	NA	NA	NA	gi|971569537|ref|XP_015169173.1|//PREDICTED: uncharacterized protein LOC107062724 [Solanum tuberosum]
gene_10466	518	0.27	0.01	-4.75489	0.248184	NA	NA	NA	NA	gi|698550659|ref|XP_009769050.1|//PREDICTED: probable folate-biopterin transporter 4 [Nicotiana sylvestris]
gene_10468	1777	0.9	0.36	-1.32193	0.00321848	NA	NA	NA	NA	gi|697110626|ref|XP_009609179.1|//PREDICTED: uncharacterized protein LOC104103019 isoform X1 [Nicotiana tomentosiformis]
gene_10484	682	2.36	1.19	-0.987825	0.0631504	NA	NA	NA	K05909//laccase [EC:1.10.3.2]	gi|698485784|ref|XP_009789654.1|//PREDICTED: uncharacterized protein LOC104237250 [Nicotiana sylvestris]
gene_10489	2042	0.58	0.39	-0.572579	0.210264	NA	NA	NA	K08193//MFS transporter, ACS family, solute carrier family 17 (sodium-dependent inorganic phosphate cotransporter), other;K12303//MFS transporter, ACS family, solute carrier family 17 (sodium-dependent inorganic phosphate cotransporter), member 9	gi|697129081|ref|XP_009618596.1|//PREDICTED: probable anion transporter 5 [Nicotiana tomentosiformis]
gene_10492	1265	0.05	0.01	-2.32193	0.497574	NA	NA	NA	K05747//Wiskott-Aldrich syndrome protein	gi|697129090|ref|XP_009618601.1|//PREDICTED: extensin-like [Nicotiana tomentosiformis]
gene_10501	637	2.8	1.82	-0.621488	0.169111	NA	NA	NA	NA	NA
gene_10504	1099	2.14	1.36	-0.654004	0.088873	NA	NA	NA	K19041//E3 ubiquitin-protein ligase RNF38/44 [EC:2.3.2.27]	gi|697143656|ref|XP_009625947.1|//PREDICTED: NEP1-interacting protein-like 1 [Nicotiana tomentosiformis]
gene_10511	2087	0.15	0.06	-1.32193	0.285886	NA	NA	NA	K13076//Delta8-fatty-acid desaturase [EC:1.14.19.4]	gi|697154700|ref|XP_009631585.1|//PREDICTED: delta(8)-fatty-acid desaturase 1-like [Nicotiana tomentosiformis]
gene_10518	1233	2.14	1.48	-0.532014	0.142454	NA	NA	NA	NA	gi|697169361|ref|XP_009593571.1|//PREDICTED: uncharacterized protein LOC104090224 [Nicotiana tomentosiformis]
gene_10521	1113	0.33	0.21	-0.652077	0.503044	NA	NA	NA	NA	gi|697182820|ref|XP_009600425.1|//PREDICTED: uncharacterized protein LOC104095886 [Nicotiana tomentosiformis]
gene_10526	498	0.57	0.01	-5.83289	0.0617448	NA	NA	NA	NA	gi|698452579|ref|XP_009779762.1|//PREDICTED: ubiquitin domain-containing protein DSK2-like [Nicotiana sylvestris]
gene_10539	2547	0.14	0.08	-0.807355	0.223448	NA	GO:0030170//pyridoxal phosphate binding;GO:0003824//catalytic activity	GO:0008152//metabolic process	K00830//alanine-glyoxylate transaminase / serine-glyoxylate transaminase / serine-pyruvate transaminase [EC:2.6.1.44 2.6.1.45 2.6.1.51]	gi|565366189|ref|XP_006349776.1|//PREDICTED: serine--glyoxylate aminotransferase-like [Solanum tuberosum];gi|697097090|ref|XP_009619693.1|//PREDICTED: serine--glyoxylate aminotransferase [Nicotiana tomentosiformis]
gene_10541	2034	20.7	14.37	-0.526571	0.000152	NA	NA	NA	K14494//DELLA protein	gi|697168799|ref|XP_009593291.1|//PREDICTED: scarecrow-like protein 3 [Nicotiana tomentosiformis]
gene_10543	573	0.12	0.01	-3.58496	0.497574	NA	NA	NA	K00830//alanine-glyoxylate transaminase / serine-glyoxylate transaminase / serine-pyruvate transaminase [EC:2.6.1.44 2.6.1.45 2.6.1.51]	gi|698575439|ref|XP_009775939.1|//PREDICTED: serine--glyoxylate aminotransferase [Nicotiana sylvestris]
gene_10549	3643	0.07	0.03	-1.22239	0.44915	NA	NA	NA	NA	gi|697189480|ref|XP_009603796.1|//PREDICTED: uncharacterized protein LOC104098698 [Nicotiana tomentosiformis]
gene_10550	1752	1.83	1.27	-0.527015	0.100474	NA	GO:0016853//isomerase activity	NA	K11996//adenylyltransferase and sulfurtransferase [EC:2.7.7.80];K09579//peptidyl-prolyl cis-trans isomerase NIMA-interacting 4 [EC:5.2.1.8]	gi|697189484|ref|XP_009603798.1|//PREDICTED: rhodanese-like/PpiC domain-containing protein 12 [Nicotiana tomentosiformis]
gene_10564	1193	0.05	0.01	-2.32193	0.497574	NA	NA	NA	NA	NA
gene_10569	1824	0.07	0.01	-2.80735	0.248184	NA	NA	NA	K10406//kinesin family member C2/C3	gi|698549175|ref|XP_009768571.1|//PREDICTED: receptor-like protein 12 [Nicotiana sylvestris]
gene_10570	2145	1.03	0.67	-0.620411	0.107105	NA	NA	NA	NA	gi|697149299|ref|XP_009628855.1|//PREDICTED: uncharacterized protein LOC104119138 [Nicotiana tomentosiformis]
gene_10572	972	1.36	0.94	-0.532874	0.303668	NA	NA	NA	NA	NA
gene_10578	1350	0.24	0.05	-2.26303	0.123414	NA	NA	NA	NA	gi|697165636|ref|XP_009591626.1|//PREDICTED: uncharacterized protein LOC104088621 [Nicotiana tomentosiformis]
gene_10581	994	0.33	0.07	-2.23704	0.123414	NA	NA	NA	K10268//F-box and leucine-rich repeat protein 2/20	gi|697165638|ref|XP_009591627.1|//PREDICTED: probable WRKY transcription factor 20 isoform X1 [Nicotiana tomentosiformis]
gene_10585	140	0.79	0.01	-6.30378	0.497574	NA	NA	NA	NA	gi|697110751|ref|XP_009609244.1|//PREDICTED: protease Do-like 9 [Nicotiana tomentosiformis]
gene_10589	268	0.61	0.01	-5.93074	0.248184	NA	NA	NA	NA	NA
gene_10590	785	0.51	0.08	-2.67243	0.0692564	NA	NA	NA	NA	NA
gene_10601	2339	0.03	0.01	-1.58496	0.497574	NA	NA	NA	NA	gi|698510416|ref|XP_009800373.1|//PREDICTED: uncharacterized protein LOC104246277 [Nicotiana sylvestris]
gene_10602	688	0.2	0.01	-4.32193	0.248184	NA	NA	NA	NA	gi|697093936|ref|XP_009590180.1|//PREDICTED: uncharacterized protein LOC104087402 [Nicotiana tomentosiformis]
gene_10607	322	2.9	1.91	-0.60248	0.377214	NA	NA	NA	NA	NA
gene_10608	161	3.16	2.04	-0.631355	0.503044	NA	NA	NA	NA	gi|697111474|ref|XP_009609614.1|//PREDICTED: uncharacterized protein LOC104103418 [Nicotiana tomentosiformis]
gene_1061	1144	1.72	0.87	-0.983321	0.316782	NA	NA	NA	K10590//E3 ubiquitin-protein ligase TRIP12 [EC:2.3.2.26]	gi|698536763|ref|XP_009764614.1|//PREDICTED: E3 ubiquitin-protein ligase UPL3-like [Nicotiana sylvestris];gi|460406407|ref|XP_004248656.1|//PREDICTED: E3 ubiquitin-protein ligase UPL3-like [Solanum lycopersicum]
gene_10612	1471	0.13	0.01	-3.70044	0.12379	NA	NA	NA	K03452//magnesium/proton exchanger;K15271//ATP-dependent DNA helicase HFM1/MER3 [EC:3.6.4.12];K10683//BRCA1-associated RING domain protein 1	gi|698567370|ref|XP_009773756.1|//PREDICTED: putative pentatricopeptide repeat-containing protein At3g47840 [Nicotiana sylvestris]
gene_10621	1271	0.15	0.05	-1.58496	0.621362	NA	NA	NA	NA	NA
gene_10622	3182	0.09	0.04	-1.16993	0.44915	NA	NA	NA	K06883//uncharacterized protein;K03469//ribonuclease HI [EC:3.1.26.4]	gi|969998850|ref|XP_015077958.1|//PREDICTED: LOW QUALITY PROTEIN: uncharacterized protein LOC107021760 [Solanum pennellii]
gene_10631	2764	0.39	0.09	-2.11548	0.0114636	NA	NA	NA	K15032//mTERF domain-containing protein, mitochondrial	gi|697165628|ref|XP_009591622.1|//PREDICTED: uncharacterized protein LOC104088618 [Nicotiana tomentosiformis]
gene_10637	1191	1.58	1.08	-0.548893	0.196606	NA	NA	NA	NA	NA
gene_10638	1865	0.03	0.01	-1.58496	0.497574	NA	NA	NA	NA	gi|698507883|ref|XP_009799244.1|//PREDICTED: uncharacterized protein LOC104245352 [Nicotiana sylvestris]
gene_10646	522	0.81	0.01	-6.33985	0.0153613	NA	NA	NA	NA	gi|698554714|ref|XP_009770290.1|//PREDICTED: receptor-like protein 12 [Nicotiana sylvestris]
gene_1065	551	0.25	0.01	-4.64386	0.248184	NA	NA	NA	NA	NA
gene_10660	260	4.14	1.88	-1.1389	0.112826	NA	NA	NA	NA	gi|698528123|ref|XP_009760897.1|//PREDICTED: uncharacterized protein LOC104213160 [Nicotiana sylvestris]
gene_10676	470	0.31	0.15	-1.04731	0.621362	NA	NA	NA	NA	NA
gene_1068	5500	0.29	0.04	-2.85798	0.000171302	NA	NA	NA	K19691//osomolarity two-component system, sensor histidine kinase NIK1 [EC:2.7.13.3];K14489//arabidopsis histidine kinase 2/3/4 (cytokinin receptor) [EC:2.7.13.3]	gi|697117323|ref|XP_009612596.1|//PREDICTED: histidine kinase 1 isoform X3 [Nicotiana tomentosiformis];gi|697117321|ref|XP_009612595.1|//PREDICTED: histidine kinase 1 isoform X2 [Nicotiana tomentosiformis];gi|697117319|ref|XP_009612594.1|//PREDICTED: histidine kinase 1 isoform X1 [Nicotiana tomentosiformis]
gene_10680	3357	0.78	0.5	-0.641546	0.136746	NA	NA	NA	K13171//serine/arginine repetitive matrix protein 1	gi|698525412|ref|XP_009759521.1|//PREDICTED: protein LONGIFOLIA 1 isoform X2 [Nicotiana sylvestris];gi|697104446|ref|XP_009606024.1|//PREDICTED: protein LONGIFOLIA 1 isoform X1 [Nicotiana tomentosiformis]
gene_10688	2451	0.08	0.01	-3	0.12379	NA	NA	NA	K13466//EIX receptor 1/2	gi|697114029|ref|XP_009610906.1|//PREDICTED: LRR receptor-like serine/threonine-protein kinase GSO1 [Nicotiana tomentosiformis]
gene_1070	1976	10.66	6.96	-0.615048	0.0821	NA	NA	NA	K02184//formin 2	gi|697117309|ref|XP_009612588.1|//PREDICTED: uncharacterized protein LOC104105875 [Nicotiana tomentosiformis]
gene_10701	340	0.68	0.45	-0.59561	0.682952	NA	NA	NA	NA	NA
gene_10705	753	0.45	0.27	-0.736966	0.503044	NA	NA	NA	NA	gi|698563852|ref|XP_009772821.1|//PREDICTED: uncharacterized protein LOC104223148 isoform X1 [Nicotiana sylvestris]
gene_10709	4270	2.5	1.73	-0.531156	0.00195511	NA	NA	NA	K00485//dimethylaniline monooxygenase (N-oxide forming) [EC:1.14.13.8]	gi|661872280|emb|CDP21233.1|//unnamed protein product [Coffea canephora]
gene_10713	855	1.4	0.77	-0.862496	0.132636	NA	NA	NA	NA	NA
gene_10715	2608	0.89	0.5	-0.831877	0.0347136	NA	NA	NA	K12493//ADP-ribosylation factor GTPase-activating protein 2/3	gi|698478819|ref|XP_009786539.1|//PREDICTED: uncharacterized protein LOC104234641 [Nicotiana sylvestris]
gene_10719	781	0.43	0.26	-0.725825	0.503044	NA	NA	NA	K17622//eyes absent homolog 4 [EC:3.1.3.48];K17620//eyes absent homolog 2 [EC:3.1.3.48]	gi|698536227|ref|XP_009764442.1|//PREDICTED: eyes absent homolog 2 isoform X1 [Nicotiana sylvestris]
gene_10726	704	0.1	0.01	-3.32193	0.497574	NA	NA	NA	NA	NA
gene_10728	1690	1.25	0.86	-0.53952	0.221838	NA	NA	NA	NA	gi|697103527|ref|XP_009605575.1|//PREDICTED: zinc finger MYND domain-containing protein 15 isoform X1 [Nicotiana tomentosiformis]
gene_10729	389	1.53	0.94	-0.702799	0.418628	NA	NA	NA	NA	gi|697103527|ref|XP_009605575.1|//PREDICTED: zinc finger MYND domain-containing protein 15 isoform X1 [Nicotiana tomentosiformis]
gene_1073	1234	0.11	0.05	-1.1375	0.621362	NA	GO:0005524//ATP binding	NA	K06689//ubiquitin-conjugating enzyme E2 D [EC:2.3.2.23]	gi|565347503|ref|XP_006340765.1|//PREDICTED: ubiquitin-conjugating enzyme E2 10-like [Solanum tuberosum];gi|698504013|ref|XP_009797561.1|//PREDICTED: ubiquitin-conjugating enzyme E2 10-like [Nicotiana sylvestris];gi|947050957|gb|KRH00486.1|//hypothetical protein GLYMA_18G216000 [Glycine max]
gene_10735	4313	0.18	0.01	-4.16993	0.000236544	NA	NA	NA	K01490//AMP deaminase [EC:3.5.4.6];K03231//elongation factor 1-alpha;K15198//transcription factor TFIIIB component B''	gi|698469298|ref|XP_009783549.1|//PREDICTED: uncharacterized protein LOC104232135 [Nicotiana sylvestris]
gene_10736	2779	0.11	0.05	-1.1375	0.44915	NA	NA	NA	K13420//LRR receptor-like serine/threonine-protein kinase FLS2 [EC:2.7.11.1]	gi|697169143|ref|XP_009593464.1|//PREDICTED: probable LRR receptor-like serine/threonine-protein kinase At4g37250 [Nicotiana tomentosiformis]
gene_10753	5971	2.63	1.7	-0.629528	0.729042	NA	NA	NA	K12447//UDP-sugar pyrophosphorylase [EC:2.7.7.64];K07305//peptide-methionine (R)-S-oxide reductase [EC:1.8.4.12];K01115//phospholipase D1/2 [EC:3.1.4.4]	gi|565365939|ref|XP_006349655.1|//PREDICTED: CCR4-NOT transcription complex subunit 11-like [Solanum tuberosum];gi|698531445|ref|XP_009762550.1|//PREDICTED: CCR4-NOT transcription complex subunit 11 isoform X1 [Nicotiana sylvestris]
gene_10761	2652	0.21	0.12	-0.807355	0.297328	NA	NA	NA	NA	NA
gene_10764	1144	0.74	0.11	-2.75002	0.00405806	NA	NA	NA	NA	NA
gene_10776	327	1.42	0.23	-2.62619	0.0692564	NA	NA	NA	NA	NA
gene_10782	1105	0.18	0.06	-1.58496	0.371972	NA	NA	NA	K11000//callose synthase [EC:2.4.1.-]	gi|698457670|ref|XP_009780887.1|//PREDICTED: callose synthase 3-like [Nicotiana sylvestris]
gene_10784	554	87.29	58.16	-0.585789	1.2e-05	NA	GO:0003677//DNA binding	NA	K10802//high mobility group protein B1	gi|698518439|ref|XP_009804084.1|//PREDICTED: HMG1/2-like protein [Nicotiana sylvestris]
gene_10785	646	0.11	0.01	-3.45943	0.497574	NA	NA	NA	K13024//inositol-hexakisphosphate/diphosphoinositol-pentakisphosphate 1-kinase [EC:2.7.4.24];K06207//GTP-binding protein;K01191//alpha-mannosidase [EC:3.2.1.24];K13356//alcohol-forming fatty acyl-CoA reductase [EC:1.2.1.84];K01303//acylaminoacyl-peptidase [EC:3.4.19.1]	gi|697116384|ref|XP_009612101.1|//PREDICTED: uncharacterized protein LOC104105490 [Nicotiana tomentosiformis]
gene_10792	2096	4.29	2.88	-0.574909	0.00241516	GO:0016021//integral component of membrane	GO:0015297//antiporter activity;GO:0015238//drug transmembrane transporter activity	GO:0006855//drug transmembrane transport	K03327//multidrug resistance protein, MATE family	gi|565369413|ref|XP_006351330.1|//PREDICTED: protein DETOXIFICATION 21-like [Solanum tuberosum]
gene_10793	2287	0.28	0.19	-0.559427	0.47422	NA	NA	NA	K08247//methionine S-methyltransferase [EC:2.1.1.12];K20028//palmitoyltransferase ZDHHC2/15/20 [EC:2.3.1.225];K18158//nuclear control of ATPase protein 2;K20000//maturase K;K19861//benzyl alcohol O-benzoyltransferase [EC:2.3.1.196 2.3.1.232]	gi|698510667|ref|XP_009800481.1|//PREDICTED: uncharacterized protein LOC104246376 [Nicotiana sylvestris]
gene_10796	2531	0.25	0.17	-0.556393	0.47422	NA	NA	NA	K11490//condensin-2 complex subunit H2	gi|698490876|ref|XP_009791888.1|//PREDICTED: condensin-2 complex subunit H2-like [Nicotiana sylvestris]
gene_10797	1257	0.46	0.31	-0.569366	0.448586	NA	NA	NA	NA	gi|698542158|ref|XP_009766314.1|//PREDICTED: uncharacterized protein LOC104217703 [Nicotiana sylvestris]
gene_10806	1565	4.61	3.01	-0.615003	0.000410882	NA	NA	NA	NA	gi|698463113|ref|XP_009782142.1|//PREDICTED: uncharacterized protein LOC104230926 [Nicotiana sylvestris]
gene_10807	4363	0.16	0.01	-4	0.00047424	NA	NA	NA	K18758//DIS3-like exonuclease 2 [EC:3.1.13.-]	gi|698526449|ref|XP_009760056.1|//PREDICTED: DIS3-like exonuclease 2 [Nicotiana sylvestris]
gene_10812	694	0.1	0.01	-3.32193	0.497574	NA	NA	NA	NA	NA
gene_10816	1996	0.1	0.03	-1.73697	0.371972	NA	NA	NA	K17637//exocyst complex component 2	gi|698500034|ref|XP_009795802.1|//PREDICTED: probable plastid-lipid-associated protein 7, chloroplastic isoform X1 [Nicotiana sylvestris]
gene_10818	2308	0.14	0.08	-0.807355	0.503044	NA	NA	NA	K17637//exocyst complex component 2;K17893//ubiquinol oxidase [EC:1.10.3.11]	gi|698500039|ref|XP_009795804.1|//PREDICTED: probable plastid-lipid-associated protein 7, chloroplastic isoform X3 [Nicotiana sylvestris]
gene_10833	1387	0.14	0.05	-1.48543	0.371972	NA	NA	NA	K15202//general transcription factor 3C polypeptide 5 (transcription factor C subunit 1)	gi|697146420|ref|XP_009627357.1|//PREDICTED: general transcription factor 3C polypeptide 5-like isoform X6 [Nicotiana tomentosiformis]
gene_10835	891	0.15	0.01	-3.90689	0.497574	NA	NA	NA	NA	NA
gene_10838	1731	0.51	0.35	-0.543142	0.398282	NA	NA	NA	NA	gi|697152726|ref|XP_009630597.1|//PREDICTED: uncharacterized protein LOC104120526 isoform X2 [Nicotiana tomentosiformis]
gene_1084	647	2.54	1.37	-0.890653	0.0705912	NA	NA	NA	NA	gi|723672793|ref|XP_010316432.1|//PREDICTED: uncharacterized protein LOC101264882 [Solanum lycopersicum]
gene_10846	1801	0.04	0.01	-2	0.497574	NA	NA	NA	K14638//solute carrier family 15 (peptide/histidine transporter), member 3/4	gi|698530837|ref|XP_009762242.1|//PREDICTED: uncharacterized protein LOC104214288 [Nicotiana sylvestris]
gene_10857	1752	0.95	0.65	-0.547488	0.139348	NA	NA	NA	NA	gi|697094886|ref|XP_009608535.1|//PREDICTED: coiled-coil domain-containing protein 115 isoform X2 [Nicotiana tomentosiformis]
gene_10872	1704	1.82	1.08	-0.752907	0.096413	NA	NA	NA	NA	gi|697114591|ref|XP_009611207.1|//PREDICTED: non-structural maintenance of chromosomes element 4 homolog A-like isoform X1 [Nicotiana tomentosiformis]
gene_10883	1869	1.11	0.54	-1.03953	0.0280824	NA	NA	NA	K04733//interleukin-1 receptor-associated kinase 4 [EC:2.7.11.1];K18873//pathogen-induced protein kinase	gi|697115067|ref|XP_009611459.1|//PREDICTED: probable serine/threonine-protein kinase RLCKVII [Nicotiana tomentosiformis]
gene_109	1911	1.66	0.99	-0.745683	0.69353	NA	NA	NA	K11290//template-activating factor I;K11855//ubiquitin carboxyl-terminal hydrolase 36/42 [EC:3.4.19.12];K11816//indole-3-pyruvate monooxygenase [EC:1.14.13.168];K17508//protein phosphatase PTC7 [EC:3.1.3.16]	gi|698508307|ref|XP_009799436.1|//PREDICTED: uncharacterized protein LOC104245518 [Nicotiana sylvestris]
gene_10901	477	0.3	0.01	-4.90689	0.248184	NA	NA	NA	NA	NA
gene_10908	3404	2.74	1.84	-0.57447	0.00041354	NA	NA	NA	K11723//bromodomain-containing protein 7/9	gi|697173906|ref|XP_009595885.1|//PREDICTED: bromodomain-containing protein 8-like isoform X7 [Nicotiana tomentosiformis];gi|697173912|ref|XP_009595888.1|//PREDICTED: bromodomain-containing protein 8-like isoform X8 [Nicotiana tomentosiformis];gi|565360673|ref|XP_006347091.1|//PREDICTED: uncharacterized protein LOC102580063 [Solanum tuberosum];gi|697173894|ref|XP_009595879.1|//PREDICTED: bromodom…
gene_10914	1761	0.11	0.01	-3.45943	0.12379	NA	GO:0003886//DNA (cytosine-5-)-methyltransferase activity;GO:0003682//chromatin binding	GO:0090116//C-5 methylation of cytosine	K00558//DNA (cytosine-5)-methyltransferase 1 [EC:2.1.1.37]	gi|117307345|dbj|BAF36443.1|//DNA methyltransferase type 1 [Nicotiana tabacum]
gene_10919	474	0.15	0.01	-3.90689	0.497574	NA	NA	NA	NA	NA
gene_10924	444	8.49	4.68	-0.859256	0.00998642	NA	NA	NA	K15176//RNA polymerase-associated protein CTR9	gi|698510711|ref|XP_009800504.1|//PREDICTED: RNA polymerase-associated protein CTR9 homolog [Nicotiana sylvestris]
gene_10933	2577	0.16	0.08	-1	0.33978	NA	NA	NA	K00943//dTMP kinase [EC:2.7.4.9]	gi|697101024|ref|XP_009593949.1|//PREDICTED: uncharacterized protein LOC104090532 isoform X1 [Nicotiana tomentosiformis]
gene_10935	502	0.57	0.01	-5.83289	0.0617448	NA	NA	NA	NA	NA
gene_10944	1225	0.48	0.16	-1.58496	0.0377982	NA	NA	NA	NA	gi|698422672|ref|XP_009781119.1|//PREDICTED: uncharacterized protein LOC104230077 [Nicotiana sylvestris]
gene_10947	1338	0.14	0.01	-3.80735	0.12379	NA	NA	NA	K10863//aprataxin [EC:3.-.-.-];K12126//phytochrome-interacting factor 3;K16189//phytochrome-interacting factor 4	gi|697186080|ref|XP_009602075.1|//PREDICTED: transcription factor bHLH84-like isoform X1 [Nicotiana tomentosiformis]
gene_1096	643	0.32	0.11	-1.54057	0.371972	NA	NA	NA	NA	NA
gene_10961	1319	0.1	0.05	-1	0.621362	NA	NA	NA	NA	gi|697158110|ref|XP_009587804.1|//PREDICTED: uncharacterized protein LOC104085471 [Nicotiana tomentosiformis]
gene_10965	1658	0.04	0.01	-2	0.497574	NA	NA	NA	NA	gi|698439550|ref|XP_009758691.1|//PREDICTED: uncharacterized protein LOC104211346 [Nicotiana sylvestris]
gene_10976	728	1.96	1.2	-0.707819	0.170919	NA	NA	NA	NA	NA
gene_1098	309	0.25	0.01	-4.64386	0.497574	NA	NA	NA	NA	NA
gene_10993	560	0.12	0.01	-3.58496	0.497574	NA	NA	NA	NA	gi|460398693|ref|XP_004244888.1|//PREDICTED: uncharacterized protein LOC101262938 [Solanum lycopersicum]
gene_10997	1395	2.59	1.65	-0.650486	0.0172874	NA	GO:0005509//calcium ion binding;GO:0004721//phosphoprotein phosphatase activity	GO:0006470//protein dephosphorylation	K06268//serine/threonine-protein phosphatase 2B regulatory subunit	gi|970036048|ref|XP_015079351.1|//PREDICTED: calcineurin B-like protein 7 [Solanum pennellii];gi|698505894|ref|XP_009798374.1|//PREDICTED: calcineurin B-like protein 7 isoform X1 [Nicotiana sylvestris]
gene_10999	980	0.27	0.13	-1.05445	0.44915	NA	NA	NA	NA	NA
gene_1100	597	0.12	0.01	-3.58496	0.497574	NA	NA	NA	NA	gi|697185715|ref|XP_009601897.1|//PREDICTED: putative late blight resistance protein homolog R1B-17 [Nicotiana tomentosiformis]
gene_11004	1066	1.53	0.85	-0.847997	0.0216938	NA	NA	NA	NA	NA
gene_11012	296	1.69	1.01	-0.742668	0.33978	NA	GO:0043531//ADP binding	GO:0006952//defense response	K05658//ATP-binding cassette, subfamily B (MDR/TAP), member 1 [EC:3.6.3.44];K03644//lipoyl synthase [EC:2.8.1.8];K01188//beta-glucosidase [EC:3.2.1.21];K11968//ariadne-1 [EC:2.3.2.27]	gi|126673487|gb|ABO26299.1|//polyprotein [Nicotiana tabacum]
gene_11022	1217	0.11	0.01	-3.45943	0.248184	NA	NA	NA	K04733//interleukin-1 receptor-associated kinase 4 [EC:2.7.11.1]	gi|697168267|ref|XP_009593012.1|//PREDICTED: serine/threonine-protein kinase-like protein At5g23170 [Nicotiana tomentosiformis]
gene_11026	2683	1.02	0.61	-0.741688	0.0394102	NA	NA	NA	NA	gi|697181772|ref|XP_009599881.1|//PREDICTED: protein ROOT PRIMORDIUM DEFECTIVE 1 [Nicotiana tomentosiformis]
gene_11028	441	0.33	0.01	-5.04439	0.248184	NA	NA	NA	NA	NA
gene_11036	2433	0.31	0.21	-0.561879	0.377214	NA	NA	NA	K13418//somatic embryogenesis receptor kinase 1 [EC:2.7.10.1 2.7.11.1];K04730//interleukin-1 receptor-associated kinase 1 [EC:2.7.11.1]	gi|697120399|ref|XP_009614171.1|//PREDICTED: probable inactive receptor kinase At2g26730 [Nicotiana tomentosiformis]
gene_11040	669	0.2	0.1	-1	0.621362	NA	NA	NA	NA	gi|565374345|ref|XP_006353724.1|//PREDICTED: UDP-glucose flavonoid 3-O-glucosyltransferase 6-like [Solanum tuberosum]
gene_11044	779	0.69	0.43	-0.68226	0.418628	NA	NA	NA	NA	NA
gene_11046	909	1.03	0.43	-1.26024	0.076487	NA	NA	NA	NA	NA
gene_1105	1619	0.2	0.08	-1.32193	0.285886	NA	NA	NA	NA	NA
gene_11050	1398	1.19	0.69	-0.786293	0.396818	NA	NA	NA	K19791//iron transport multicopper oxidase	gi|698490736|ref|XP_009791835.1|//PREDICTED: monocopper oxidase-like protein SKS1, partial [Nicotiana sylvestris]
gene_11053	1141	0.51	0.11	-2.21299	0.0377982	NA	NA	NA	NA	NA
gene_11055	1093	0.96	0.59	-0.702319	0.242636	NA	NA	NA	NA	NA
gene_11058	2627	0.73	0.45	-0.697971	0.114908	NA	NA	NA	NA	NA
gene_11061	1502	5.21	3.23	-0.689749	0.000938262	NA	NA	NA	K00913//inositol-1,3,4-trisphosphate 5/6-kinase / inositol-tetrakisphosphate 1-kinase [EC:2.7.1.159 2.7.1.134]	gi|698490717|ref|XP_009791827.1|//PREDICTED: inositol-tetrakisphosphate 1-kinase 1-like [Nicotiana sylvestris]
gene_11063	2763	0.41	0.23	-0.83399	0.132636	NA	NA	NA	NA	NA
gene_11064	5900	0.51	0.36	-0.5025	0.118538	NA	NA	NA	K20293//conserved oligomeric Golgi complex subunit 6;K19882//O-palmitoleoyl-L-serine hydrolase [EC:3.1.1.98]	gi|697169522|ref|XP_009593654.1|//PREDICTED: uncharacterized protein LOC104090291 [Nicotiana tomentosiformis]
gene_11065	912	0.65	0.36	-0.852443	0.297328	NA	NA	NA	NA	NA
gene_11071	2093	0.18	0.05	-1.848	0.123414	NA	NA	NA	NA	NA
gene_11072	3029	2.19	1.52	-0.52686	0.0151174	NA	NA	NA	K01490//AMP deaminase [EC:3.5.4.6];K03231//elongation factor 1-alpha;K15198//transcription factor TFIIIB component B''	gi|697094310|ref|XP_009605667.1|//PREDICTED: uncharacterized protein LOC104100193 [Nicotiana tomentosiformis]
gene_11082	515	1.37	0.95	-0.528176	0.47422	NA	NA	GO:0008152//metabolic process	K01658//anthranilate synthase component II [EC:4.1.3.27]	gi|697148206|ref|XP_009628280.1|//PREDICTED: LOW QUALITY PROTEIN: anthranilate synthase beta subunit 1, chloroplastic-like, partial [Nicotiana tomentosiformis]
gene_11083	1293	0.15	0.05	-1.58496	0.371972	NA	NA	NA	K05868//cyclin B	gi|698447529|ref|XP_009770946.1|//PREDICTED: G2/mitotic-specific cyclin-2-like [Nicotiana sylvestris]
gene_1109	373	1.21	0.6	-1.01197	0.33978	NA	NA	NA	K17301//coatomer subunit beta;K05681//ATP-binding cassette, subfamily G (WHITE), member 2	gi|698423059|ref|XP_009781738.1|//PREDICTED: pleiotropic drug resistance protein 1-like [Nicotiana sylvestris]
gene_11098	1299	0.79	0.44	-0.844349	0.0596382	NA	NA	NA	NA	gi|698581790|ref|XP_009777643.1|//PREDICTED: uncharacterized protein LOC104227169 [Nicotiana sylvestris]
gene_11102	2132	3.09	2.12	-0.543543	0.0145652	NA	NA	NA	NA	NA
gene_11103	837	1.28	0.63	-1.02272	0.105116	NA	NA	NA	NA	NA
gene_11106	528	0.16	0.07	-1.19265	0.497574	NA	NA	NA	NA	NA
gene_11113	933	3.86	2.67	-0.531761	0.0750424	NA	NA	NA	NA	NA
gene_11116	758	0.27	0.01	-4.75489	0.12379	NA	NA	NA	NA	NA
gene_11121	1304	0.22	0.15	-0.552541	0.721256	NA	NA	NA	NA	gi|698516686|ref|XP_009803229.1|//PREDICTED: uncharacterized protein LOC104248623 [Nicotiana sylvestris];gi|698451563|ref|XP_009777902.1|//PREDICTED: uncharacterized protein LOC104227364 [Nicotiana sylvestris]
gene_11131	628	0.22	0.01	-4.45943	0.248184	NA	NA	NA	NA	gi|698520743|ref|XP_009757185.1|//PREDICTED: putative leucine-rich repeat receptor-like serine/threonine-protein kinase At2g24130 isoform X1 [Nicotiana sylvestris]
gene_11133	549	2.04	0.76	-1.4245	0.033708	NA	NA	NA	K11254//histone H4	gi|828311309|ref|XP_004500223.2|//PREDICTED: uncharacterized protein LOC101512088 [Cicer arietinum]
gene_11134	533	1.98	0.91	-1.12156	0.0908906	GO:0009579//thylakoid;GO:0005730//nucleolus;GO:0009506//plasmodesma;GO:0000786//nucleosome;GO:0005829//cytosol;GO:0009507//chloroplast;GO:0005774//vacuolar membrane;GO:0005886//plasma membrane	GO:0046982//protein heterodimerization activity;GO:0003677//DNA binding	GO:0006334//nucleosome assembly	K11254//histone H4	gi|590629715|ref|XP_007027068.1|//Histone superfamily protein isoform 2, partial [Theobroma cacao]
gene_11166	1023	1.6	0.62	-1.36773	0.00867716	NA	NA	NA	NA	gi|565486621|ref|XP_006300950.1|//hypothetical protein CARUB_v10021338mg [Capsella rubella]
gene_11167	1242	0.42	0.26	-0.691878	0.418628	NA	NA	NA	NA	NA
gene_11169	2728	0.23	0.14	-0.716207	0.327286	NA	NA	NA	NA	gi|697186299|ref|XP_009602188.1|//PREDICTED: uncharacterized protein LOC104097333 [Nicotiana tomentosiformis]
gene_1117	4237	1.83	0.72	-1.34577	0.0280652	NA	NA	NA	K10395//kinesin family member 4/21/27;K13356//alcohol-forming fatty acyl-CoA reductase [EC:1.2.1.84];K01191//alpha-mannosidase [EC:3.2.1.24];K12819//pre-mRNA-processing factor SLU7;K08247//methionine S-methyltransferase [EC:2.1.1.12]	gi|47824970|gb|AAT38744.1|//Putative gag-pol polyprotein, identical [Solanum demissum];gi|697110632|ref|XP_009609183.1|//PREDICTED: uncharacterized protein LOC104103021 [Nicotiana tomentosiformis]
gene_11172	1931	0.03	0.01	-1.58496	0.497574	GO:0016021//integral component of membrane	NA	NA	NA	gi|698476158|ref|XP_009785411.1|//PREDICTED: UPF0481 protein At3g47200-like [Nicotiana sylvestris]
gene_11173	870	0.69	0.46	-0.584963	0.448586	NA	NA	NA	NA	NA
gene_11175	458	3.62	2.48	-0.54565	0.194312	NA	NA	NA	NA	gi|698481325|ref|XP_009787663.1|//PREDICTED: uncharacterized protein LOC104235574 [Nicotiana sylvestris]
gene_11177	461	0.31	0.15	-1.04731	0.621362	NA	NA	NA	NA	NA
gene_11178	1626	0.79	0.51	-0.631355	0.224018	NA	NA	NA	K15032//mTERF domain-containing protein, mitochondrial	gi|698418722|ref|XP_009782269.1|//PREDICTED: uncharacterized protein LOC104231012 [Nicotiana sylvestris]
gene_1118	730	0.19	0.01	-4.24793	0.248184	NA	NA	NA	NA	gi|697185771|ref|XP_009601922.1|//PREDICTED: uncharacterized protein LOC104097110 isoform X2 [Nicotiana tomentosiformis];gi|697185775|ref|XP_009601925.1|//PREDICTED: uncharacterized protein LOC104097110 isoform X4 [Nicotiana tomentosiformis]
gene_11184	397	0.37	0.18	-1.03953	0.621362	NA	NA	NA	NA	NA
gene_11186	573	0.36	0.01	-5.16993	0.12379	NA	NA	NA	NA	NA
gene_11187	696	0.68	0.01	-6.08746	0.007662	NA	NA	NA	NA	NA
gene_11191	1342	0.23	0.14	-0.716207	0.33978	NA	NA	NA	K05658//ATP-binding cassette, subfamily B (MDR/TAP), member 1 [EC:3.6.3.44];K12890//splicing factor, arginine/serine-rich 1/9	gi|697114742|ref|XP_009611289.1|//PREDICTED: serine/arginine-rich splicing factor SR30-like isoform X10 [Nicotiana tomentosiformis]
gene_11197	910	1.02	0.29	-1.81444	0.0186787	NA	NA	NA	K13717//OTU domain-containing protein 3 [EC:3.4.19.12]	gi|565392087|ref|XP_006361739.1|//PREDICTED: OTU domain-containing protein 3 isoform X2 [Solanum tuberosum];gi|698483294|ref|XP_009788518.1|//PREDICTED: OTU domain-containing protein 3 isoform X2 [Nicotiana sylvestris];gi|970019293|ref|XP_015070844.1|//PREDICTED: OTU domain-containing protein 3 isoform X3 [Solanum pennellii]
gene_11204	2097	0.21	0.06	-1.80735	0.107678	NA	NA	NA	NA	gi|698506485|ref|XP_009798633.1|//PREDICTED: uncharacterized protein LOC104244829 [Nicotiana sylvestris]
gene_11208	424	1.03	0.52	-0.986061	0.33978	NA	NA	NA	NA	gi|698582152|ref|XP_009777749.1|//PREDICTED: uncharacterized protein LOC104227240 isoform X4 [Nicotiana sylvestris]
gene_11215	627	1.67	0.76	-1.13578	0.0511114	NA	NA	NA	NA	gi|698488642|ref|XP_009790912.1|//PREDICTED: uncharacterized protein LOC104238289 [Nicotiana sylvestris]
gene_11222	941	0.14	0.01	-3.80735	0.248184	NA	NA	NA	K13420//LRR receptor-like serine/threonine-protein kinase FLS2 [EC:2.7.11.1]	gi|697096176|ref|XP_009615115.1|//PREDICTED: leucine-rich repeat receptor-like protein kinase PEPR2 [Nicotiana tomentosiformis]
gene_11223	830	0.24	0.08	-1.58496	0.371972	NA	NA	NA	K10406//kinesin family member C2/C3	gi|697096176|ref|XP_009615115.1|//PREDICTED: leucine-rich repeat receptor-like protein kinase PEPR2 [Nicotiana tomentosiformis]
gene_11237	1198	0.05	0.01	-2.32193	0.497574	NA	NA	NA	K18823//soyasaponin III rhamnosyltransferase [EC:2.4.1.273]	gi|697097989|ref|XP_009624393.1|//PREDICTED: putative UDP-rhamnose:rhamnosyltransferase 1 [Nicotiana tomentosiformis]
gene_11245	559	0.76	0.49	-0.633218	0.543364	NA	NA	NA	NA	NA
gene_11246	5419	0.09	0.06	-0.584963	0.418628	NA	NA	NA	K12447//UDP-sugar pyrophosphorylase [EC:2.7.7.64]	gi|970051242|ref|XP_015087202.1|//PREDICTED: uncharacterized protein LOC107030435 [Solanum pennellii]
gene_11254	1903	0.27	0.03	-3.16993	0.0210612	NA	NA	NA	K16818//phospholipase A1 [EC:3.1.1.32]	gi|697151028|ref|XP_009629724.1|//PREDICTED: phospholipase A1-IIdelta-like [Nicotiana tomentosiformis]
gene_1126	675	3.64	0.8	-2.18587	14.3	NA	NA	NA	K03860//phosphatidylinositol glycan, class Q	gi|698548947|ref|XP_009768498.1|//PREDICTED: gibberellin-regulated protein 11-like [Nicotiana sylvestris]
gene_11261	1419	0.09	0.01	-3.16993	0.248184	NA	NA	NA	NA	gi|698471420|ref|XP_009784036.1|//PREDICTED: epoxide hydrolase 4-like [Nicotiana sylvestris]
gene_11269	702	2.32	1.42	-0.708234	0.104838	NA	NA	NA	NA	gi|697114763|ref|XP_009611299.1|//PREDICTED: uncharacterized protein LOC104104821 [Nicotiana tomentosiformis]
gene_11279	467	0.77	0.21	-1.87447	0.216482	NA	NA	NA	K18577//mannosylglycoprotein endo-beta-mannosidase [EC:3.2.1.152]	gi|697173961|ref|XP_009595914.1|//PREDICTED: uncharacterized protein LOC104092110 isoform X4 [Nicotiana tomentosiformis]
gene_1128	1875	1.63	1.08	-0.593841	0.0678484	NA	NA	NA	K14962//COMPASS component SWD2	gi|698491599|ref|XP_009792209.1|//PREDICTED: WD repeat-containing protein 82-B [Nicotiana sylvestris]
gene_11293	1249	0.05	0.01	-2.32193	0.497574	NA	NA	NA	K03231//elongation factor 1-alpha;K15198//transcription factor TFIIIB component B'';K18195//rhamnogalacturonan endolyase [EC:4.2.2.23];K08900//mitochondrial chaperone BCS1;K01490//AMP deaminase [EC:3.5.4.6]	gi|697125846|ref|XP_009616949.1|//PREDICTED: uncharacterized protein LOC104109376 [Nicotiana tomentosiformis]
gene_11295	1027	0.13	0.06	-1.11548	0.621362	NA	NA	NA	K08176//MFS transporter, PHS family, inorganic phosphate transporter;K07739//elongator complex protein 3 [EC:2.3.1.48];K03327//multidrug resistance protein, MATE family	gi|697137993|ref|XP_009623071.1|//PREDICTED: uncharacterized protein LOC104114350 [Nicotiana tomentosiformis]
gene_11298	3655	0.14	0.03	-2.22239	0.0642644	NA	NA	NA	K08286//protein-serine/threonine kinase [EC:2.7.11.-]	gi|698519617|ref|XP_009804678.1|//PREDICTED: probable LRR receptor-like serine/threonine-protein kinase At1g12460 [Nicotiana sylvestris]
gene_11299	902	0.16	0.07	-1.19265	0.621362	NA	NA	NA	NA	NA
gene_113	1362	0.24	0.05	-2.26303	0.123414	NA	NA	NA	K05933//aminocyclopropanecarboxylate oxidase [EC:1.14.17.4]	gi|697119374|ref|XP_009613638.1|//PREDICTED: 1-aminocyclopropane-1-carboxylate oxidase-like [Nicotiana tomentosiformis]
gene_11300	330	0.23	0.01	-4.52356	0.497574	NA	NA	NA	NA	NA
gene_11302	1352	0.1	0.01	-3.32193	0.248184	NA	NA	NA	K13448//calcium-binding protein CML	gi|698549315|ref|XP_009768610.1|//PREDICTED: probable calcium-binding protein CML41 [Nicotiana sylvestris]
gene_11306	2553	0.99	0.54	-0.874469	0.0214612	NA	NA	NA	K02210//DNA replication licensing factor MCM7 [EC:3.6.4.12]	gi|565364973|ref|XP_006349192.1|//PREDICTED: DNA replication licensing factor MCM7 [Solanum tuberosum]
gene_11315	535	0.94	0.22	-2.09516	0.0383844	NA	NA	NA	NA	gi|698516627|ref|XP_009803196.1|//PREDICTED: uncharacterized protein LOC104248599 [Nicotiana sylvestris]
gene_11316	2650	0.26	0.09	-1.53051	0.0752078	NA	NA	NA	K07300//Ca2+:H+ antiporter;K17525//chitinase domain-containing protein 1	gi|698516627|ref|XP_009803196.1|//PREDICTED: uncharacterized protein LOC104248599 [Nicotiana sylvestris];gi|698516639|ref|XP_009803204.1|//PREDICTED: uncharacterized protein LOC104248602 [Nicotiana sylvestris]
gene_11322	1570	0.27	0.16	-0.754888	0.26305	NA	GO:0050662//coenzyme binding;GO:0003824//catalytic activity	GO:0044281//small molecule metabolic process;GO:1901360//organic cyclic compound metabolic process;GO:0044237//cellular metabolic process	K13265//vestitone reductase [EC:1.1.1.348]	gi|697107069|ref|XP_009607366.1|//PREDICTED: vestitone reductase isoform X2 [Nicotiana tomentosiformis];gi|697107067|ref|XP_009607365.1|//PREDICTED: vestitone reductase isoform X1 [Nicotiana tomentosiformis];gi|565357360|ref|XP_006345512.1|//PREDICTED: vestitone reductase-like [Solanum tuberosum]
gene_11327	3670	0.52	0.27	-0.945552	0.0280824	NA	NA	NA	K06636//structural maintenance of chromosome 1	gi|565357372|ref|XP_006345518.1|//PREDICTED: uncharacterized protein LOC102589527 [Solanum tuberosum];gi|697175383|ref|XP_009596633.1|//PREDICTED: uncharacterized protein LOC104092680 [Nicotiana tomentosiformis]
gene_11329	1282	3.08	2.16	-0.511899	0.0743542	NA	GO:0003677//DNA binding;GO:0005524//ATP binding;GO:0008094//DNA-dependent ATPase activity	GO:0006259//DNA metabolic process	K10870//RAD51-like protein 2	gi|697175373|ref|XP_009596627.1|//PREDICTED: DNA repair protein RAD51 homolog 3 isoform X1 [Nicotiana tomentosiformis];gi|697175377|ref|XP_009596629.1|//PREDICTED: DNA repair protein RAD51 homolog 3 isoform X3 [Nicotiana tomentosiformis];gi|565357368|ref|XP_006345516.1|//PREDICTED: DNA repair protein RAD51 homolog 3-like [Solanum tuberosum];gi|697175375|ref|XP_009596628.1|//PREDICTED: DNA repair …
gene_1133	2197	2.12	0.52	-2.02748	0.00027	NA	NA	NA	K13091//RNA-binding protein 39	gi|983174614|gb|AMB21125.1|//hypothetical protein Ycf1 (chloroplast) [Torreya fargesii]
gene_11330	1357	0.99	0.66	-0.584963	0.587054	NA	NA	NA	K03294//basic amino acid/polyamine antiporter, APA family	gi|970045823|ref|XP_015084395.1|//PREDICTED: cationic amino acid transporter 6, chloroplastic-like [Solanum pennellii]
gene_11334	1091	0.12	0.01	-3.58496	0.248184	NA	NA	NA	K08679//UDP-glucuronate 4-epimerase [EC:5.1.3.6]	gi|697175367|ref|XP_009596624.1|//PREDICTED: UDP-glucuronate 4-epimerase 3 [Nicotiana tomentosiformis]
gene_11335	874	0.3	0.15	-1	0.44915	NA	NA	NA	K08679//UDP-glucuronate 4-epimerase [EC:5.1.3.6]	gi|698471755|ref|XP_009784108.1|//PREDICTED: UDP-glucuronate 4-epimerase 3-like [Nicotiana sylvestris]
gene_11336	411	0.54	0.35	-0.625604	0.682952	NA	NA	NA	NA	gi|698458555|ref|XP_009781082.1|//PREDICTED: transketolase, chloroplastic [Nicotiana sylvestris]
gene_11337	2082	1.89	0.75	-1.33342	0.571006	GO:0005634//nucleus;GO:0005737//cytoplasm	GO:0004674//protein serine/threonine kinase activity;GO:0005524//ATP binding	GO:0006468//protein phosphorylation;GO:0035556//intracellular signal transduction	K07198//5'-AMP-activated protein kinase, catalytic alpha subunit [EC:2.7.11.11]	gi|697180360|ref|XP_009599161.1|//PREDICTED: SNF1-related protein kinase catalytic subunit alpha KIN10-like isoform X1 [Nicotiana tomentosiformis];gi|697126270|ref|XP_009617167.1|//PREDICTED: SNF1-related protein kinase catalytic subunit alpha KIN10-like [Nicotiana tomentosiformis];gi|697180366|ref|XP_009599164.1|//PREDICTED: SNF1-related protein kinase catalytic subunit alpha KIN10-like isoform …
gene_11339	1859	0.21	0.07	-1.58496	0.177309	NA	NA	NA	K03327//multidrug resistance protein, MATE family	gi|698432967|ref|XP_009796825.1|//PREDICTED: MATE efflux family protein 9-like [Nicotiana sylvestris]
gene_1134	417	0.94	0.43	-1.12832	0.285886	NA	NA	NA	NA	NA
gene_11342	1668	10.07	5.71	-0.818501	0.00222	NA	NA	NA	NA	gi|698529224|ref|XP_009761440.1|//PREDICTED: uncharacterized protein LOC104213609 [Nicotiana sylvestris]
gene_11347	903	0.07	0.01	-2.80735	0.497574	NA	NA	NA	K06966//uncharacterized protein	gi|697123596|ref|XP_009615794.1|//PREDICTED: cytokinin riboside 5'-monophosphate phosphoribohydrolase LOG4 [Nicotiana tomentosiformis]
gene_1135	1170	0.5	0.11	-2.18442	0.0377982	NA	NA	NA	NA	gi|697173637|ref|XP_009595745.1|//PREDICTED: uncharacterized protein LOC104091987 [Nicotiana tomentosiformis]
gene_11354	1117	0.25	0.17	-0.556393	0.503044	NA	NA	NA	NA	gi|697160004|ref|XP_009588777.1|//PREDICTED: uncharacterized protein At4g22758-like [Nicotiana tomentosiformis];gi|698511479|ref|XP_009800831.1|//PREDICTED: uncharacterized protein At4g22758-like isoform X1 [Nicotiana sylvestris]
gene_11357	3772	9.88	6.62	-0.57768	0.00136	NA	NA	NA	K09667//protein O-GlcNAc transferase [EC:2.4.1.255]	gi|565399864|ref|XP_006365461.1|//PREDICTED: probable UDP-N-acetylglucosamine--peptide N-acetylglucosaminyltransferase SEC-like [Solanum tuberosum];gi|698507455|ref|XP_009799068.1|//PREDICTED: probable UDP-N-acetylglucosamine--peptide N-acetylglucosaminyltransferase SEC [Nicotiana sylvestris]
gene_11359	923	1.52	1.07	-0.506461	0.396818	NA	NA	NA	NA	gi|698564691|ref|XP_009773052.1|//PREDICTED: oral cancer-overexpressed protein 1 homolog [Nicotiana sylvestris]
gene_1136	874	1.75	0.38	-2.20328	0.00087217	NA	NA	NA	NA	NA
gene_11362	318	0.36	0.24	-0.584963	0.621362	NA	NA	NA	NA	gi|698511719|ref|XP_009800930.1|//PREDICTED: probable basic-leucine zipper transcription factor Q [Nicotiana sylvestris]
gene_1137	1706	2.76	0.59	-2.22588	3.8e-06	NA	NA	NA	K19882//O-palmitoleoyl-L-serine hydrolase [EC:3.1.1.98]	gi|697169522|ref|XP_009593654.1|//PREDICTED: uncharacterized protein LOC104090291 [Nicotiana tomentosiformis]
gene_11370	692	0.1	0.01	-3.32193	0.497574	NA	NA	NA	NA	NA
gene_11371	1677	0.99	0.61	-0.698619	0.122384	NA	NA	NA	NA	NA
gene_11373	1503	0.04	0.01	-2	0.497574	NA	NA	NA	K12581//CCR4-NOT transcription complex subunit 7/8	gi|697129926|ref|XP_009619020.1|//PREDICTED: uncharacterized protein LOC104111114 [Nicotiana tomentosiformis]
gene_11376	335	0.92	0.23	-2	0.216482	NA	NA	NA	NA	NA
gene_11378	3329	0.74	0.43	-0.783189	0.17884	GO:0005634//nucleus	GO:0046983//protein dimerization activity	NA	K12126//phytochrome-interacting factor 3;K16189//phytochrome-interacting factor 4;K11253//histone H3	gi|697163623|ref|XP_009590631.1|//PREDICTED: transcription factor bHLH74 [Nicotiana tomentosiformis]
gene_1138	2269	0.73	0.22	-1.73039	0.00179034	NA	NA	NA	NA	NA
gene_11386	413	1.13	0.53	-1.09226	0.33978	NA	NA	NA	K03231//elongation factor 1-alpha;K15198//transcription factor TFIIIB component B''	gi|698469298|ref|XP_009783549.1|//PREDICTED: uncharacterized protein LOC104232135 [Nicotiana sylvestris]
gene_11388	2084	0.12	0.06	-1	0.44915	NA	NA	NA	K04730//interleukin-1 receptor-associated kinase 1 [EC:2.7.11.1]	gi|697187047|ref|XP_009602564.1|//PREDICTED: serine/threonine-protein kinase-like protein At3g51990 [Nicotiana tomentosiformis]
gene_1139	1083	3.93	0.38	-3.37046	6.27e-09	NA	NA	NA	NA	NA
gene_11392	1251	0.77	0.01	-6.26679	5.88	NA	NA	NA	NA	gi|697153856|ref|XP_009631181.1|//PREDICTED: zinc finger A20 and AN1 domain-containing stress-associated protein 5-like [Nicotiana tomentosiformis]
gene_11394	1312	0.05	0.01	-2.32193	0.497574	NA	NA	NA	K01889//phenylalanyl-tRNA synthetase alpha chain [EC:6.1.1.20];K04079//molecular chaperone HtpG	gi|697138418|ref|XP_009623285.1|//PREDICTED: putative F-box protein At3g10430 [Nicotiana tomentosiformis]
gene_11401	795	0.08	0.01	-3	0.497574	NA	NA	NA	NA	gi|698498285|ref|XP_009795057.1|//PREDICTED: uncharacterized protein LOC104241800 isoform X1 [Nicotiana sylvestris];gi|698498287|ref|XP_009795058.1|//PREDICTED: uncharacterized protein LOC104241800 isoform X2 [Nicotiana sylvestris]
gene_11413	2345	0.26	0.1	-1.37851	0.0906018	NA	NA	NA	NA	gi|697176046|ref|XP_009596974.1|//PREDICTED: uncharacterized protein LOC104092983 isoform X1 [Nicotiana tomentosiformis]
gene_11417	950	0.14	0.07	-1	0.621362	NA	NA	NA	K03549//KUP system potassium uptake protein	gi|698437992|ref|XP_009804347.1|//PREDICTED: potassium transporter 6-like isoform X2 [Nicotiana sylvestris]
gene_11419	1023	12.04	7.76	-0.633707	0.0001386	NA	NA	NA	NA	gi|698434439|ref|XP_009798967.1|//PREDICTED: uncharacterized protein LOC104245096 isoform X1 [Nicotiana sylvestris]
gene_11420	5039	0.34	0.14	-1.28011	0.00906866	NA	NA	NA	NA	gi|698472402|ref|XP_009784254.1|//PREDICTED: uncharacterized protein LOC104232692 [Nicotiana sylvestris]
gene_1143	837	0.8	0.32	-1.32193	0.11626	NA	NA	NA	NA	NA
gene_11433	2118	0.03	0.01	-1.58496	0.497574	NA	NA	NA	NA	NA
gene_1144	3533	0.28	0.19	-0.559427	0.338364	NA	NA	NA	NA	gi|698437624|ref|XP_009803806.1|//PREDICTED: uncharacterized protein LOC104249128 [Nicotiana sylvestris]
gene_11444	937	0.28	0.01	-4.80735	0.0617448	NA	NA	NA	NA	NA
gene_11445	1679	0.3	0.11	-1.44746	0.143663	NA	NA	NA	NA	gi|698563389|ref|XP_009772682.1|//PREDICTED: F-box/kelch-repeat protein SKIP11-like [Nicotiana sylvestris]
gene_1145	1142	0.11	0.01	-3.45943	0.248184	NA	NA	NA	NA	gi|698517522|ref|XP_009803641.1|//PREDICTED: uncharacterized protein LOC104248979 [Nicotiana sylvestris]
gene_11454	4765	0.69	0.47	-0.553936	0.0850868	GO:0005829//cytosol	GO:0009055//electron carrier activity;GO:0004031//aldehyde oxidase activity;GO:0050660//flavin adenine dinucleotide binding;GO:0005506//iron ion binding;GO:0051537//2 iron, 2 sulfur cluster binding;GO:0004854//xanthine dehydrogenase activity;GO:0016614//oxidoreductase activity, acting on CH-OH group of donors	GO:0009115//xanthine catabolic process;GO:0055114//oxidation-reduction process	K09842//abscisic-aldehyde oxidase [EC:1.2.3.14]	gi|698553202|ref|XP_009769877.1|//PREDICTED: benzaldehyde dehydrogenase (NAD(+))-like [Nicotiana sylvestris];gi|697139765|ref|XP_009623975.1|//PREDICTED: benzaldehyde dehydrogenase (NAD(+))-like, partial [Nicotiana tomentosiformis]
gene_11455	320	2.92	1.2	-1.28293	0.0942062	NA	NA	NA	NA	NA
gene_11458	1414	0.09	0.05	-0.847997	0.621362	NA	NA	NA	NA	gi|697121789|ref|XP_009614875.1|//PREDICTED: uncharacterized protein LOC104107703 [Nicotiana tomentosiformis]
gene_11459	831	0.4	0.16	-1.32193	0.285886	NA	NA	NA	NA	gi|698496151|ref|XP_009794143.1|//PREDICTED: uncharacterized protein LOC104240939 [Nicotiana sylvestris]
gene_11460	736	0.1	0.01	-3.32193	0.497574	NA	NA	NA	NA	gi|697097525|ref|XP_009621955.1|//PREDICTED: uncharacterized protein LOC104113484 [Nicotiana tomentosiformis]
gene_11467	517	0.55	0.27	-1.02647	0.44915	NA	NA	NA	NA	NA
gene_11471	1416	0.09	0.01	-3.16993	0.248184	NA	NA	NA	K03868//RING-box protein 1	gi|698452116|ref|XP_009779235.1|//PREDICTED: putative GEM-like protein 8 [Nicotiana sylvestris];gi|698452111|ref|XP_009779227.1|//PREDICTED: putative GEM-like protein 8 [Nicotiana sylvestris]
gene_11477	2919	0.3	0.18	-0.736966	0.148212	NA	NA	NA	NA	gi|698484326|ref|XP_009788972.1|//PREDICTED: uncharacterized protein LOC104236689, partial [Nicotiana sylvestris]
gene_1148	202	12.2	7.54	-0.694245	0.130944	GO:0005740//mitochondrial envelope	GO:0004129//cytochrome-c oxidase activity	GO:1902600//hydrogen ion transmembrane transport	K02265//cytochrome c oxidase subunit 5b	gi|698485055|ref|XP_009789311.1|//PREDICTED: putative cytochrome c oxidase subunit 5b-like [Nicotiana sylvestris]
gene_11480	1208	2.44	1.15	-1.08525	0.00016226	NA	NA	NA	K05909//laccase [EC:1.10.3.2]	gi|698583599|ref|XP_009778134.1|//PREDICTED: uncharacterized protein LOC104227565 isoform X2 [Nicotiana sylvestris];gi|698583585|ref|XP_009778130.1|//PREDICTED: uncharacterized protein LOC104227565 isoform X1 [Nicotiana sylvestris]
gene_11483	1010	0.2	0.01	-4.32193	0.12379	NA	GO:0003824//catalytic activity	NA	K01507//inorganic pyrophosphatase [EC:3.6.1.1]	gi|255542878|ref|XP_002512502.1|//PREDICTED: pyrophosphate-energized vacuolar membrane proton pump 1 [Ricinus communis]
gene_11486	1197	0.17	0.01	-4.08746	0.12379	NA	NA	NA	K00771//protein xylosyltransferase [EC:2.4.2.26]	gi|698494505|ref|XP_009793446.1|//PREDICTED: xylosyltransferase 2 isoform X2 [Nicotiana sylvestris];gi|698494502|ref|XP_009793444.1|//PREDICTED: xylosyltransferase 2 isoform X1 [Nicotiana sylvestris]
gene_11489	1937	1.33	0.93	-0.516124	0.214112	NA	GO:0016705//oxidoreductase activity, acting on paired donors, with incorporation or reduction of molecular oxygen	GO:0055114//oxidation-reduction process;GO:0016117//carotenoid biosynthetic process	K06443//lycopene beta-cyclase [EC:5.5.1.19]	gi|11133025|sp|Q43578.1|LCYB_TOBAC//RecName: Full=Lycopene beta cyclase, chloroplastic; Flags: Precursor
gene_11494	4026	0.98	0.63	-0.63743	0.029401	NA	NA	NA	K00924;K17422//large subunit ribosomal protein L41	gi|697147303|ref|XP_009627806.1|//PREDICTED: probable LRR receptor-like serine/threonine-protein kinase At1g34110 [Nicotiana tomentosiformis]
gene_11506	939	0.14	0.01	-3.80735	0.248184	NA	GO:0046983//protein dimerization activity	NA	NA	gi|698546407|ref|XP_009767697.1|//PREDICTED: transcription factor PRE6-like [Nicotiana sylvestris]
gene_11516	1574	0.08	0.04	-1	0.621362	NA	NA	NA	K17964//leucine-rich PPR motif-containing protein, mitochondrial	gi|698454168|ref|XP_009780115.1|//PREDICTED: uncharacterized GPI-anchored protein At4g28100-like [Nicotiana sylvestris]
gene_11518	6333	0.91	0.64	-0.507795	0.0846936	NA	NA	NA	K13024//inositol-hexakisphosphate/diphosphoinositol-pentakisphosphate 1-kinase [EC:2.7.4.24];K13116//ATP-dependent RNA helicase DDX41 [EC:3.6.4.13];K01507//inorganic pyrophosphatase [EC:3.6.1.1];K13356//alcohol-forming fatty acyl-CoA reductase [EC:1.2.1.84]	gi|108707050|gb|ABF94845.1|//retrotransposon protein, putative, unclassified [Oryza sativa Japonica Group];gi|12322008|gb|AAG51046.1|AC069473_8//gypsy/Ty-3 retroelement polyprotein; 69905-74404 [Arabidopsis thaliana]
gene_1152	947	1.02	0.64	-0.672425	0.301814	NA	NA	NA	NA	gi|698466386|ref|XP_009782896.1|//PREDICTED: deacetylvindoline O-acetyltransferase-like [Nicotiana sylvestris]
gene_11520	749	0.54	0.36	-0.584963	0.543364	NA	NA	NA	K17604//zinc finger SWIM domain-containing protein 3	gi|698498112|ref|XP_009794981.1|//PREDICTED: uncharacterized protein LOC104241748 [Nicotiana sylvestris]
gene_11521	824	0.32	0.08	-2	0.216482	NA	NA	NA	NA	NA
gene_11522	1044	0.06	0.01	-2.58496	0.497574	NA	NA	NA	NA	gi|698436426|ref|XP_009801904.1|//PREDICTED: B3 domain-containing protein REM10-like isoform X1 [Nicotiana sylvestris]
gene_1153	1038	0.63	0.44	-0.517848	0.47422	NA	NA	NA	NA	gi|698444322|ref|XP_009766020.1|//PREDICTED: wall-associated receptor kinase 1-like [Nicotiana sylvestris]
gene_11530	723	0.28	0.09	-1.63743	0.371972	NA	NA	NA	NA	NA
gene_11536	464	0.62	0.01	-5.9542	0.0617448	NA	NA	NA	NA	gi|697126634|ref|XP_009617351.1|//PREDICTED: uncharacterized protein LOC104109709 [Nicotiana tomentosiformis]
gene_11540	1240	2.23	1.19	-0.906082	0.0176933	NA	NA	NA	NA	gi|698495354|ref|XP_009793798.1|//PREDICTED: uncharacterized protein LOC104240633 isoform X1 [Nicotiana sylvestris];gi|698495361|ref|XP_009793801.1|//PREDICTED: uncharacterized protein LOC104240633 isoform X2 [Nicotiana sylvestris];gi|698495363|ref|XP_009793802.1|//PREDICTED: uncharacterized protein LOC104240633 isoform X3 [Nicotiana sylvestris];gi|565361279|ref|XP_006347384.1|//PREDICTED: unchar…
gene_11542	1944	7.87	4.8	-0.713329	1.76	NA	NA	NA	NA	gi|698502296|ref|XP_009796808.1|//PREDICTED: uncharacterized protein LOC104243329 [Nicotiana sylvestris]
gene_11547	578	1.2	0.36	-1.73697	0.0561962	NA	NA	NA	NA	gi|970009833|ref|XP_015065816.1|//PREDICTED: uncharacterized protein LOC107011019 [Solanum pennellii]
gene_11554	1878	0.03	0.01	-1.58496	0.497574	NA	NA	NA	K00666//fatty-acyl-CoA synthase [EC:6.2.1.-];K12261//2-hydroxyacyl-CoA lyase 1 [EC:4.1.-.-]	gi|697157550|ref|XP_009587530.1|//PREDICTED: butyrate--CoA ligase AAE11, peroxisomal-like [Nicotiana tomentosiformis]
gene_11557	1658	3.8	1.23	-1.62734	0.000477	GO:0009575//chromoplast stroma;GO:0016021//integral component of membrane	GO:0016767//geranylgeranyl-diphosphate geranylgeranyltransferase activity;GO:0016765//transferase activity, transferring alkyl or aryl (other than methyl) groups	GO:0009058//biosynthetic process;GO:0016117//carotenoid biosynthetic process	K02291//phytoene synthase [EC:2.5.1.32]	gi|698574094|ref|XP_009775572.1|//PREDICTED: phytoene synthase 2, chloroplastic-like [Nicotiana sylvestris];gi|976924736|gb|KVI08675.1|//Squalene/phytoene synthase [Cynara cardunculus var. scolymus]
gene_11566	715	0.09	0.01	-3.16993	0.497574	NA	NA	NA	NA	NA
gene_11568	2221	0.54	0.31	-0.800691	0.417294	GO:0016021//integral component of membrane	GO:0017176//phosphatidylinositol N-acetylglucosaminyltransferase activity	GO:0009846//pollen germination;GO:0009860//pollen tube growth;GO:0006506//GPI anchor biosynthetic process	K03859//phosphatidylinositol glycan, class C	gi|661878049|emb|CDP18208.1|//unnamed protein product [Coffea canephora]
gene_11592	985	0.2	0.07	-1.51457	0.371972	GO:0005634//nucleus	GO:0004861//cyclin-dependent protein serine/threonine kinase inhibitor activity	GO:0071901//negative regulation of protein serine/threonine kinase activity;GO:0007050//cell cycle arrest	NA	gi|698493452|ref|XP_009793001.1|//PREDICTED: cyclin-dependent kinase inhibitor 7-like [Nicotiana sylvestris]
gene_11593	3553	3.17	1.9	-0.738483	17.3	NA	NA	NA	K14403//cleavage and polyadenylation specificity factor subunit 3 [EC:3.1.27.-]	gi|697169131|ref|XP_009593458.1|//PREDICTED: uncharacterized protein LOC104090116 isoform X1 [Nicotiana tomentosiformis]
gene_11595	980	0.2	0.07	-1.51457	0.371972	NA	NA	NA	NA	NA
gene_11599	1712	1.55	1.01	-0.617913	0.0873864	NA	NA	NA	K02918//large subunit ribosomal protein L35e	gi|698522969|ref|XP_009758286.1|//PREDICTED: uncharacterized protein LOC104210999 [Nicotiana sylvestris]
gene_11607	1600	0.36	0.2	-0.847997	0.297328	NA	NA	NA	NA	gi|697120483|ref|XP_009614207.1|//PREDICTED: probable plastid-lipid-associated protein 12, chloroplastic [Nicotiana tomentosiformis]
gene_11610	524	0.54	0.28	-0.947533	0.682952	NA	NA	NA	K05658//ATP-binding cassette, subfamily B (MDR/TAP), member 1 [EC:3.6.3.44]	gi|697162659|ref|XP_009590131.1|//PREDICTED: uncharacterized protein LOC104087391 [Nicotiana tomentosiformis]
gene_1162	743	0.45	0.18	-1.32193	0.285886	NA	NA	NA	K05387//glutamate receptor, ionotropic, plant;K03327//multidrug resistance protein, MATE family	gi|697187748|ref|XP_009602905.1|//PREDICTED: uncharacterized protein LOC104097976 [Nicotiana tomentosiformis]
gene_11625	1303	4.47	2.71	-0.721982	0.00329968	NA	NA	NA	K00430//peroxidase [EC:1.11.1.7]	gi|698429978|ref|XP_009792332.1|//PREDICTED: suberization-associated anionic peroxidase-like [Nicotiana sylvestris]
gene_11629	834	0.08	0.01	-3	0.497574	NA	GO:0016491//oxidoreductase activity;GO:0010181//FMN binding	GO:0045892//negative regulation of transcription, DNA-templated;GO:0055114//oxidation-reduction process	K03809//NAD(P)H dehydrogenase (quinone) [EC:1.6.5.2]	gi|698521517|ref|XP_009757565.1|//PREDICTED: minor allergen Alt a 7-like [Nicotiana sylvestris]
gene_1163	1552	0.21	0.08	-1.39232	0.285886	NA	NA	NA	K12447//UDP-sugar pyrophosphorylase [EC:2.7.7.64]	gi|698462778|ref|XP_009782069.1|//PREDICTED: uncharacterized protein LOC104230871, partial [Nicotiana sylvestris]
gene_11632	1079	0.35	0.24	-0.544321	0.543364	NA	NA	NA	NA	NA
gene_11633	1913	0.84	0.4	-1.07039	0.691696	NA	NA	NA	NA	NA
gene_11644	1551	0.17	0.08	-1.08746	0.44915	NA	NA	NA	K05909//laccase [EC:1.10.3.2]	gi|698476482|ref|XP_009785559.1|//PREDICTED: uncharacterized protein LOC104233809 isoform X1 [Nicotiana sylvestris];gi|698461818|ref|XP_009781855.1|//PREDICTED: uncharacterized protein LOC104230689 isoform X1 [Nicotiana sylvestris];gi|698461823|ref|XP_009781856.1|//PREDICTED: uncharacterized protein LOC104230689 isoform X2 [Nicotiana sylvestris]
gene_11653	1301	0.7	0.44	-0.669851	0.301814	NA	NA	NA	K13701//abhydrolase domain-containing protein 8;K08726//soluble epoxide hydrolase / lipid-phosphate phosphatase [EC:3.3.2.10 3.1.3.76]	gi|698455319|ref|XP_009780370.1|//PREDICTED: bifunctional epoxide hydrolase 2-like [Nicotiana sylvestris];gi|698498429|ref|XP_009795121.1|//PREDICTED: bifunctional epoxide hydrolase 2-like [Nicotiana sylvestris]
gene_11654	1094	0.06	0.01	-2.58496	0.497574	NA	GO:0003677//DNA binding	GO:0006355//regulation of transcription, DNA-templated	K02437//glycine cleavage system H protein;K12581//CCR4-NOT transcription complex subunit 7/8;K05941//glutathione gamma-glutamylcysteinyltransferase [EC:2.3.2.15];K13126//polyadenylate-binding protein;K01054//acylglycerol lipase [EC:3.1.1.23]	gi|698455695|ref|XP_009780447.1|//PREDICTED: NAC transcription factor 25-like [Nicotiana sylvestris];gi|495025571|gb|AGL39685.1|//NAC transcription factor 029 [Jatropha curcas]
gene_11661	2108	0.87	0.54	-0.688056	0.107669	NA	NA	NA	NA	NA
gene_11667	1128	0.52	0.34	-0.612977	0.448586	NA	NA	NA	NA	gi|697100369|ref|XP_009590776.1|//PREDICTED: uncharacterized protein LOC104087903 isoform X1 [Nicotiana tomentosiformis]
gene_1167	1003	0.28	0.13	-1.10692	0.44915	NA	NA	NA	NA	gi|697163470|ref|XP_009590557.1|//PREDICTED: uncharacterized protein LOC104087707 [Nicotiana tomentosiformis]
gene_11670	2200	0.52	0.23	-1.17688	0.050731	NA	NA	NA	K13418//somatic embryogenesis receptor kinase 1 [EC:2.7.10.1 2.7.11.1]	gi|565357899|ref|XP_006345767.1|//PREDICTED: probable LRR receptor-like serine/threonine-protein kinase At5g63710 isoform X1 [Solanum tuberosum];gi|698476404|ref|XP_009785524.1|//PREDICTED: probable LRR receptor-like serine/threonine-protein kinase At5g63710 isoform X1 [Nicotiana sylvestris]
gene_11674	536	0.26	0.13	-1	0.621362	NA	NA	NA	NA	NA
gene_11676	1886	1.06	0.64	-0.72792	0.0823876	GO:0016021//integral component of membrane	GO:0015095//magnesium ion transmembrane transporter activity	GO:0015693//magnesium ion transport;GO:1903830	NA	gi|971557149|ref|XP_015165864.1|//PREDICTED: probable magnesium transporter NIPA6 isoform X2 [Solanum tuberosum];gi|697148048|ref|XP_009628194.1|//PREDICTED: probable magnesium transporter NIPA6 isoform X1 [Nicotiana tomentosiformis]
gene_11686	2714	0.24	0.12	-1	0.418628	NA	NA	NA	K01187//alpha-glucosidase [EC:3.2.1.20]	gi|698554026|ref|XP_009770102.1|//PREDICTED: LOW QUALITY PROTEIN: alpha-glucosidase-like [Nicotiana sylvestris]
gene_11689	1315	1.27	0.63	-1.0114	0.032328	NA	NA	NA	K01187//alpha-glucosidase [EC:3.2.1.20]	gi|698554026|ref|XP_009770102.1|//PREDICTED: LOW QUALITY PROTEIN: alpha-glucosidase-like [Nicotiana sylvestris]
gene_11696	592	0.12	0.01	-3.58496	0.497574	NA	NA	NA	K17604//zinc finger SWIM domain-containing protein 3;K01164//ribonuclease P/MRP protein subunit POP1 [EC:3.1.26.5]	gi|698548219|ref|XP_009768270.1|//PREDICTED: uncharacterized protein LOC104219304 [Nicotiana sylvestris]
gene_11698	934	1.38	0.56	-1.30117	0.023316	NA	NA	NA	NA	gi|698425497|ref|XP_009785355.1|//PREDICTED: uncharacterized protein LOC104233626 [Nicotiana sylvestris]
gene_11700	890	0.51	0.3	-0.765535	0.543364	NA	NA	NA	NA	NA
gene_11731	1957	0.75	0.52	-0.528379	0.26158	NA	NA	NA	K01883//cysteinyl-tRNA synthetase [EC:6.1.1.16]	gi|698505845|ref|XP_009798352.1|//PREDICTED: LOW QUALITY PROTEIN: cysteine--tRNA ligase, cytoplasmic-like, partial [Nicotiana sylvestris]
gene_11741	366	3.09	1.02	-1.59904	0.0258588	NA	NA	NA	NA	NA
gene_11743	2383	0.79	0.34	-1.21632	0.0131239	GO:0008274//gamma-tubulin ring complex	NA	GO:0033566//gamma-tubulin complex localization	K18633//mitotic-spindle organizing protein 1	gi|698481373|ref|XP_009787685.1|//PREDICTED: mitotic-spindle organizing protein 1B-like [Nicotiana sylvestris]
gene_11746	1275	0.2	0.05	-2	0.216482	NA	GO:0005524//ATP binding;GO:0003677//DNA binding	NA	K19036//ATP-dependent RNA/DNA helicase IGHMBP2 [EC:3.6.4.12 3.6.4.13]	gi|703110194|ref|XP_010099518.1|//DNA-binding protein SMUBP-2 [Morus notabilis]
gene_1175	3448	4.91	2.06	-1.25308	0.976472	NA	NA	NA	K13356//alcohol-forming fatty acyl-CoA reductase [EC:1.2.1.84];K01191//alpha-mannosidase [EC:3.2.1.24];K08247//methionine S-methyltransferase [EC:2.1.1.12];K12819//pre-mRNA-processing factor SLU7	gi|970039742|ref|XP_015081209.1|//PREDICTED: uncharacterized protein LOC107024752 [Solanum pennellii];gi|698563476|ref|XP_009772709.1|//PREDICTED: craniofacial development protein 2-like [Nicotiana sylvestris]
gene_11750	1015	0.06	0.01	-2.58496	0.497574	NA	NA	NA	NA	gi|698521994|ref|XP_009757808.1|//PREDICTED: uncharacterized protein LOC104210578 isoform X1 [Nicotiana sylvestris]
gene_11760	1605	0.48	0.01	-5.58496	0.000236544	NA	NA	NA	K00913//inositol-1,3,4-trisphosphate 5/6-kinase / inositol-tetrakisphosphate 1-kinase [EC:2.7.1.159 2.7.1.134]	gi|698481386|ref|XP_009787689.1|//PREDICTED: inositol-tetrakisphosphate 1-kinase 1-like [Nicotiana sylvestris]
gene_11763	1506	0.04	0.01	-2	0.497574	NA	NA	NA	K01371//cathepsin K [EC:3.4.22.38];K01365//cathepsin L [EC:3.4.22.15]	gi|698505863|ref|XP_009798360.1|//PREDICTED: zingipain-2-like [Nicotiana sylvestris]
gene_11766	1389	0.14	0.05	-1.48543	0.371972	NA	NA	NA	NA	gi|698493932|ref|XP_009793199.1|//PREDICTED: uncharacterized protein LOC104240116 [Nicotiana sylvestris]
gene_11774	3636	0.05	0.02	-1.32193	0.12379	NA	NA	NA	NA	gi|697131569|ref|XP_009619844.1|//PREDICTED: uncharacterized protein LOC104111784 [Nicotiana tomentosiformis]
gene_11776	902	0.07	0.01	-2.80735	0.497574	NA	NA	NA	NA	NA
gene_11777	640	0.11	0.01	-3.45943	0.497574	NA	NA	NA	NA	NA
gene_11792	802	0.33	0.01	-5.04439	0.0617448	NA	NA	NA	NA	NA
gene_11793	2688	0.4	0.23	-0.798366	0.180696	GO:0016020//membrane	NA	GO:0044699//single-organism process	K02261//cytochrome c oxidase subunit 2	gi|675895313|ref|YP_009049787.1|//hypothetical protein (mitochondrion) [Capsicum annuum]
gene_11794	853	0.7	0.23	-1.60572	0.0906018	NA	NA	NA	NA	NA
gene_11796	1059	0.43	0.01	-5.42626	0.007662	NA	NA	NA	NA	NA
gene_11801	523	9.52	6.18	-0.623355	0.00982612	NA	NA	NA	K03348//anaphase-promoting complex subunit 1	gi|698535401|ref|XP_009764174.1|//PREDICTED: anaphase-promoting complex subunit 1 isoform X1 [Nicotiana sylvestris];gi|565381929|ref|XP_006357310.1|//PREDICTED: anaphase-promoting complex subunit 1 [Solanum tuberosum]
gene_11806	341	2.4	1.3	-0.884523	0.783414	NA	NA	NA	K03348//anaphase-promoting complex subunit 1;K07739//elongator complex protein 3 [EC:2.3.1.48];K07305//peptide-methionine (R)-S-oxide reductase [EC:1.8.4.12];K09874//aquaporin NIP	gi|970037050|ref|XP_015079877.1|//PREDICTED: anaphase-promoting complex subunit 1 isoform X2 [Solanum pennellii];gi|802612189|ref|XP_012074641.1|//PREDICTED: uncharacterized protein LOC105636080 [Jatropha curcas]
gene_11818	822	0.33	0.01	-5.04439	0.0617448	NA	NA	NA	NA	NA
gene_11822	5263	0.21	0.11	-0.932886	0.516006	NA	NA	NA	K03549//KUP system potassium uptake protein	gi|697127352|ref|XP_009617719.1|//PREDICTED: probable potassium transporter 17 isoform X1 [Nicotiana tomentosiformis];gi|697127356|ref|XP_009617722.1|//PREDICTED: probable potassium transporter 17 isoform X3 [Nicotiana tomentosiformis]
gene_11825	1551	0.08	0.04	-1	0.621362	NA	NA	NA	K13024//inositol-hexakisphosphate/diphosphoinositol-pentakisphosphate 1-kinase [EC:2.7.4.24];K10406//kinesin family member C2/C3;K16196//eukaryotic translation initiation factor 2-alpha kinase 4 [EC:2.7.11.1]	gi|698485790|ref|XP_009789657.1|//PREDICTED: uncharacterized protein LOC104237253 [Nicotiana sylvestris]
gene_11826	2905	0.02	0.01	-1	0.497574	NA	NA	NA	K13457//disease resistance protein RPM1	gi|697112168|ref|XP_009609961.1|//PREDICTED: putative disease resistance RPP13-like protein 3 [Nicotiana tomentosiformis]
gene_11834	1404	0.37	0.14	-1.4021	0.143663	NA	NA	NA	NA	gi|698541538|ref|XP_009766116.1|//PREDICTED: uncharacterized protein LOC104217535 [Nicotiana sylvestris]
gene_11840	1686	0.42	0.15	-1.48543	0.0752078	NA	NA	NA	NA	gi|698506490|ref|XP_009798635.1|//PREDICTED: probable inactive patatin-like protein 9 [Nicotiana sylvestris]
gene_11843	2410	0.46	0.26	-0.823122	0.320826	NA	NA	NA	K10767//alkylated DNA repair protein alkB homolog 5 [EC:1.14.11.-]	gi|698570624|ref|XP_009774650.1|//PREDICTED: uncharacterized protein LOC104224666 [Nicotiana sylvestris]
gene_11844	590	0.94	0.58	-0.696608	0.297328	NA	NA	NA	NA	NA
gene_11848	889	52.73	34.03	-0.631817	2.09e-08	NA	NA	NA	NA	gi|698540043|ref|XP_009765628.1|//PREDICTED: EID1-like F-box protein 3 [Nicotiana sylvestris]
gene_11849	616	2.13	0.89	-1.25898	0.0345884	NA	NA	NA	K03062//26S proteasome regulatory subunit T2	gi|698486339|ref|XP_009789902.1|//PREDICTED: 6.7 kDa chloroplast outer envelope membrane protein-like [Nicotiana sylvestris]
gene_11851	1860	0.72	0.41	-0.812373	0.118076	NA	NA	NA	NA	gi|470135226|ref|XP_004303424.1|//PREDICTED: ubiquitin-NEDD8-like protein RUB2 [Fragaria vesca subsp. vesca]
gene_11866	2894	0.82	0.46	-0.83399	0.0260552	NA	NA	NA	K13415//protein brassinosteroid insensitive 1 [EC:2.7.10.1 2.7.11.1]	gi|698510899|ref|XP_009800591.1|//PREDICTED: probable inactive leucine-rich repeat receptor-like protein kinase At3g03770 isoform X2 [Nicotiana sylvestris]
gene_11879	789	1.16	0.48	-1.27302	0.0620746	NA	NA	NA	NA	NA
gene_11894	1819	0.14	0.01	-3.80735	0.0617448	NA	NA	NA	K04733//interleukin-1 receptor-associated kinase 4 [EC:2.7.11.1];K13430//serine/threonine-protein kinase PBS1 [EC:2.7.11.1]	gi|697097438|ref|XP_009621518.1|//PREDICTED: serine/threonine-protein kinase At3g07070-like [Nicotiana tomentosiformis]
gene_11902	2531	0.33	0.23	-0.520832	0.164826	NA	NA	NA	K02126//F-type H+-transporting ATPase subunit a	gi|698486761|ref|XP_009790091.1|//PREDICTED: transport and Golgi organization 2 homolog [Nicotiana sylvestris]
gene_11903	3448	2.03	0.89	-1.1896	0.0643	NA	NA	NA	K00968//choline-phosphate cytidylyltransferase [EC:2.7.7.15]	gi|698482269|ref|XP_009788068.1|//PREDICTED: anthocyanidin 3-O-glucosyltransferase 2-like [Nicotiana sylvestris]
gene_11912	5623	0.12	0.08	-0.584963	0.47422	NA	NA	NA	K09494//T-complex protein 1 subunit beta;K03453//bile acid:Na+ symporter, BASS family;K13430//serine/threonine-protein kinase PBS1 [EC:2.7.11.1];K09493//T-complex protein 1 subunit alpha	gi|698466635|ref|XP_009782958.1|//PREDICTED: uncharacterized protein LOC104231631 [Nicotiana sylvestris]
gene_11917	6245	0.27	0.17	-0.667425	0.130944	NA	NA	NA	K19882//O-palmitoleoyl-L-serine hydrolase [EC:3.1.1.98];K20293//conserved oligomeric Golgi complex subunit 6	gi|697178833|ref|XP_009598403.1|//PREDICTED: uncharacterized protein LOC104094232, partial [Nicotiana tomentosiformis]
gene_11918	3135	0.1	0.04	-1.32193	0.285886	NA	NA	NA	NA	gi|697184765|ref|XP_009601402.1|//PREDICTED: uncharacterized protein LOC104096693 [Nicotiana tomentosiformis]
gene_11925	1317	0.47	0.29	-0.696608	0.600578	NA	NA	NA	NA	gi|697121557|ref|XP_009614754.1|//PREDICTED: miraculin-like [Nicotiana tomentosiformis]
gene_11937	841	0.24	0.16	-0.584963	0.682952	NA	NA	NA	K10592//E3 ubiquitin-protein ligase HUWE1 [EC:2.3.2.26];K20168//TBC1 domain family member 15;K15115//solute carrier family 25 (mitochondrial folate transporter), member 32	gi|971560884|ref|XP_015166803.1|//PREDICTED: uncharacterized protein LOC107061662 [Solanum tuberosum]
gene_11939	841	0.76	0.47	-0.693339	0.448586	NA	NA	NA	NA	NA
gene_11940	335	0.46	0.01	-5.52356	0.248184	NA	NA	NA	NA	NA
gene_11941	1254	0.98	0.31	-1.66051	0.00902726	NA	NA	NA	NA	gi|6538778|gb|AAF15902.1|AF208022_1//biotic cell death-associated protein [Nicotiana glutinosa]
gene_11949	1473	0.13	0.01	-3.70044	0.12379	NA	NA	NA	NA	gi|697151986|ref|XP_009630222.1|//PREDICTED: uncharacterized protein LOC104120196 [Nicotiana tomentosiformis]
gene_11964	723	0.09	0.01	-3.16993	0.497574	NA	NA	NA	K14638//solute carrier family 15 (peptide/histidine transporter), member 3/4	gi|697169278|ref|XP_009593533.1|//PREDICTED: protein NRT1/ PTR FAMILY 5.10-like [Nicotiana tomentosiformis]
gene_11969	163	58.32	37.57	-0.63441	0.0095463	NA	NA	NA	NA	gi|734393345|gb|KHN28130.1|//Putative mitochondrial protein [Glycine soja]
gene_11977	1112	0.21	0.12	-0.807355	0.44915	NA	NA	NA	NA	NA
gene_11988	339	5.43	1.56	-1.79941	0.00200918	NA	NA	NA	NA	gi|698446369|ref|XP_009769147.1|//PREDICTED: putative late blight resistance protein homolog R1B-16 [Nicotiana sylvestris]
gene_11992	516	0.55	0.14	-1.974	0.216482	NA	NA	NA	NA	NA
gene_11993	245	1.59	0.34	-2.22542	0.216482	NA	NA	NA	NA	NA
gene_11994	547	0.13	0.01	-3.70044	0.497574	NA	GO:0046872//metal ion binding	NA	K00558//DNA (cytosine-5)-methyltransferase 1 [EC:2.1.1.37];K05658//ATP-binding cassette, subfamily B (MDR/TAP), member 1 [EC:3.6.3.44];K03363//cell division cycle 20, cofactor of APC complex	gi|590589905|ref|XP_007016583.1|//Uncharacterized protein TCM_041944 [Theobroma cacao]
gene_11995	1019	0.13	0.01	-3.70044	0.248184	NA	NA	NA	NA	NA
gene_12002	3305	0.52	0.32	-0.70044	0.10035	NA	NA	NA	NA	gi|698560031|ref|XP_009771737.1|//PREDICTED: GDSL esterase/lipase At1g28610-like isoform X1 [Nicotiana sylvestris]
gene_12012	4156	0.07	0.02	-1.80735	0.123414	NA	NA	NA	NA	gi|698529752|ref|XP_009761697.1|//PREDICTED: uncharacterized protein LOC104213843 [Nicotiana sylvestris]
gene_12020	2066	0.33	0.06	-2.45943	0.0642644	GO:0016021//integral component of membrane	NA	NA	K16569//gamma-tubulin complex component 2	gi|698494711|ref|XP_009793537.1|//PREDICTED: uncharacterized protein LOC104240395 [Nicotiana sylvestris];gi|697131347|ref|XP_009619727.1|//PREDICTED: uncharacterized protein LOC104111684 [Nicotiana tomentosiformis]
gene_12028	1136	5.51	3.59	-0.618068	0.0081079	NA	NA	NA	K00430//peroxidase [EC:1.11.1.7];K10990//RecQ-mediated genome instability protein 1	gi|697124707|ref|XP_009616360.1|//PREDICTED: lysine-rich arabinogalactan protein 18 [Nicotiana tomentosiformis]
gene_12052	1555	0.36	0.12	-1.58496	0.223448	GO:0016021//integral component of membrane;GO:0005886//plasma membrane	GO:0005524//ATP binding;GO:0004674//protein serine/threonine kinase activity	GO:0006468//protein phosphorylation	K04733//interleukin-1 receptor-associated kinase 4 [EC:2.7.11.1];K04730//interleukin-1 receptor-associated kinase 1 [EC:2.7.11.1]	gi|698428420|ref|XP_009789692.1|//PREDICTED: probable receptor-like protein kinase At5g20050 [Nicotiana sylvestris]
gene_12053	2974	1.56	1.05	-0.571157	0.0293338	NA	NA	NA	K12472//epidermal growth factor receptor substrate 15;K09291//nucleoprotein TPR	gi|698428413|ref|XP_009789682.1|//PREDICTED: putative E3 ubiquitin-protein ligase RF298 [Nicotiana sylvestris]
gene_12056	844	0.63	0.24	-1.39232	0.143663	NA	NA	NA	NA	gi|697100765|ref|XP_009592674.1|//PREDICTED: uncharacterized protein LOC104089464 [Nicotiana tomentosiformis]
gene_12061	810	1.79	0.82	-1.12626	0.0234308	NA	NA	NA	NA	gi|593786295|ref|XP_007156188.1|//hypothetical protein PHAVU_003G265800g [Phaseolus vulgaris]
gene_12067	4613	0.12	0.04	-1.58496	0.143663	NA	NA	NA	K09527//DnaJ homolog subfamily C member 7;K00799//glutathione S-transferase [EC:2.5.1.18];K13457//disease resistance protein RPM1	gi|697121956|ref|XP_009614965.1|//PREDICTED: putative late blight resistance protein homolog R1B-14 [Nicotiana tomentosiformis]
gene_12076	1217	0.05	0.01	-2.32193	0.497574	NA	NA	NA	NA	NA
gene_12077	722	0.56	0.09	-2.63743	0.0692564	NA	NA	NA	NA	NA
gene_12080	759	0.18	0.09	-1	0.621362	NA	NA	NA	K08678//UDP-glucuronate decarboxylase [EC:4.1.1.35]	gi|698480706|ref|XP_009787388.1|//PREDICTED: UDP-glucuronic acid decarboxylase 4-like [Nicotiana sylvestris]
gene_12084	2111	0.36	0.15	-1.26303	0.0942062	NA	NA	NA	NA	gi|698480710|ref|XP_009787390.1|//PREDICTED: uncharacterized protein LOC104235351 [Nicotiana sylvestris]
gene_12085	909	2.19	0.87	-1.33184	0.00514468	NA	NA	NA	K12412//pheromone receptor transcription factor	gi|697188870|ref|XP_009603478.1|//PREDICTED: MADS-box transcription factor 23-like [Nicotiana tomentosiformis]
gene_12086	358	1.27	0.63	-1.0114	0.33978	NA	NA	NA	NA	NA
gene_12091	1287	0.25	0.01	-4.64386	0.0617448	GO:0016021//integral component of membrane;GO:0005886//plasma membrane	GO:0005524//ATP binding;GO:0004674//protein serine/threonine kinase activity	GO:0006468//protein phosphorylation	K13418//somatic embryogenesis receptor kinase 1 [EC:2.7.10.1 2.7.11.1]	gi|147833308|emb|CAN75190.1|//hypothetical protein VITISV_035381 [Vitis vinifera]
gene_12092	1133	0.06	0.01	-2.58496	0.497574	NA	NA	NA	K14492//two-component response regulator ARR-A family	gi|697191493|ref|XP_009604813.1|//PREDICTED: two-component response regulator ARR9-like [Nicotiana tomentosiformis];gi|743913085|ref|XP_011000439.1|//PREDICTED: two-component response regulator ARR8 [Populus euphratica]
gene_12101	972	6.04	3.97	-0.60541	0.0126201	GO:0030131//clathrin adaptor complex	NA	GO:0016192//vesicle-mediated transport;GO:0006886//intracellular protein transport	K11826//AP-2 complex subunit mu-1	gi|697110406|ref|XP_009609070.1|//PREDICTED: uncharacterized protein LOC104102933 isoform X3 [Nicotiana tomentosiformis]
gene_12106	571	4.1	2.39	-0.778613	0.0512934	NA	NA	NA	NA	NA
gene_12109	810	0.17	0.08	-1.08746	0.621362	NA	NA	NA	K17710//pentatricopeptide repeat domain-containing protein 1	gi|698484557|ref|XP_009789084.1|//PREDICTED: putative pentatricopeptide repeat-containing protein At1g09680, partial [Nicotiana sylvestris]
gene_12123	1464	0.13	0.01	-3.70044	0.12379	NA	NA	NA	K15382//solute carrier family 50 (sugar transporter)	gi|697184107|ref|XP_009601078.1|//PREDICTED: bidirectional sugar transporter SWEET11-like [Nicotiana tomentosiformis]
gene_12125	782	0.09	0.01	-3.16993	0.497574	NA	NA	NA	NA	gi|697127476|ref|XP_009617784.1|//PREDICTED: uclacyanin-3-like [Nicotiana tomentosiformis]
gene_12128	1250	0.41	0.26	-0.657112	0.418628	NA	NA	GO:0009725//response to hormone	K09422//myb proto-oncogene protein, plant	gi|697097349|ref|XP_009621085.1|//PREDICTED: transcription factor MYB108-like [Nicotiana tomentosiformis];gi|565378563|ref|XP_006355725.1|//PREDICTED: transcription factor MYB21-like [Solanum tuberosum]
gene_12134	1580	2.03	1.41	-0.525785	0.356786	GO:0016021//integral component of membrane	NA	NA	K15601//lysine-specific demethylase 3 [EC:1.14.11.-]	gi|697139551|ref|XP_009623866.1|//PREDICTED: CSC1-like protein RXW8 [Nicotiana tomentosiformis]
gene_12136	1476	0.04	0.01	-2	0.497574	NA	NA	NA	K14833//nucleolar complex protein 2	gi|698522838|ref|XP_009758228.1|//PREDICTED: nucleolar complex protein 2 homolog isoform X1 [Nicotiana sylvestris]
gene_1214	2461	0.64	0.23	-1.47644	0.0057336	NA	NA	NA	NA	gi|697116126|ref|XP_009611980.1|//PREDICTED: zinc finger CCCH domain-containing protein 68 [Nicotiana tomentosiformis]
gene_12154	2010	0.4	0.23	-0.798366	0.258536	NA	NA	NA	K15095//(+)-neomenthol dehydrogenase [EC:1.1.1.208]	gi|698579737|ref|XP_009777101.1|//PREDICTED: root phototropism protein 2 [Nicotiana sylvestris]
gene_12155	354	2.57	0.64	-2.00562	0.020737	NA	NA	NA	NA	NA
gene_1216	1873	0.1	0.07	-0.514573	0.682952	NA	NA	NA	NA	gi|698503955|ref|XP_009797535.1|//PREDICTED: uncharacterized protein LOC104243949 [Nicotiana sylvestris]
gene_12161	9078	0.74	0.41	-0.851901	0.0729082	NA	NA	NA	NA	gi|147822620|emb|CAN61886.1|//hypothetical protein VITISV_030710 [Vitis vinifera]
gene_12165	1837	0.03	0.01	-1.58496	0.497574	NA	NA	NA	NA	NA
gene_12175	1726	1.22	0.77	-0.663951	0.0730048	NA	NA	NA	K13691//pathogen-inducible salicylic acid glucosyltransferase [EC:2.4.1.-]	gi|698467885|ref|XP_009783230.1|//PREDICTED: UDP-glycosyltransferase 74E1-like [Nicotiana sylvestris]
gene_12177	1804	0.04	0.01	-2	0.497574	NA	GO:0016758//transferase activity, transferring hexosyl groups	GO:0008152//metabolic process	K13691//pathogen-inducible salicylic acid glucosyltransferase [EC:2.4.1.-]	gi|698467880|ref|XP_009783229.1|//PREDICTED: UDP-glycosyltransferase 74F1-like [Nicotiana sylvestris]
gene_12190	321	3.39	0.72	-2.23522	0.00731408	NA	NA	NA	K20353//COPII coat assembly protein SEC16	gi|698584721|ref|XP_009778452.1|//PREDICTED: uncharacterized protein LOC104227816 [Nicotiana sylvestris]
gene_12225	995	6.61	3.94	-0.746455	0.00138356	NA	NA	NA	NA	gi|697146812|ref|XP_009627557.1|//PREDICTED: uncharacterized protein LOC104118082 isoform X2 [Nicotiana tomentosiformis];gi|697146810|ref|XP_009627556.1|//PREDICTED: uncharacterized protein LOC104118082 isoform X1 [Nicotiana tomentosiformis]
gene_12227	686	0.2	0.1	-1	0.621362	NA	NA	NA	NA	NA
gene_12233	13925	0.02	0.01	-1	0.0617448	NA	NA	NA	K01303//acylaminoacyl-peptidase [EC:3.4.19.1];K04730//interleukin-1 receptor-associated kinase 1 [EC:2.7.11.1];K12819//pre-mRNA-processing factor SLU7	gi|694423240|ref|XP_009339431.1|//PREDICTED: uncharacterized protein LOC103931640 [Pyrus x bretschneideri]
gene_1224	5198	0.02	0.01	-1	0.248184	NA	NA	NA	K15115//solute carrier family 25 (mitochondrial folate transporter), member 32;K18195//rhamnogalacturonan endolyase [EC:4.2.2.23]	gi|970007533|ref|XP_015064643.1|//PREDICTED: uncharacterized protein LOC107009830 [Solanum pennellii]
gene_12240	854	0.39	0.01	-5.2854	0.0307974	NA	NA	NA	NA	NA
gene_12251	827	0.16	0.08	-1	0.621362	NA	NA	NA	K19042//E3 ubiquitin-protein ligase BOI and related proteins [EC:2.3.2.27]	gi|698419219|ref|XP_009789725.1|//PREDICTED: BOI-related E3 ubiquitin-protein ligase 1-like isoform X2 [Nicotiana sylvestris]
gene_12257	869	1.84	0.84	-1.13124	0.0277718	NA	NA	NA	NA	NA
gene_12259	5542	0.09	0.01	-3.16993	0.0038217	NA	NA	NA	K18195//rhamnogalacturonan endolyase [EC:4.2.2.23];K15115//solute carrier family 25 (mitochondrial folate transporter), member 32	gi|731333722|ref|XP_010677875.1|//PREDICTED: uncharacterized protein LOC104893474 [Beta vulgaris subsp. vulgaris]
gene_12262	4069	0.17	0.09	-0.917538	0.163825	NA	NA	NA	K06674//structural maintenance of chromosome 2	gi|747059947|ref|XP_011076379.1|//PREDICTED: structural maintenance of chromosomes protein 2-1 [Sesamum indicum]
gene_12266	681	1.4	0.49	-1.51457	0.0186787	GO:0016021//integral component of membrane	GO:0004674//protein serine/threonine kinase activity;GO:0005524//ATP binding	GO:0006468//protein phosphorylation	K17422//large subunit ribosomal protein L41	gi|697100269|ref|XP_009590335.1|//PREDICTED: probable LRR receptor-like serine/threonine-protein kinase At4g26540 [Nicotiana tomentosiformis]
gene_12267	2033	0.08	0.03	-1.41504	0.371972	NA	GO:0016630//protochlorophyllide reductase activity	GO:0055114//oxidation-reduction process	K00218//protochlorophyllide reductase [EC:1.3.1.33]	gi|698578969|ref|XP_009776892.1|//PREDICTED: probable membrane-associated kinase regulator 4 [Nicotiana sylvestris];gi|697144945|ref|XP_009626599.1|//PREDICTED: protochlorophyllide reductase, chloroplastic-like isoform X2 [Nicotiana tomentosiformis];gi|697144943|ref|XP_009626598.1|//PREDICTED: protochlorophyllide reductase, chloroplastic-like isoform X1 [Nicotiana tomentosiformis]
gene_12269	346	7.5	5.01	-0.58208	0.142885	NA	NA	NA	NA	NA
gene_12272	2924	1.14	0.53	-1.10497	0.000493022	NA	NA	NA	K05909//laccase [EC:1.10.3.2];K18577//mannosylglycoprotein endo-beta-mannosidase [EC:3.2.1.152];K00620//glutamate N-acetyltransferase / amino-acid N-acetyltransferase [EC:2.3.1.35 2.3.1.1];K14497//protein phosphatase 2C [EC:3.1.3.16];K01188//beta-glucosidase [EC:3.2.1.21];K18195//rhamnogalacturonan endolyase [EC:4.2.2.23]	gi|923770455|ref|XP_013679399.1|//PREDICTED: uncharacterized protein LOC106383894 [Brassica napus];gi|985468620|ref|XP_015390029.1|//PREDICTED: uncharacterized protein LOC107178892 [Citrus sinensis];gi|698498771|ref|XP_009795271.1|//PREDICTED: uncharacterized protein LOC104241995 [Nicotiana sylvestris]
gene_12283	964	0.21	0.01	-4.39232	0.12379	NA	NA	NA	NA	gi|698460892|ref|XP_009781649.1|//PREDICTED: uncharacterized protein LOC104230515, partial [Nicotiana sylvestris]
gene_12289	2846	0.11	0.02	-2.45943	0.123414	NA	NA	NA	K05681//ATP-binding cassette, subfamily G (WHITE), member 2	gi|697144220|ref|XP_009626224.1|//PREDICTED: ABC transporter G family member 6 [Nicotiana tomentosiformis]
gene_12301	2431	16.06	9.97	-0.687806	3.29e-05	NA	NA	NA	NA	NA
gene_1231	358	0.42	0.21	-1	0.621362	NA	NA	NA	K01188//beta-glucosidase [EC:3.2.1.21];K14497//protein phosphatase 2C [EC:3.1.3.16];K18577//mannosylglycoprotein endo-beta-mannosidase [EC:3.2.1.152];K00620//glutamate N-acetyltransferase / amino-acid N-acetyltransferase [EC:2.3.1.35 2.3.1.1];K05909//laccase [EC:1.10.3.2]	gi|698524636|ref|XP_009759122.1|//PREDICTED: uncharacterized protein LOC104211723 [Nicotiana sylvestris]
gene_12312	710	0.1	0.01	-3.32193	0.497574	NA	NA	NA	NA	NA
gene_12318	2191	0.58	0.2	-1.53605	0.0120981	NA	NA	NA	K07198//5'-AMP-activated protein kinase, catalytic alpha subunit [EC:2.7.11.11];K16570//gamma-tubulin complex component 3;K03006//DNA-directed RNA polymerase II subunit RPB1 [EC:2.7.7.6];K03327//multidrug resistance protein, MATE family	gi|920715974|gb|KOM56062.1|//hypothetical protein LR48_Vigan10g195400 [Vigna angularis]
gene_12319	475	0.15	0.01	-3.90689	0.497574	NA	NA	NA	K14808//ATP-dependent RNA helicase DDX54/DBP10 [EC:3.6.4.13];K00847//fructokinase [EC:2.7.1.4];K01213//galacturan 1,4-alpha-galacturonidase [EC:3.2.1.67]	gi|698441002|ref|XP_009760951.1|//PREDICTED: uncharacterized protein LOC104213202 [Nicotiana sylvestris]
gene_12322	794	0.51	0.01	-5.67243	0.0153613	NA	NA	NA	NA	gi|697172534|ref|XP_009595203.1|//PREDICTED: uncharacterized protein LOC104091543 isoform X3 [Nicotiana tomentosiformis]
gene_12323	1385	1.54	0.65	-1.24442	0.00523868	NA	NA	NA	NA	gi|697172528|ref|XP_009595200.1|//PREDICTED: uncharacterized protein LOC104091542 [Nicotiana tomentosiformis]
gene_12330	973	0.81	0.47	-0.785261	0.0908906	NA	NA	NA	NA	NA
gene_12334	2032	0.03	0.01	-1.58496	0.497574	NA	GO:0004575//sucrose alpha-glucosidase activity	GO:0005975//carbohydrate metabolic process	K01193//beta-fructofuranosidase [EC:3.2.1.26]	gi|697176506|ref|XP_009597209.1|//PREDICTED: beta-fructofuranosidase, insoluble isoenzyme 1-like [Nicotiana tomentosiformis]
gene_12340	944	0.35	0.07	-2.32193	0.123414	NA	NA	NA	NA	gi|698498771|ref|XP_009795271.1|//PREDICTED: uncharacterized protein LOC104241995 [Nicotiana sylvestris]
gene_12343	1016	0.13	0.06	-1.11548	0.621362	NA	NA	NA	NA	gi|728839514|gb|KHG18957.1|//hypothetical protein F383_25772 [Gossypium arboreum]
gene_12345	737	0.09	0.01	-3.16993	0.497574	NA	NA	NA	NA	NA
gene_12346	1547	0.25	0.05	-2.32193	0.0692564	NA	NA	NA	NA	NA
gene_12348	2075	0.03	0.01	-1.58496	0.497574	NA	NA	NA	NA	gi|697167628|ref|XP_009592679.1|//PREDICTED: protein IRX15-LIKE-like [Nicotiana tomentosiformis]
gene_1235	1489	1.03	0.6	-0.77961	0.139251	NA	NA	NA	NA	gi|970019969|ref|XP_015071194.1|//PREDICTED: uncharacterized protein LOC107015442 [Solanum pennellii]
gene_12356	577	0.84	0.12	-2.80735	0.0383844	NA	NA	NA	NA	NA
gene_12358	815	0.16	0.08	-1	0.621362	NA	NA	NA	K13024//inositol-hexakisphosphate/diphosphoinositol-pentakisphosphate 1-kinase [EC:2.7.4.24]	gi|971571667|ref|XP_015169757.1|//PREDICTED: uncharacterized protein LOC107062964 [Solanum tuberosum]
gene_12359	1521	0.08	0.01	-3	0.248184	NA	NA	NA	NA	gi|698455750|ref|XP_009780461.1|//PREDICTED: zinc finger protein ZAT1-like [Nicotiana sylvestris]
gene_12383	303	0.52	0.01	-5.70044	0.248184	NA	NA	NA	NA	NA
gene_12385	452	2.24	1.58	-0.503574	0.417294	NA	NA	NA	NA	NA
gene_12400	3303	0.14	0.06	-1.22239	0.143663	NA	GO:0016614//oxidoreductase activity, acting on CH-OH group of donors;GO:0050660//flavin adenine dinucleotide binding	GO:0055114//oxidation-reduction process	NA	gi|697166214|ref|XP_009591928.1|//PREDICTED: reticuline oxidase-like [Nicotiana tomentosiformis]
gene_12407	1620	0.51	0.35	-0.543142	0.398282	NA	NA	NA	NA	NA
gene_12420	398	0.37	0.01	-5.20945	0.248184	NA	NA	NA	NA	NA
gene_12424	1401	0.05	0.01	-2.32193	0.497574	NA	NA	NA	NA	gi|698532412|ref|XP_009763030.1|//PREDICTED: mitogen-activated protein kinase 12-like [Nicotiana sylvestris]
gene_1243	714	0.09	0.01	-3.16993	0.497574	NA	NA	NA	NA	NA
gene_12445	751	0.27	0.18	-0.584963	0.682952	NA	NA	NA	NA	NA
gene_12449	402	0.55	0.36	-0.611435	0.682952	NA	NA	NA	NA	NA
gene_12473	493	4.48	2.72	-0.719892	0.0886182	NA	NA	NA	K15692//E3 ubiquitin-protein ligase RNF13 [EC:2.3.2.27]	gi|697162193|ref|XP_009589897.1|//PREDICTED: receptor homology region, transmembrane domain- and RING domain-containing protein 2-like isoform X1 [Nicotiana tomentosiformis]
gene_12474	1152	1.01	0.67	-0.592122	0.54884	NA	NA	NA	K15601//lysine-specific demethylase 3 [EC:1.14.11.-]	gi|698455080|ref|XP_009780311.1|//PREDICTED: lysine-specific demethylase JMJ25-like isoform X2 [Nicotiana sylvestris]
gene_12478	218	0.41	0.01	-5.35755	0.497574	NA	NA	NA	NA	NA
gene_12479	299	0.25	0.01	-4.64386	0.997572	NA	NA	NA	NA	gi|697173961|ref|XP_009595914.1|//PREDICTED: uncharacterized protein LOC104092110 isoform X4 [Nicotiana tomentosiformis]
gene_1248	3589	0.22	0.04	-2.45943	0.00718538	NA	NA	NA	K10875//DNA repair and recombination protein RAD54 and RAD54-like protein [EC:3.6.4.-]	gi|697130110|ref|XP_009619118.1|//PREDICTED: SNF2 domain-containing protein CLASSY 4 isoform X1 [Nicotiana tomentosiformis]
gene_12481	1013	0.06	0.01	-2.58496	0.497574	NA	NA	NA	K03013//DNA-directed RNA polymerases I, II, and III subunit RPABC1	gi|698523537|ref|XP_009758582.1|//PREDICTED: uncharacterized protein LOC104211252 isoform X1 [Nicotiana sylvestris]
gene_12494	1387	0.05	0.01	-2.32193	0.497574	NA	NA	NA	NA	gi|697105976|ref|XP_009606821.1|//PREDICTED: uncharacterized protein LOC104101110 [Nicotiana tomentosiformis]
gene_12496	1613	1.23	0.35	-1.81323	0.000406746	NA	NA	NA	K13420//LRR receptor-like serine/threonine-protein kinase FLS2 [EC:2.7.11.1]	gi|697105970|ref|XP_009606818.1|//PREDICTED: LRR receptor-like serine/threonine-protein kinase FLS2 [Nicotiana tomentosiformis]
gene_1250	1617	0.79	0.55	-0.522421	0.303668	NA	NA	NA	K08494//novel plant SNARE	gi|697117909|ref|XP_009612892.1|//PREDICTED: novel plant SNARE 11 [Nicotiana tomentosiformis]
gene_12502	486	0.73	0.29	-1.33184	0.285886	NA	NA	NA	NA	NA
gene_1251	1220	0.05	0.01	-2.32193	0.497574	NA	NA	NA	NA	NA
gene_12510	1903	0.17	0.1	-0.765535	0.503044	NA	NA	NA	K04733//interleukin-1 receptor-associated kinase 4 [EC:2.7.11.1];K04730//interleukin-1 receptor-associated kinase 1 [EC:2.7.11.1]	gi|697179661|ref|XP_009598807.1|//PREDICTED: cysteine-rich receptor-like protein kinase 10 isoform X1 [Nicotiana tomentosiformis]
gene_12527	1442	0.27	0.01	-4.75489	0.0153613	NA	NA	NA	K07300//Ca2+:H+ antiporter;K01872//alanyl-tRNA synthetase [EC:6.1.1.7]	gi|697174610|ref|XP_009596236.1|//PREDICTED: uncharacterized protein LOC104092351 [Nicotiana tomentosiformis]
gene_12538	360	0.21	0.01	-4.39232	0.497574	NA	NA	NA	NA	NA
gene_12544	2889	4.84	3.17	-0.610524	0.619	NA	NA	NA	K08287//dual-specificity kinase [EC:2.7.12.1];K18789//xylogalacturonan beta-1,3-xylosyltransferase [EC:2.4.2.41];K17086//transmembrane 9 superfamily member 2/4;K14808//ATP-dependent RNA helicase DDX54/DBP10 [EC:3.6.4.13]	gi|697171792|ref|XP_009594829.1|//PREDICTED: uncharacterized protein LOC104091250 [Nicotiana tomentosiformis]
gene_12549	2041	0.03	0.01	-1.58496	0.497574	NA	NA	NA	NA	NA
gene_12551	514	0.14	0.01	-3.80735	0.497574	NA	NA	NA	NA	NA
gene_12560	484	0.15	0.01	-3.90689	0.497574	NA	NA	NA	NA	NA
gene_12572	2093	1.35	0.9	-0.584963	0.52559	NA	NA	NA	NA	gi|697162958|ref|XP_009590292.1|//PREDICTED: uncharacterized protein LOC104087502 isoform X2 [Nicotiana tomentosiformis];gi|697162956|ref|XP_009590291.1|//PREDICTED: uncharacterized protein LOC104087502 isoform X1 [Nicotiana tomentosiformis]
gene_12580	654	0.1	0.01	-3.32193	0.497574	NA	NA	NA	NA	gi|697103372|ref|XP_009605505.1|//PREDICTED: uncharacterized protein LOC104100051 [Nicotiana tomentosiformis]
gene_12590	2483	25.61	17.52	-0.547704	1.11e-08	GO:0005783//endoplasmic reticulum	GO:0031957//very long-chain fatty acid-CoA ligase activity;GO:0004467//long-chain fatty acid-CoA ligase activity	GO:0010143//cutin biosynthetic process;GO:0001676//long-chain fatty acid metabolic process;GO:0010025//wax biosynthetic process	K01897//long-chain acyl-CoA synthetase [EC:6.2.1.3]	gi|747065744|ref|XP_011079524.1|//PREDICTED: long chain acyl-CoA synthetase 1 [Sesamum indicum]
gene_12595	383	0.19	0.01	-4.24793	0.497574	NA	NA	NA	K01206//alpha-L-fucosidase [EC:3.2.1.51]	gi|697164054|ref|XP_009590849.1|//PREDICTED: GDSL esterase/lipase LIP-4-like isoform X1 [Nicotiana tomentosiformis]
gene_1261	438	1.67	0.35	-2.25442	0.0219572	NA	NA	NA	K04498//E1A/CREB-binding protein [EC:2.3.1.48]	gi|698559462|ref|XP_009771576.1|//PREDICTED: probable histone acetyltransferase HAC-like 1 [Nicotiana sylvestris]
gene_12610	636	0.65	0.32	-1.02237	0.33978	NA	NA	NA	NA	NA
gene_12616	1327	0.05	0.01	-2.32193	0.497574	NA	NA	NA	K13420//LRR receptor-like serine/threonine-protein kinase FLS2 [EC:2.7.11.1]	gi|697110896|ref|XP_009609321.1|//PREDICTED: probable LRR receptor-like serine/threonine-protein kinase At3g47570 isoform X1 [Nicotiana tomentosiformis]
gene_12628	1172	0.33	0.22	-0.584963	0.543364	NA	NA	NA	NA	NA
gene_12631	536	12.45	8.44	-0.560831	0.0163599	GO:0005739//mitochondrion	NA	NA	NA	gi|595791379|ref|XP_007199438.1|//hypothetical protein PRUPE_ppa026667mg, partial [Prunus persica]
gene_12635	1737	0.18	0.04	-2.16993	0.123414	NA	NA	NA	K10863//aprataxin [EC:3.-.-.-];K12126//phytochrome-interacting factor 3	gi|697142236|ref|XP_009625228.1|//PREDICTED: transcription factor bHLH87-like [Nicotiana tomentosiformis]
gene_12641	3717	0.13	0.05	-1.37851	0.994688	NA	NA	NA	K00889//1-phosphatidylinositol-4-phosphate 5-kinase [EC:2.7.1.68]	gi|697183305|ref|XP_009600673.1|//PREDICTED: protein ROOT HAIR DEFECTIVE 3 {ECO:0000255|HAMAP-Rule:MF_03109}-like isoform X1 [Nicotiana tomentosiformis];gi|307136281|gb|ADN34108.1|//protein SEY1 [Cucumis melo subsp. melo]
gene_12647	1295	0.05	0.01	-2.32193	0.497574	NA	NA	NA	K16224//senescence-induced receptor-like serine/threonine-protein kinase	gi|697113016|ref|XP_009610389.1|//PREDICTED: putative leucine-rich repeat receptor-like protein kinase At2g19210 [Nicotiana tomentosiformis]
gene_12653	2603	0.02	0.01	-1	0.497574	NA	NA	NA	K12125//protein EARLY FLOWERING 3	gi|697142232|ref|XP_009625226.1|//PREDICTED: protein EARLY FLOWERING 3-like isoform X1 [Nicotiana tomentosiformis]
gene_12657	2369	0.69	0.37	-0.899071	0.0575128	NA	NA	NA	K14794//ribosomal RNA-processing protein 12;K12309//beta-galactosidase [EC:3.2.1.23]	gi|697188778|ref|XP_009603433.1|//PREDICTED: zinc finger protein NUTCRACKER-like isoform X1 [Nicotiana tomentosiformis]
gene_12665	1571	0.2	0.08	-1.32193	0.285886	NA	NA	NA	K16222//Dof zinc finger protein DOF5.5	gi|697168997|ref|XP_009593393.1|//PREDICTED: dof zinc finger protein DOF3.1-like [Nicotiana tomentosiformis]
gene_12667	1195	0.1	0.01	-3.32193	0.497574	NA	NA	NA	K12598//ATP-dependent RNA helicase DOB1 [EC:3.6.4.13]	gi|698484707|ref|XP_009789146.1|//PREDICTED: uncharacterized protein LOC104236832 [Nicotiana sylvestris]
gene_12668	1436	1.27	0.8	-0.666757	0.178536	NA	NA	NA	K08247//methionine S-methyltransferase [EC:2.1.1.12];K10395//kinesin family member 4/21/27	gi|697188822|ref|XP_009603456.1|//PREDICTED: uncharacterized protein LOC104098435, partial [Nicotiana tomentosiformis];gi|698464099|ref|XP_009782360.1|//PREDICTED: uncharacterized protein LOC104231117 [Nicotiana sylvestris]
gene_12682	329	1.41	0.01	-7.13955	0.0153613	NA	NA	NA	NA	gi|697095508|ref|XP_009611657.1|//PREDICTED: zinc finger protein 4-like [Nicotiana tomentosiformis]
gene_127	832	0.16	0.01	-4	0.248184	NA	NA	NA	NA	NA
gene_12712	1611	1.16	0.63	-0.880701	0.0280824	NA	NA	NA	NA	gi|698457984|ref|XP_009780955.1|//PREDICTED: uncharacterized protein LOC104229923 isoform X2 [Nicotiana sylvestris];gi|698457980|ref|XP_009780954.1|//PREDICTED: uncharacterized protein LOC104229923 isoform X1 [Nicotiana sylvestris]
gene_12715	7135	0.07	0.04	-0.807355	0.418628	NA	NA	NA	NA	gi|698499556|ref|XP_009795594.1|//PREDICTED: uncharacterized protein LOC104242265 [Nicotiana sylvestris]
gene_12716	1038	0.13	0.01	-3.70044	0.248184	NA	NA	NA	NA	gi|698428550|ref|XP_009789904.1|//PREDICTED: uncharacterized protein LOC104237444 [Nicotiana sylvestris]
gene_12718	976	0.27	0.07	-1.94753	0.216482	NA	NA	NA	NA	gi|698482872|ref|XP_009788328.1|//PREDICTED: uncharacterized protein LOC104236147 [Nicotiana sylvestris]
gene_12719	2385	0.32	0.13	-1.29956	0.0942062	NA	NA	NA	NA	NA
gene_12724	2162	0.28	0.01	-4.80735	0.00190621	NA	NA	NA	NA	gi|698480594|ref|XP_009787341.1|//PREDICTED: protein FAM76B-like [Nicotiana sylvestris]
gene_12739	7445	0.61	0.38	-0.68281	0.0560304	GO:0005634//nucleus	GO:0046983//protein dimerization activity;GO:0003677//DNA binding	GO:0009734//auxin-activated signaling pathway;GO:0006355//regulation of transcription, DNA-templated	K12446//L-arabinokinase [EC:2.7.1.46]	gi|697171223|ref|XP_009594542.1|//PREDICTED: L-arabinokinase-like isoform X2 [Nicotiana tomentosiformis];gi|565400234|ref|XP_006365636.1|//PREDICTED: auxin response factor 19-like [Solanum tuberosum];gi|697171221|ref|XP_009594541.1|//PREDICTED: L-arabinokinase-like isoform X1 [Nicotiana tomentosiformis]
gene_12741	2997	0.4	0.25	-0.678072	0.210264	NA	NA	NA	K01188//beta-glucosidase [EC:3.2.1.21];K14487//auxin responsive GH3 gene family;K12524//bifunctional aspartokinase / homoserine dehydrogenase 1 [EC:2.7.2.4 1.1.1.3]	gi|971567641|ref|XP_015168664.1|//PREDICTED: zinc finger MYM-type protein 1-like [Solanum tuberosum]
gene_12742	738	0.09	0.01	-3.16993	0.497574	NA	NA	NA	K02183//calmodulin;K13448//calcium-binding protein CML	gi|697108797|ref|XP_009608255.1|//PREDICTED: probable calcium-binding protein CML10 [Nicotiana tomentosiformis]
gene_12751	432	0.51	0.17	-1.58496	0.371972	NA	NA	NA	NA	NA
gene_12754	1784	0.46	0.18	-1.35364	0.0620746	NA	NA	NA	K15104//solute carrier family 25 (mitochondrial oxoglutarate transporter), member 11	gi|697151864|ref|XP_009630163.1|//PREDICTED: mitochondrial uncoupling protein 5-like [Nicotiana tomentosiformis]
gene_12758	2566	8.12	3.1	-1.38921	2.03e-17	GO:0005737//cytoplasm	GO:0045548//phenylalanine ammonia-lyase activity	GO:0009800//cinnamic acid biosynthetic process;GO:0006559//L-phenylalanine catabolic process	K10775//phenylalanine ammonia-lyase [EC:4.3.1.24]	gi|972777118|ref|NP_001305567.1|//phenylalanine ammonia-lyase-like [Solanum tuberosum]
gene_12763	997	0.8	0.29	-1.46395	0.0479064	NA	NA	NA	NA	gi|697137132|ref|XP_009622656.1|//PREDICTED: protein IQ-DOMAIN 31-like [Nicotiana tomentosiformis]
gene_12767	1028	1.2	0.71	-0.757143	0.195833	NA	NA	NA	K09493//T-complex protein 1 subunit alpha	gi|698492386|ref|XP_009792545.1|//PREDICTED: uncharacterized protein LOC104239580 [Nicotiana sylvestris]
gene_1277	1435	0.65	0.31	-1.06817	0.0908906	NA	NA	NA	NA	gi|697126121|ref|XP_009617096.1|//PREDICTED: cytochrome b561 and DOMON domain-containing protein At3g07570-like [Nicotiana tomentosiformis]
gene_12772	2057	0.37	0.15	-1.30256	0.0942062	NA	NA	NA	K13434//pathogenesis-related genes transcriptional activator PTI6	gi|698491057|ref|XP_009791967.1|//PREDICTED: ethylene-responsive transcription factor CRF4-like [Nicotiana sylvestris]
gene_12785	393	1.51	0.75	-1.00959	0.26305	NA	NA	NA	NA	NA
gene_12790	782	0.43	0.01	-5.42626	0.0307974	NA	NA	NA	NA	gi|698577304|ref|XP_009776439.1|//PREDICTED: uncharacterized protein LOC104226212 [Nicotiana sylvestris]
gene_12791	241	0.35	0.01	-5.12928	0.497574	NA	NA	NA	NA	gi|697179397|ref|XP_009598677.1|//PREDICTED: uncharacterized protein LOC104094446 [Nicotiana tomentosiformis]
gene_12794	1507	0.11	0.05	-1.1375	0.621362	NA	NA	NA	NA	gi|697170240|ref|XP_009594037.1|//PREDICTED: expansin-like A1 isoform X2 [Nicotiana tomentosiformis]
gene_12799	1351	0.53	0.24	-1.14296	0.140732	NA	NA	NA	NA	gi|697188152|ref|XP_009603112.1|//PREDICTED: uncharacterized protein LOC104098150 [Nicotiana tomentosiformis]
gene_1280	432	0.17	0.01	-4.08746	0.497574	GO:0005886//plasma membrane;GO:0009535//chloroplast thylakoid membrane;GO:0045263//proton-transporting ATP synthase complex, coupling factor F(o);GO:0016021//integral component of membrane	GO:0046933//proton-transporting ATP synthase activity, rotational mechanism	GO:0015986//ATP synthesis coupled proton transport	K02108//F-type H+-transporting ATPase subunit a	gi|11465942|ref|NP_054484.1|//ATP synthase CF0 A subunit [Nicotiana tabacum]
gene_12801	1069	17.35	10.23	-0.76213	0.00403	GO:0005786//signal recognition particle, endoplasmic reticulum targeting	GO:0008312//7S RNA binding;GO:0003924//GTPase activity;GO:0005525//GTP binding	GO:0006614//SRP-dependent cotranslational protein targeting to membrane	K03106//signal recognition particle subunit SRP54 [EC:3.6.5.4]	gi|697103591|ref|XP_009605601.1|//PREDICTED: signal recognition particle 54 kDa protein 1-like, partial [Nicotiana tomentosiformis];gi|698467725|ref|XP_009783199.1|//PREDICTED: signal recognition particle 54 kDa protein 1 [Nicotiana sylvestris]
gene_12805	1800	0.07	0.04	-0.807355	0.621362	NA	GO:0000287//magnesium ion binding;GO:0046872//metal ion binding;GO:0016829//lyase activity;GO:0010333//terpene synthase activity	GO:0008152//metabolic process	K15803//(-)-germacrene D synthase [EC:4.2.3.22 4.2.3.75];K15802//germacrene C synthase [EC:4.2.3.60];K14182//vetispiradiene synthase [EC:4.2.3.21]	gi|565404253|ref|XP_006367561.1|//PREDICTED: germacrene C synthase-like [Solanum tuberosum];gi|697138896|ref|XP_009623529.1|//PREDICTED: germacrene C synthase-like [Nicotiana tomentosiformis];gi|697110671|ref|XP_009609204.1|//PREDICTED: LOW QUALITY PROTEIN: germacrene C synthase-like [Nicotiana tomentosiformis]
gene_12808	409	0.18	0.01	-4.16993	0.497574	NA	NA	NA	NA	NA
gene_12810	2095	0.06	0.01	-2.58496	0.248184	NA	NA	NA	K05747//Wiskott-Aldrich syndrome protein	gi|697160548|ref|XP_009589046.1|//PREDICTED: extensin-2-like [Nicotiana tomentosiformis]
gene_12813	879	0.23	0.15	-0.616671	0.682952	NA	NA	NA	NA	gi|697112124|ref|XP_009609938.1|//PREDICTED: uncharacterized protein LOC104103717 [Nicotiana tomentosiformis]
gene_12814	998	0.07	0.01	-2.80735	0.497574	NA	NA	NA	NA	NA
gene_12825	399	0.93	0.01	-6.53916	0.0307974	NA	NA	NA	NA	NA
gene_12840	310	0.47	0.25	-0.910733	0.996358	NA	GO:0008270//zinc ion binding;GO:0003676//nucleic acid binding	GO:0015074//DNA integration	K13356//alcohol-forming fatty acyl-CoA reductase [EC:1.2.1.84];K00383//glutathione reductase (NADPH) [EC:1.8.1.7];K18819//inositol 3-alpha-galactosyltransferase [EC:2.4.1.123];K08247//methionine S-methyltransferase [EC:2.1.1.12];K15451//tRNA wybutosine-synthesizing protein 4 [EC:2.1.1.290 2.3.1.231]	gi|970028402|ref|XP_015075513.1|//PREDICTED: uncharacterized protein LOC107019601 [Solanum pennellii]
gene_12843	1253	0.81	0.55	-0.55849	0.320826	NA	NA	NA	NA	NA
gene_12847	568	3.8	2.43	-0.645043	0.122057	NA	NA	NA	NA	NA
gene_12850	1347	0.62	0.33	-0.909802	0.185504	NA	NA	NA	NA	gi|698422344|ref|XP_009780582.1|//PREDICTED: uncharacterized protein LOC104229621 [Nicotiana sylvestris]
gene_12863	1835	2.29	1.21	-0.920341	0.00183511	NA	NA	NA	K01757//strictosidine synthase [EC:4.3.3.2]	gi|970032605|ref|XP_015077608.1|//PREDICTED: protein STRICTOSIDINE SYNTHASE-LIKE 3-like [Solanum pennellii]
gene_12871	1442	0.75	0.31	-1.27462	0.0219638	NA	NA	NA	NA	NA
gene_12872	2259	0.25	0.11	-1.18442	0.176616	NA	NA	NA	NA	NA
gene_12879	6750	0.71	0.45	-0.657894	0.0117194	NA	NA	NA	K19882//O-palmitoleoyl-L-serine hydrolase [EC:3.1.1.98]	gi|697113047|ref|XP_009610405.1|//PREDICTED: uncharacterized protein LOC104104107 [Nicotiana tomentosiformis]
gene_12880	1625	0.04	0.01	-2	0.497574	NA	NA	NA	K10781//fatty acyl-ACP thioesterase B [EC:3.1.2.14 3.1.2.21];K14638//solute carrier family 15 (peptide/histidine transporter), member 3/4	gi|698478962|ref|XP_009786602.1|//PREDICTED: uncharacterized protein LOC104234693 [Nicotiana sylvestris]
gene_12884	2001	0.03	0.01	-1.58496	0.497574	NA	NA	NA	NA	gi|698473435|ref|XP_009784468.1|//PREDICTED: uncharacterized protein LOC104232880 isoform X1 [Nicotiana sylvestris]
gene_12898	1949	3.13	1.04	-1.58958	7.24e-06	NA	NA	NA	K13496//UDP-glucosyl transferase 73C [EC:2.4.1.-]	gi|697125442|ref|XP_009616740.1|//PREDICTED: UDP-glycosyltransferase 92A1-like [Nicotiana tomentosiformis]
gene_129	263	0.63	0.31	-1.02308	0.621362	NA	NA	NA	K03350//anaphase-promoting complex subunit 3	gi|970019719|ref|XP_015071065.1|//PREDICTED: cell division cycle protein 27 homolog B [Solanum pennellii]
gene_1290	3547	0.12	0.05	-1.26303	0.33978	NA	NA	NA	K11498//centromeric protein E	gi|697152269|ref|XP_009630368.1|//PREDICTED: kinesin-like protein NACK1 isoform X1 [Nicotiana tomentosiformis]
gene_12905	1727	0.07	0.04	-0.807355	0.621362	NA	NA	NA	K01611//S-adenosylmethionine decarboxylase [EC:4.1.1.50]	gi|698462702|ref|XP_009782050.1|//PREDICTED: S-adenosylmethionine decarboxylase proenzyme-like [Nicotiana sylvestris]
gene_12918	5616	0.75	0.47	-0.67423	0.0165699	NA	NA	NA	K08065//nuclear transcription Y subunit beta	gi|698521861|ref|XP_009757738.1|//PREDICTED: uncharacterized protein LOC104210521 isoform X3 [Nicotiana sylvestris]
gene_12919	2255	0.17	0.08	-1.08746	0.33978	NA	NA	NA	K13466//EIX receptor 1/2;K13420//LRR receptor-like serine/threonine-protein kinase FLS2 [EC:2.7.11.1]	gi|697156050|ref|XP_009586773.1|//PREDICTED: LRR receptor-like serine/threonine-protein kinase GSO1 [Nicotiana tomentosiformis]
gene_12923	2025	4.09	2.66	-0.620675	0.00188668	GO:0005759//mitochondrial matrix	GO:0070403//NAD+ binding;GO:0008270//zinc ion binding;GO:0034979//NAD-dependent protein deacetylase activity	GO:0006476//protein deacetylation;GO:0006471//protein ADP-ribosylation	K11414//NAD-dependent deacetylase sirtuin 4 [EC:3.5.1.-]	gi|697096494|ref|XP_009616665.1|//PREDICTED: NAD-dependent protein deacetylase SRT2 {ECO:0000255|HAMAP-Rule:MF_03161} [Nicotiana tomentosiformis]
gene_12924	1263	8.97	5.86	-0.614207	6.59	GO:0005759//mitochondrial matrix;GO:0005677//chromatin silencing complex	GO:0034979//NAD-dependent protein deacetylase activity;GO:0003677//DNA binding;GO:0008270//zinc ion binding;GO:0070403//NAD+ binding	GO:0006476//protein deacetylation;GO:0006471//protein ADP-ribosylation;GO:0042742//defense response to bacterium;GO:0031348//negative regulation of defense response;GO:0006342//chromatin silencing	K11414//NAD-dependent deacetylase sirtuin 4 [EC:3.5.1.-]	gi|697096494|ref|XP_009616665.1|//PREDICTED: NAD-dependent protein deacetylase SRT2 {ECO:0000255|HAMAP-Rule:MF_03161} [Nicotiana tomentosiformis];gi|30682591|ref|NP_850797.1|//sirtuin 2 [Arabidopsis thaliana]
gene_12927	1495	3.46	2.21	-0.646726	0.010447	NA	NA	NA	K08065//nuclear transcription Y subunit beta	gi|697096445|ref|XP_009616488.1|//PREDICTED: nuclear transcription factor Y subunit B-10-like [Nicotiana tomentosiformis]
gene_12929	961	0.14	0.07	-1	0.621362	NA	NA	NA	NA	gi|698521266|ref|XP_009757442.1|//PREDICTED: uncharacterized protein LOC104210281 [Nicotiana sylvestris]
gene_12931	918	1.88	1.22	-0.623852	0.169111	NA	NA	NA	K20168//TBC1 domain family member 15	gi|698528510|ref|XP_009761087.1|//PREDICTED: small G protein signaling modulator 1 isoform X1 [Nicotiana sylvestris]
gene_12932	3552	0.38	0.12	-1.66297	0.392408	NA	NA	NA	NA	NA
gene_1295	3722	0.44	0.22	-1	0.0264618	GO:0009506//plasmodesma	NA	NA	NA	gi|697113813|ref|XP_009610792.1|//PREDICTED: uncharacterized protein LOC104104419 isoform X1 [Nicotiana tomentosiformis];gi|697113815|ref|XP_009610794.1|//PREDICTED: uncharacterized protein LOC104104419 isoform X2 [Nicotiana tomentosiformis]
gene_12957	582	1.07	0.47	-1.18688	0.176616	NA	NA	NA	K10631//E3 ubiquitin-protein ligase Topors [EC:2.3.2.27]	gi|697154215|ref|XP_009631346.1|//PREDICTED: E3 ubiquitin-protein ligase Topors isoform X3 [Nicotiana tomentosiformis]
gene_12958	378	0.59	0.39	-0.597241	0.682952	NA	NA	NA	NA	NA
gene_12967	1200	0.16	0.11	-0.540568	0.682952	NA	NA	NA	K03509//DNA polymerase eta [EC:2.7.7.7]	gi|698467601|ref|XP_009783166.1|//PREDICTED: uncharacterized protein LOC104231809 [Nicotiana sylvestris]
gene_12971	1289	0.95	0.35	-1.44057	0.0185239	NA	NA	NA	NA	NA
gene_12974	1112	0.23	0.01	-4.52356	0.0617448	NA	NA	NA	NA	NA
gene_12984	932	4.46	2.03	-1.13556	0.00028631	NA	NA	NA	NA	gi|698509631|ref|XP_009800021.1|//PREDICTED: uncharacterized protein LOC104245999 isoform X1 [Nicotiana sylvestris]
gene_12985	1208	5.05	3.54	-0.512534	0.030066	NA	GO:0047746//chlorophyllase activity	GO:0015996//chlorophyll catabolic process	K08099//chlorophyllase [EC:3.1.1.14]	gi|162568914|gb|ABY19383.1|//putative chlorophyllase [Nicotiana tabacum]
gene_12988	1200	0.54	0.16	-1.75489	0.0561962	NA	GO:0005509//calcium ion binding	NA	K13448//calcium-binding protein CML	gi|697115488|ref|XP_009611663.1|//PREDICTED: calmodulin-like protein 8 [Nicotiana tomentosiformis]
gene_12989	510	0.14	0.01	-3.80735	0.497574	NA	NA	NA	NA	NA
gene_12991	1102	3.26	2.3	-0.503238	0.0953772	NA	NA	NA	K13337//peroxin-19	gi|698523146|ref|XP_009758377.1|//PREDICTED: peroxisome biogenesis protein 19-2-like [Nicotiana sylvestris]
gene_12997	456	0.32	0.01	-5	0.248184	NA	NA	NA	K13337//peroxin-19	gi|698523146|ref|XP_009758377.1|//PREDICTED: peroxisome biogenesis protein 19-2-like [Nicotiana sylvestris]
gene_130	447	1.94	1.28	-0.599913	0.377214	NA	NA	NA	K13430//serine/threonine-protein kinase PBS1 [EC:2.7.11.1]	gi|698532885|ref|XP_009763258.1|//PREDICTED: serine/threonine-protein kinase PBS1 [Nicotiana sylvestris]
gene_1300	1291	0.25	0.15	-0.736966	0.503044	GO:0005618//cell wall	GO:0045330//aspartyl esterase activity;GO:0030599//pectinesterase activity	GO:0042545//cell wall modification;GO:0045490//pectin catabolic process	K01051//pectinesterase [EC:3.1.1.11]	gi|971539330|ref|XP_006340937.2|//PREDICTED: probable pectinesterase 53 [Solanum tuberosum]
gene_13000	1046	0.44	0.12	-1.87447	0.107678	GO:0005887//integral component of plasma membrane;GO:0042807//central vacuole;GO:0009705//plant-type vacuole membrane	GO:0015254//glycerol channel activity;GO:0015250//water channel activity	GO:0034220//ion transmembrane transport;GO:0015793//glycerol transport;GO:0009992//cellular water homeostasis;GO:0006833//water transport	K09873//aquaporin TIP	gi|698523154|ref|XP_009758381.1|//PREDICTED: probable aquaporin TIP-type RB7-18C [Nicotiana sylvestris]
gene_13007	1527	0.25	0.13	-0.943416	0.33978	NA	NA	NA	NA	gi|698523152|ref|XP_009758380.1|//PREDICTED: zinc finger protein ZAT9-like [Nicotiana sylvestris]
gene_13018	582	0.12	0.01	-3.58496	0.497574	NA	NA	NA	K10406//kinesin family member C2/C3	gi|698480514|ref|XP_009787303.1|//PREDICTED: receptor-like protein 12 [Nicotiana sylvestris]
gene_13021	451	2.14	1.02	-1.06904	0.112826	NA	NA	NA	NA	NA
gene_13022	2251	0.76	0.36	-1.078	0.0264618	NA	NA	NA	NA	gi|697109414|ref|XP_009608565.1|//PREDICTED: probable purine permease 9 isoform X1 [Nicotiana tomentosiformis];gi|697109416|ref|XP_009608566.1|//PREDICTED: probable purine permease 10 isoform X2 [Nicotiana tomentosiformis]
gene_13030	1330	0.39	0.19	-1.03747	0.26305	GO:0005634//nucleus	NA	GO:0009734//auxin-activated signaling pathway;GO:0006355//regulation of transcription, DNA-templated	K14484//auxin-responsive protein IAA	gi|697115765|ref|XP_009611797.1|//PREDICTED: auxin-responsive protein IAA14 [Nicotiana tomentosiformis]
gene_13032	499	0.14	0.01	-3.80735	0.497574	NA	NA	NA	NA	NA
gene_1304	994	0.2	0.07	-1.51457	0.371972	NA	NA	NA	NA	NA
gene_13040	943	0.14	0.01	-3.80735	0.248184	NA	NA	NA	NA	NA
gene_13044	424	1.21	0.7	-0.78958	0.383016	NA	NA	NA	NA	NA
gene_13047	869	2.07	0.84	-1.30117	0.00906866	NA	NA	NA	K03020//DNA-directed RNA polymerases I and III subunit RPAC2	gi|697187906|ref|XP_009602989.1|//PREDICTED: DNA-directed RNA polymerases I and III subunit RPAC2 [Nicotiana tomentosiformis]
gene_13048	352	7.13	2.56	-1.47776	0.00155247	NA	NA	NA	NA	NA
gene_13050	1262	5.24	2.81	-0.898997	0.0419	NA	NA	NA	K03327//multidrug resistance protein, MATE family	gi|971573906|ref|XP_006360428.2|//PREDICTED: protein DETOXIFICATION 14-like [Solanum tuberosum];gi|698439828|ref|XP_009759148.1|//PREDICTED: uncharacterized protein LOC104211742 isoform X1 [Nicotiana sylvestris]
gene_13060	1599	0.12	0.08	-0.584963	0.682952	NA	NA	NA	K14505//cyclin D3, plant	gi|697118461|ref|XP_009613153.1|//PREDICTED: cyclin-D3-3-like isoform X2 [Nicotiana tomentosiformis]
gene_13065	1371	0.09	0.05	-0.847997	0.621362	GO:0005634//nucleus	NA	NA	K06627//cyclin A	gi|697147512|ref|XP_009627918.1|//PREDICTED: putative cyclin-A3-1 [Nicotiana tomentosiformis]
gene_13069	1788	1.88	0.01	-7.55459	1.95e-11	NA	NA	NA	K08332//vacuolar protein 8	gi|697140207|ref|XP_009624199.1|//PREDICTED: U-box domain-containing protein 4-like [Nicotiana tomentosiformis]
gene_13074	884	0.53	0.37	-0.518467	0.574966	NA	NA	NA	K09286//EREBP-like factor	gi|697105565|ref|XP_009606597.1|//PREDICTED: ethylene-responsive transcription factor ERF011-like [Nicotiana tomentosiformis]
gene_13075	1032	0.38	0.19	-1	0.33978	NA	NA	NA	K14595//abscisate beta-glucosyltransferase [EC:2.4.1.263]	gi|697105563|ref|XP_009606596.1|//PREDICTED: scopoletin glucosyltransferase-like [Nicotiana tomentosiformis]
gene_13078	2175	0.03	0.01	-1.58496	0.497574	NA	NA	NA	K00430//peroxidase [EC:1.11.1.7];K01738//cysteine synthase A [EC:2.5.1.47];K13024//inositol-hexakisphosphate/diphosphoinositol-pentakisphosphate 1-kinase [EC:2.7.4.24];K16196//eukaryotic translation initiation factor 2-alpha kinase 4 [EC:2.7.11.1]	gi|971551378|ref|XP_015164456.1|//PREDICTED: uncharacterized protein LOC107060740 [Solanum tuberosum]
gene_13086	1080	0.48	0.18	-1.41504	0.143663	NA	NA	NA	NA	gi|698517461|ref|XP_009803616.1|//PREDICTED: uncharacterized protein LOC104248958 [Nicotiana sylvestris]
gene_13091	1254	8.84	5.08	-0.799218	0.906	GO:0005622//intracellular	GO:0008270//zinc ion binding	NA	K12135//zinc finger protein CONSTANS;K19720//collagen, type III, alpha	gi|697191879|ref|XP_009605010.1|//PREDICTED: salt tolerance protein-like [Nicotiana tomentosiformis]
gene_13096	269	1.85	0.9	-1.03953	0.33978	NA	NA	NA	NA	NA
gene_1310	436	0.37	0.16	-1.20945	0.621362	NA	NA	NA	NA	gi|698540891|ref|XP_009765908.1|//PREDICTED: uncharacterized protein LOC104217371 [Nicotiana sylvestris]
gene_13101	1485	0.14	0.01	-3.80735	0.12379	NA	GO:0017150//tRNA dihydrouridine synthase activity;GO:0050660//flavin adenine dinucleotide binding	GO:0055114//oxidation-reduction process;GO:0002943//tRNA dihydrouridine synthesis	K05543//tRNA-dihydrouridine synthase 2 [EC:1.3.1.91]	gi|697110050|ref|XP_009608891.1|//PREDICTED: tRNA-dihydrouridine(20) synthase [NAD(P)+]-like [Nicotiana tomentosiformis]
gene_13105	1013	0.13	0.01	-3.70044	0.248184	NA	NA	NA	NA	gi|698469298|ref|XP_009783549.1|//PREDICTED: uncharacterized protein LOC104232135 [Nicotiana sylvestris]
gene_13116	1201	0.27	0.16	-0.754888	0.285886	NA	NA	NA	K09872//aquaporin PIP	gi|697131233|ref|XP_009619670.1|//PREDICTED: aquaporin PIP2-1-like [Nicotiana tomentosiformis]
gene_13117	868	1.61	0.68	-1.24345	0.0284608	NA	NA	NA	NA	gi|697154755|ref|XP_009631615.1|//PREDICTED: uncharacterized protein LOC104121347 [Nicotiana tomentosiformis]
gene_13122	465	1.7	0.77	-1.1426	0.140732	NA	NA	NA	NA	gi|697177007|ref|XP_009597453.1|//PREDICTED: putative phytosulfokines 6 [Nicotiana tomentosiformis]
gene_13123	969	0.14	0.01	-3.80735	0.248184	NA	NA	NA	NA	gi|697095976|ref|XP_009614097.1|//PREDICTED: protein RER1B-like isoform X3 [Nicotiana tomentosiformis];gi|697111251|ref|XP_009609501.1|//PREDICTED: protein RER1B-like isoform X3 [Nicotiana tomentosiformis];gi|460370250|ref|XP_004230967.1|//PREDICTED: protein RER1B-like [Solanum lycopersicum]
gene_13133	629	1.08	0.76	-0.50696	0.47422	NA	NA	NA	K14006//protein transport protein SEC23	gi|697122339|ref|XP_009615155.1|//PREDICTED: protein PLANT CADMIUM RESISTANCE 2-like [Nicotiana tomentosiformis]
gene_13140	776	0.15	0.01	-3.90689	0.497574	NA	NA	NA	K02184//formin 2	gi|697172168|ref|XP_009595020.1|//PREDICTED: leucine-rich repeat extensin-like protein 6 [Nicotiana tomentosiformis]
gene_13147	1058	2.3	1.6	-0.523562	0.162704	NA	NA	NA	K14570//RNA exonuclease 1 [EC:3.1.-.-]	gi|697185258|ref|XP_009601655.1|//PREDICTED: small RNA degrading nuclease 3-like isoform X3 [Nicotiana tomentosiformis];gi|697185254|ref|XP_009601653.1|//PREDICTED: small RNA degrading nuclease 1-like isoform X1 [Nicotiana tomentosiformis]
gene_13148	1321	5.57	3.37	-0.724929	0.000601014	NA	NA	NA	NA	gi|698586939|ref|XP_009779044.1|//PREDICTED: uncharacterized protein LOC104228301 isoform X1 [Nicotiana sylvestris];gi|571537542|ref|XP_006601012.1|//PREDICTED: uncharacterized protein LOC102665487 [Glycine max]
gene_13152	952	1.25	0.55	-1.18442	0.050731	NA	NA	NA	NA	gi|698490835|ref|XP_009791872.1|//PREDICTED: uncharacterized protein LOC104239034 [Nicotiana sylvestris]
gene_13153	607	0.11	0.01	-3.45943	0.497574	NA	NA	NA	NA	gi|698530328|ref|XP_009761988.1|//PREDICTED: uncharacterized protein LOC104214080 [Nicotiana sylvestris]
gene_13155	791	0.68	0.39	-0.802061	0.26305	NA	NA	NA	NA	NA
gene_1316	423	0.17	0.01	-4.08746	0.497574	NA	NA	NA	K10406//kinesin family member C2/C3	gi|698540898|ref|XP_009765910.1|//PREDICTED: LOW QUALITY PROTEIN: kinesin-like protein KIFC3 [Nicotiana sylvestris]
gene_13162	595	2.33	0.92	-1.34062	0.023316	GO:0016021//integral component of membrane	NA	NA	NA	gi|595851982|ref|XP_007210222.1|//hypothetical protein PRUPE_ppa015613mg, partial [Prunus persica]
gene_13164	742	0.27	0.01	-4.75489	0.12379	NA	NA	NA	NA	NA
gene_13168	4694	1.25	0.75	-0.736966	0.0214338	NA	NA	NA	K09874//aquaporin NIP	gi|697138395|ref|XP_009623273.1|//PREDICTED: aquaporin NIP6-1 isoform X1 [Nicotiana tomentosiformis];gi|565348744|ref|XP_006341363.1|//PREDICTED: aquaporin NIP6-1-like [Solanum tuberosum]
gene_13169	304	1.04	0.01	-6.70044	0.0617448	NA	NA	NA	NA	NA
gene_13175	1353	0.08	0.04	-1	0.497574	NA	NA	NA	K07305//peptide-methionine (R)-S-oxide reductase [EC:1.8.4.12];K12447//UDP-sugar pyrophosphorylase [EC:2.7.7.64];K13420//LRR receptor-like serine/threonine-protein kinase FLS2 [EC:2.7.11.1]	gi|113205327|gb|ABI34342.1|//Polyprotein, putative [Solanum demissum]
gene_13179	2946	3.13	2.03	-0.624683	0.0183587	NA	NA	NA	K11266//MAternally affected uncoordination	gi|342365809|gb|AEL30343.1|//RNA-directed DNA polymerase [Arachis hypogaea];gi|698522215|ref|XP_009757922.1|//PREDICTED: uncharacterized protein LOC104210672 [Nicotiana sylvestris];gi|698526940|ref|XP_009760315.1|//PREDICTED: uncharacterized protein LOC104212669 [Nicotiana sylvestris]
gene_13180	1106	0.18	0.06	-1.58496	0.371972	NA	NA	NA	NA	gi|698481224|ref|XP_009787620.1|//PREDICTED: uncharacterized protein ycf54-like, partial [Nicotiana sylvestris]
gene_13188	1514	3.84	2	-0.941106	0.01044	NA	NA	NA	K01522//bis(5'-adenosyl)-triphosphatase [EC:3.6.1.29]	gi|460401495|ref|XP_004246259.1|//PREDICTED: bis(5'-adenosyl)-triphosphatase-like [Solanum lycopersicum];gi|565378635|ref|XP_006355760.1|//PREDICTED: bis(5'-adenosyl)-triphosphatase-like [Solanum tuberosum];gi|970050806|ref|XP_015086942.1|//PREDICTED: bis(5'-adenosyl)-triphosphatase [Solanum pennellii];gi|698433211|ref|XP_009797173.1|//PREDICTED: bis(5'-adenosyl)-triphosphatase [Nicotiana sylvest…
gene_13190	1385	0.14	0.01	-3.80735	0.12379	NA	NA	NA	NA	gi|698500909|ref|XP_009796181.1|//PREDICTED: uncharacterized protein LOC104242798 [Nicotiana sylvestris]
gene_13196	2881	0.02	0.01	-1	0.497574	NA	NA	NA	NA	NA
gene_13198	1479	0.09	0.01	-3.16993	0.248184	NA	NA	NA	K01303//acylaminoacyl-peptidase [EC:3.4.19.1];K13024//inositol-hexakisphosphate/diphosphoinositol-pentakisphosphate 1-kinase [EC:2.7.4.24];K01191//alpha-mannosidase [EC:3.2.1.24];K20028//palmitoyltransferase ZDHHC2/15/20 [EC:2.3.1.225]	gi|47824970|gb|AAT38744.1|//Putative gag-pol polyprotein, identical [Solanum demissum]
gene_1320	1063	0.37	0.18	-1.03953	0.33978	NA	NA	NA	NA	gi|698540891|ref|XP_009765908.1|//PREDICTED: uncharacterized protein LOC104217371 [Nicotiana sylvestris]
gene_13201	463	0.78	0.31	-1.33121	0.285886	NA	NA	NA	K11266//MAternally affected uncoordination	gi|698525891|ref|XP_009759774.1|//PREDICTED: uncharacterized protein LOC104212255 isoform X1 [Nicotiana sylvestris]
gene_13203	739	0.82	0.45	-0.865699	0.297328	NA	NA	NA	NA	gi|698422368|ref|XP_009780640.1|//PREDICTED: DNA replication ATP-dependent helicase/nuclease DNA2-like [Nicotiana sylvestris]
gene_13206	3852	0.08	0.03	-1.41504	0.285886	NA	NA	NA	K00924	gi|697142961|ref|XP_009625585.1|//PREDICTED: probable receptor protein kinase TMK1 [Nicotiana tomentosiformis]
gene_13209	2870	0.07	0.02	-1.80735	0.371972	NA	NA	NA	K16670//homeobox protein Meis2;K15613//homeobox protein Meis1	gi|697095778|ref|XP_009613053.1|//PREDICTED: BEL1-like homeodomain protein 1 [Nicotiana tomentosiformis]
gene_13219	261	0.63	0.31	-1.02308	0.621362	NA	NA	NA	NA	NA
gene_1322	778	0.17	0.01	-4.08746	0.248184	NA	NA	NA	K15255//ATP-dependent DNA helicase PIF1 [EC:3.6.4.12]	gi|697115432|ref|XP_009611634.1|//PREDICTED: ATP-dependent DNA helicase PIF1 {ECO:0000255|HAMAP-Rule:MF_03176}-like, partial [Nicotiana tomentosiformis]
gene_13222	3563	0.39	0.14	-1.47805	0.0345884	NA	NA	NA	K05909//laccase [EC:1.10.3.2]	gi|698425595|ref|XP_009785530.1|//PREDICTED: uncharacterized protein LOC104233780 [Nicotiana sylvestris];gi|698495604|ref|XP_009793905.1|//PREDICTED: uncharacterized protein LOC104240731 [Nicotiana sylvestris]
gene_13234	281	12.66	8.51	-0.573046	0.100895	NA	NA	NA	K12450//UDP-glucose 4,6-dehydratase [EC:4.2.1.76]	gi|697100255|ref|XP_009590265.1|//PREDICTED: probable rhamnose biosynthetic enzyme 1 [Nicotiana tomentosiformis]
gene_13236	1345	2.2	1.55	-0.505235	0.134847	NA	NA	NA	K08790//serine/threonine kinase 38 [EC:2.7.11.1]	gi|697097662|ref|XP_009622733.1|//PREDICTED: serine/threonine-protein kinase tricorner [Nicotiana tomentosiformis];gi|565369961|ref|XP_006351599.1|//PREDICTED: serine/threonine-protein kinase CBK1-like [Solanum tuberosum]
gene_13239	1075	1.46	0.97	-0.589912	0.205388	NA	NA	NA	K17968//TRIAP1/MDM35 family protein	gi|697164268|ref|XP_009590944.1|//PREDICTED: uncharacterized protein At4g33100 isoform X2 [Nicotiana tomentosiformis];gi|697164266|ref|XP_009590943.1|//PREDICTED: uncharacterized protein At4g33100 isoform X1 [Nicotiana tomentosiformis]
gene_13247	1736	0.38	0.26	-0.547488	0.47422	NA	NA	NA	NA	gi|828310743|ref|XP_012571135.1|//PREDICTED: uncharacterized protein LOC105852092 [Cicer arietinum]
gene_13250	1111	1.03	0.58	-0.82852	0.0960486	NA	NA	NA	K09775//uncharacterized protein	gi|698523980|ref|XP_009758807.1|//PREDICTED: uncharacterized protein LOC104211445 [Nicotiana sylvestris]
gene_13264	454	0.16	0.01	-4	0.497574	NA	NA	NA	NA	NA
gene_13265	172	1.14	0.01	-6.83289	0.248184	NA	NA	NA	K03348//anaphase-promoting complex subunit 1	gi|698535401|ref|XP_009764174.1|//PREDICTED: anaphase-promoting complex subunit 1 isoform X1 [Nicotiana sylvestris]
gene_13270	170	0.58	0.01	-5.85798	0.497574	NA	NA	NA	NA	NA
gene_13271	1353	2.24	1.23	-0.86484	0.013285	NA	NA	NA	NA	gi|698548127|ref|XP_009768236.1|//PREDICTED: uncharacterized protein LOC104219278 [Nicotiana sylvestris]
gene_13272	2674	0.18	0.09	-1	0.26305	NA	NA	NA	K17756//long-chain-alcohol oxidase [EC:1.1.3.20]	gi|698525729|ref|XP_009759689.1|//PREDICTED: long-chain-alcohol oxidase FAO4A [Nicotiana sylvestris]
gene_13275	1068	6.15	3.59	-0.776603	0.0689808	NA	NA	NA	NA	NA
gene_13288	1274	0.05	0.01	-2.32193	0.497574	NA	NA	NA	NA	gi|723727479|ref|XP_010325862.1|//PREDICTED: uncharacterized protein LOC104649063 [Solanum lycopersicum]
gene_13291	626	2.2	1.09	-1.01318	0.0686744	NA	NA	NA	K19525//vacuolar protein sorting-associated protein 13A/C	gi|698575457|ref|XP_009775944.1|//PREDICTED: uncharacterized protein LOC104225778 [Nicotiana sylvestris]
gene_13294	211	0.42	0.01	-5.39232	0.497574	NA	NA	NA	NA	NA
gene_13298	826	0.33	0.16	-1.04439	0.216482	NA	NA	NA	NA	NA
gene_13299	693	3.85	2.34	-0.71835	0.057349	NA	NA	NA	NA	NA
gene_133	228	2.29	0.37	-2.62975	0.0692564	NA	NA	NA	NA	gi|971582186|ref|XP_015159697.1|//PREDICTED: uncharacterized protein LOC107058470 [Solanum tuberosum]
gene_13302	441	2.47	1.47	-0.748695	0.224826	NA	NA	NA	NA	gi|698552802|ref|XP_009769758.1|//PREDICTED: protein saal1 isoform X1 [Nicotiana sylvestris]
gene_13321	840	0.26	0.01	-4.70044	0.12379	NA	NA	NA	NA	NA
gene_13329	2759	0.48	0.29	-0.726982	0.170919	NA	NA	NA	NA	NA
gene_13330	1399	0.23	0.05	-2.20163	0.123414	NA	NA	NA	NA	gi|672124794|ref|XP_008785795.1|//PREDICTED: extensin-1-like isoform X1 [Phoenix dactylifera]
gene_13334	1057	0.19	0.01	-4.24793	0.12379	NA	NA	NA	NA	NA
gene_13338	417	0.18	0.01	-4.16993	0.497574	NA	NA	NA	NA	NA
gene_13342	2299	0.05	0.03	-0.736966	0.621362	NA	NA	NA	NA	NA
gene_13350	3101	0.46	0.32	-0.523562	0.607428	NA	NA	NA	K05349//beta-glucosidase [EC:3.2.1.21]	gi|661887377|emb|CDP09157.1|//unnamed protein product [Coffea canephora];gi|697137166|ref|XP_009622673.1|//PREDICTED: lysosomal beta glucosidase-like [Nicotiana tomentosiformis]
gene_13360	2148	0.44	0.12	-1.87447	0.0186787	NA	NA	NA	K15271//ATP-dependent DNA helicase HFM1/MER3 [EC:3.6.4.12]	gi|698569457|ref|XP_009774338.1|//PREDICTED: pentatricopeptide repeat-containing protein At5g59600 [Nicotiana sylvestris]
gene_13365	1039	1.7	1.07	-0.667924	0.130944	NA	NA	NA	K14686//solute carrier family 31 (copper transporter), member 1	gi|697159639|ref|XP_009588583.1|//PREDICTED: copper transporter 1-like [Nicotiana tomentosiformis]
gene_13367	612	0.11	0.01	-3.45943	0.497574	NA	NA	NA	NA	NA
gene_13368	3132	0.04	0.01	-2	0.248184	NA	NA	NA	NA	gi|698479379|ref|XP_009786784.1|//PREDICTED: uncharacterized protein LOC104234845 [Nicotiana sylvestris]
gene_1337	1058	0.12	0.01	-3.58496	0.248184	NA	NA	NA	NA	gi|697096207|ref|XP_009615262.1|//PREDICTED: uncharacterized protein LOC104108011 isoform X1 [Nicotiana tomentosiformis]
gene_13376	2112	3.04	1.73	-0.813299	0.000935692	NA	NA	NA	K03426//NAD+ diphosphatase [EC:3.6.1.22]	gi|697101297|ref|XP_009595395.1|//PREDICTED: nudix hydrolase 19, chloroplastic [Nicotiana tomentosiformis]
gene_13391	888	0.15	0.01	-3.90689	0.248184	NA	NA	NA	K07305//peptide-methionine (R)-S-oxide reductase [EC:1.8.4.12];K13420//LRR receptor-like serine/threonine-protein kinase FLS2 [EC:2.7.11.1];K03549//KUP system potassium uptake protein;K12447//UDP-sugar pyrophosphorylase [EC:2.7.7.64];K14794//ribosomal RNA-processing protein 12	gi|971546042|ref|XP_015163071.1|//PREDICTED: uncharacterized protein LOC107060125 [Solanum tuberosum]
gene_13395	1346	0.05	0.01	-2.32193	0.497574	NA	NA	NA	NA	gi|970027846|ref|XP_015075211.1|//PREDICTED: uncharacterized protein LOC107019151 isoform X2 [Solanum pennellii]
gene_13397	1158	9	6.14	-0.551686	0.00203578	NA	NA	NA	NA	gi|723707511|ref|XP_010322418.1|//PREDICTED: cyclin-dependent protein kinase inhibitor SMR2-like [Solanum lycopersicum]
gene_13398	784	1.55	1	-0.632268	0.195833	NA	NA	NA	NA	NA
gene_134	721	8.42	4.84	-0.798813	0.000253136	NA	GO:0016787//hydrolase activity	GO:0008152//metabolic process	NA	gi|698452519|ref|XP_009779752.1|//PREDICTED: uncharacterized protein YKR070W-like isoform X2 [Nicotiana sylvestris];gi|698452515|ref|XP_009779751.1|//PREDICTED: uncharacterized protein YKR070W-like isoform X1 [Nicotiana sylvestris];gi|587900143|gb|EXB88483.1|//hypothetical protein L484_017235 [Morus notabilis]
gene_13402	1010	11.54	7.74	-0.576238	0.002342	NA	NA	NA	NA	gi|565374632|ref|XP_006353861.1|//PREDICTED: uncharacterized protein LOC102599179 [Solanum tuberosum];gi|697144111|ref|XP_009626176.1|//PREDICTED: uncharacterized protein LOC104116916 [Nicotiana tomentosiformis]
gene_13411	1701	0.67	0.45	-0.574236	0.275022	NA	NA	NA	K05941//glutathione gamma-glutamylcysteinyltransferase [EC:2.3.2.15];K01054//acylglycerol lipase [EC:3.1.1.23];K13126//polyadenylate-binding protein;K12581//CCR4-NOT transcription complex subunit 7/8	gi|698517879|ref|XP_009803819.1|//PREDICTED: NAC domain-containing protein 100-like isoform X1 [Nicotiana sylvestris];gi|565398032|ref|XP_006364584.1|//PREDICTED: NAC domain-containing protein 100-like [Solanum tuberosum];gi|698517881|ref|XP_009803821.1|//PREDICTED: NAC domain-containing protein 100-like isoform X2 [Nicotiana sylvestris]
gene_13415	1950	0.07	0.01	-2.80735	0.248184	NA	NA	NA	K00512//steroid 17alpha-monooxygenase / 17alpha-hydroxyprogesterone aldolase [EC:1.14.14.19 4.1.2.30]	gi|698425240|ref|XP_009785012.1|//PREDICTED: isoflavone 2'-hydroxylase-like isoform X1 [Nicotiana sylvestris]
gene_13416	725	0.19	0.09	-1.078	0.621362	NA	NA	NA	NA	gi|698520907|ref|XP_009757265.1|//PREDICTED: uncharacterized protein LOC104210145 [Nicotiana sylvestris]
gene_13419	1054	0.25	0.06	-2.05889	0.216482	NA	NA	NA	K18577//mannosylglycoprotein endo-beta-mannosidase [EC:3.2.1.152];K11292//transcription elongation factor SPT6	gi|698526651|ref|XP_009760163.1|//PREDICTED: uncharacterized protein LOC104212559, partial [Nicotiana sylvestris]
gene_13422	533	0.13	0.01	-3.70044	0.497574	NA	NA	NA	NA	NA
gene_13434	2375	6.69	4.43	-0.5947	3.23	NA	GO:0004185//serine-type carboxypeptidase activity	GO:0051603//proteolysis involved in cellular protein catabolic process	K16297//serine carboxypeptidase-like clade II [EC:3.4.16.-]	gi|747046906|ref|XP_011101717.1|//PREDICTED: serine carboxypeptidase-like 42 [Sesamum indicum]
gene_13445	1971	0.7	0.19	-1.88136	0.0035719	NA	NA	NA	NA	gi|698419816|ref|XP_009798654.1|//PREDICTED: uncharacterized protein LOC104244820 [Nicotiana sylvestris]
gene_13456	1137	0.04	0.01	-2	0.997572	NA	NA	NA	K01904//4-coumarate--CoA ligase [EC:6.2.1.12];K03006//DNA-directed RNA polymerase II subunit RPB1 [EC:2.7.7.6];K03327//multidrug resistance protein, MATE family;K01051//pectinesterase [EC:3.1.1.11];K18666//activating signal cointegrator complex subunit 1	gi|698582729|ref|XP_009777909.1|//PREDICTED: uncharacterized protein LOC104227368 [Nicotiana sylvestris]
gene_13467	1969	0.06	0.03	-1	0.621362	NA	NA	NA	K18577//mannosylglycoprotein endo-beta-mannosidase [EC:3.2.1.152]	gi|698519783|ref|XP_009804761.1|//PREDICTED: uncharacterized protein LOC104249929 [Nicotiana sylvestris]
gene_13468	848	0.24	0.01	-4.58496	0.12379	NA	NA	NA	NA	NA
gene_13475	425	0.52	0.17	-1.61298	0.371972	NA	NA	NA	NA	gi|415666345|dbj|BAM66423.1|//calcium-sensing receptor [Nicotiana benthamiana]
gene_135	432	24	13.98	-0.77967	3.48	NA	GO:0016787//hydrolase activity;GO:0005507//copper ion binding;GO:0008270//zinc ion binding	GO:0008152//metabolic process	NA	gi|596062580|ref|XP_007221181.1|//hypothetical protein PRUPE_ppa022467mg [Prunus persica];gi|698452519|ref|XP_009779752.1|//PREDICTED: uncharacterized protein YKR070W-like isoform X2 [Nicotiana sylvestris]
gene_13501	298	0.8	0.01	-6.32193	0.12379	NA	NA	NA	NA	gi|698535718|ref|XP_009764277.1|//PREDICTED: uncharacterized protein LOC104216014 [Nicotiana sylvestris]
gene_13504	984	0.13	0.01	-3.70044	0.248184	NA	NA	NA	NA	gi|697093552|ref|XP_009614493.1|//PREDICTED: uncharacterized protein LOC104107382 [Nicotiana tomentosiformis]
gene_13512	984	0.13	0.01	-3.70044	0.248184	NA	NA	NA	K00620//glutamate N-acetyltransferase / amino-acid N-acetyltransferase [EC:2.3.1.35 2.3.1.1];K18577//mannosylglycoprotein endo-beta-mannosidase [EC:3.2.1.152];K05909//laccase [EC:1.10.3.2];K18195//rhamnogalacturonan endolyase [EC:4.2.2.23];K15115//solute carrier family 25 (mitochondrial folate transporter), member 32	gi|697138414|ref|XP_009623283.1|//PREDICTED: uncharacterized protein LOC104114523 [Nicotiana tomentosiformis]
gene_13514	2975	1.73	1.15	-0.589138	0.502502	GO:0009941//chloroplast envelope;GO:0016021//integral component of membrane	NA	NA	K08869//aarF domain-containing kinase;K13457//disease resistance protein RPM1	gi|698550966|ref|XP_009769152.1|//PREDICTED: uncharacterized aarF domain-containing protein kinase At1g79600, chloroplastic [Nicotiana sylvestris]
gene_13517	574	0.24	0.01	-4.58496	0.248184	NA	NA	NA	NA	NA
gene_1352	3228	0.28	0.19	-0.559427	0.991014	NA	NA	NA	K07300//Ca2+:H+ antiporter	gi|460395298|ref|XP_004243221.1|//PREDICTED: vacuolar cation/proton exchanger 3-like [Solanum lycopersicum]
gene_13526	849	0.63	0.23	-1.45372	0.143663	NA	NA	NA	NA	NA
gene_13528	516	0.83	0.37	-1.16559	0.177309	NA	GO:0004386//helicase activity;GO:0003743//translation initiation factor activity;GO:0005524//ATP binding	GO:0006413//translational initiation	K03257//translation initiation factor 4A	gi|697101015|ref|XP_009593905.1|//PREDICTED: eukaryotic initiation factor 4A-9-like [Nicotiana tomentosiformis]
gene_13540	1766	0.11	0.07	-0.652077	0.682952	NA	NA	NA	K08472//mlo protein	gi|698522344|ref|XP_009757992.1|//PREDICTED: MLO-like protein 1 [Nicotiana sylvestris];gi|565368915|ref|XP_006351085.1|//PREDICTED: MLO-like protein 1-like [Solanum tuberosum]
gene_13541	1028	2.36	1.27	-0.893958	0.0235874	NA	NA	NA	K14641//apyrase [EC:3.6.1.5]	gi|460398488|ref|XP_004244791.1|//PREDICTED: apyrase 2-like [Solanum lycopersicum];gi|698522351|ref|XP_009757995.1|//PREDICTED: apyrase 1-like [Nicotiana sylvestris];gi|565397346|ref|XP_006364259.1|//PREDICTED: probable apyrase 1-like [Solanum tuberosum]
gene_13552	2428	0.31	0.21	-0.561879	0.806432	NA	NA	NA	NA	NA
gene_13556	1164	0.06	0.01	-2.58496	0.497574	NA	NA	NA	K00975//glucose-1-phosphate adenylyltransferase [EC:2.7.7.27]	gi|698535047|ref|XP_009764061.1|//PREDICTED: glucose-1-phosphate adenylyltransferase small subunit, chloroplastic/amyloplastic isoform X2 [Nicotiana sylvestris]
gene_13559	2245	1.95	1.06	-0.87941	0.00169017	NA	NA	NA	K00162//pyruvate dehydrogenase E1 component beta subunit [EC:1.2.4.1]	gi|697168525|ref|XP_009593147.1|//PREDICTED: pyruvate dehydrogenase E1 component subunit beta-3, chloroplastic-like [Nicotiana tomentosiformis]
gene_13562	322	1.21	0.72	-0.748938	0.503044	NA	NA	NA	NA	NA
gene_13565	867	4.99	3.43	-0.540831	0.053901	NA	NA	NA	NA	NA
gene_13566	569	0.61	0.36	-0.760812	0.503044	NA	NA	NA	NA	NA
gene_1357	1401	0.23	0.09	-1.35364	0.285886	NA	NA	NA	NA	gi|697145799|ref|XP_009627039.1|//PREDICTED: uncharacterized protein LOC104117672 [Nicotiana tomentosiformis]
gene_13589	758	0.89	0.62	-0.521537	0.47422	GO:0016021//integral component of membrane	NA	NA	K20359//PRA1 family protein 1	gi|697189047|ref|XP_009603570.1|//PREDICTED: uncharacterized protein At4g29660-like isoform X1 [Nicotiana tomentosiformis]
gene_13592	1320	1.27	0.68	-0.901222	0.0575128	GO:0016021//integral component of membrane	GO:0016491//oxidoreductase activity;GO:0005506//iron ion binding	GO:0055114//oxidation-reduction process;GO:0006633//fatty acid biosynthetic process	K14424//4-alpha-methyl-delta7-sterol-4alpha-methyl oxidase [EC:1.14.13.72]	gi|697123233|ref|XP_009615610.1|//PREDICTED: methylsterol monooxygenase 2-2 [Nicotiana tomentosiformis]
gene_13598	414	2.13	0.7	-1.60543	0.0479064	NA	NA	NA	K14768//U3 small nucleolar RNA-associated protein 7	gi|697110039|ref|XP_009608886.1|//PREDICTED: probable U3 small nucleolar RNA-associated protein 7 isoform X2 [Nicotiana tomentosiformis]
gene_13615	2183	0.03	0.01	-1.58496	0.497574	GO:0005773//vacuole;GO:0016021//integral component of membrane	GO:0015140//malate transmembrane transporter activity	GO:0006814//sodium ion transport;GO:0071423//malate transmembrane transport	K14445//solute carrier family 13 (sodium-dependent dicarboxylate transporter), member 2/3/5	gi|697148735|ref|XP_009628558.1|//PREDICTED: tonoplast dicarboxylate transporter [Nicotiana tomentosiformis]
gene_13622	1851	0.48	0.27	-0.830075	0.205812	NA	NA	NA	K12483//EH domain-containing protein 1	gi|697145606|ref|XP_009626939.1|//PREDICTED: EH domain-containing protein 1-like [Nicotiana tomentosiformis]
gene_13629	1466	3.24	1.52	-1.09192	0.000155798	NA	NA	GO:0046854//phosphatidylinositol phosphorylation	K10047//inositol-phosphate phosphatase / L-galactose 1-phosphate phosphatase [EC:3.1.3.25 3.1.3.93]	gi|319739583|gb|ADV59926.1|//putative L-galactose-1-phosphate phosphatase [Citrus unshiu]
gene_13631	2394	0.21	0.13	-0.691878	0.418628	NA	NA	NA	K05658//ATP-binding cassette, subfamily B (MDR/TAP), member 1 [EC:3.6.3.44]	gi|470138127|ref|XP_004304810.1|//PREDICTED: ABC transporter B family member 4-like [Fragaria vesca subsp. vesca]
gene_13633	674	8.51	5.78	-0.55809	0.0261912	NA	GO:0004644//phosphoribosylglycinamide formyltransferase activity	GO:0006189//'de novo' IMP biosynthetic process	K00601//phosphoribosylglycinamide formyltransferase [EC:2.1.2.2]	gi|697126696|ref|XP_009617382.1|//PREDICTED: phosphoribosylglycinamide formyltransferase, chloroplastic isoform X1 [Nicotiana tomentosiformis];gi|697126698|ref|XP_009617383.1|//PREDICTED: phosphoribosylglycinamide formyltransferase, chloroplastic isoform X2 [Nicotiana tomentosiformis]
gene_13641	305	0.26	0.01	-4.70044	0.497574	NA	NA	NA	NA	NA
gene_13642	970	1.36	0.54	-1.33258	0.023316	NA	NA	NA	NA	NA
gene_13643	490	0.87	0.43	-1.01668	0.33978	NA	NA	NA	NA	NA
gene_13648	310	5.07	2.75	-0.882554	0.107153	NA	NA	NA	NA	NA
gene_13649	1115	0.59	0.29	-1.02466	0.206574	NA	NA	NA	NA	NA
gene_13651	1455	0.27	0.09	-1.58496	0.177309	NA	NA	NA	NA	gi|698465196|ref|XP_009782617.1|//PREDICTED: uncharacterized protein LOC104231340 [Nicotiana sylvestris]
gene_13652	310	1.52	0.5	-1.60407	0.285886	NA	NA	NA	NA	gi|698479750|ref|XP_009786947.1|//PREDICTED: probable LRR receptor-like serine/threonine-protein kinase MRH1 [Nicotiana sylvestris]
gene_13687	909	0.22	0.01	-4.45943	0.12379	GO:0005737//cytoplasm;GO:0005874//microtubule	GO:0005200//structural constituent of cytoskeleton;GO:0005525//GTP binding;GO:0003924//GTPase activity	GO:0007017//microtubule-based process	K07375//tubulin beta	gi|698516396|ref|XP_009803077.1|//PREDICTED: tubulin beta-1 chain-like [Nicotiana sylvestris]
gene_13693	1240	0.52	0.36	-0.530515	0.47422	NA	NA	NA	K15095//(+)-neomenthol dehydrogenase [EC:1.1.1.208]	gi|697120507|ref|XP_009614219.1|//PREDICTED: (+)-neomenthol dehydrogenase-like isoform X1 [Nicotiana tomentosiformis]
gene_1370	955	0.07	0.01	-2.80735	0.497574	NA	NA	NA	NA	NA
gene_13710	635	9.2	6.44	-0.514573	0.0355318	NA	NA	NA	K19034//50S ribosomal protein 5	gi|697105791|ref|XP_009606723.1|//PREDICTED: 50S ribosomal protein 5, chloroplastic-like [Nicotiana tomentosiformis]
gene_13713	825	0.16	0.08	-1	0.621362	NA	NA	NA	NA	NA
gene_13726	755	0.18	0.01	-4.16993	0.248184	NA	NA	NA	NA	NA
gene_13731	2532	0.5	0.12	-2.05889	0.00239574	NA	NA	NA	K15403//fatty acid omega-hydroxy dehydrogenase [EC:1.1.-.-]	gi|697139294|ref|XP_009623734.1|//PREDICTED: protein HOTHEAD-like [Nicotiana tomentosiformis]
gene_13737	1147	0.11	0.01	-3.45943	0.248184	NA	NA	NA	K16222//Dof zinc finger protein DOF5.5	gi|698522398|ref|XP_009758019.1|//PREDICTED: dof zinc finger protein DOF3.1-like [Nicotiana sylvestris]
gene_13746	1447	0.44	0.18	-1.28951	0.11626	NA	NA	NA	K01623//fructose-bisphosphate aldolase, class I [EC:4.1.2.13];K07874//Ras-related protein Rab-1A	gi|698547453|ref|XP_009768038.1|//PREDICTED: WAT1-related protein At1g09380-like [Nicotiana sylvestris]
gene_13754	1173	0.11	0.01	-3.45943	0.248184	GO:0009522//photosystem I;GO:0009535//chloroplast thylakoid membrane;GO:0016021//integral component of membrane	GO:0016168//chlorophyll binding;GO:0046872//metal ion binding	GO:0009765//photosynthesis, light harvesting;GO:0018298//protein-chromophore linkage	K08914//light-harvesting complex II chlorophyll a/b binding protein 3	gi|698565471|ref|XP_009773269.1|//PREDICTED: chlorophyll a-b binding protein 13, chloroplastic-like [Nicotiana sylvestris]
gene_13758	352	1.08	0.64	-0.754888	0.503044	NA	NA	NA	NA	gi|697110251|ref|XP_009608995.1|//PREDICTED: uncharacterized protein LOC104102859 [Nicotiana tomentosiformis]
gene_13759	319	0.24	0.01	-4.58496	0.497574	NA	NA	NA	NA	gi|698585600|ref|XP_009778693.1|//PREDICTED: arogenate dehydratase/prephenate dehydratase 6, chloroplastic-like [Nicotiana sylvestris]
gene_13760	1008	9.52	6.73	-0.500355	0.00704314	NA	NA	NA	NA	gi|698582782|ref|XP_009777923.1|//PREDICTED: pentatricopeptide repeat-containing protein At5g19020, mitochondrial [Nicotiana sylvestris]
gene_13774	182	2.63	1.48	-0.829466	0.285886	NA	NA	NA	NA	NA
gene_13775	720	0.09	0.01	-3.16993	0.497574	GO:0016021//integral component of membrane;GO:0009523//photosystem II;GO:0009535//chloroplast thylakoid membrane	GO:0042301//phosphate ion binding	GO:0050821//protein stabilization;GO:0015979//photosynthesis	K02709//photosystem II PsbH protein	gi|810932468|ref|YP_009129373.1|//photosystem II protein H (chloroplast) [Cypripedium formosanum]
gene_13782	283	0.85	0.01	-6.40939	0.12379	GO:0016021//integral component of membrane	NA	NA	NA	gi|697171844|ref|XP_009594856.1|//PREDICTED: uncharacterized protein LOC104091270 [Nicotiana tomentosiformis]
gene_13784	879	0.45	0.15	-1.58496	0.177309	NA	GO:0046872//metal ion binding;GO:0020037//heme binding	NA	K10534//nitrate reductase (NAD(P)H) [EC:1.7.1.1 1.7.1.2 1.7.1.3]	gi|698543660|ref|XP_009766815.1|//PREDICTED: cytochrome b5 [Nicotiana sylvestris]
gene_13788	771	0.87	0.53	-0.715023	0.327286	GO:0022627//cytosolic small ribosomal subunit	GO:0003735//structural constituent of ribosome;GO:0048027//mRNA 5'-UTR binding;GO:0070181//SSU rRNA binding	GO:0000028//ribosomal small subunit assembly;GO:0006412//translation;GO:0000462//maturation of SSU-rRNA from tricistronic rRNA transcript (SSU-rRNA, 5.8S rRNA, LSU-rRNA)	K02955//small subunit ribosomal protein S14e	gi|460401974|ref|XP_004246490.1|//PREDICTED: 40S ribosomal protein S14-2-like [Solanum lycopersicum]
gene_13789	1394	0.05	0.01	-2.32193	0.497574	NA	NA	NA	NA	NA
gene_13803	1538	0.21	0.12	-0.807355	0.503044	NA	NA	NA	K15198//transcription factor TFIIIB component B''	gi|698513023|ref|XP_009801494.1|//PREDICTED: uncharacterized protein LOC104247232 [Nicotiana sylvestris]
gene_13806	2015	0.09	0.01	-3.16993	0.12379	NA	GO:0016702//oxidoreductase activity, acting on single donors with incorporation of molecular oxygen, incorporation of two atoms of oxygen	GO:0055114//oxidation-reduction process	K09840//9-cis-epoxycarotenoid dioxygenase [EC:1.13.11.51]	gi|697114443|ref|XP_009611128.1|//PREDICTED: probable carotenoid cleavage dioxygenase 4, chloroplastic [Nicotiana tomentosiformis]
gene_1381	860	1.94	1.15	-0.754423	0.113677	NA	NA	NA	K18171//COX assembly mitochondrial protein 1	gi|697185290|ref|XP_009601670.1|//PREDICTED: uncharacterized protein DDB_G0275933 [Nicotiana tomentosiformis]
gene_13812	755	1.59	0.61	-1.38215	0.076487	NA	NA	NA	NA	gi|698434264|ref|XP_009798709.1|//PREDICTED: deSI-like protein At4g17486 [Nicotiana sylvestris]
gene_13831	608	0.45	0.01	-5.49185	0.0617448	NA	NA	NA	NA	gi|697178046|ref|XP_009598001.1|//PREDICTED: uncharacterized protein At5g22580 [Nicotiana tomentosiformis]
gene_13842	1465	0.13	0.04	-1.70044	0.371972	NA	NA	NA	NA	gi|697126746|ref|XP_009617408.1|//PREDICTED: uncharacterized protein LOC104109757 [Nicotiana tomentosiformis]
gene_13852	2595	3.62	2.53	-0.516852	0.518732	GO:0005768//endosome;GO:0005802//trans-Golgi network;GO:0016021//integral component of membrane;GO:0005774//vacuolar membrane;GO:0009505//plant-type cell wall	GO:0008168//methyltransferase activity	GO:0032259//methylation	K16302//metal transporter CNNM;K15449//tRNA wybutosine-synthesizing protein 1 [EC:4.1.3.44]	gi|698494334|ref|XP_009793368.1|//PREDICTED: probable methyltransferase PMT14 [Nicotiana sylvestris];gi|697157161|ref|XP_009587333.1|//PREDICTED: probable methyltransferase PMT14 [Nicotiana tomentosiformis]
gene_13856	2918	13.92	9.14	-0.606893	5.29e-07	NA	NA	NA	K15255//ATP-dependent DNA helicase PIF1 [EC:3.6.4.12]	gi|242042591|ref|XP_002468690.1|//hypothetical protein SORBIDRAFT_01g050336 [Sorghum bicolor];gi|590664248|ref|XP_007036447.1|//Uncharacterized protein TCM_012268 [Theobroma cacao];gi|971573383|ref|XP_015170197.1|//PREDICTED: uncharacterized protein LOC107063181 [Solanum tuberosum];gi|460377924|ref|XP_004234736.1|//PREDICTED: ATP-dependent DNA helicase PIF1-like [Solanum lycopersicum];gi|69849712…
gene_13860	1521	0.38	0.25	-0.604071	0.448586	NA	NA	NA	NA	gi|698539942|ref|XP_009765596.1|//PREDICTED: uncharacterized protein LOC104217138 isoform X2 [Nicotiana sylvestris]
gene_13863	1100	8.27	3.56	-1.21601	0.043	NA	NA	NA	K04125//gibberellin 2-oxidase [EC:1.14.11.13]	gi|697192029|ref|XP_009605089.1|//PREDICTED: uncharacterized protein LOC104099716 [Nicotiana tomentosiformis];gi|697184585|ref|XP_009601309.1|//PREDICTED: uncharacterized protein LOC104096620 [Nicotiana tomentosiformis]
gene_13865	1591	1.45	1	-0.536053	0.156214	NA	NA	NA	K18753//butyrate response factor 1	gi|698485456|ref|XP_009789504.1|//PREDICTED: uncharacterized protein LOC104237116 [Nicotiana sylvestris]
gene_13869	1210	2.74	1.65	-0.73171	0.026018	NA	NA	NA	NA	gi|698579239|ref|XP_009776964.1|//PREDICTED: uncharacterized mitochondrial protein ymf11 [Nicotiana sylvestris]
gene_13871	238	1.8	0.01	-7.49185	0.0307974	NA	NA	NA	NA	NA
gene_13874	1586	2.25	1.2	-0.906891	0.00420634	NA	NA	NA	K09522//DnaJ homolog subfamily C member 2	gi|698563785|ref|XP_009772801.1|//PREDICTED: dnaJ homolog subfamily C member 2 [Nicotiana sylvestris]
gene_13875	863	0.46	0.23	-1	0.33978	NA	NA	NA	NA	gi|698505916|ref|XP_009798383.1|//PREDICTED: uncharacterized protein LOC104244620 [Nicotiana sylvestris]
gene_13882	4318	0.15	0.07	-1.09954	0.0942062	NA	NA	NA	K13420//LRR receptor-like serine/threonine-protein kinase FLS2 [EC:2.7.11.1];K01592//tyrosine decarboxylase [EC:4.1.1.25]	gi|698534825|ref|XP_009763990.1|//PREDICTED: probable LRR receptor-like serine/threonine-protein kinase At3g47570 isoform X3 [Nicotiana sylvestris];gi|698534822|ref|XP_009763989.1|//PREDICTED: probable LRR receptor-like serine/threonine-protein kinase At3g47570 isoform X2 [Nicotiana sylvestris];gi|698534819|ref|XP_009763988.1|//PREDICTED: probable LRR receptor-like serine/threonine-protein kinase…
gene_13884	1118	2.81	1.94	-0.534513	0.0926816	NA	NA	NA	K03020//DNA-directed RNA polymerases I and III subunit RPAC2	gi|698534795|ref|XP_009763979.1|//PREDICTED: DNA-directed RNA polymerases I and III subunit RPAC2 [Nicotiana sylvestris]
gene_13892	3283	0.08	0.02	-2	0.216482	GO:0009570//chloroplast stroma	GO:0080041//ADP-ribose pyrophosphohydrolase activity;GO:0051536//iron-sulfur cluster binding	GO:0009228//thiamine biosynthetic process	K03147//phosphomethylpyrimidine synthase [EC:4.1.99.17]	gi|698563209|ref|XP_009772632.1|//PREDICTED: phosphomethylpyrimidine synthase, chloroplastic [Nicotiana sylvestris]
gene_1390	704	0.19	0.01	-4.24793	0.248184	NA	NA	NA	NA	NA
gene_13900	2210	0.29	0.11	-1.39855	0.11626	NA	NA	NA	K15407//queuine tRNA-ribosyltransferase subunit QTRTD1 [EC:2.4.2.29]	gi|698534807|ref|XP_009763983.1|//PREDICTED: uncharacterized protein LOC104215784 [Nicotiana sylvestris]
gene_13902	876	1.44	0.6	-1.26303	0.0345884	NA	NA	NA	NA	gi|698530004|ref|XP_009761817.1|//PREDICTED: uncharacterized protein LOC104213946 [Nicotiana sylvestris]
gene_13916	1480	0.39	0.26	-0.584963	0.448586	NA	NA	NA	NA	NA
gene_13918	1144	0.28	0.17	-0.719892	0.503044	NA	NA	NA	NA	gi|698495029|ref|XP_009793671.1|//PREDICTED: uncharacterized protein LOC104240506 [Nicotiana sylvestris]
gene_13928	826	1.05	0.32	-1.71425	0.0300986	NA	NA	NA	K14686//solute carrier family 31 (copper transporter), member 1	gi|970034626|ref|XP_015078639.1|//PREDICTED: copper transporter 6-like isoform X1 [Solanum pennellii]
gene_13929	789	0.09	0.01	-3.16993	0.497574	NA	NA	NA	NA	gi|698495677|ref|XP_009793935.1|//PREDICTED: uncharacterized protein LOC104240752 isoform X1 [Nicotiana sylvestris]
gene_13935	1575	4.35	3.03	-0.521698	0.0162469	NA	NA	NA	NA	gi|698501371|ref|XP_009796388.1|//PREDICTED: uncharacterized protein LOC104242973 [Nicotiana sylvestris]
gene_13942	1088	1.11	0.65	-0.772048	0.132636	NA	NA	NA	NA	NA
gene_13943	1348	0.1	0.01	-3.32193	0.248184	NA	NA	NA	NA	gi|697180090|ref|XP_009599020.1|//PREDICTED: uncharacterized protein LOC104094746 [Nicotiana tomentosiformis]
gene_13944	1056	0.12	0.01	-3.58496	0.248184	NA	NA	NA	K00276//primary-amine oxidase [EC:1.4.3.21]	gi|698497496|ref|XP_009794721.1|//PREDICTED: primary amine oxidase [Nicotiana sylvestris]
gene_13946	577	0.12	0.01	-3.58496	0.497574	NA	NA	NA	NA	gi|697099206|ref|XP_009630640.1|//PREDICTED: craniofacial development protein 2-like [Nicotiana tomentosiformis]
gene_13947	864	0.23	0.08	-1.52356	0.371972	NA	NA	NA	K07874//Ras-related protein Rab-1A;K01623//fructose-bisphosphate aldolase, class I [EC:4.1.2.13]	gi|698579422|ref|XP_009777011.1|//PREDICTED: WAT1-related protein At1g68170-like [Nicotiana sylvestris]
gene_1395	1484	1.31	0.73	-0.843598	0.0230306	GO:0016021//integral component of membrane	NA	NA	NA	gi|698508170|ref|XP_009799373.1|//PREDICTED: uncharacterized protein LOC104245465 isoform X1 [Nicotiana sylvestris]
gene_13950	11575	0.2	0.08	-1.32193	0.00301092	NA	NA	NA	NA	gi|698473435|ref|XP_009784468.1|//PREDICTED: uncharacterized protein LOC104232880 isoform X1 [Nicotiana sylvestris]
gene_13951	322	23.42	15.02	-0.640856	0.00654738	GO:0005634//nucleus	GO:0003677//DNA binding;GO:0003700//sequence-specific DNA binding transcription factor activity	GO:0006355//regulation of transcription, DNA-templated	NA	gi|698517575|ref|XP_009803667.1|//PREDICTED: ethylene-responsive transcription factor ERF109-like [Nicotiana sylvestris]
gene_13954	5330	0.13	0.08	-0.70044	0.62187	NA	NA	NA	K14317//nuclear pore complex protein Nup214	gi|697131314|ref|XP_009619713.1|//PREDICTED: uncharacterized protein LOC104111672 isoform X2 [Nicotiana tomentosiformis]
gene_13961	6335	0.04	0.01	-2	0.0617448	NA	NA	NA	K06236//collagen, type I, alpha;K14491//two-component response regulator ARR-B family;K14317//nuclear pore complex protein Nup214;K12741//heterogeneous nuclear ribonucleoprotein A1/A3	gi|697131314|ref|XP_009619713.1|//PREDICTED: uncharacterized protein LOC104111672 isoform X2 [Nicotiana tomentosiformis];gi|565344052|ref|XP_006339131.1|//PREDICTED: uncharacterized protein LOC102602766 isoform X2 [Solanum tuberosum];gi|697131316|ref|XP_009619714.1|//PREDICTED: uncharacterized protein LOC104111672 isoform X3 [Nicotiana tomentosiformis];gi|697131312|ref|XP_009619712.1|//PREDICTED:…
gene_13964	676	0.3	0.01	-4.90689	0.12379	NA	NA	NA	NA	NA
gene_13974	1674	0.52	0.18	-1.53051	0.0300986	NA	NA	NA	K18577//mannosylglycoprotein endo-beta-mannosidase [EC:3.2.1.152];K11292//transcription elongation factor SPT6	gi|147842502|emb|CAN67520.1|//hypothetical protein VITISV_006825 [Vitis vinifera]
gene_13977	533	0.53	0.26	-1.02748	0.44915	NA	NA	NA	NA	gi|697105339|ref|XP_009606478.1|//PREDICTED: uncharacterized protein LOC104100841 [Nicotiana tomentosiformis]
gene_13982	860	0.15	0.01	-3.90689	0.248184	NA	NA	NA	NA	NA
gene_13986	1269	23.89	14.79	-0.691785	7.22e-06	NA	NA	NA	K14496//abscisic acid receptor PYR/PYL family	gi|698520558|ref|XP_009757093.1|//PREDICTED: abscisic acid receptor PYL9-like [Nicotiana sylvestris]
gene_13989	795	0.34	0.01	-5.08746	0.0617448	NA	NA	NA	NA	gi|698529421|ref|XP_009761529.1|//PREDICTED: uncharacterized protein LOC104213692 [Nicotiana sylvestris]
gene_13992	4420	1.22	0.73	-0.740913	0.0026942	NA	GO:0016787//hydrolase activity	GO:0006629//lipid metabolic process	NA	gi|698520548|ref|XP_009757087.1|//PREDICTED: uncharacterized protein LOC104210001 [Nicotiana sylvestris]
gene_13996	1337	21.69	14.83	-0.548511	0.0244	GO:0005739//mitochondrion	GO:0050017//L-3-cyanoalanine synthase activity;GO:0016740//transferase activity;GO:0004124//cysteine synthase activity	GO:0019499//cyanide metabolic process;GO:0006535//cysteine biosynthetic process from serine;GO:0008652//cellular amino acid biosynthetic process;GO:0009611//response to wounding;GO:0009836//fruit ripening, climacteric	K13034//L-3-cyanoalanine synthase/ cysteine synthase [EC:2.5.1.47 4.4.1.9]	gi|685051849|dbj|BAP47505.1|//O-acetylserine (thiol)lyase [Gentiana triflora]
gene_13997	776	1.86	1.29	-0.527932	0.249642	NA	NA	NA	NA	NA
gene_13998	1686	1.55	0.84	-0.883807	0.0214612	NA	NA	NA	K04730//interleukin-1 receptor-associated kinase 1 [EC:2.7.11.1];K04733//interleukin-1 receptor-associated kinase 4 [EC:2.7.11.1]	gi|698437100|ref|XP_009802983.1|//PREDICTED: calmodulin-binding receptor-like cytoplasmic kinase 2 [Nicotiana sylvestris]
gene_14000	776	0.78	0.52	-0.584963	0.448586	NA	NA	NA	K13336//peroxin-3;K13024//inositol-hexakisphosphate/diphosphoinositol-pentakisphosphate 1-kinase [EC:2.7.4.24];K00963//UTP--glucose-1-phosphate uridylyltransferase [EC:2.7.7.9]	gi|698512719|ref|XP_009801365.1|//PREDICTED: uncharacterized protein LOC104247112, partial [Nicotiana sylvestris]
gene_14002	776	0.52	0.26	-1	0.33978	NA	NA	NA	K04508//transducin (beta)-like 1	gi|970015206|ref|XP_015068623.1|//PREDICTED: uncharacterized protein LOC107013150 [Solanum pennellii]
gene_14004	1015	0.13	0.01	-3.70044	0.248184	NA	NA	NA	K17508//protein phosphatase PTC7 [EC:3.1.3.16]	gi|970022502|ref|XP_015072552.1|//PREDICTED: uncharacterized protein LOC107016663 [Solanum pennellii]
gene_14007	1348	0.05	0.01	-2.32193	0.497574	NA	NA	NA	NA	NA
gene_14010	719	0.09	0.01	-3.16993	0.497574	NA	NA	NA	NA	gi|565397118|ref|XP_006364149.1|//PREDICTED: uncharacterized protein LOC102604489 [Solanum tuberosum]
gene_14015	2001	9.73	5.7	-0.771478	0.084	NA	NA	NA	NA	NA
gene_14021	654	0.52	0.31	-0.746243	0.503044	NA	NA	NA	NA	NA
gene_14022	2404	0.75	0.4	-0.906891	0.0469548	NA	NA	NA	NA	gi|698459759|ref|XP_009781368.1|//PREDICTED: uncharacterized protein LOC104230301 isoform X2 [Nicotiana sylvestris]
gene_14041	598	0.12	0.01	-3.58496	0.497574	NA	NA	NA	NA	gi|698463817|ref|XP_009782304.1|//PREDICTED: uncharacterized protein LOC104231074 isoform X1 [Nicotiana sylvestris];gi|698463821|ref|XP_009782305.1|//PREDICTED: uncharacterized protein LOC104231074 isoform X2 [Nicotiana sylvestris]
gene_14048	557	0.13	0.01	-3.70044	0.497574	NA	NA	NA	NA	gi|698531038|ref|XP_009762349.1|//PREDICTED: uncharacterized protein LOC104214390 [Nicotiana sylvestris]
gene_14050	530	0.27	0.01	-4.75489	0.248184	NA	NA	NA	NA	NA
gene_14054	2012	2.17	1.35	-0.684736	0.0131094	NA	NA	NA	NA	gi|698438860|ref|XP_009757617.1|//PREDICTED: BAG family molecular chaperone regulator 8, chloroplastic [Nicotiana sylvestris]
gene_14061	1347	0.05	0.01	-2.32193	0.497574	NA	NA	NA	NA	NA
gene_14074	1496	0.77	0.26	-1.56635	0.0141533	NA	NA	NA	K15032//mTERF domain-containing protein, mitochondrial	gi|698502755|ref|XP_009797002.1|//PREDICTED: uncharacterized protein LOC104243507 isoform X1 [Nicotiana sylvestris]
gene_14093	2290	3.55	1.67	-1.08797	0.195	GO:0005622//intracellular	GO:0008270//zinc ion binding	NA	K19720//collagen, type III, alpha;K12135//zinc finger protein CONSTANS	gi|698480919|ref|XP_009787482.1|//PREDICTED: salt tolerance protein [Nicotiana sylvestris]
gene_141	1733	0.26	0.11	-1.24101	0.223448	NA	NA	NA	K16189//phytochrome-interacting factor 4;K12126//phytochrome-interacting factor 3;K11253//histone H3	gi|698446845|ref|XP_009769857.1|//PREDICTED: transcription factor bHLH130-like isoform X1 [Nicotiana sylvestris];gi|698446858|ref|XP_009769873.1|//PREDICTED: transcription factor bHLH130-like isoform X2 [Nicotiana sylvestris];gi|460407500|ref|XP_004249190.1|//PREDICTED: transcription factor bHLH130-like [Solanum lycopersicum]
gene_14112	1239	8.01	4.47	-0.841527	1.14	GO:0005773//vacuole;GO:0005887//integral component of plasma membrane;GO:0009506//plasmodesma	GO:0015250//water channel activity;GO:0015254//glycerol channel activity	GO:0015793//glycerol transport;GO:0034220//ion transmembrane transport;GO:0009992//cellular water homeostasis;GO:0006833//water transport	K09872//aquaporin PIP	gi|697182975|ref|XP_009600501.1|//PREDICTED: aquaporin PIP2-7-like [Nicotiana tomentosiformis]
gene_14114	572	17.04	10.94	-0.639313	0.000111471	GO:0045239//tricarboxylic acid cycle enzyme complex	GO:0004333//fumarate hydratase activity	GO:0006099//tricarboxylic acid cycle;GO:0006106//fumarate metabolic process	K01679//fumarate hydratase, class II [EC:4.2.1.2]	gi|697136159|ref|XP_009622151.1|//PREDICTED: fumarate hydratase 1, mitochondrial isoform X2 [Nicotiana tomentosiformis];gi|698584159|ref|XP_009778286.1|//PREDICTED: fumarate hydratase 1, mitochondrial-like [Nicotiana sylvestris]
gene_14116	1140	0.51	0.17	-1.58496	0.0906018	NA	NA	NA	K08235//xyloglucan:xyloglucosyl transferase [EC:2.4.1.207]	gi|698479907|ref|XP_009787021.1|//PREDICTED: xyloglucan endotransglucosylase/hydrolase protein 9 [Nicotiana sylvestris]
gene_14128	203	0.45	0.01	-5.49185	0.497574	NA	NA	NA	NA	NA
gene_14130	693	0.39	0.19	-1.03747	0.44915	NA	NA	NA	NA	gi|698513543|ref|XP_009801710.1|//PREDICTED: uncharacterized protein LOC104247397 [Nicotiana sylvestris]
gene_14152	1446	0.62	0.27	-1.19931	0.076487	NA	NA	NA	K17046//protein DEK;K00430//peroxidase [EC:1.11.1.7];K07213//copper chaperone	gi|697187017|ref|XP_009602549.1|//PREDICTED: neurofilament heavy polypeptide [Nicotiana tomentosiformis]
gene_1416	2511	0.2	0.05	-2	0.0642644	NA	NA	NA	K12135//zinc finger protein CONSTANS;K12128//pseudo-response regulator 9;K12131//pseudo-response regulator 3	gi|697170139|ref|XP_009593986.1|//PREDICTED: protein CHLOROPLAST IMPORT APPARATUS 2-like [Nicotiana tomentosiformis]
gene_14165	1364	3.12	1.92	-0.70044	0.0084132	NA	GO:0016747//transferase activity, transferring acyl groups other than amino-acyl groups;GO:0016740//transferase activity	NA	K15400//omega-hydroxypalmitate O-feruloyl transferase [EC:2.3.1.188];K20240//spermidine dicoumaroyl transferase [EC:2.3.1.249];K19861//benzyl alcohol O-benzoyltransferase [EC:2.3.1.196 2.3.1.232]	gi|698581380|ref|XP_009777532.1|//PREDICTED: protein FAM192A isoform X1 [Nicotiana sylvestris];gi|698581406|ref|XP_009777540.1|//PREDICTED: 3'-N-debenzoyl-2'-deoxytaxol N-benzoyltransferase [Nicotiana sylvestris];gi|565364887|ref|XP_006349149.1|//PREDICTED: 3'-N-debenzoyl-2'-deoxytaxol N-benzoyltransferase-like [Solanum tuberosum];gi|698581396|ref|XP_009777537.1|//PREDICTED: protein FAM192A isofo…
gene_14167	543	0.13	0.01	-3.70044	0.497574	NA	NA	NA	NA	NA
gene_14169	1010	0.13	0.06	-1.11548	0.621362	NA	NA	NA	K12447//UDP-sugar pyrophosphorylase [EC:2.7.7.64];K03327//multidrug resistance protein, MATE family;K03006//DNA-directed RNA polymerase II subunit RPB1 [EC:2.7.7.6]	gi|697187748|ref|XP_009602905.1|//PREDICTED: uncharacterized protein LOC104097976 [Nicotiana tomentosiformis]
gene_14170	1648	0.19	0.04	-2.24793	0.123414	NA	NA	NA	K08237//hydroquinone glucosyltransferase [EC:2.4.1.218];K12447//UDP-sugar pyrophosphorylase [EC:2.7.7.64];K14794//ribosomal RNA-processing protein 12;K08776//puromycin-sensitive aminopeptidase [EC:3.4.11.-];K17982//geranyllinalool synthase [EC:4.2.3.144]	gi|723737494|ref|XP_010327692.1|//PREDICTED: uncharacterized protein LOC104649823 [Solanum lycopersicum]
gene_14175	766	5.8	1.57	-1.88529	0.00745	NA	NA	NA	NA	gi|976906396|gb|KVH93831.1|//hypothetical protein Ccrd_004115 [Cynara cardunculus var. scolymus]
gene_14177	1870	5.02	3.49	-0.52446	0.0047736	NA	NA	NA	K09285//AP2-like factor, ANT lineage	gi|698470596|ref|XP_009783849.1|//PREDICTED: AP2-like ethylene-responsive transcription factor At2g41710 [Nicotiana sylvestris]
gene_1418	1256	7.53	4.15	-0.859539	1.24	GO:0005773//vacuole;GO:0005887//integral component of plasma membrane;GO:0009506//plasmodesma	GO:0015254//glycerol channel activity;GO:0015250//water channel activity	GO:0006833//water transport;GO:0009992//cellular water homeostasis;GO:0034220//ion transmembrane transport;GO:0015793//glycerol transport	K09872//aquaporin PIP	gi|698517486|ref|XP_009803627.1|//PREDICTED: aquaporin PIP2-7-like [Nicotiana sylvestris]
gene_14181	1866	0.07	0.01	-2.80735	0.248184	NA	NA	NA	NA	NA
gene_14184	1094	0.12	0.01	-3.58496	0.248184	NA	NA	NA	K12173//BRCA1-A complex subunit BRE;K14297//nuclear pore complex protein Nup98-Nup96	gi|697116926|ref|XP_009612390.1|//PREDICTED: thaumatin-like protein [Nicotiana tomentosiformis]
gene_14191	1419	0.05	0.01	-2.32193	0.497574	NA	NA	NA	NA	NA
gene_14195	759	0.8	0.55	-0.540568	0.448586	GO:0000786//nucleosome;GO:0005634//nucleus	GO:0046982//protein heterodimerization activity;GO:0003677//DNA binding	NA	K11253//histone H3	gi|747081495|ref|XP_011088023.1|//PREDICTED: histone H3.2-like [Sesamum indicum]
gene_14207	2650	0.05	0.01	-2.32193	0.248184	NA	NA	NA	K01047//secretory phospholipase A2 [EC:3.1.1.4]	gi|698518212|ref|XP_009803986.1|//PREDICTED: phospholipase A2-alpha [Nicotiana sylvestris]
gene_14215	751	13.74	9.62	-0.514273	0.00472258	NA	NA	NA	NA	gi|698503026|ref|XP_009797134.1|//PREDICTED: proline-rich receptor-like protein kinase PERK8 isoform X1 [Nicotiana sylvestris]
gene_14227	649	2.01	1.36	-0.563589	0.289772	NA	NA	NA	K10798//poly [ADP-ribose] polymerase [EC:2.4.2.30]	gi|698495158|ref|XP_009793726.1|//PREDICTED: poly [ADP-ribose] polymerase 2 [Nicotiana sylvestris]
gene_14245	2586	1.27	0.8	-0.666757	0.0377318	NA	NA	NA	NA	NA
gene_14249	2817	0.33	0.16	-1.04439	0.130863	NA	NA	NA	NA	gi|697125134|ref|XP_009616584.1|//PREDICTED: putative leucine-rich repeat receptor-like serine/threonine-protein kinase At2g14440 isoform X1 [Nicotiana tomentosiformis]
gene_14252	1686	1.51	0.95	-0.668549	0.0783078	NA	GO:0004190//aspartic-type endopeptidase activity;GO:0003964//RNA-directed DNA polymerase activity;GO:0008270//zinc ion binding;GO:0003676//nucleic acid binding;GO:0004519//endonuclease activity	GO:0090305//nucleic acid phosphodiester bond hydrolysis;GO:0006508//proteolysis;GO:0015074//DNA integration;GO:0006278//RNA-dependent DNA replication	K05658//ATP-binding cassette, subfamily B (MDR/TAP), member 1 [EC:3.6.3.44];K03363//cell division cycle 20, cofactor of APC complex;K01886//glutaminyl-tRNA synthetase [EC:6.1.1.18]	gi|130582|sp|P10978.1|POLX_TOBAC//RecName: Full=Retrovirus-related Pol polyprotein from transposon TNT 1-94; Includes: RecName: Full=Protease; Includes: RecName: Full=Reverse transcriptase; Includes: RecName: Full=Endonuclease
gene_14255	3097	0.22	0.15	-0.552541	0.35371	NA	NA	NA	NA	NA
gene_14257	1419	0.09	0.05	-0.847997	0.996358	NA	NA	NA	NA	NA
gene_14258	962	0.14	0.01	-3.80735	0.248184	NA	NA	NA	NA	gi|698587197|ref|XP_009779115.1|//PREDICTED: uncharacterized protein LOC104228360 [Nicotiana sylvestris]
gene_14259	867	0.08	0.01	-3	0.497574	NA	NA	NA	K14794//ribosomal RNA-processing protein 12	gi|697179836|ref|XP_009598890.1|//PREDICTED: uncharacterized protein LOC104094632 [Nicotiana tomentosiformis]
gene_14262	2291	0.06	0.03	-1	0.621362	NA	NA	NA	K15404//aldehyde decarbonylase [EC:4.1.99.5]	gi|697183396|ref|XP_009600723.1|//PREDICTED: protein ECERIFERUM 1-like [Nicotiana tomentosiformis]
gene_14279	790	0.84	0.44	-0.932886	0.297328	NA	NA	NA	NA	NA
gene_14280	529	0.98	0.01	-6.61471	0.007662	NA	NA	NA	NA	NA
gene_14281	2406	0.77	0.44	-0.807355	0.0520552	NA	NA	NA	NA	NA
gene_14283	260	5.1	3.14	-0.699733	0.242636	NA	NA	NA	NA	NA
gene_14285	931	0.92	0.63	-0.546282	0.398282	NA	NA	NA	NA	NA
gene_14290	811	2.7	1.31	-1.04339	0.038405	NA	NA	NA	NA	NA
gene_14300	1632	1.25	0.58	-1.1078	0.0126735	NA	NA	NA	K13420//LRR receptor-like serine/threonine-protein kinase FLS2 [EC:2.7.11.1]	gi|460367497|ref|XP_004229610.1|//PREDICTED: DNA-damage-repair/toleration protein DRT100-like [Solanum lycopersicum]
gene_14301	3372	0.61	0.33	-0.886343	0.034947	NA	NA	NA	K13457//disease resistance protein RPM1	gi|697104961|ref|XP_009606292.1|//PREDICTED: putative late blight resistance protein homolog R1A-3 isoform X16 [Nicotiana tomentosiformis];gi|697104939|ref|XP_009606280.1|//PREDICTED: putative late blight resistance protein homolog R1A-3 isoform X9 [Nicotiana tomentosiformis]
gene_14303	7100	0.5	0.2	-1.32193	0.000595704	NA	NA	NA	K13457//disease resistance protein RPM1	gi|698543995|ref|XP_009766920.1|//PREDICTED: putative late blight resistance protein homolog R1B-16, partial [Nicotiana sylvestris]
gene_14306	499	0.85	0.28	-1.60204	0.177309	NA	NA	NA	NA	gi|698535775|ref|XP_009764294.1|//PREDICTED: uncharacterized protein LOC104216033 [Nicotiana sylvestris]
gene_14307	1433	0.09	0.01	-3.16993	0.248184	NA	NA	NA	K18812//cyclin D6, plant	gi|697123484|ref|XP_009615739.1|//PREDICTED: putative cyclin-D6-1 [Nicotiana tomentosiformis]
gene_14309	484	0.44	0.01	-5.45943	0.12379	NA	NA	NA	K09422//myb proto-oncogene protein, plant	gi|698543695|ref|XP_009766828.1|//PREDICTED: myb-related protein Myb4-like isoform X2 [Nicotiana sylvestris]
gene_14322	1856	0.21	0.03	-2.80735	0.0692564	NA	NA	NA	NA	NA
gene_14327	390	1.33	0.94	-0.500694	0.574966	NA	NA	NA	NA	NA
gene_14328	487	0.15	0.01	-3.90689	0.497574	NA	NA	NA	NA	NA
gene_1433	1117	0.23	0.06	-1.9386	0.216482	NA	NA	NA	NA	gi|698505884|ref|XP_009798368.1|//PREDICTED: uncharacterized protein LOC104244609 [Nicotiana sylvestris]
gene_14332	3043	0.27	0.18	-0.584963	0.398282	NA	NA	NA	K04730//interleukin-1 receptor-associated kinase 1 [EC:2.7.11.1];K04733//interleukin-1 receptor-associated kinase 4 [EC:2.7.11.1]	gi|698509448|ref|XP_009799943.1|//PREDICTED: probable inactive receptor kinase At4g23740 [Nicotiana sylvestris]
gene_14337	4110	0.02	0.01	-1	0.497574	NA	NA	NA	K20478//golgin subfamily B member 1	gi|698532977|ref|XP_009763307.1|//PREDICTED: myosin-11 [Nicotiana sylvestris]
gene_14339	1723	0.37	0.07	-2.4021	0.0219572	NA	NA	NA	NA	NA
gene_1434	5631	0.24	0.11	-1.12553	0.0338958	NA	NA	NA	K17913//carlactone synthase / all-trans-10'-apo-beta-carotenal 13,14-cleaving dioxygenase [EC:1.13.11.69 1.13.11.70];K18674//N-acetylgalactosamine kinase [EC:2.7.1.157];K02328//DNA polymerase delta subunit 2	gi|698558493|ref|XP_009771304.1|//PREDICTED: uncharacterized protein LOC104221865 [Nicotiana sylvestris]
gene_14340	607	0.11	0.01	-3.45943	0.497574	NA	NA	NA	NA	NA
gene_14342	766	0.18	0.01	-4.16993	0.248184	NA	NA	NA	NA	gi|590721434|ref|XP_007051611.1|//Uncharacterized protein TCM_005189 [Theobroma cacao]
gene_14344	866	0.92	0.53	-0.795642	0.258536	NA	NA	NA	NA	gi|698532995|ref|XP_009763317.1|//PREDICTED: ethylene-responsive transcription factor CRF2 [Nicotiana sylvestris]
gene_14345	890	2.24	1.55	-0.531231	0.20526	NA	NA	NA	K13434//pathogenesis-related genes transcriptional activator PTI6	gi|698532995|ref|XP_009763317.1|//PREDICTED: ethylene-responsive transcription factor CRF2 [Nicotiana sylvestris]
gene_14349	1494	8.85	4.27	-1.05144	7.6e-05	NA	NA	NA	K09287//RAV-like factor	gi|698529358|ref|XP_009761495.1|//PREDICTED: B3 domain-containing protein At2g36080 [Nicotiana sylvestris]
gene_14352	1003	4.66	3.19	-0.546774	0.0422686	NA	GO:0046872//metal ion binding;GO:0004462//lactoylglutathione lyase activity	NA	K01759//lactoylglutathione lyase [EC:4.4.1.5]	gi|697183360|ref|XP_009600703.1|//PREDICTED: lactoylglutathione lyase [Nicotiana tomentosiformis]
gene_14356	1336	0.48	0.19	-1.33703	0.11626	NA	NA	NA	K20222//importin-5	gi|697111723|ref|XP_009609739.1|//PREDICTED: importin-5-like isoform X4 [Nicotiana tomentosiformis];gi|697111725|ref|XP_009609740.1|//PREDICTED: importin-5-like isoform X5 [Nicotiana tomentosiformis]
gene_14384	1062	0.12	0.01	-3.58496	0.248184	GO:0005737//cytoplasm	GO:0015035//protein disulfide oxidoreductase activity;GO:0016671//oxidoreductase activity, acting on a sulfur group of donors, disulfide as acceptor	GO:0000103//sulfate assimilation;GO:0055114//oxidation-reduction process;GO:0034599//cellular response to oxidative stress;GO:0006457//protein folding;GO:0045454//cell redox homeostasis;GO:0006662//glycerol ether metabolic process	K03671//thioredoxin 1	gi|697170915|ref|XP_009594381.1|//PREDICTED: thioredoxin-like 4, chloroplastic [Nicotiana tomentosiformis]
gene_14386	1487	0.3	0.21	-0.514573	0.574966	NA	NA	NA	K01176//alpha-amylase [EC:3.2.1.1]	gi|971566685|ref|XP_015168382.1|//PREDICTED: alpha-amylase-like isoform X1 [Solanum tuberosum]
gene_14405	1919	2.87	1.82	-0.657112	0.008308	NA	NA	NA	NA	gi|698482091|ref|XP_009787993.1|//PREDICTED: uncharacterized protein LOC104235863 [Nicotiana sylvestris]
gene_14422	1644	0.19	0.04	-2.24793	0.123414	GO:0016020//membrane	NA	NA	K13420//LRR receptor-like serine/threonine-protein kinase FLS2 [EC:2.7.11.1]	gi|971557902|ref|XP_006351679.2|//PREDICTED: piriformospora indica-insensitive protein 2-like [Solanum tuberosum]
gene_14428	249	0.68	0.01	-6.08746	0.248184	NA	NA	NA	K16302//metal transporter CNNM	gi|698572958|ref|XP_009775283.1|//PREDICTED: DUF21 domain-containing protein At1g47330 [Nicotiana sylvestris]
gene_14430	990	0.53	0.33	-0.683526	0.418628	GO:0005737//cytoplasm;GO:0005634//nucleus	NA	NA	NA	gi|565369040|ref|XP_006351145.1|//PREDICTED: uncharacterized protein LOC102586059 [Solanum tuberosum]
gene_14447	3449	0.07	0.04	-0.807355	0.44915	NA	NA	NA	K00924	gi|697139338|ref|XP_009623756.1|//PREDICTED: leucine-rich repeat receptor-like protein kinase PXL1 [Nicotiana tomentosiformis]
gene_1445	362	1.25	0.41	-1.60823	0.177309	NA	NA	NA	NA	NA
gene_14450	686	0.6	0.1	-2.58496	0.0692564	NA	NA	NA	NA	NA
gene_14451	563	0.61	0.12	-2.34577	0.123414	NA	NA	NA	K10901//bloom syndrome protein [EC:3.6.4.12]	gi|698475767|ref|XP_009785242.1|//PREDICTED: uncharacterized protein LOC104233535 [Nicotiana sylvestris]
gene_14454	1298	0.15	0.05	-1.58496	0.371972	NA	NA	NA	K14826//FK506-binding nuclear protein [EC:5.2.1.8]	gi|698518488|ref|XP_009804111.1|//PREDICTED: peptidyl-prolyl cis-trans isomerase FKBP53 [Nicotiana sylvestris]
gene_14466	1655	2.66	1.73	-0.620654	0.0288266	NA	GO:0005524//ATP binding;GO:0004672//protein kinase activity	GO:0006468//protein phosphorylation	K14510//serine/threonine-protein kinase CTR1 [EC:2.7.11.1];K17535//serine/threonine-protein kinase TNNI3K [EC:2.7.11.1]	gi|697118705|ref|XP_009613289.1|//PREDICTED: serine/threonine-protein kinase HT1-like [Nicotiana tomentosiformis]
gene_14478	329	0.47	0.23	-1.03103	0.621362	NA	NA	NA	NA	gi|697186983|ref|XP_009602531.1|//PREDICTED: uncharacterized protein LOC104097637 [Nicotiana tomentosiformis]
gene_14479	720	0.28	0.19	-0.559427	0.682952	NA	NA	NA	NA	gi|697174013|ref|XP_009595944.1|//PREDICTED: uncharacterized protein LOC104092128 [Nicotiana tomentosiformis]
gene_14483	2143	0.56	0.38	-0.559427	0.369668	NA	NA	NA	NA	gi|697188903|ref|XP_009603494.1|//PREDICTED: uncharacterized protein LOC104098460 [Nicotiana tomentosiformis];gi|698544774|ref|XP_009767175.1|//PREDICTED: uncharacterized protein LOC104218390 [Nicotiana sylvestris];gi|117165985|dbj|BAF36287.1|//hypothetical protein [Ipomoea trifida]
gene_14492	1813	0.66	0.35	-0.915111	0.132636	NA	NA	NA	NA	gi|697188894|ref|XP_009603489.1|//PREDICTED: uncharacterized protein LOC104098457 [Nicotiana tomentosiformis]
gene_14493	880	0.98	0.24	-2.02975	0.020737	NA	NA	NA	K12447//UDP-sugar pyrophosphorylase [EC:2.7.7.64];K03549//KUP system potassium uptake protein;K16279//E3 ubiquitin-protein ligase KEG [EC:2.7.11.1 2.3.2.27];K03006//DNA-directed RNA polymerase II subunit RPB1 [EC:2.7.7.6];K05658//ATP-binding cassette, subfamily B (MDR/TAP), member 1 [EC:3.6.3.44]	gi|147818102|emb|CAN73567.1|//hypothetical protein VITISV_003451 [Vitis vinifera]
gene_14495	774	0.09	0.01	-3.16993	0.497574	NA	NA	NA	NA	NA
gene_14499	2153	0.18	0.09	-1	0.33978	NA	NA	NA	K11253//histone H3	gi|698435853|ref|XP_009801105.1|//PREDICTED: BTB/POZ domain-containing protein At2g24240 [Nicotiana sylvestris]
gene_1451	608	2.27	1.29	-0.815321	0.14582	NA	NA	NA	NA	gi|698452764|ref|XP_009779797.1|//PREDICTED: uncharacterized protein LOC104228939 isoform X2 [Nicotiana sylvestris]
gene_14512	1030	1.08	0.64	-0.754888	0.180696	NA	NA	NA	K10255//acyl-lipid omega-6 desaturase (Delta-12 desaturase) [EC:1.14.19.23 1.14.19.45]	gi|698435847|ref|XP_009801093.1|//PREDICTED: omega-6 fatty acid desaturase, chloroplastic isoform X2 [Nicotiana sylvestris]
gene_14515	2657	0.46	0.23	-1	0.0596382	NA	NA	NA	K17285//selenium-binding protein 1;K03452//magnesium/proton exchanger	gi|697132101|ref|XP_009620093.1|//PREDICTED: pentatricopeptide repeat-containing protein At2g21090 [Nicotiana tomentosiformis]
gene_14517	549	0.51	0.13	-1.97199	0.216482	NA	NA	NA	NA	gi|697109420|ref|XP_009608569.1|//PREDICTED: pistil-specific extensin-like protein [Nicotiana tomentosiformis]
gene_14519	1353	0.52	0.33	-0.656046	0.35371	NA	NA	NA	NA	NA
gene_1452	826	1.13	0.32	-1.82018	0.0186787	NA	NA	NA	NA	NA
gene_14530	616	16.12	11.21	-0.524065	0.00534076	NA	NA	NA	K02918//large subunit ribosomal protein L35e	gi|697178523|ref|XP_009598244.1|//PREDICTED: 60S ribosomal protein L35-like [Nicotiana tomentosiformis]
gene_14535	3936	0.87	0.58	-0.584963	0.0582098	NA	NA	NA	K17964//leucine-rich PPR motif-containing protein, mitochondrial	gi|698554916|ref|XP_009770347.1|//PREDICTED: pentatricopeptide repeat-containing protein At1g73710 [Nicotiana sylvestris]
gene_14536	977	5.3	2.41	-1.13696	0.000844084	NA	NA	NA	NA	NA
gene_1455	6966	0.45	0.3	-0.584963	0.0781912	NA	NA	NA	K05658//ATP-binding cassette, subfamily B (MDR/TAP), member 1 [EC:3.6.3.44]	gi|971536162|ref|XP_015165689.1|//PREDICTED: uncharacterized protein LOC102581000 isoform X2 [Solanum tuberosum];gi|147788024|emb|CAN69340.1|//hypothetical protein VITISV_032634 [Vitis vinifera];gi|698521696|ref|XP_009757651.1|//PREDICTED: uncharacterized protein LOC104210448 [Nicotiana sylvestris]
gene_14569	680	0.1	0.01	-3.32193	0.497574	NA	NA	NA	NA	NA
gene_14570	653	3.15	1.25	-1.33342	0.00514468	NA	NA	NA	K10523//speckle-type POZ protein	gi|698477254|ref|XP_009785861.1|//PREDICTED: BTB/POZ and MATH domain-containing protein 3-like isoform X1 [Nicotiana sylvestris]
gene_14576	718	3.05	1.87	-0.705771	0.094822	NA	NA	NA	K07432//beta-1,4-N-acetylglucosaminyltransferase [EC:2.4.1.141]	gi|698491127|ref|XP_009791997.1|//PREDICTED: UDP-N-acetylglucosamine transferase subunit ALG13 homolog [Nicotiana sylvestris];gi|970065546|ref|XP_015059732.1|//PREDICTED: UDP-N-acetylglucosamine transferase subunit ALG13 homolog [Solanum pennellii]
gene_14578	326	0.24	0.01	-4.58496	0.497574	NA	NA	NA	NA	NA
gene_14583	4430	0.82	0.51	-0.685127	0.0134644	NA	NA	NA	K01090//protein phosphatase [EC:3.1.3.16]	gi|698584621|ref|XP_009778422.1|//PREDICTED: uncharacterized protein LOC104227794 isoform X2 [Nicotiana sylvestris];gi|723731589|ref|XP_010326616.1|//PREDICTED: uncharacterized protein LOC101264065 isoform X3 [Solanum lycopersicum]
gene_14592	448	0.48	0.32	-0.584963	0.682952	NA	NA	NA	NA	NA
gene_14593	1365	22.66	12.55	-0.85246	3.03e-08	NA	NA	NA	K14299//nucleoporin SEH1	gi|698452399|ref|XP_009779725.1|//PREDICTED: protein EXORDIUM-like [Nicotiana sylvestris];gi|698452403|ref|XP_009779726.1|//PREDICTED: protein EXORDIUM-like [Nicotiana sylvestris]
gene_14594	1395	5.7	3.13	-0.864799	5.6	NA	NA	NA	K14299//nucleoporin SEH1	gi|698452405|ref|XP_009779727.1|//PREDICTED: protein EXORDIUM-like [Nicotiana sylvestris]
gene_14599	1099	0.71	0.41	-0.792195	0.258536	NA	NA	NA	NA	NA
gene_14601	1086	0.18	0.06	-1.58496	0.371972	GO:0031965//nuclear membrane;GO:0005774//vacuolar membrane	GO:0003779//actin binding	NA	K09291//nucleoprotein TPR;K20478//golgin subfamily B member 1	gi|697157057|ref|XP_009587283.1|//PREDICTED: uncharacterized protein LOC104085027 [Nicotiana tomentosiformis]
gene_14602	1027	1.02	0.63	-0.695145	0.242636	GO:0005929//cilium	GO:0035091//phosphatidylinositol binding	GO:0061512//protein localization to cilium	K19600//tubby-related protein 1	gi|697157064|ref|XP_009587286.1|//PREDICTED: tubby-like F-box protein 3 [Nicotiana tomentosiformis]
gene_14603	2434	1.9	1.22	-0.639118	0.01044	NA	NA	NA	K14485//transport inhibitor response 1	gi|697157068|ref|XP_009587288.1|//PREDICTED: protein TRANSPORT INHIBITOR RESPONSE 1-like [Nicotiana tomentosiformis];gi|565387285|ref|XP_006359432.1|//PREDICTED: protein TRANSPORT INHIBITOR RESPONSE 1-like [Solanum tuberosum]
gene_14608	910	0.15	0.01	-3.90689	0.248184	NA	GO:0050661//NADP binding;GO:0050660//flavin adenine dinucleotide binding;GO:0004499//N,N-dimethylaniline monooxygenase activity	GO:0055114//oxidation-reduction process	K11816//indole-3-pyruvate monooxygenase [EC:1.14.13.168]	gi|697155239|ref|XP_009631855.1|//PREDICTED: probable indole-3-pyruvate monooxygenase YUCCA10 [Nicotiana tomentosiformis]
gene_14609	1033	0.44	0.19	-1.2115	0.223448	NA	NA	NA	K13754//solute carrier family 24 (sodium/potassium/calcium exchanger), member 6	gi|697157055|ref|XP_009587282.1|//PREDICTED: classical arabinogalactan protein 26-like [Nicotiana tomentosiformis]
gene_14610	1253	0.69	0.31	-1.15433	0.112826	GO:0005929//cilium	GO:0035091//phosphatidylinositol binding	GO:0061512//protein localization to cilium	NA	gi|697157064|ref|XP_009587286.1|//PREDICTED: tubby-like F-box protein 3 [Nicotiana tomentosiformis]
gene_14614	1136	3.08	1.89	-0.704544	0.245518	NA	NA	NA	K10527//enoyl-CoA hydratase/3-hydroxyacyl-CoA dehydrogenase [EC:4.2.1.17 1.1.1.35 1.1.1.211]	gi|697180435|ref|XP_009599193.1|//PREDICTED: peroxisomal fatty acid beta-oxidation multifunctional protein AIM1-like, partial [Nicotiana tomentosiformis]
gene_14615	1572	0.73	0.36	-1.0199	0.08481	NA	NA	NA	K00430//peroxidase [EC:1.11.1.7]	gi|697147585|ref|XP_009627957.1|//PREDICTED: peroxidase 44 [Nicotiana tomentosiformis]
gene_14617	976	0.2	0.07	-1.51457	0.371972	NA	NA	NA	NA	NA
gene_14618	766	0.18	0.01	-4.16993	0.248184	NA	NA	NA	NA	NA
gene_14626	3945	2.09	1.04	-1.00692	0.483	NA	NA	NA	NA	gi|697182704|ref|XP_009600363.1|//PREDICTED: uncharacterized protein LOC104095847 [Nicotiana tomentosiformis]
gene_1463	522	0.14	0.01	-3.80735	0.497574	NA	NA	NA	K14490//histidine-containing phosphotransfer peotein	gi|697106705|ref|XP_009607172.1|//PREDICTED: histidine-containing phosphotransfer protein 1-like [Nicotiana tomentosiformis]
gene_14633	2569	1.49	0.9	-0.727315	0.0373922	GO:0000139//Golgi membrane;GO:0005783//endoplasmic reticulum	GO:0004571//mannosyl-oligosaccharide 1,2-alpha-mannosidase activity;GO:0005509//calcium ion binding	GO:0006491//N-glycan processing	K01230//mannosyl-oligosaccharide alpha-1,2-mannosidase [EC:3.2.1.113]	gi|698535630|ref|XP_009764249.1|//PREDICTED: mannosyl-oligosaccharide 1,2-alpha-mannosidase MNS1-like isoform X3 [Nicotiana sylvestris];gi|460393328|ref|XP_004242262.1|//PREDICTED: mannosyl-oligosaccharide 1,2-alpha-mannosidase MNS1-like [Solanum lycopersicum];gi|698517128|ref|XP_009803446.1|//PREDICTED: mannosyl-oligosaccharide 1,2-alpha-mannosidase MNS1-like, partial [Nicotiana sylvestris]
gene_14637	3982	0.02	0.01	-1	0.497574	NA	NA	NA	K14686//solute carrier family 31 (copper transporter), member 1;K14487//auxin responsive GH3 gene family;K01188//beta-glucosidase [EC:3.2.1.21];K12524//bifunctional aspartokinase / homoserine dehydrogenase 1 [EC:2.7.2.4 1.1.1.3];K13126//polyadenylate-binding protein	gi|698432022|ref|XP_009795407.1|//PREDICTED: zinc finger MYM-type protein 1-like isoform X2 [Nicotiana sylvestris];gi|697146285|ref|XP_009627290.1|//PREDICTED: uncharacterized protein LOC104117867 [Nicotiana tomentosiformis]
gene_14638	1009	0.07	0.01	-2.80735	0.497574	NA	NA	NA	NA	NA
gene_14642	1401	0.09	0.01	-3.16993	0.248184	NA	NA	NA	K12309//beta-galactosidase [EC:3.2.1.23];K14794//ribosomal RNA-processing protein 12	gi|698534041|ref|XP_009763748.1|//PREDICTED: protein TRANSPARENT TESTA 1-like [Nicotiana sylvestris]
gene_14646	1473	0.13	0.04	-1.70044	0.371972	NA	NA	NA	K05863//solute carrier family 25 (mitochondrial adenine nucleotide translocator), member 4/5/6/31	gi|697163509|ref|XP_009590575.1|//PREDICTED: ADP,ATP carrier protein 1, mitochondrial-like isoform X1 [Nicotiana tomentosiformis]
gene_1465	998	1.71	0.98	-0.803143	0.0855266	NA	NA	NA	NA	NA
gene_14650	767	1.5	0.43	-1.80255	0.00419342	NA	NA	NA	NA	NA
gene_14652	405	1.27	0.36	-1.81876	0.107678	NA	NA	GO:0006351//transcription, DNA-templated	K01527//nascent polypeptide-associated complex subunit beta	gi|698444728|ref|XP_009766702.1|//PREDICTED: transcription factor BTF3 homolog 4-like [Nicotiana sylvestris]
gene_14658	1300	0.1	0.05	-1	0.621362	NA	NA	NA	NA	NA
gene_1467	544	0.39	0.26	-0.584963	0.682952	NA	NA	NA	K00873//pyruvate kinase [EC:2.7.1.40]	gi|697146633|ref|XP_009627461.1|//PREDICTED: pyruvate kinase isozyme A, chloroplastic-like [Nicotiana tomentosiformis]
gene_14672	1123	1.8	1.15	-0.646363	0.122057	NA	NA	NA	NA	gi|698469060|ref|XP_009783493.1|//PREDICTED: bromodomain-containing protein 4 isoform X2 [Nicotiana sylvestris]
gene_14675	1183	1.41	0.71	-0.989804	0.0514132	NA	NA	NA	K12446//L-arabinokinase [EC:2.7.1.46]	gi|697171223|ref|XP_009594542.1|//PREDICTED: L-arabinokinase-like isoform X2 [Nicotiana tomentosiformis]
gene_1469	244	0.35	0.01	-5.12928	0.497574	NA	NA	NA	NA	NA
gene_14699	1831	0.03	0.01	-1.58496	0.497574	NA	NA	NA	K13457//disease resistance protein RPM1	gi|698439682|ref|XP_009758915.1|//PREDICTED: uncharacterized protein LOC104211540 isoform X1 [Nicotiana sylvestris]
gene_14703	435	0.84	0.17	-2.30485	0.123414	NA	NA	NA	NA	gi|698562274|ref|XP_009772367.1|//PREDICTED: uncharacterized serine-rich protein C215.13-like [Nicotiana sylvestris]
gene_14706	1942	2.81	1.98	-0.50507	0.0367734	NA	NA	NA	K12761//carbon catabolite-derepressing protein kinase [EC:2.7.11.1]	gi|698578576|ref|XP_009776791.1|//PREDICTED: CBL-interacting serine/threonine-protein kinase 14-like [Nicotiana sylvestris]
gene_1471	839	0.08	0.01	-3	0.497574	NA	NA	NA	NA	gi|697163297|ref|XP_009590471.1|//PREDICTED: uncharacterized protein LOC104087643 [Nicotiana tomentosiformis]
gene_14711	2489	2.19	1.51	-0.536382	0.0293854	NA	NA	NA	NA	NA
gene_14723	902	0.15	0.07	-1.09954	0.621362	NA	NA	NA	NA	gi|698455729|ref|XP_009780456.1|//PREDICTED: uncharacterized protein LOC104229503 [Nicotiana sylvestris]
gene_14729	2750	0.41	0.13	-1.65711	0.0102764	NA	NA	NA	NA	NA
gene_14732	753	0.54	0.36	-0.584963	0.543364	NA	NA	NA	NA	NA
gene_14738	1365	0.14	0.05	-1.48543	0.371972	NA	NA	NA	K09060//plant G-box-binding factor	gi|697138285|ref|XP_009623220.1|//PREDICTED: ocs element-binding factor 1-like [Nicotiana tomentosiformis]
gene_14742	898	1.18	0.66	-0.838249	0.164826	NA	NA	NA	NA	NA
gene_14749	610	2.15	1.46	-0.558368	0.701272	GO:0016021//integral component of membrane	NA	NA	K17795//mitochondrial import inner membrane translocase subunit TIM17	gi|697159832|ref|XP_009588682.1|//PREDICTED: outer envelope pore protein 16, chloroplastic [Nicotiana tomentosiformis]
gene_14756	967	0.89	0.61	-0.544996	0.398282	NA	NA	NA	K08903//photosystem II 13kDa protein	gi|698516984|ref|XP_009803380.1|//PREDICTED: photosystem II reaction center Psb28 protein [Nicotiana sylvestris]
gene_14758	2311	0.08	0.03	-1.41504	0.371972	NA	NA	NA	K13832//3-dehydroquinate dehydratase / shikimate dehydrogenase [EC:4.2.1.10 1.1.1.25]	gi|698573950|ref|XP_009775542.1|//PREDICTED: bifunctional 3-dehydroquinate dehydratase/shikimate dehydrogenase, chloroplastic-like [Nicotiana sylvestris]
gene_14759	1054	0.06	0.01	-2.58496	0.497574	NA	NA	NA	NA	NA
gene_14765	687	0.3	0.1	-1.58496	0.371972	NA	NA	NA	K20098//DNA excision repair protein ERCC-6-like 2 [EC:3.6.4.-]	gi|698573145|ref|XP_009775327.1|//PREDICTED: zinc finger BED domain-containing protein DAYSLEEPER-like [Nicotiana sylvestris]
gene_14769	2286	0.41	0.27	-0.602665	0.242636	NA	NA	NA	K05359//arogenate/prephenate dehydratase [EC:4.2.1.91 4.2.1.51]	gi|697188230|ref|XP_009603150.1|//PREDICTED: arogenate dehydratase/prephenate dehydratase 1, chloroplastic [Nicotiana tomentosiformis]
gene_14771	675	0.3	0.1	-1.58496	0.371972	NA	NA	NA	NA	NA
gene_14774	1118	3.72	2.38	-0.644341	0.029401	NA	NA	NA	NA	gi|697134998|ref|XP_009621549.1|//PREDICTED: uncharacterized protein LOC104113151 [Nicotiana tomentosiformis];gi|565363910|ref|XP_006348672.1|//PREDICTED: uncharacterized protein LOC102590652 [Solanum tuberosum]
gene_14780	1091	4.3	2.8	-0.61891	0.0705638	NA	NA	NA	NA	gi|697181431|ref|XP_009599707.1|//PREDICTED: GATA transcription factor 16-like [Nicotiana tomentosiformis]
gene_14784	3065	0.04	0.01	-2	0.248184	NA	NA	NA	K00770//1,4-beta-D-xylan synthase [EC:2.4.2.24]	gi|697130175|ref|XP_009619151.1|//PREDICTED: cellulose synthase-like protein D5 [Nicotiana tomentosiformis]
gene_14792	1488	1.08	0.39	-1.46949	0.0057336	NA	NA	NA	K09422//myb proto-oncogene protein, plant	gi|697136078|ref|XP_009622107.1|//PREDICTED: transcription factor MYB12-like [Nicotiana tomentosiformis]
gene_1480	944	0.07	0.01	-2.80735	0.497574	NA	NA	NA	NA	NA
gene_14806	1095	2.51	1.54	-0.704757	0.0508524	NA	NA	NA	NA	gi|697190869|ref|XP_009604500.1|//PREDICTED: uncharacterized protein LOC104099271 [Nicotiana tomentosiformis]
gene_14807	1005	0.2	0.01	-4.32193	0.12379	NA	NA	NA	NA	gi|697190867|ref|XP_009604499.1|//PREDICTED: uncharacterized protein LOC104099270 [Nicotiana tomentosiformis]
gene_14809	287	0.28	0.01	-4.80735	0.497574	NA	NA	NA	NA	gi|697181435|ref|XP_009599710.1|//PREDICTED: leucine-rich repeat extensin-like protein 1 [Nicotiana tomentosiformis]
gene_14810	936	0.64	0.42	-0.607683	0.448586	NA	NA	NA	K10747//DNA ligase 1 [EC:6.5.1.1 6.5.1.6 6.5.1.7]	gi|302839350|ref|XP_002951232.1|//hypothetical protein VOLCADRAFT_61191 [Volvox carteri f. nagariensis]
gene_14812	1489	0.09	0.01	-3.16993	0.248184	NA	NA	NA	NA	gi|698471739|ref|XP_009784104.1|//PREDICTED: zinc finger BED domain-containing protein RICESLEEPER 2-like, partial [Nicotiana sylvestris]
gene_14816	820	0.16	0.08	-1	0.621362	NA	NA	NA	NA	NA
gene_14817	2523	0.25	0.1	-1.32193	0.11626	NA	NA	NA	K04733//interleukin-1 receptor-associated kinase 4 [EC:2.7.11.1]	gi|698506633|ref|XP_009798696.1|//PREDICTED: G-type lectin S-receptor-like serine/threonine-protein kinase SD2-5 [Nicotiana sylvestris]
gene_14826	2075	0.03	0.01	-1.58496	0.497574	NA	NA	NA	K10526//OPC-8:0 CoA ligase 1 [EC:6.2.1.-];K00666//fatty-acyl-CoA synthase [EC:6.2.1.-]	gi|971539112|ref|XP_006340821.2|//PREDICTED: probable acyl-activating enzyme 1, peroxisomal [Solanum tuberosum]
gene_14832	713	0.38	0.19	-1	0.44915	NA	NA	NA	NA	gi|698562332|ref|XP_009772384.1|//PREDICTED: uncharacterized protein LOC104222785 [Nicotiana sylvestris]
gene_14834	315	0.5	0.25	-1	0.621362	NA	NA	NA	NA	NA
gene_14837	504	0.56	0.28	-1	0.44915	NA	NA	NA	NA	NA
gene_14846	774	0.17	0.01	-4.08746	0.248184	NA	NA	NA	K10955//intestinal mucin-2;K03006//DNA-directed RNA polymerase II subunit RPB1 [EC:2.7.7.6]	gi|698478110|ref|XP_009786234.1|//PREDICTED: pistil-specific extensin-like protein [Nicotiana sylvestris]
gene_14850	1435	1.95	1.29	-0.596103	0.220688	NA	NA	NA	NA	NA
gene_14856	1064	0.55	0.23	-1.2578	0.143663	NA	NA	NA	NA	gi|698459759|ref|XP_009781368.1|//PREDICTED: uncharacterized protein LOC104230301 isoform X2 [Nicotiana sylvestris]
gene_14861	544	0.52	0.13	-2	0.216482	NA	NA	NA	K04628//2-hydroxyacylsphingosine 1-beta-galactosyltransferase [EC:2.4.1.45];K00699//glucuronosyltransferase [EC:2.4.1.17];K13493//cytokinin-N-glucosyltransferase [EC:2.4.1.-]	gi|565368335|ref|XP_006350802.1|//PREDICTED: UDP-glucose iridoid glucosyltransferase-like [Solanum tuberosum]
gene_14865	1209	0.05	0.01	-2.32193	0.497574	NA	NA	NA	NA	NA
gene_14868	586	0.24	0.12	-1	0.621362	NA	NA	NA	NA	gi|697157580|ref|XP_009587546.1|//PREDICTED: uncharacterized protein LOC104085255 [Nicotiana tomentosiformis]
gene_14872	651	0.11	0.01	-3.45943	0.497574	NA	NA	NA	NA	gi|698466874|ref|XP_009783013.1|//PREDICTED: protein DEHYDRATION-INDUCED 19-like isoform X2 [Nicotiana sylvestris]
gene_14878	669	1.33	0.71	-0.905535	0.185504	NA	NA	NA	NA	NA
gene_14879	2084	5.68	3.96	-0.52039	0.0014425	NA	NA	NA	K13339//peroxin-6	gi|698550265|ref|XP_009768919.1|//PREDICTED: peroxisome biogenesis protein 6 [Nicotiana sylvestris]
gene_14889	1044	0.68	0.47	-0.532874	0.47422	NA	NA	NA	K13457//disease resistance protein RPM1	gi|698492814|ref|XP_009792722.1|//PREDICTED: putative late blight resistance protein homolog R1A-3 [Nicotiana sylvestris]
gene_14891	871	2.04	1.41	-0.532874	0.22636	NA	NA	NA	K19613//leucine-rich repeat protein SHOC2;K13457//disease resistance protein RPM1	gi|698499016|ref|XP_009795366.1|//PREDICTED: putative late blight resistance protein homolog R1B-16 [Nicotiana sylvestris]
gene_14914	707	4.42	2.38	-0.893085	0.0120553	NA	NA	NA	NA	NA
gene_14916	440	0.66	0.23	-1.52083	0.371972	NA	NA	NA	K13680//beta-mannan synthase [EC:2.4.1.32]	gi|698505670|ref|XP_009798272.1|//PREDICTED: probable xyloglucan glycosyltransferase 6 [Nicotiana sylvestris]
gene_14919	1778	0.36	0.14	-1.36257	0.11626	NA	NA	NA	K17604//zinc finger SWIM domain-containing protein 3;K18789//xylogalacturonan beta-1,3-xylosyltransferase [EC:2.4.2.41];K08287//dual-specificity kinase [EC:2.7.12.1]	gi|698522925|ref|XP_009758264.1|//PREDICTED: uncharacterized protein LOC104210973 [Nicotiana sylvestris]
gene_1492	2369	0.08	0.03	-1.41504	0.371972	NA	NA	NA	K14638//solute carrier family 15 (peptide/histidine transporter), member 3/4	gi|698514784|ref|XP_009802257.1|//PREDICTED: protein NRT1/ PTR FAMILY 7.3 isoform X3 [Nicotiana sylvestris];gi|698514786|ref|XP_009802258.1|//PREDICTED: protein NRT1/ PTR FAMILY 7.3 isoform X4 [Nicotiana sylvestris]
gene_14922	1877	0.54	0.37	-0.545434	0.338364	NA	GO:0004553//hydrolase activity, hydrolyzing O-glycosyl compounds	GO:0005975//carbohydrate metabolic process	K19892//glucan endo-1,3-beta-glucosidase 4 [EC:3.2.1.39];K19891//glucan endo-1,3-beta-glucosidase 1/2/3 [EC:3.2.1.39]	gi|565403091|ref|XP_006366999.1|//PREDICTED: probable glucan endo-1,3-beta-glucosidase A6 [Solanum tuberosum]
gene_14924	834	6.56	4.21	-0.639876	0.0116353	NA	GO:0003755//peptidyl-prolyl cis-trans isomerase activity	GO:0006457//protein folding;GO:0000413//protein peptidyl-prolyl isomerization	K09569//FK506-binding protein 2 [EC:5.2.1.8]	gi|698418246|ref|XP_009788440.1|//PREDICTED: peptidyl-prolyl cis-trans isomerase FKBP15-1 [Nicotiana sylvestris]
gene_14926	1707	0.07	0.04	-0.807355	0.621362	NA	NA	NA	NA	gi|700201485|gb|KGN56618.1|//hypothetical protein Csa_3G126815 [Cucumis sativus]
gene_14930	1586	6.22	2.13	-1.54606	6.71e-08	NA	NA	NA	K17193//anthocyanidin 3-O-glucoside 2'''-O-xylosyltransferase [EC:2.4.2.51]	gi|698529101|ref|XP_009761380.1|//PREDICTED: anthocyanidin 3-O-glucosyltransferase [Nicotiana sylvestris]
gene_14931	1025	1.03	0.7	-0.557218	0.338364	NA	NA	NA	NA	gi|698519526|ref|XP_009804631.1|//PREDICTED: uncharacterized protein LOC104249830 [Nicotiana sylvestris]
gene_14935	265	0.93	0.61	-0.608421	0.682952	NA	NA	NA	NA	NA
gene_14938	623	0.33	0.11	-1.58496	0.371972	NA	NA	NA	NA	gi|698505670|ref|XP_009798272.1|//PREDICTED: probable xyloglucan glycosyltransferase 6 [Nicotiana sylvestris]
gene_14940	699	0.97	0.48	-1.01495	0.206574	NA	NA	NA	NA	gi|698505670|ref|XP_009798272.1|//PREDICTED: probable xyloglucan glycosyltransferase 6 [Nicotiana sylvestris]
gene_14942	425	0.52	0.01	-5.70044	0.12379	NA	NA	NA	NA	gi|698543964|ref|XP_009766911.1|//PREDICTED: uncharacterized protein LOC104218184 isoform X1 [Nicotiana sylvestris]
gene_14943	737	0.92	0.27	-1.76867	0.0561962	NA	NA	NA	K02183//calmodulin	gi|697145060|ref|XP_009626656.1|//PREDICTED: probable calcium-binding protein CML25, partial [Nicotiana tomentosiformis]
gene_14947	793	0.08	0.01	-3	0.497574	NA	NA	NA	NA	gi|697171043|ref|XP_009594449.1|//PREDICTED: uncharacterized protein LOC104090941 [Nicotiana tomentosiformis]
gene_14952	989	0.54	0.26	-1.05445	0.176616	NA	NA	NA	NA	NA
gene_14953	937	4.9	3.4	-0.527247	0.205694	NA	NA	NA	NA	NA
gene_14954	869	0.08	0.01	-3	0.497574	NA	GO:0008289//lipid binding	GO:0006869//lipid transport	NA	gi|698523133|ref|XP_009758371.1|//PREDICTED: non-specific lipid-transfer protein-like protein At5g64080 isoform X2 [Nicotiana sylvestris];gi|698523131|ref|XP_009758370.1|//PREDICTED: non-specific lipid transfer protein GPI-anchored 2-like isoform X1 [Nicotiana sylvestris];gi|565390071|ref|XP_006360770.1|//PREDICTED: non-specific lipid-transfer protein-like protein At5g64080-like isoform X1 [Solan…
gene_14958	840	2.34	1.38	-0.76184	0.0761438	NA	NA	NA	NA	NA
gene_1496	468	0.61	0.15	-2.02385	0.216482	NA	NA	NA	NA	NA
gene_14965	2543	0.52	0.22	-1.24101	0.398282	NA	NA	NA	K11490//condensin-2 complex subunit H2	gi|697172807|ref|XP_009595338.1|//PREDICTED: condensin-2 complex subunit H2-like [Nicotiana tomentosiformis]
gene_14970	1128	0.06	0.01	-2.58496	0.497574	NA	NA	NA	NA	gi|697099145|ref|XP_009630341.1|//PREDICTED: uncharacterized protein LOC104120303 [Nicotiana tomentosiformis]
gene_14985	4430	0.32	0.21	-0.607683	0.849188	NA	NA	NA	K13457//disease resistance protein RPM1	gi|698568077|ref|XP_009773958.1|//PREDICTED: putative late blight resistance protein homolog R1A-10 [Nicotiana sylvestris];gi|190607697|gb|ACE79507.1|//NBS-coding resistance gene analog [Nicotiana sylvestris]
gene_14987	942	0.07	0.01	-2.80735	0.497574	NA	NA	NA	NA	gi|698512914|ref|XP_009801441.1|//PREDICTED: transcription factor bHLH36-like [Nicotiana sylvestris]
gene_1499	1326	9.05	4.71	-0.942191	0.107	NA	NA	NA	NA	gi|698479397|ref|XP_009786787.1|//PREDICTED: uncharacterized protein LOC104234850 [Nicotiana sylvestris]
gene_14994	957	0.83	0.55	-0.59368	0.377214	NA	NA	NA	K09250//cellular nucleic acid-binding protein	gi|698515704|ref|XP_009802729.1|//PREDICTED: uncharacterized protein LOC104248212 [Nicotiana sylvestris]
gene_14997	885	0.08	0.01	-3	0.497574	NA	NA	NA	NA	gi|698555719|ref|XP_009770569.1|//PREDICTED: uncharacterized protein LOC104221250 [Nicotiana sylvestris]
gene_15006	1706	1.7	0.97	-0.809478	0.0508524	NA	GO:0016985//mannan endo-1,4-beta-mannosidase activity	GO:0046355//mannan catabolic process	K19355//mannan endo-1,4-beta-mannosidase [EC:3.2.1.78]	gi|697186519|ref|XP_009602297.1|//PREDICTED: mannan endo-1,4-beta-mannosidase 7-like [Nicotiana tomentosiformis];gi|970020463|ref|XP_015071463.1|//PREDICTED: mannan endo-1,4-beta-mannosidase 7-like [Solanum pennellii]
gene_1502	949	0.56	0.35	-0.678072	0.418628	NA	NA	NA	NA	NA
gene_1503	994	0.2	0.01	-4.32193	0.12379	NA	NA	NA	NA	NA
gene_15030	999	0.2	0.13	-0.621488	0.682952	NA	NA	NA	NA	gi|698490429|ref|XP_009791707.1|//PREDICTED: cytochrome b561 and DOMON domain-containing protein At3g25290-like [Nicotiana sylvestris]
gene_15033	548	0.13	0.01	-3.70044	0.497574	NA	NA	NA	NA	NA
gene_15037	706	0.19	0.1	-0.925999	0.621362	NA	NA	NA	NA	NA
gene_15038	307	0.26	0.01	-4.70044	0.497574	NA	NA	NA	NA	NA
gene_1504	427	0.17	0.01	-4.08746	0.497574	NA	NA	NA	K07305//peptide-methionine (R)-S-oxide reductase [EC:1.8.4.12];K07739//elongator complex protein 3 [EC:2.3.1.48];K02993//small subunit ribosomal protein S7e;K09874//aquaporin NIP;K14794//ribosomal RNA-processing protein 12	gi|698523712|ref|XP_009758670.1|//PREDICTED: uncharacterized protein LOC104211323 [Nicotiana sylvestris]
gene_15050	803	0.08	0.01	-3	0.497574	NA	NA	NA	NA	NA
gene_15051	1851	0.38	0.1	-1.926	0.0343548	NA	NA	NA	K15198//transcription factor TFIIIB component B''	gi|698539951|ref|XP_009765599.1|//PREDICTED: uncharacterized protein LOC104217141 [Nicotiana sylvestris]
gene_15052	425	1.2	0.17	-2.81943	0.0383844	NA	NA	NA	NA	NA
gene_15059	2426	1.7	0.77	-1.1426	0.0109207	NA	NA	NA	NA	NA
gene_15075	633	0.67	0.11	-2.60666	0.0692564	NA	NA	NA	NA	NA
gene_15077	688	0.9	0.58	-0.633872	0.297328	NA	NA	NA	NA	gi|698497058|ref|XP_009794537.1|//PREDICTED: glycine-rich RNA-binding protein GRP1A-like [Nicotiana sylvestris]
gene_15081	632	0.87	0.43	-1.01668	0.26305	NA	NA	NA	NA	NA
gene_15093	3301	0.78	0.49	-0.670692	0.0475314	NA	NA	NA	K01807//ribose 5-phosphate isomerase A [EC:5.3.1.6]	gi|565362046|ref|XP_006347763.1|//PREDICTED: probable ribose-5-phosphate isomerase-like [Solanum tuberosum];gi|698447627|ref|XP_009771097.1|//PREDICTED: probable ribose-5-phosphate isomerase 3, chloroplastic [Nicotiana sylvestris]
gene_15106	595	1.48	1.03	-0.522953	0.377214	NA	NA	NA	K13800//UMP-CMP kinase [EC:2.7.4.- 2.7.4.14]	gi|698527935|ref|XP_009760814.1|//PREDICTED: pentatricopeptide repeat-containing protein At3g49170, chloroplastic isoform X2 [Nicotiana sylvestris]
gene_15112	256	0.65	0.32	-1.02237	0.621362	NA	NA	NA	NA	NA
gene_15114	2062	1.45	0.88	-0.720477	0.0271246	NA	NA	NA	NA	NA
gene_15118	2160	0.26	0.17	-0.612977	0.448586	GO:0009507//chloroplast	NA	GO:1900865//chloroplast RNA modification	K01074//palmitoyl-protein thioesterase [EC:3.1.2.22];K15271//ATP-dependent DNA helicase HFM1/MER3 [EC:3.6.4.12];K19589//release factor glutamine methyltransferase [EC:2.1.1.297]	gi|565362273|ref|XP_006347873.1|//PREDICTED: pentatricopeptide repeat-containing protein At2g45350, chloroplastic [Solanum tuberosum]
gene_15120	794	0.68	0.42	-0.695145	0.418628	NA	NA	NA	NA	NA
gene_15136	981	0.07	0.01	-2.80735	0.497574	NA	NA	NA	NA	gi|697189045|ref|XP_009603569.1|//PREDICTED: uncharacterized protein LOC104098522 [Nicotiana tomentosiformis]
gene_15143	638	0.65	0.32	-1.02237	0.33978	NA	NA	NA	NA	NA
gene_15144	421	0.17	0.01	-4.08746	0.497574	NA	NA	NA	NA	NA
gene_15148	936	0.21	0.01	-4.39232	0.12379	NA	NA	NA	NA	NA
gene_15149	667	0.2	0.1	-1	0.621362	NA	NA	NA	NA	NA
gene_1515	1042	8.44	5.31	-0.668531	0.000801946	NA	NA	NA	NA	gi|697121221|ref|XP_009614581.1|//PREDICTED: ER membrane protein complex subunit 8/9 homolog [Nicotiana tomentosiformis]
gene_15154	2154	0.87	0.32	-1.44294	0.195833	NA	NA	NA	K15455//diphthamide biosynthesis protein 3	gi|697109382|ref|XP_009608547.1|//PREDICTED: uncharacterized protein LOC104102525 [Nicotiana tomentosiformis]
gene_15155	3726	0.41	0.27	-0.602665	0.205388	NA	GO:0008270//zinc ion binding	NA	K17710//pentatricopeptide repeat domain-containing protein 1;K01176//alpha-amylase [EC:3.2.1.1]	gi|565363698|ref|XP_006348570.1|//PREDICTED: pentatricopeptide repeat-containing protein At4g39530 [Solanum tuberosum]
gene_15164	1261	0.87	0.41	-1.08539	0.0735056	NA	NA	NA	NA	gi|697174015|ref|XP_009595946.1|//PREDICTED: uncharacterized protein LOC104092130 [Nicotiana tomentosiformis]
gene_15166	896	0.07	0.01	-2.80735	0.497574	NA	NA	NA	K17362//acyl-coenzyme A thioesterase 13 [EC:3.1.2.-]	gi|698506707|ref|XP_009798726.1|//PREDICTED: acyl-coenzyme A thioesterase 13 [Nicotiana sylvestris]
gene_15179	1923	0.26	0.16	-0.70044	0.418628	NA	NA	NA	K00512//steroid 17alpha-monooxygenase / 17alpha-hydroxyprogesterone aldolase [EC:1.14.14.19 4.1.2.30];K07409//cytochrome P450, family 1, subfamily A, polypeptide 2 [EC:1.14.14.1]	gi|698532628|ref|XP_009763139.1|//PREDICTED: geraniol 8-hydroxylase-like isoform X1 [Nicotiana sylvestris]
gene_15185	683	9.01	5.96	-0.596215	0.0132147	NA	NA	NA	NA	gi|697108766|ref|XP_009608238.1|//PREDICTED: uncharacterized protein LOC104102265 [Nicotiana tomentosiformis]
gene_15200	1016	1.62	0.68	-1.25239	0.0108723	NA	NA	NA	K00102//D-lactate dehydrogenase (cytochrome) [EC:1.1.2.4]	gi|923888553|ref|XP_013715517.1|//PREDICTED: D-lactate dehydrogenase [cytochrome], mitochondrial isoform X1 [Brassica napus];gi|698548824|ref|XP_009768458.1|//PREDICTED: D-lactate dehydrogenase [cytochrome], mitochondrial-like, partial [Nicotiana sylvestris]
gene_15217	1446	0.18	0.04	-2.16993	0.216482	NA	GO:0005516//calmodulin binding	NA	NA	gi|697136082|ref|XP_009622109.1|//PREDICTED: protein IQ-DOMAIN 14-like [Nicotiana tomentosiformis]
gene_15224	501	0.19	0.01	-4.24793	0.497574	NA	NA	NA	NA	NA
gene_15242	1393	3.11	1.96	-0.666061	0.0197142	NA	NA	NA	NA	gi|698518529|ref|XP_009804132.1|//PREDICTED: GDSL esterase/lipase At1g71691-like [Nicotiana sylvestris]
gene_15250	932	5.68	3.52	-0.690316	0.00784178	NA	NA	NA	NA	gi|697095606|ref|XP_009612160.1|//PREDICTED: uncharacterized protein LOC104105529 [Nicotiana tomentosiformis]
gene_15251	955	64.15	41.93	-0.613466	2.38e-11	NA	NA	NA	K02900//large subunit ribosomal protein L27Ae	gi|698561547|ref|XP_009772160.1|//PREDICTED: 60S ribosomal protein L27a-3 [Nicotiana sylvestris]
gene_15253	269	1.54	0.72	-1.09686	0.285886	NA	NA	NA	NA	NA
gene_15274	633	0.76	0.22	-1.7885	0.107678	NA	NA	NA	NA	gi|697138993|ref|XP_009623579.1|//PREDICTED: zinc finger BED domain-containing protein RICESLEEPER 2-like [Nicotiana tomentosiformis]
gene_15275	3339	0.15	0.07	-1.09954	0.26305	NA	NA	NA	NA	gi|971535661|ref|XP_015164503.1|//PREDICTED: uncharacterized protein LOC107060753 [Solanum tuberosum]
gene_15282	641	1.25	0.41	-1.60823	0.0343548	NA	NA	NA	NA	gi|697106932|ref|XP_009607292.1|//PREDICTED: protein OSB2, chloroplastic-like [Nicotiana tomentosiformis]
gene_15283	2046	17.24	12.18	-0.501246	0.113	NA	NA	NA	K14213//Xaa-Pro dipeptidase [EC:3.4.13.9]	gi|698491200|ref|XP_009792030.1|//PREDICTED: xaa-Pro dipeptidase [Nicotiana sylvestris]
gene_15286	1022	7.98	5.62	-0.505819	0.0121749	NA	NA	NA	K12598//ATP-dependent RNA helicase DOB1 [EC:3.6.4.13]	gi|698484707|ref|XP_009789146.1|//PREDICTED: uncharacterized protein LOC104236832 [Nicotiana sylvestris]
gene_15288	908	0.74	0.33	-1.16506	0.11626	NA	NA	NA	K15198//transcription factor TFIIIB component B'';K03231//elongation factor 1-alpha	gi|697094310|ref|XP_009605667.1|//PREDICTED: uncharacterized protein LOC104100193 [Nicotiana tomentosiformis]
gene_15293	2862	13.08	8.97	-0.544183	0.000322	NA	NA	NA	K00549//5-methyltetrahydropteroyltriglutamate--homocysteine methyltransferase [EC:2.1.1.14]	gi|530704703|gb|AGT40326.1|//methionine synthase [Nicotiana attenuata]
gene_15296	1641	19.14	13.48	-0.50577	0.00072359	NA	NA	NA	K07305//peptide-methionine (R)-S-oxide reductase [EC:1.8.4.12];K05658//ATP-binding cassette, subfamily B (MDR/TAP), member 1 [EC:3.6.3.44];K14794//ribosomal RNA-processing protein 12;K12447//UDP-sugar pyrophosphorylase [EC:2.7.7.64]	gi|147840237|emb|CAN70689.1|//hypothetical protein VITISV_012155 [Vitis vinifera];gi|697155461|ref|XP_009631974.1|//PREDICTED: uncharacterized protein LOC104121638 [Nicotiana tomentosiformis];gi|698549742|ref|XP_009768747.1|//PREDICTED: double-stranded RNA-binding protein 4-like isoform X1 [Nicotiana sylvestris]
gene_15299	695	0.1	0.01	-3.32193	0.497574	NA	NA	NA	NA	NA
gene_15303	1517	17.38	11.89	-0.547679	0.0812	GO:0016021//integral component of membrane;GO:0005793//endoplasmic reticulum-Golgi intermediate compartment	GO:0005338//nucleotide-sugar transmembrane transporter activity	GO:0008643//carbohydrate transport;GO:0015786//UDP-glucose transport;GO:0090480//purine nucleotide-sugar transmembrane transport;GO:1901679//nucleotide transmembrane transport	K15285//solute carrier family 35, member E3	gi|661888791|emb|CDP07234.1|//unnamed protein product [Coffea canephora]
gene_15307	1341	1.64	0.93	-0.818393	0.0286934	NA	GO:0000166//nucleotide binding;GO:0004672//protein kinase activity	NA	K02206//cyclin-dependent kinase 2 [EC:2.7.11.22]	gi|697188792|ref|XP_009603441.1|//PREDICTED: cell division control protein 2 homolog A-like [Nicotiana tomentosiformis];gi|70568805|dbj|BAE06268.1|//cyclin-dependent kinase A1 [Scutellaria baicalensis]
gene_15311	1202	0.7	0.27	-1.3744	0.0620746	NA	GO:0005524//ATP binding;GO:0004674//protein serine/threonine kinase activity	GO:0007049//cell cycle;GO:0006468//protein phosphorylation	K08850//aurora kinase, other [EC:2.7.11.1]	gi|147799032|emb|CAN74836.1|//hypothetical protein VITISV_023325 [Vitis vinifera]
gene_15312	1958	2.97	1.99	-0.577695	0.0047282	GO:0009570//chloroplast stroma;GO:0005739//mitochondrion	GO:0005524//ATP binding;GO:0004830//tryptophan-tRNA ligase activity	GO:0048481//ovule development;GO:0006436//tryptophanyl-tRNA aminoacylation	K01867//tryptophanyl-tRNA synthetase [EC:6.1.1.2]	gi|731384812|ref|XP_010648284.1|//PREDICTED: tryptophan--tRNA ligase, mitochondrial isoform X3 [Vitis vinifera];gi|629116943|gb|KCW81618.1|//hypothetical protein EUGRSUZ_C02982 [Eucalyptus grandis];gi|698480086|ref|XP_009787102.1|//PREDICTED: tryptophan--tRNA ligase, mitochondrial isoform X1 [Nicotiana sylvestris];gi|697188784|ref|XP_009603436.1|//PREDICTED: tryptophan--tRNA ligase, mitochondrial…
gene_15313	1392	2.22	0.97	-1.1945	0.00101804	NA	NA	NA	NA	NA
gene_15316	769	1.66	1.13	-0.55486	0.289772	NA	NA	NA	K12741//heterogeneous nuclear ribonucleoprotein A1/A3;K13098//RNA-binding protein FUS	gi|147783807|emb|CAN74696.1|//hypothetical protein VITISV_024649 [Vitis vinifera]
gene_15327	1894	0.13	0.07	-0.893085	0.44915	NA	NA	NA	NA	gi|698521329|ref|XP_009757475.1|//PREDICTED: pleiotropic drug resistance protein 1-like, partial [Nicotiana sylvestris]
gene_15328	1471	0.92	0.48	-0.938599	0.077765	GO:0016021//integral component of membrane	GO:0005215//transporter activity;GO:0005524//ATP binding;GO:0016887//ATPase activity	GO:0006810//transport	K05643//ATP-binding cassette, subfamily A (ABC1), member 3	gi|698537752|ref|XP_009764924.1|//PREDICTED: ABC transporter A family member 7-like, partial [Nicotiana sylvestris]
gene_15341	374	3.61	1.78	-1.02012	0.08481	NA	NA	NA	K11290//template-activating factor I	gi|697171270|ref|XP_009594564.1|//PREDICTED: NAP1-related protein 2-like [Nicotiana tomentosiformis]
gene_15345	3649	0.83	0.49	-0.76033	0.0208302	NA	NA	NA	K17427//large subunit ribosomal protein L46	gi|698494864|ref|XP_009793597.1|//PREDICTED: 39S ribosomal protein L46, mitochondrial-like [Nicotiana sylvestris]
gene_15346	2725	0.17	0.02	-3.08746	0.0383844	NA	NA	NA	K13415//protein brassinosteroid insensitive 1 [EC:2.7.10.1 2.7.11.1]	gi|565357049|ref|XP_006345364.1|//PREDICTED: probable inactive leucine-rich repeat receptor-like protein kinase At3g03770 [Solanum tuberosum]
gene_1535	460	5.48	2.79	-0.973911	0.0189128	NA	NA	NA	NA	gi|697146256|ref|XP_009627274.1|//PREDICTED: uncharacterized protein LOC104117858 isoform X1 [Nicotiana tomentosiformis]
gene_15351	1303	0.2	0.1	-1	0.44915	NA	NA	NA	K11137//telomere length regulation protein	gi|242081491|ref|XP_002445514.1|//hypothetical protein SORBIDRAFT_07g020803, partial [Sorghum bicolor]
gene_15355	484	4.42	3.07	-0.525808	0.20526	NA	NA	NA	NA	gi|698524371|ref|XP_009758991.1|//PREDICTED: defensin-like protein 1 [Nicotiana sylvestris]
gene_15359	3635	0.42	0.27	-0.63743	0.122384	NA	NA	NA	K17710//pentatricopeptide repeat domain-containing protein 1;K17964//leucine-rich PPR motif-containing protein, mitochondrial	gi|697137826|ref|XP_009622984.1|//PREDICTED: pentatricopeptide repeat-containing protein At1g62930, chloroplastic-like [Nicotiana tomentosiformis];gi|575488696|gb|AHG94963.1|//mitochondrial PPR protein [Nicotiana tomentosiformis]
gene_15364	869	0.08	0.01	-3	0.497574	NA	NA	NA	NA	NA
gene_15367	798	0.17	0.01	-4.08746	0.248184	NA	NA	NA	K20098//DNA excision repair protein ERCC-6-like 2 [EC:3.6.4.-]	gi|698587513|ref|XP_009779207.1|//PREDICTED: zinc finger BED domain-containing protein RICESLEEPER 2-like [Nicotiana sylvestris]
gene_15373	451	0.16	0.01	-4	0.497574	NA	NA	NA	NA	NA
gene_15380	1930	0.43	0.26	-0.725825	0.377214	GO:0016021//integral component of membrane	NA	NA	NA	gi|698483818|ref|XP_009788748.1|//PREDICTED: probable vacuolar amino acid transporter YPQ3 [Nicotiana sylvestris]
gene_15383	4533	0.07	0.01	-2.80735	0.216482	NA	NA	NA	K01051//pectinesterase [EC:3.1.1.11]	gi|27529834|dbj|BAC53932.1|//hypothetical protein [Nicotiana tabacum]
gene_15385	944	0.21	0.01	-4.39232	0.12379	NA	NA	NA	NA	NA
gene_15387	1270	1.01	0.44	-1.19878	0.0345884	NA	NA	NA	NA	NA
gene_15389	6137	0.26	0.08	-1.70044	0.00125728	NA	NA	NA	K01176//alpha-amylase [EC:3.2.1.1];K17710//pentatricopeptide repeat domain-containing protein 1;K19090//CRISPR-associated protein Cas5t	gi|698532686|ref|XP_009763161.1|//PREDICTED: LOW QUALITY PROTEIN: pentatricopeptide repeat-containing protein At2g03380, mitochondrial [Nicotiana sylvestris]
gene_15398	2845	0.07	0.02	-1.80735	0.371972	NA	NA	NA	K10406//kinesin family member C2/C3;K13420//LRR receptor-like serine/threonine-protein kinase FLS2 [EC:2.7.11.1]	gi|565370835|ref|XP_006352023.1|//PREDICTED: probable leucine-rich repeat receptor-like protein kinase At5g63930 [Solanum tuberosum];gi|698475086|ref|XP_009784945.1|//PREDICTED: probable leucine-rich repeat receptor-like protein kinase At1g35710 [Nicotiana sylvestris]
gene_154	1139	1.02	0.51	-1	0.164826	GO:0043078//polar nucleus;GO:0016592//mediator complex	GO:0001104//RNA polymerase II transcription cofactor activity	GO:0050832//defense response to fungus;GO:0006357//regulation of transcription from RNA polymerase II promoter	K15152//mediator of RNA polymerase II transcription subunit 21	gi|565362742|ref|XP_006348104.1|//PREDICTED: mediator of RNA polymerase II transcription subunit 21-like [Solanum tuberosum];gi|698563018|ref|XP_009772576.1|//PREDICTED: mediator of RNA polymerase II transcription subunit 21-like [Nicotiana sylvestris]
gene_15404	2694	0.19	0.07	-1.44057	0.33978	NA	NA	NA	K07408//cytochrome P450, family 1, subfamily A, polypeptide 1 [EC:1.14.14.1];K00512//steroid 17alpha-monooxygenase / 17alpha-hydroxyprogesterone aldolase [EC:1.14.14.19 4.1.2.30]	gi|698503656|ref|XP_009797406.1|//PREDICTED: cytochrome P450 93A3-like [Nicotiana sylvestris]
gene_15405	2511	1	0.37	-1.4344	0.000641986	NA	NA	NA	K17604//zinc finger SWIM domain-containing protein 3	gi|698552895|ref|XP_009769790.1|//PREDICTED: uncharacterized protein LOC104220591 [Nicotiana sylvestris]
gene_15407	1467	0.04	0.01	-2	0.497574	NA	NA	NA	K13420//LRR receptor-like serine/threonine-protein kinase FLS2 [EC:2.7.11.1]	gi|697106715|ref|XP_009607178.1|//PREDICTED: polygalacturonase inhibitor-like [Nicotiana tomentosiformis]
gene_15416	1301	0.05	0.01	-2.32193	0.497574	NA	NA	NA	NA	gi|697143847|ref|XP_009626043.1|//PREDICTED: uncharacterized protein LOC104116810 [Nicotiana tomentosiformis]
gene_15420	1609	0.04	0.01	-2	0.497574	NA	NA	NA	K11820//N-hydroxythioamide S-beta-glucosyltransferase [EC:2.4.1.195]	gi|698433584|ref|XP_009797699.1|//PREDICTED: UDP-glycosyltransferase 74B1 [Nicotiana sylvestris]
gene_15422	806	6.9	4.12	-0.743952	0.00488434	NA	NA	NA	NA	gi|698483937|ref|XP_009788804.1|//PREDICTED: uncharacterized protein LOC104236561 [Nicotiana sylvestris]
gene_15426	1487	1.3	0.77	-0.755581	0.0823876	NA	NA	NA	K18810//cyclin D1/2/4, plant	gi|698566989|ref|XP_009773645.1|//PREDICTED: cyclin-D1-1 [Nicotiana sylvestris]
gene_15428	758	67.45	47.67	-0.500737	0.0011	NA	NA	NA	K03860//phosphatidylinositol glycan, class Q	gi|698585615|ref|XP_009778697.1|//PREDICTED: gibberellin-regulated protein 3-like [Nicotiana sylvestris]
gene_15429	868	0.69	0.23	-1.58496	0.0906018	NA	NA	NA	NA	NA
gene_15439	2022	3.23	2.21	-0.547488	0.0169752	NA	NA	NA	K12261//2-hydroxyacyl-CoA lyase 1 [EC:4.1.-.-]	gi|698524501|ref|XP_009759059.1|//PREDICTED: 2-hydroxyacyl-CoA lyase [Nicotiana sylvestris]
gene_1544	1071	7.33	4.93	-0.572226	0.00649584	NA	NA	NA	K14431//transcription factor TGA	gi|698486013|ref|XP_009789761.1|//PREDICTED: transcription factor TGA2-like [Nicotiana sylvestris]
gene_1545	2094	1.29	0.86	-0.584963	0.142454	NA	NA	NA	K03353//anaphase-promoting complex subunit 6	gi|565386231|ref|XP_006358935.1|//PREDICTED: anaphase-promoting complex subunit 6-like [Solanum tuberosum];gi|698435860|ref|XP_009801115.1|//PREDICTED: anaphase-promoting complex subunit 6 [Nicotiana sylvestris];gi|720058918|ref|XP_010274424.1|//PREDICTED: anaphase-promoting complex subunit 6 [Nelumbo nucifera]
gene_15454	722	0.09	0.01	-3.16993	0.497574	NA	NA	NA	NA	gi|697166730|ref|XP_009592194.1|//PREDICTED: uncharacterized protein LOC104089084 [Nicotiana tomentosiformis]
gene_15458	2796	0.42	0.27	-0.63743	0.210264	NA	NA	NA	K10839//UV excision repair protein RAD23;K02324//DNA polymerase epsilon subunit 1 [EC:2.7.7.7];K04730//interleukin-1 receptor-associated kinase 1 [EC:2.7.11.1];K10990//RecQ-mediated genome instability protein 1	gi|697145524|ref|XP_009626900.1|//PREDICTED: uncharacterized protein LOC104117542 isoform X1 [Nicotiana tomentosiformis];gi|697145526|ref|XP_009626901.1|//PREDICTED: uncharacterized protein LOC104117542 isoform X2 [Nicotiana tomentosiformis]
gene_15466	482	2.37	1.47	-0.689071	0.242636	NA	NA	NA	NA	NA
gene_15474	1358	0.24	0.14	-0.777608	0.503044	NA	NA	NA	K15104//solute carrier family 25 (mitochondrial oxoglutarate transporter), member 11	gi|698529679|ref|XP_009761656.1|//PREDICTED: mitochondrial dicarboxylate/tricarboxylate transporter DTC-like [Nicotiana sylvestris]
gene_15477	1257	2.3	1.46	-0.655665	0.0575884	GO:0005739//mitochondrion;GO:0016021//integral component of membrane	NA	GO:0055085//transmembrane transport	K15104//solute carrier family 25 (mitochondrial oxoglutarate transporter), member 11	gi|698529673|ref|XP_009761653.1|//PREDICTED: mitochondrial dicarboxylate/tricarboxylate transporter DTC-like [Nicotiana sylvestris]
gene_15484	2501	0.53	0.35	-0.598637	0.237132	NA	NA	NA	K16812//targeting protein for Xklp2	gi|697182783|ref|XP_009600405.1|//PREDICTED: protein TPX2-like isoform X3 [Nicotiana tomentosiformis]
gene_15487	2364	0.06	0.03	-1	0.621362	NA	NA	NA	K13420//LRR receptor-like serine/threonine-protein kinase FLS2 [EC:2.7.11.1]	gi|698509027|ref|XP_009799747.1|//PREDICTED: probable LRR receptor-like serine/threonine-protein kinase At3g47570 [Nicotiana sylvestris]
gene_15489	1248	0.05	0.01	-2.32193	0.497574	NA	NA	NA	K13420//LRR receptor-like serine/threonine-protein kinase FLS2 [EC:2.7.11.1]	gi|698509027|ref|XP_009799747.1|//PREDICTED: probable LRR receptor-like serine/threonine-protein kinase At3g47570 [Nicotiana sylvestris]
gene_15491	639	0.21	0.01	-4.39232	0.248184	NA	NA	NA	NA	NA
gene_15495	860	0.46	0.23	-1	0.33978	NA	NA	NA	NA	gi|763796787|gb|KJB63742.1|//hypothetical protein B456_010G013900 [Gossypium raimondii]
gene_15499	927	0.93	0.43	-1.11289	0.112826	NA	NA	NA	NA	NA
gene_15500	792	0.25	0.01	-4.64386	0.12379	NA	NA	NA	NA	NA
gene_15502	1128	1.16	0.69	-0.749457	0.158583	NA	NA	NA	NA	NA
gene_15507	352	2.16	0.64	-1.75489	0.0561962	NA	NA	NA	NA	NA
gene_1551	4872	1.38	0.85	-0.699134	0.00127773	NA	NA	NA	NA	gi|697126158|ref|XP_009617114.1|//PREDICTED: uncharacterized protein LOC104109498 [Nicotiana tomentosiformis]
gene_15510	263	2.83	1.55	-0.868534	0.297328	GO:0005622//intracellular	GO:0005524//ATP binding;GO:0004674//protein serine/threonine kinase activity	GO:0035556//intracellular signal transduction;GO:0018105//peptidyl-serine phosphorylation	K08790//serine/threonine kinase 38 [EC:2.7.11.1]	gi|698506732|ref|XP_009798736.1|//PREDICTED: serine/threonine-protein kinase tricorner-like [Nicotiana sylvestris]
gene_15522	278	0.58	0.29	-1	0.621362	NA	NA	NA	K08790//serine/threonine kinase 38 [EC:2.7.11.1]	gi|698506732|ref|XP_009798736.1|//PREDICTED: serine/threonine-protein kinase tricorner-like [Nicotiana sylvestris]
gene_15525	1212	0.26	0.09	-1.53051	0.216482	NA	NA	NA	NA	NA
gene_15528	830	0.4	0.01	-5.32193	0.0617448	NA	NA	NA	NA	NA
gene_15530	920	0.14	0.07	-1	0.621362	NA	NA	NA	NA	NA
gene_15532	944	0.28	0.07	-2	0.0617448	NA	NA	NA	NA	NA
gene_15533	275	2.66	1.75	-0.604071	0.448586	NA	NA	NA	NA	gi|698422672|ref|XP_009781119.1|//PREDICTED: uncharacterized protein LOC104230077 [Nicotiana sylvestris]
gene_15551	285	0.56	0.01	-5.80735	0.248184	NA	NA	NA	NA	gi|698502020|ref|XP_009796680.1|//PREDICTED: probable phosphoinositide phosphatase SAC9 [Nicotiana sylvestris]
gene_15553	507	0.14	0.01	-3.80735	0.497574	NA	NA	NA	NA	NA
gene_15554	343	0.89	0.01	-6.47573	0.0617448	NA	NA	NA	NA	NA
gene_15560	1246	0.16	0.1	-0.678072	0.682952	NA	NA	NA	NA	gi|698500914|ref|XP_009796183.1|//PREDICTED: uncharacterized protein LOC104242801 [Nicotiana sylvestris]
gene_15561	1110	0.53	0.35	-0.598637	0.448586	NA	NA	NA	NA	NA
gene_15569	1947	0.03	0.01	-1.58496	0.497574	NA	NA	GO:0006259//DNA metabolic process;GO:0051276//chromosome organization	K07466//replication factor A1;K15255//ATP-dependent DNA helicase PIF1 [EC:3.6.4.12]	gi|698486406|ref|XP_009789935.1|//PREDICTED: uncharacterized protein LOC104237479 [Nicotiana sylvestris]
gene_15579	383	0.19	0.01	-4.24793	0.497574	NA	GO:0046872//metal ion binding	NA	NA	gi|698453420|ref|XP_009779943.1|//PREDICTED: uncharacterized protein LOC104229065 [Nicotiana sylvestris]
gene_15589	919	0.14	0.07	-1	0.621362	NA	NA	NA	NA	NA
gene_15591	396	0.76	0.37	-1.03847	0.44915	NA	NA	NA	K01648//ATP citrate (pro-S)-lyase [EC:2.3.3.8]	gi|697097732|ref|XP_009623110.1|//PREDICTED: ATP-citrate synthase alpha chain protein 2-like [Nicotiana tomentosiformis]
gene_15595	1558	0.04	0.01	-2	0.497574	NA	NA	NA	K00826//branched-chain amino acid aminotransferase [EC:2.6.1.42]	gi|723752266|ref|XP_010314598.1|//PREDICTED: branched-chain-amino-acid aminotransferase 2, chloroplastic-like [Solanum lycopersicum]
gene_1560	1557	1.58	1.1	-0.522421	0.109733	NA	NA	NA	NA	gi|697134394|ref|XP_009621250.1|//PREDICTED: uncharacterized protein LOC104112914 [Nicotiana tomentosiformis]
gene_15604	2484	0.2	0.08	-1.32193	0.143663	NA	NA	NA	K03593//ATP-binding protein involved in chromosome partitioning	gi|698535492|ref|XP_009764200.1|//PREDICTED: fe-S cluster assembly factor HCF101, chloroplastic isoform X1 [Nicotiana sylvestris];gi|697147032|ref|XP_009627670.1|//PREDICTED: fe-S cluster assembly factor HCF101, chloroplastic isoform X2 [Nicotiana tomentosiformis];gi|697147030|ref|XP_009627669.1|//PREDICTED: fe-S cluster assembly factor HCF101, chloroplastic isoform X1 [Nicotiana tomentosiformis]
gene_15606	1490	0.09	0.01	-3.16993	0.248184	NA	NA	NA	NA	gi|565373798|ref|XP_006353455.1|//PREDICTED: uncharacterized protein LOC102591922 [Solanum tuberosum]
gene_15607	501	0.14	0.01	-3.80735	0.497574	NA	NA	NA	NA	NA
gene_15609	1328	0.39	0.19	-1.03747	0.26305	NA	NA	NA	NA	gi|697147028|ref|XP_009627668.1|//PREDICTED: uncharacterized protein LOC104118183 [Nicotiana tomentosiformis]
gene_15614	488	0.44	0.29	-0.601451	0.682952	NA	NA	NA	NA	NA
gene_15617	1383	0.14	0.01	-3.80735	0.12379	NA	NA	NA	K17964//leucine-rich PPR motif-containing protein, mitochondrial	gi|698564440|ref|XP_009772984.1|//PREDICTED: putative pentatricopeptide repeat-containing protein At1g12700, mitochondrial [Nicotiana sylvestris]
gene_15618	3457	0.66	0.36	-0.874469	0.0235874	NA	NA	NA	K17710//pentatricopeptide repeat domain-containing protein 1;K17964//leucine-rich PPR motif-containing protein, mitochondrial	gi|698537642|ref|XP_009764888.1|//PREDICTED: putative pentatricopeptide repeat-containing protein At1g12700, mitochondrial [Nicotiana sylvestris]
gene_15621	1697	0.45	0.26	-0.791413	0.258536	GO:0016021//integral component of membrane	NA	NA	NA	gi|698483198|ref|XP_009788478.1|//PREDICTED: protein YLS9-like [Nicotiana sylvestris]
gene_15623	1684	1.13	0.65	-0.797811	0.0761438	GO:0009507//chloroplast	GO:0008734//L-aspartate oxidase activity;GO:0044318//L-aspartate:fumarate oxidoreductase activity	GO:0009435//NAD biosynthetic process;GO:0055114//oxidation-reduction process	K00278//L-aspartate oxidase [EC:1.4.3.16]	gi|698521845|ref|XP_009757730.1|//PREDICTED: L-aspartate oxidase, chloroplastic-like [Nicotiana sylvestris]
gene_15625	1434	0.04	0.01	-2	0.497574	NA	NA	NA	K01623//fructose-bisphosphate aldolase, class I [EC:4.1.2.13]	gi|698503157|ref|XP_009797192.1|//PREDICTED: WAT1-related protein At3g18200 [Nicotiana sylvestris];gi|698454987|ref|XP_009780288.1|//PREDICTED: WAT1-related protein At3g18200-like [Nicotiana sylvestris]
gene_15627	4444	0.03	0.01	-1.58496	0.621362	NA	NA	NA	K18195//rhamnogalacturonan endolyase [EC:4.2.2.23];K17982//geranyllinalool synthase [EC:4.2.3.144]	gi|698583784|ref|XP_009778183.1|//PREDICTED: uncharacterized protein LOC104227602 [Nicotiana sylvestris]
gene_15629	2675	2.08	1.42	-0.550693	0.906582	NA	NA	NA	NA	gi|548832641|gb|ERM95422.1|//hypothetical protein AMTR_s00008p00243010 [Amborella trichopoda]
gene_15637	707	0.86	0.48	-0.841302	0.297328	NA	NA	NA	NA	NA
gene_15644	904	0.31	0.17	-0.866733	0.44915	NA	NA	NA	K20293//conserved oligomeric Golgi complex subunit 6;K15867//activity-regulated cytoskeleton-associated protein;K19882//O-palmitoleoyl-L-serine hydrolase [EC:3.1.1.98]	gi|697125147|ref|XP_009616589.1|//PREDICTED: uncharacterized protein LOC104109092 [Nicotiana tomentosiformis]
gene_1565	946	0.14	0.01	-3.80735	0.248184	NA	NA	NA	NA	NA
gene_15650	1757	0.04	0.01	-2	0.497574	NA	NA	NA	NA	gi|697100092|ref|XP_009589461.1|//PREDICTED: uncharacterized protein LOC104086819 [Nicotiana tomentosiformis]
gene_15653	1058	0.19	0.12	-0.662965	0.682952	NA	NA	NA	K10406//kinesin family member C2/C3	gi|698528963|ref|XP_009761313.1|//PREDICTED: kinesin-4-like isoform X4 [Nicotiana sylvestris]
gene_15659	1199	0.05	0.01	-2.32193	0.497574	NA	NA	NA	K12126//phytochrome-interacting factor 3;K11253//histone H3	gi|698501135|ref|XP_009796282.1|//PREDICTED: transcription factor BEE 1-like [Nicotiana sylvestris]
gene_15662	1010	1.56	1.03	-0.598902	0.205388	NA	NA	NA	NA	NA
gene_15664	400	1.62	0.68	-1.25239	0.143663	NA	NA	NA	NA	NA
gene_15665	452	2.4	1.58	-0.60311	0.320826	NA	NA	NA	NA	NA
gene_15667	1066	0.12	0.01	-3.58496	0.248184	NA	NA	NA	K10258//very-long-chain enoyl-CoA reductase [EC:1.3.1.93]	gi|697120528|ref|XP_009614230.1|//PREDICTED: very-long-chain enoyl-CoA reductase-like [Nicotiana tomentosiformis]
gene_15668	284	0.28	0.01	-4.80735	0.497574	NA	NA	NA	NA	NA
gene_15672	1635	0.27	0.16	-0.754888	0.383016	NA	NA	NA	NA	gi|698557084|ref|XP_009770926.1|//PREDICTED: uncharacterized protein LOC104221561 isoform X1 [Nicotiana sylvestris]
gene_15673	1253	0.16	0.05	-1.67807	0.371972	NA	NA	NA	K03495//tRNA uridine 5-carboxymethylaminomethyl modification enzyme	gi|698557091|ref|XP_009770928.1|//PREDICTED: uncharacterized protein LOC104221562 [Nicotiana sylvestris]
gene_15697	1256	0.41	0.2	-1.03562	0.383016	NA	NA	NA	K20000//maturase K;K11816//indole-3-pyruvate monooxygenase [EC:1.14.13.168]	gi|698504078|ref|XP_009797593.1|//PREDICTED: uncharacterized protein LOC104243998 [Nicotiana sylvestris]
gene_15702	1320	0.1	0.01	-3.32193	0.248184	NA	NA	NA	NA	gi|697180798|ref|XP_009599381.1|//PREDICTED: uncharacterized protein LOC104095040 [Nicotiana tomentosiformis]
gene_15703	1366	0.85	0.42	-1.01707	0.08481	NA	GO:0016787//hydrolase activity	GO:0009704//de-etiolation	K05605//3-hydroxyisobutyryl-CoA hydrolase [EC:3.1.2.4]	gi|731337039|ref|XP_010679577.1|//PREDICTED: probable esterase D14L [Beta vulgaris subsp. vulgaris]
gene_15704	1367	1.72	1.12	-0.61891	0.088873	NA	NA	NA	K16365//small glutamine-rich tetratricopeptide repeat-containing protein alpha;K04460//serine/threonine-protein phosphatase 5 [EC:3.1.3.16]	gi|697156570|ref|XP_009587035.1|//PREDICTED: tetratricopeptide repeat protein 13 isoform X1 [Nicotiana tomentosiformis]
gene_15706	2029	0.39	0.12	-1.70044	0.11626	NA	NA	NA	K18195//rhamnogalacturonan endolyase [EC:4.2.2.23];K05909//laccase [EC:1.10.3.2];K17982//geranyllinalool synthase [EC:4.2.3.144];K00620//glutamate N-acetyltransferase / amino-acid N-acetyltransferase [EC:2.3.1.35 2.3.1.1];K18577//mannosylglycoprotein endo-beta-mannosidase [EC:3.2.1.152]	gi|698584570|ref|XP_009778407.1|//PREDICTED: uncharacterized protein LOC104227788 [Nicotiana sylvestris]
gene_15709	707	0.29	0.19	-0.610053	0.682952	GO:0016021//integral component of membrane	GO:0031418//L-ascorbic acid binding;GO:0005506//iron ion binding;GO:0016705//oxidoreductase activity, acting on paired donors, with incorporation or reduction of molecular oxygen	GO:0055114//oxidation-reduction process	K00472//prolyl 4-hydroxylase [EC:1.14.11.2]	gi|698585024|ref|XP_009778531.1|//PREDICTED: probable prolyl 4-hydroxylase 9 isoform X1 [Nicotiana sylvestris]
gene_15716	635	0.11	0.01	-3.45943	0.497574	NA	NA	NA	NA	NA
gene_15726	1564	0.25	0.16	-0.643856	0.543364	GO:0016021//integral component of membrane	GO:0004497//monooxygenase activity;GO:0008168//methyltransferase activity;GO:0005506//iron ion binding;GO:0020037//heme binding;GO:0016705//oxidoreductase activity, acting on paired donors, with incorporation or reduction of molecular oxygen	GO:0055114//oxidation-reduction process;GO:0032259//methylation	K17961//cytochrome P450, family 82, subfamily G, polypeptide 1 [EC:1.14.-.-]	gi|697130316|ref|XP_009619218.1|//PREDICTED: cytochrome P450 CYP82D47-like [Nicotiana tomentosiformis]
gene_15733	603	2.05	1.18	-0.796837	0.180696	NA	NA	NA	NA	NA
gene_15737	892	0.6	0.22	-1.44746	0.143663	NA	NA	NA	K14537//nuclear GTP-binding protein	gi|698428211|ref|XP_009789423.1|//PREDICTED: nucleolar GTP-binding protein 2-like [Nicotiana sylvestris]
gene_15741	1126	3.5	2.24	-0.643856	0.0331466	NA	NA	NA	K15203//general transcription factor 3C polypeptide 6	gi|698438340|ref|XP_009804883.1|//PREDICTED: uncharacterized protein LOC104250047 [Nicotiana sylvestris]
gene_15746	1663	1.66	0.69	-1.26651	0.000838604	NA	NA	NA	K01285//lysosomal Pro-X carboxypeptidase [EC:3.4.16.2]	gi|970060046|ref|XP_015056779.1|//PREDICTED: lysosomal Pro-X carboxypeptidase-like [Solanum pennellii];gi|697099345|ref|XP_009631310.1|//PREDICTED: lysosomal Pro-X carboxypeptidase [Nicotiana tomentosiformis]
gene_15747	676	3.95	2.64	-0.581315	0.10457	NA	NA	NA	K03013//DNA-directed RNA polymerases I, II, and III subunit RPABC1	gi|697112174|ref|XP_009609964.1|//PREDICTED: DNA-directed RNA polymerase V subunit 5A isoform X3 [Nicotiana tomentosiformis];gi|697112172|ref|XP_009609963.1|//PREDICTED: DNA-directed RNA polymerase V subunit 5A isoform X2 [Nicotiana tomentosiformis]
gene_15748	2090	1.42	0.87	-0.706804	0.037543	NA	NA	NA	K13071//pheophorbide a oxygenase [EC:1.14.15.17]	gi|697112176|ref|XP_009609965.1|//PREDICTED: protochlorophyllide-dependent translocon component 52, chloroplastic [Nicotiana tomentosiformis]
gene_15757	378	0.4	0.01	-5.32193	0.248184	NA	NA	NA	NA	NA
gene_15759	1631	0.2	0.08	-1.32193	0.285886	NA	GO:0030750//putrescine N-methyltransferase activity	GO:0009446//putrescine biosynthetic process;GO:0032259//methylation;GO:0042179//nicotine biosynthetic process	K05353//putrescine N-methyltransferase [EC:2.1.1.53];K00797//spermidine synthase [EC:2.5.1.16]	gi|12229879|sp|Q9SEH4.1|PMT4_TOBAC//RecName: Full=Putrescine N-methyltransferase 4; Short=PMT 4
gene_1576	1284	1.01	0.5	-1.01436	0.0686744	NA	NA	NA	NA	gi|698525727|ref|XP_009759688.1|//PREDICTED: uncharacterized protein LOC104212178 [Nicotiana sylvestris]
gene_15760	406	0.73	0.01	-6.18982	0.0617448	NA	NA	NA	NA	NA
gene_15763	828	0.37	0.24	-0.624491	0.994688	NA	NA	NA	NA	gi|698481909|ref|XP_009787910.1|//PREDICTED: sodium/hydrogen exchanger 8-like [Nicotiana sylvestris]
gene_15764	4187	0.06	0.04	-0.584963	0.721256	NA	NA	NA	K20478//golgin subfamily B member 1	gi|698481715|ref|XP_009787828.1|//PREDICTED: uncharacterized protein LOC104235712 [Nicotiana sylvestris]
gene_15771	5186	0.65	0.38	-0.77444	0.0167671	NA	NA	NA	K18577//mannosylglycoprotein endo-beta-mannosidase [EC:3.2.1.152]	gi|698519783|ref|XP_009804761.1|//PREDICTED: uncharacterized protein LOC104249929 [Nicotiana sylvestris]
gene_15773	2487	0.13	0.08	-0.70044	0.503044	NA	NA	NA	K19893//glucan endo-1,3-beta-glucosidase 5/6 [EC:3.2.1.39];K19891//glucan endo-1,3-beta-glucosidase 1/2/3 [EC:3.2.1.39]	gi|698474722|ref|XP_009784802.1|//PREDICTED: protein IQ-DOMAIN 14-like [Nicotiana sylvestris]
gene_1579	775	0.48	0.27	-0.830075	0.503044	NA	NA	NA	K20293//conserved oligomeric Golgi complex subunit 6;K19882//O-palmitoleoyl-L-serine hydrolase [EC:3.1.1.98]	gi|697144892|ref|XP_009626570.1|//PREDICTED: uncharacterized protein LOC104117248 [Nicotiana tomentosiformis]
gene_15795	867	0.08	0.01	-3	0.497574	NA	NA	NA	NA	NA
gene_15800	555	0.76	0.25	-1.60407	0.177309	NA	NA	NA	NA	NA
gene_15801	232	0.74	0.37	-1	0.621362	NA	NA	NA	NA	NA
gene_15807	1280	1.02	0.66	-0.628031	0.224018	NA	NA	NA	K02830//cell cycle checkpoint protein [EC:3.1.11.2]	gi|565372611|ref|XP_006352885.1|//PREDICTED: cell cycle checkpoint protein RAD1-like [Solanum tuberosum];gi|698477622|ref|XP_009786025.1|//PREDICTED: uncharacterized protein LOC104234192 isoform X1 [Nicotiana sylvestris];gi|659082765|ref|XP_008442021.1|//PREDICTED: cell cycle checkpoint protein RAD1 [Cucumis melo]
gene_15811	792	0.21	0.01	-4.39232	0.248184	NA	NA	NA	NA	NA
gene_15813	2512	0.43	0.28	-0.61891	0.259338	NA	NA	NA	K14407//cleavage stimulation factor subunit 2	gi|698438195|ref|XP_009804691.1|//PREDICTED: probable inactive purple acid phosphatase 2 [Nicotiana sylvestris]
gene_15820	1736	5.8	3.76	-0.62532	0.000563304	NA	NA	NA	K14306//nuclear pore complex protein Nup62	gi|698483004|ref|XP_009788390.1|//PREDICTED: uncharacterized protein LOC104236209 [Nicotiana sylvestris]
gene_15829	1612	0.19	0.01	-4.24793	0.0617448	NA	NA	NA	K10746//exonuclease 1 [EC:3.1.-.-]	gi|970005980|ref|XP_015063835.1|//PREDICTED: exonuclease 1 [Solanum pennellii];gi|698547556|ref|XP_009768070.1|//PREDICTED: exonuclease 1 isoform X2 [Nicotiana sylvestris]
gene_15832	2069	0.06	0.03	-1	0.248184	GO:0048046//apoplast	GO:0042973//glucan endo-1,3-beta-D-glucosidase activity	GO:0005975//carbohydrate metabolic process;GO:0006952//defense response	K19893//glucan endo-1,3-beta-glucosidase 5/6 [EC:3.2.1.39]	gi|19859|emb|CAA38324.1|//glucan endo-1,3-beta-glucosidase [Nicotiana tabacum]
gene_15836	1767	2.08	1.47	-0.500767	0.102178	GO:0016021//integral component of membrane	GO:0008963//phospho-N-acetylmuramoyl-pentapeptide-transferase activity	NA	K01001//UDP-N-acetylglucosamine--dolichyl-phosphate N-acetylglucosaminephosphotransferase [EC:2.7.8.15]	gi|568876906|ref|XP_006491510.1|//PREDICTED: UDP-N-acetylglucosamine--dolichyl-phosphate N-acetylglucosaminephosphotransferase-like [Citrus sinensis];gi|698474715|ref|XP_009784799.1|//PREDICTED: UDP-N-acetylglucosamine--dolichyl-phosphate N-acetylglucosaminephosphotransferase [Nicotiana sylvestris]
gene_1584	586	1.13	0.24	-2.23522	0.0377982	NA	NA	NA	NA	NA
gene_15854	2438	0.31	0.15	-1.04731	0.163825	NA	NA	NA	NA	gi|698494920|ref|XP_009793622.1|//PREDICTED: uncharacterized protein LOC104240475 [Nicotiana sylvestris]
gene_15862	343	0.22	0.01	-4.45943	0.497574	NA	NA	NA	NA	gi|697120103|ref|XP_009614020.1|//PREDICTED: tyrosine-sulfated glycopeptide receptor 1 [Nicotiana tomentosiformis]
gene_15876	2640	0.1	0.07	-0.514573	0.721256	NA	NA	NA	NA	gi|697181716|ref|XP_009599851.1|//PREDICTED: uncharacterized protein LOC104095417 [Nicotiana tomentosiformis]
gene_1588	3743	0.03	0.01	-1.58496	0.248184	NA	NA	NA	NA	gi|697154489|ref|XP_009631482.1|//PREDICTED: uncharacterized protein LOC104121241 isoform X1 [Nicotiana tomentosiformis]
gene_15885	760	0.09	0.01	-3.16993	0.497574	NA	NA	NA	NA	NA
gene_15886	2687	0.05	0.02	-1.32193	0.621362	NA	NA	NA	K13356//alcohol-forming fatty acyl-CoA reductase [EC:1.2.1.84];K13024//inositol-hexakisphosphate/diphosphoinositol-pentakisphosphate 1-kinase [EC:2.7.4.24]	gi|971571667|ref|XP_015169757.1|//PREDICTED: uncharacterized protein LOC107062964 [Solanum tuberosum]
gene_15899	909	0.12	0.03	-2	0.497574	NA	NA	NA	NA	NA
gene_15914	877	0.15	0.01	-3.90689	0.248184	NA	NA	NA	NA	NA
gene_15919	4448	0.04	0.01	-2	0.12379	GO:0009535//chloroplast thylakoid membrane	GO:0005507//copper ion binding;GO:0009055//electron carrier activity	GO:0055114//oxidation-reduction process	K02638//plastocyanin;K13412//calcium-dependent protein kinase [EC:2.7.11.1]	gi|698507036|ref|XP_009798869.1|//PREDICTED: calcium-dependent protein kinase 29 [Nicotiana sylvestris];gi|374250711|gb|AEY99978.1|//calcium-dependent protein kinase [Nicotiana tabacum];gi|697151858|ref|XP_009630159.1|//PREDICTED: plastocyanin B'/B'' [Nicotiana tomentosiformis]
gene_1592	694	0.98	0.68	-0.527247	0.35371	NA	NA	NA	NA	NA
gene_15922	1641	2.38	1.43	-0.734946	0.0144381	NA	NA	NA	K09838//zeaxanthin epoxidase [EC:1.14.13.90];K00480//salicylate hydroxylase [EC:1.14.13.1]	gi|697148120|ref|XP_009628234.1|//PREDICTED: zeaxanthin epoxidase, chloroplastic-like [Nicotiana tomentosiformis]
gene_15927	2190	39.29	25.5	-0.623665	2.91e-12	GO:0005654//nucleoplasm	GO:0061630//ubiquitin protein ligase activity;GO:0008270//zinc ion binding	GO:0016567//protein ubiquitination;GO:0032436//positive regulation of proteasomal ubiquitin-dependent protein catabolic process	K10143//E3 ubiquitin-protein ligase RFWD2 [EC:2.3.2.27]	gi|565371585|ref|XP_006352383.1|//PREDICTED: E3 ubiquitin-protein ligase COP1-like [Solanum tuberosum];gi|971559252|ref|XP_015166405.1|//PREDICTED: E3 ubiquitin-protein ligase COP1-like isoform X3 [Solanum tuberosum];gi|697145617|ref|XP_009626943.1|//PREDICTED: E3 ubiquitin-protein ligase COP1-like isoform X2 [Nicotiana tomentosiformis];gi|698552714|ref|XP_009769728.1|//PREDICTED: E3 ubiquitin-pr…
gene_15928	986	2.6	1.72	-0.596103	0.10457	NA	NA	NA	K18045//tyrosine-protein phosphatase SIW14 [EC:3.1.3.48]	gi|698552723|ref|XP_009769731.1|//PREDICTED: probable tyrosine-protein phosphatase At1g05000 [Nicotiana sylvestris]
gene_15931	858	1.82	1.12	-0.70044	0.139251	NA	NA	NA	K09264//MADS-box transcription factor, plant	gi|697143473|ref|XP_009625850.1|//PREDICTED: agamous-like MADS-box protein AGL27 [Nicotiana tomentosiformis]
gene_1594	3845	0.08	0.05	-0.678072	0.503044	NA	NA	NA	K10999//cellulose synthase A [EC:2.4.1.12]	gi|697137443|ref|XP_009622822.1|//PREDICTED: cellulose synthase A catalytic subunit 7 [UDP-forming] isoform X2 [Nicotiana tomentosiformis]
gene_15944	1974	0.17	0.03	-2.5025	0.996358	GO:0016021//integral component of membrane;GO:0016020//membrane	GO:0008270//zinc ion binding;GO:0046872//metal ion binding;GO:0061630//ubiquitin protein ligase activity	GO:0043161//proteasome-mediated ubiquitin-dependent protein catabolic process	K19037//E3 ubiquitin-protein ligase ATL23 [EC:2.3.2.27]	gi|697151862|ref|XP_009630162.1|//PREDICTED: E3 ubiquitin-protein ligase ATL23-like [Nicotiana tomentosiformis]
gene_1595	675	0.45	0.23	-0.968291	0.44915	NA	NA	NA	NA	gi|698487093|ref|XP_009790230.1|//PREDICTED: wall-associated receptor kinase-like 8 [Nicotiana sylvestris]
gene_15951	1342	1.98	1.34	-0.563267	0.0730118	NA	NA	NA	NA	gi|697163038|ref|XP_009590331.1|//PREDICTED: filament-like plant protein 4 [Nicotiana tomentosiformis]
gene_15955	521	0.27	0.01	-4.75489	0.248184	NA	GO:0005524//ATP binding;GO:0004674//protein serine/threonine kinase activity	GO:0006468//protein phosphorylation	K04368//mitogen-activated protein kinase kinase 1 [EC:2.7.12.2]	gi|698511042|ref|XP_009800646.1|//PREDICTED: mitogen-activated protein kinase kinase 6 isoform X1 [Nicotiana sylvestris]
gene_15963	1825	0.07	0.03	-1.22239	0.621362	NA	NA	NA	NA	gi|698543973|ref|XP_009766914.1|//PREDICTED: uncharacterized protein LOC104218184 isoform X4 [Nicotiana sylvestris]
gene_15967	1026	1.6	1.02	-0.649503	0.159421	NA	NA	NA	K04454//MADS-box transcription enhancer factor 2C;K09260//MADS-box transcription enhancer factor 2A	gi|697143473|ref|XP_009625850.1|//PREDICTED: agamous-like MADS-box protein AGL27 [Nicotiana tomentosiformis]
gene_15972	1923	2.64	1.81	-0.544548	0.0294956	NA	NA	NA	K20298//vacuolar protein sorting-associated protein 52	gi|697101853|ref|XP_009598077.1|//PREDICTED: uncharacterized protein LOC104093936 [Nicotiana tomentosiformis]
gene_1598	2459	0.2	0.1	-1	0.26305	NA	NA	NA	K06228//fused [EC:2.7.11.1];K16570//gamma-tubulin complex component 3;K03549//KUP system potassium uptake protein;K03006//DNA-directed RNA polymerase II subunit RPB1 [EC:2.7.7.6]	gi|698520602|ref|XP_009757116.1|//PREDICTED: uncharacterized protein LOC104210023 [Nicotiana sylvestris]
gene_15984	1485	0.56	0.26	-1.10692	0.112826	NA	NA	NA	NA	NA
gene_15989	327	0.24	0.01	-4.58496	0.497574	NA	NA	NA	NA	gi|698539772|ref|XP_009765551.1|//PREDICTED: uncharacterized protein LOC104217093, partial [Nicotiana sylvestris]
gene_15990	661	3	1.95	-0.621488	0.147587	NA	NA	NA	NA	NA
gene_15997	1358	0.62	0.33	-0.909802	0.185504	NA	NA	NA	K10047//inositol-phosphate phosphatase / L-galactose 1-phosphate phosphatase [EC:3.1.3.25 3.1.3.93]	gi|189345248|gb|ACD92980.1|//L-galactose-1-phosphate phosphatase [Nicotiana tabacum]
gene_16013	550	1.43	0.74	-0.950418	0.140732	NA	NA	NA	K18577//mannosylglycoprotein endo-beta-mannosidase [EC:3.2.1.152];K10592//E3 ubiquitin-protein ligase HUWE1 [EC:2.3.2.26];K11292//transcription elongation factor SPT6;K01188//beta-glucosidase [EC:3.2.1.21];K15115//solute carrier family 25 (mitochondrial folate transporter), member 32	gi|698510501|ref|XP_009800410.1|//PREDICTED: uncharacterized protein LOC104246308 [Nicotiana sylvestris]
gene_16016	299	0.27	0.01	-4.75489	0.497574	NA	NA	NA	NA	gi|697182820|ref|XP_009600425.1|//PREDICTED: uncharacterized protein LOC104095886 [Nicotiana tomentosiformis]
gene_16019	1006	0.33	0.19	-0.796467	0.503044	NA	NA	NA	NA	gi|698423709|ref|XP_009782765.1|//PREDICTED: 14 kDa zinc-binding protein, partial [Nicotiana sylvestris];gi|697105605|ref|XP_009606620.1|//PREDICTED: 14 kDa zinc-binding protein [Nicotiana tomentosiformis]
gene_16020	971	0.63	0.4	-0.655352	0.600578	NA	GO:0032542//sulfiredoxin activity	GO:0098869;GO:0055114//oxidation-reduction process	K12260//sulfiredoxin [EC:1.8.98.2]	gi|698536297|ref|XP_009764466.1|//PREDICTED: sulfiredoxin, chloroplastic/mitochondrial [Nicotiana sylvestris];gi|697100853|ref|XP_009593128.1|//PREDICTED: sulfiredoxin, chloroplastic/mitochondrial [Nicotiana tomentosiformis]
gene_16021	4334	0.13	0.01	-3.70044	0.00190621	NA	NA	NA	K03006//DNA-directed RNA polymerase II subunit RPB1 [EC:2.7.7.6];K02503//histidine triad (HIT) family protein;K13420//LRR receptor-like serine/threonine-protein kinase FLS2 [EC:2.7.11.1];K12447//UDP-sugar pyrophosphorylase [EC:2.7.7.64]	gi|460385663|ref|XP_004238522.1|//PREDICTED: uncharacterized protein LOC101264623 [Solanum lycopersicum];gi|723693275|ref|XP_010319957.1|//PREDICTED: uncharacterized protein LOC104647082 [Solanum lycopersicum]
gene_16025	583	0.6	0.35	-0.777608	0.503044	NA	NA	NA	NA	NA
gene_16027	656	1.71	1.14	-0.584963	0.338364	NA	NA	NA	K05750//NCK-associated protein 1	gi|697100851|ref|XP_009593115.1|//PREDICTED: protein NAP1 [Nicotiana tomentosiformis]
gene_16041	1543	0.25	0.17	-0.556393	0.543364	NA	GO:0004386//helicase activity;GO:0005524//ATP binding;GO:0003743//translation initiation factor activity	GO:0006413//translational initiation	K03257//translation initiation factor 4A	gi|697141638|ref|XP_009624936.1|//PREDICTED: eukaryotic initiation factor 4A-8 isoform X1 [Nicotiana tomentosiformis];gi|698505631|ref|XP_009798256.1|//PREDICTED: eukaryotic initiation factor 4A-8 [Nicotiana sylvestris];gi|971568492|ref|XP_006357392.2|//PREDICTED: eukaryotic initiation factor 4A-8 [Solanum tuberosum]
gene_16046	984	0.33	0.14	-1.23704	0.44915	NA	NA	NA	K08244//alpha-glucan, water dikinase [EC:2.7.9.4]	gi|698573187|ref|XP_009775339.1|//PREDICTED: alpha-glucan water dikinase, chloroplastic isoform X2 [Nicotiana sylvestris];gi|698573180|ref|XP_009775337.1|//PREDICTED: alpha-glucan water dikinase, chloroplastic isoform X1 [Nicotiana sylvestris]
gene_16051	778	0.09	0.01	-3.16993	0.497574	NA	NA	NA	NA	NA
gene_16053	942	1.12	0.7	-0.678072	0.242636	NA	NA	NA	NA	NA
gene_16054	476	0.3	0.01	-4.90689	0.248184	NA	NA	NA	NA	NA
gene_16057	6345	4.03	2.74	-0.556604	1.89	NA	NA	NA	K02328//DNA polymerase delta subunit 2;K11323//histone arginine demethylase JMJD6 [EC:1.14.11.-];K17913//carlactone synthase / all-trans-10'-apo-beta-carotenal 13,14-cleaving dioxygenase [EC:1.13.11.69 1.13.11.70]	gi|698517100|ref|XP_009803433.1|//PREDICTED: uncharacterized protein LOC104248805, partial [Nicotiana sylvestris]
gene_16068	785	0.26	0.08	-1.70044	0.371972	NA	NA	NA	NA	gi|698474236|ref|XP_009784646.1|//PREDICTED: uncharacterized protein LOC104233036 [Nicotiana sylvestris]
gene_16069	626	0.11	0.01	-3.45943	0.497574	NA	NA	NA	K18490//homeobox protein OTX2	gi|698580887|ref|XP_009777417.1|//PREDICTED: WUSCHEL-related homeobox 8-like [Nicotiana sylvestris]
gene_16070	1310	0.2	0.01	-4.32193	0.0617448	NA	NA	NA	NA	gi|698580887|ref|XP_009777417.1|//PREDICTED: WUSCHEL-related homeobox 8-like [Nicotiana sylvestris]
gene_16071	3851	0.31	0.13	-1.25376	0.496468	NA	NA	NA	K11000//callose synthase [EC:2.4.1.-];K17710//pentatricopeptide repeat domain-containing protein 1;K06066//CBF1 interacting corepressor;K19589//release factor glutamine methyltransferase [EC:2.1.1.297];K03452//magnesium/proton exchanger;K01176//alpha-amylase [EC:3.2.1.1]	gi|698535564|ref|XP_009764225.1|//PREDICTED: pentatricopeptide repeat-containing protein At2g03880, mitochondrial-like [Nicotiana sylvestris];gi|698535567|ref|XP_009764226.1|//PREDICTED: pheophytinase, chloroplastic [Nicotiana sylvestris]
gene_1608	796	0.17	0.08	-1.08746	0.621362	NA	NA	NA	NA	NA
gene_16093	2319	0.05	0.01	-2.32193	0.248184	NA	NA	NA	K14794//ribosomal RNA-processing protein 12	gi|697152808|ref|XP_009630642.1|//PREDICTED: uncharacterized membrane protein YMR155W-like [Nicotiana tomentosiformis]
gene_16096	810	0.17	0.01	-4.08746	0.248184	NA	NA	NA	NA	gi|697111993|ref|XP_009609872.1|//PREDICTED: uncharacterized protein LOC104103658 [Nicotiana tomentosiformis]
gene_16099	1500	0.47	0.26	-0.854149	0.233782	NA	NA	NA	K07213//copper chaperone	gi|697177431|ref|XP_009597674.1|//PREDICTED: uncharacterized protein LOC104093609 [Nicotiana tomentosiformis]
gene_161	735	1.47	0.64	-1.19967	0.0622298	NA	NA	NA	NA	NA
gene_16111	1209	0.05	0.01	-2.32193	0.497574	NA	NA	NA	NA	NA
gene_16112	2175	0.06	0.03	-1	0.621362	NA	NA	NA	NA	NA
gene_16113	1878	0.07	0.01	-2.80735	0.248184	NA	GO:0008810//cellulase activity	GO:0030245//cellulose catabolic process	K01179//endoglucanase [EC:3.2.1.4]	gi|697093744|ref|XP_009625038.1|//PREDICTED: endoglucanase 1-like [Nicotiana tomentosiformis];gi|698474631|ref|XP_009784759.1|//PREDICTED: endoglucanase CX-like [Nicotiana sylvestris]
gene_16135	2150	0.81	0.47	-0.785261	0.466278	NA	NA	NA	K12447//UDP-sugar pyrophosphorylase [EC:2.7.7.64];K03549//KUP system potassium uptake protein;K14416//elongation factor 1 alpha-like protein	gi|697100060|ref|XP_009589290.1|//PREDICTED: ferric reduction oxidase 6-like isoform X1 [Nicotiana tomentosiformis];gi|697100062|ref|XP_009589295.1|//PREDICTED: ferric reduction oxidase 6-like isoform X2 [Nicotiana tomentosiformis];gi|697101565|ref|XP_009596774.1|//PREDICTED: uncharacterized protein LOC104092803 [Nicotiana tomentosiformis]
gene_16136	1228	0.95	0.63	-0.592576	0.275022	NA	NA	NA	K10260//F-box and WD-40 domain protein 7	gi|698556883|ref|XP_009770879.1|//PREDICTED: zinc finger CCCH domain-containing protein 48-like [Nicotiana sylvestris]
gene_1614	1060	0.19	0.06	-1.66297	0.371972	NA	NA	NA	NA	gi|698424816|ref|XP_009784386.1|//PREDICTED: uncharacterized protein LOC104232799 [Nicotiana sylvestris]
gene_16142	889	0.97	0.52	-0.899473	0.185504	NA	NA	NA	NA	gi|697103631|ref|XP_009605620.1|//PREDICTED: uncharacterized protein LOC104100152 [Nicotiana tomentosiformis]
gene_1615	1223	0.27	0.01	-4.75489	0.0307974	NA	NA	NA	K01490//AMP deaminase [EC:3.5.4.6];K15198//transcription factor TFIIIB component B'';K03231//elongation factor 1-alpha	gi|698469298|ref|XP_009783549.1|//PREDICTED: uncharacterized protein LOC104232135 [Nicotiana sylvestris]
gene_16153	609	4.53	2.92	-0.633543	0.082851	NA	NA	NA	K03950//NADH dehydrogenase (ubiquinone) 1 alpha subcomplex subunit 6	gi|697116316|ref|XP_009612066.1|//PREDICTED: NADH dehydrogenase [ubiquinone] 1 alpha subcomplex subunit 6-like [Nicotiana tomentosiformis]
gene_16159	449	0.64	0.32	-1	0.44915	NA	NA	NA	K01490//AMP deaminase [EC:3.5.4.6];K15198//transcription factor TFIIIB component B''	gi|697125662|ref|XP_009616856.1|//PREDICTED: uncharacterized protein LOC104109306 [Nicotiana tomentosiformis]
gene_1617	1024	5.04	3.1	-0.701156	0.00692966	NA	NA	NA	NA	gi|698435275|ref|XP_009800190.1|//PREDICTED: uncharacterized protein LOC104246130 [Nicotiana sylvestris]
gene_16172	1146	0.11	0.06	-0.874469	0.621362	NA	NA	NA	K13457//disease resistance protein RPM1	gi|697104030|ref|XP_009605823.1|//PREDICTED: disease resistance protein RPM1-like [Nicotiana tomentosiformis]
gene_16176	2158	2.68	1.84	-0.542527	0.0223614	NA	NA	NA	NA	gi|697192466|ref|XP_009605323.1|//PREDICTED: uncharacterized protein LOC104099892 [Nicotiana tomentosiformis];gi|565392180|ref|XP_006361784.1|//PREDICTED: uncharacterized protein LOC102584571 isoform X1 [Solanum tuberosum]
gene_1618	4531	3.73	2.18	-0.774847	0.000437	NA	NA	NA	K17086//transmembrane 9 superfamily member 2/4;K14808//ATP-dependent RNA helicase DDX54/DBP10 [EC:3.6.4.13]	gi|565382096|ref|XP_006357385.1|//PREDICTED: uncharacterized protein LOC102588609 [Solanum tuberosum]
gene_16181	1702	0.11	0.04	-1.45943	0.216482	GO:0005634//nucleus;GO:0005737//cytoplasm	GO:0042393//histone binding	GO:0006334//nucleosome assembly	K11279//nucleosome assembly protein 1-like 1	gi|460399116|ref|XP_004245088.1|//PREDICTED: nucleosome assembly protein 1;2-like [Solanum lycopersicum]
gene_16183	1083	0.24	0.06	-2	0.216482	NA	NA	NA	NA	gi|697119496|ref|XP_009613706.1|//PREDICTED: uncharacterized protein LOC104106784 [Nicotiana tomentosiformis]
gene_16187	966	0.2	0.07	-1.51457	0.371972	NA	NA	NA	NA	NA
gene_16191	1277	0.71	0.5	-0.505891	0.417294	NA	NA	NA	NA	NA
gene_16194	2343	0.05	0.01	-2.32193	0.248184	NA	NA	NA	K13429//chitin elicitor receptor kinase 1	gi|697102788|ref|XP_009603047.1|//PREDICTED: protein LYK2 [Nicotiana tomentosiformis]
gene_1620	2143	1.59	0.82	-0.955331	0.00376642	NA	NA	NA	NA	gi|698435310|ref|XP_009800229.1|//PREDICTED: uncharacterized protein LOC104246161 [Nicotiana sylvestris]
gene_16204	1073	0.18	0.01	-4.16993	0.12379	NA	NA	NA	NA	gi|697188171|ref|XP_009603119.1|//PREDICTED: uncharacterized protein LOC104098157 [Nicotiana tomentosiformis]
gene_16205	734	0.28	0.01	-4.80735	0.12379	NA	NA	NA	K17592//sacsin	gi|698523079|ref|XP_009758344.1|//PREDICTED: uncharacterized protein LOC104211047, partial [Nicotiana sylvestris]
gene_16206	491	3.34	1.87	-0.83681	0.0958868	NA	NA	NA	NA	NA
gene_16216	1564	0.66	0.37	-0.834941	0.164826	NA	NA	NA	K19365//seipin	gi|697161515|ref|XP_009589540.1|//PREDICTED: uncharacterized protein LOC104086897 [Nicotiana tomentosiformis]
gene_16218	1773	0.11	0.07	-0.652077	0.682952	NA	NA	NA	K17302//coatomer subunit beta'	gi|697115168|ref|XP_009611511.1|//PREDICTED: uncharacterized protein LOC104104989 [Nicotiana tomentosiformis]
gene_16225	2264	1.1	0.61	-0.850622	0.049669	NA	NA	NA	NA	gi|697128907|ref|XP_009618507.1|//PREDICTED: histone acetyltransferase MCC1-like [Nicotiana tomentosiformis]
gene_16232	2527	0.15	0.07	-1.09954	0.721256	NA	NA	NA	K05278//flavonol synthase [EC:1.14.11.23];K18054//2'-deoxymugineic-acid 2'-dioxygenase / mugineic-acid 3-dioxygenase [EC:1.14.11.24 1.14.11.25]	gi|971565034|ref|XP_006355625.2|//PREDICTED: uncharacterized protein LOC102601183 [Solanum tuberosum]
gene_16236	329	6.81	3.48	-0.968567	0.0342936	NA	NA	NA	NA	NA
gene_16237	756	0.62	0.18	-1.78427	0.107678	NA	NA	NA	NA	NA
gene_16239	3773	0.42	0.12	-1.80735	0.000482282	NA	NA	NA	K17964//leucine-rich PPR motif-containing protein, mitochondrial	gi|697174044|ref|XP_009595961.1|//PREDICTED: pentatricopeptide repeat-containing protein At5g65560-like [Nicotiana tomentosiformis]
gene_16258	710	0.86	0.47	-0.871676	0.297328	NA	NA	NA	NA	NA
gene_1626	704	65.49	45.05	-0.539748	4.68e-06	NA	GO:0003743//translation initiation factor activity	GO:0006413//translational initiation	K03236//translation initiation factor 1A	gi|698427668|ref|XP_009788620.1|//PREDICTED: eukaryotic translation initiation factor 1A [Nicotiana sylvestris]
gene_16269	1443	0.13	0.04	-1.70044	0.371972	NA	NA	NA	K01611//S-adenosylmethionine decarboxylase [EC:4.1.1.50]	gi|698461718|ref|XP_009781838.1|//PREDICTED: S-adenosylmethionine decarboxylase proenzyme-like [Nicotiana sylvestris]
gene_16273	801	0.33	0.01	-5.04439	0.0617448	NA	NA	NA	NA	NA
gene_16289	1564	0.29	0.16	-0.857981	0.383016	GO:0005829//cytosol	GO:0016791//phosphatase activity	GO:0016311//dephosphorylation	K15634//probable phosphoglycerate mutase [EC:5.4.2.12]	gi|698505218|ref|XP_009798073.1|//PREDICTED: metal-independent phosphoserine phosphatase-like isoform X1 [Nicotiana sylvestris]
gene_16298	690	0.59	0.21	-1.49033	0.177309	NA	NA	NA	NA	gi|698512697|ref|XP_009801354.1|//PREDICTED: nudix hydrolase 3 [Nicotiana sylvestris]
gene_16299	944	10.15	7.16	-0.503448	0.00682254	NA	NA	NA	K15223//upstream activation factor subunit UAF30	gi|698512700|ref|XP_009801356.1|//PREDICTED: protein TRI1-like [Nicotiana sylvestris]
gene_163	258	0.97	0.01	-6.59991	0.12379	NA	NA	NA	NA	NA
gene_1630	1900	0.92	0.6	-0.616671	0.178536	NA	NA	NA	NA	gi|460394011|ref|XP_004242599.1|//PREDICTED: probable purine permease 5 isoform X1 [Solanum lycopersicum]
gene_16306	2593	0.02	0.01	-1	0.497574	NA	NA	NA	K20028//palmitoyltransferase ZDHHC2/15/20 [EC:2.3.1.225];K08247//methionine S-methyltransferase [EC:2.1.1.12];K14513//ethylene-insensitive protein 2;K10395//kinesin family member 4/21/27	gi|969998696|ref|XP_015076192.1|//PREDICTED: uncharacterized protein LOC107020370 [Solanum pennellii]
gene_16308	2725	0.1	0.05	-1	0.44915	NA	NA	NA	NA	gi|697122228|ref|XP_009615097.1|//PREDICTED: uncharacterized protein LOC104107887 [Nicotiana tomentosiformis]
gene_16325	2111	0.56	0.37	-0.597902	0.0110116	NA	NA	NA	K16546//FGFR1 oncogene partner	gi|697131039|ref|XP_009619575.1|//PREDICTED: protein TONNEAU 1a-like [Nicotiana tomentosiformis]
gene_16329	2941	2.67	1.69	-0.659816	0.00213886	NA	NA	NA	K08332//vacuolar protein 8	gi|698421452|ref|XP_009774572.1|//PREDICTED: U-box domain-containing protein 13-like isoform X2 [Nicotiana sylvestris]
gene_16336	767	0.26	0.01	-4.70044	0.12379	NA	NA	NA	NA	NA
gene_16343	880	0.25	0.07	-1.8365	0.216482	NA	NA	NA	NA	gi|697093720|ref|XP_009623631.1|//PREDICTED: uncharacterized protein LOC104114778 [Nicotiana tomentosiformis]
gene_16345	1951	0.03	0.01	-1.58496	0.497574	NA	NA	NA	NA	NA
gene_16355	371	0.4	0.01	-5.32193	0.248184	NA	NA	NA	NA	NA
gene_16357	1999	0.41	0.13	-1.65711	0.0479064	NA	NA	NA	NA	gi|698577680|ref|XP_009776541.1|//PREDICTED: WD repeat-containing protein WRAP73 [Nicotiana sylvestris]
gene_1636	734	2.02	1.15	-0.812721	0.118076	NA	NA	NA	K01897//long-chain acyl-CoA synthetase [EC:6.2.1.3]	gi|698496937|ref|XP_009794482.1|//PREDICTED: probable acyl-activating enzyme 16, chloroplastic [Nicotiana sylvestris]
gene_16363	2540	0.15	0.05	-1.58496	0.177309	NA	NA	NA	NA	NA
gene_16373	368	0.41	0.2	-1.03562	0.621362	NA	NA	NA	K13420//LRR receptor-like serine/threonine-protein kinase FLS2 [EC:2.7.11.1];K03549//KUP system potassium uptake protein;K12447//UDP-sugar pyrophosphorylase [EC:2.7.7.64];K07305//peptide-methionine (R)-S-oxide reductase [EC:1.8.4.12];K03283//heat shock 70kDa protein 1/8	gi|971546042|ref|XP_015163071.1|//PREDICTED: uncharacterized protein LOC107060125 [Solanum tuberosum]
gene_16374	378	0.99	0.01	-6.62936	0.0307974	NA	NA	NA	K12447//UDP-sugar pyrophosphorylase [EC:2.7.7.64];K17982//geranyllinalool synthase [EC:4.2.3.144]	gi|697177418|ref|XP_009597668.1|//PREDICTED: uncharacterized protein LOC104093605 [Nicotiana tomentosiformis]
gene_16377	3228	0.02	0.01	-1	0.497574	NA	NA	NA	NA	gi|697167920|ref|XP_009592829.1|//PREDICTED: uncharacterized protein LOC104089601 isoform X2 [Nicotiana tomentosiformis];gi|697167924|ref|XP_009592831.1|//PREDICTED: uncharacterized protein LOC104089601 isoform X4 [Nicotiana tomentosiformis];gi|697167922|ref|XP_009592830.1|//PREDICTED: uncharacterized protein LOC104089601 isoform X3 [Nicotiana tomentosiformis];gi|697167918|ref|XP_009592828.1|//PR…
gene_16381	330	0.55	0.21	-1.38904	0.248184	NA	NA	NA	NA	gi|697125846|ref|XP_009616949.1|//PREDICTED: uncharacterized protein LOC104109376 [Nicotiana tomentosiformis]
gene_16384	1329	9.81	0.01	-9.93811	1.9e-55	NA	NA	NA	K05542//tRNA-dihydrouridine synthase 1 [EC:1.3.1.88]	gi|697122872|ref|XP_009615425.1|//PREDICTED: tRNA-dihydrouridine(16/17) synthase [NAD(P)(+)]-like [Nicotiana tomentosiformis]
gene_16393	1305	6.24	3.84	-0.70044	0.00067053	NA	GO:0008017//microtubule binding	GO:0000226//microtubule cytoskeleton organization;GO:0000910//cytokinesis	K16732//protein regulator of cytokinesis 1	gi|698486443|ref|XP_009789952.1|//PREDICTED: 65-kDa microtubule-associated protein 3-like isoform X1 [Nicotiana sylvestris]
gene_16394	656	1.62	1.14	-0.50696	0.320826	NA	NA	NA	K13944;K13945//null	gi|698498904|ref|XP_009795320.1|//PREDICTED: LOB domain-containing protein 30 [Nicotiana sylvestris]
gene_16396	553	5.57	3.76	-0.566945	0.100895	NA	NA	NA	K10885//ATP-dependent DNA helicase 2 subunit 2	gi|698486462|ref|XP_009789959.1|//PREDICTED: ATP-dependent DNA helicase 2 subunit KU80 [Nicotiana sylvestris]
gene_16398	1286	1.71	1.05	-0.703607	0.0782994	NA	NA	NA	K16732//protein regulator of cytokinesis 1	gi|698486448|ref|XP_009789954.1|//PREDICTED: 65-kDa microtubule-associated protein 3-like isoform X2 [Nicotiana sylvestris]
gene_16409	1799	0.71	0.46	-0.626185	0.158583	NA	GO:0017111//nucleoside-triphosphatase activity	GO:0044763//single-organism cellular process;GO:0016043//cellular component organization	K05643//ATP-binding cassette, subfamily A (ABC1), member 3	gi|698554412|ref|XP_009770208.1|//PREDICTED: ABC transporter A family member 7-like isoform X2 [Nicotiana sylvestris];gi|460393138|ref|XP_004242168.1|//PREDICTED: ABC transporter A family member 12-like [Solanum lycopersicum]
gene_16411	1227	0.05	0.01	-2.32193	0.497574	NA	NA	NA	NA	NA
gene_16419	1946	1.78	1	-0.831877	0.23339	NA	NA	NA	NA	NA
gene_16422	6321	0.27	0.12	-1.16993	0.118076	NA	NA	NA	K13024//inositol-hexakisphosphate/diphosphoinositol-pentakisphosphate 1-kinase [EC:2.7.4.24];K13356//alcohol-forming fatty acyl-CoA reductase [EC:1.2.1.84];K02887//large subunit ribosomal protein L20	gi|971571667|ref|XP_015169757.1|//PREDICTED: uncharacterized protein LOC107062964 [Solanum tuberosum];gi|698525757|ref|XP_009759705.1|//PREDICTED: 50S ribosomal protein L20, chloroplastic [Nicotiana sylvestris];gi|697124554|ref|XP_009616278.1|//PREDICTED: 50S ribosomal protein L20, cyanelle-like [Nicotiana tomentosiformis];gi|27764548|gb|AAO23078.1|//polyprotein [Glycine max]
gene_16424	3048	1.4	0.88	-0.669851	0.218438	NA	NA	NA	NA	gi|698469567|ref|XP_009783602.1|//PREDICTED: uncharacterized protein LOC104232174 isoform X1 [Nicotiana sylvestris]
gene_16425	999	0.53	0.26	-1.02748	0.176616	NA	NA	NA	K01177//beta-amylase [EC:3.2.1.2]	gi|698469592|ref|XP_009783609.1|//PREDICTED: beta-amylase 7-like isoform X1 [Nicotiana sylvestris]
gene_16429	627	0.44	0.11	-2	0.216482	NA	NA	NA	NA	NA
gene_16431	592	3.75	1.74	-1.1078	0.0126735	NA	NA	NA	NA	gi|697182805|ref|XP_009600417.1|//PREDICTED: arabinogalactan peptide 20-like [Nicotiana tomentosiformis]
gene_16438	563	0.37	0.01	-5.20945	0.12379	NA	NA	NA	NA	NA
gene_16440	4974	6.42	3.1	-1.05031	2.24e-16	GO:0016021//integral component of membrane	GO:0005524//ATP binding;GO:0042626//ATPase activity, coupled to transmembrane movement of substances;GO:0032440//2-alkenal reductase [NAD(P)] activity	GO:0055085//transmembrane transport;GO:0055114//oxidation-reduction process;GO:0006200//ATP catabolic process	K05666//ATP-binding cassette, subfamily C (CFTR/MRP), member 2;K05665//ATP-binding cassette, subfamily C (CFTR/MRP), member 1	gi|565401314|ref|XP_006366148.1|//PREDICTED: ABC transporter C family member 8 [Solanum tuberosum]
gene_16444	8312	0.1	0.06	-0.736966	0.281126	NA	NA	NA	K05666//ATP-binding cassette, subfamily C (CFTR/MRP), member 2;K20028//palmitoyltransferase ZDHHC2/15/20 [EC:2.3.1.225];K01191//alpha-mannosidase [EC:3.2.1.24]	gi|315937172|gb|ADU56212.1|//gag-pol polyprotein [Solanum lycopersicum]
gene_1645	1925	0.16	0.1	-0.678072	0.503044	GO:0016020//membrane	GO:0008270//zinc ion binding	NA	K15271//ATP-dependent DNA helicase HFM1/MER3 [EC:3.6.4.12];K17285//selenium-binding protein 1	gi|970052433|ref|XP_015087825.1|//PREDICTED: pentatricopeptide repeat-containing protein At4g14050, mitochondrial [Solanum pennellii]
gene_16453	395	1.12	0.65	-0.784987	0.503044	NA	NA	NA	K20098//DNA excision repair protein ERCC-6-like 2 [EC:3.6.4.-]	gi|723693062|ref|XP_010319895.1|//PREDICTED: zinc finger BED domain-containing protein RICESLEEPER 4-like [Solanum lycopersicum]
gene_16461	2284	4.93	3.44	-0.519179	0.00200852	NA	NA	NA	K02433//aspartyl-tRNA(Asn)/glutamyl-tRNA(Gln) amidotransferase subunit A [EC:6.3.5.6 6.3.5.7]	gi|565388458|ref|XP_006359994.1|//PREDICTED: glutamyl-tRNA(Gln) amidotransferase subunit A, chloroplastic/mitochondrial-like [Solanum tuberosum];gi|970058938|ref|XP_015056187.1|//PREDICTED: glutamyl-tRNA(Gln) amidotransferase subunit A, chloroplastic/mitochondrial [Solanum pennellii];gi|697178189|ref|XP_009598075.1|//PREDICTED: LOW QUALITY PROTEIN: glutamyl-tRNA(Gln) amidotransferase subunit A, c…
gene_16465	703	160.54	103.56	-0.632466	2.07e-24	NA	NA	NA	NA	gi|698511860|ref|XP_009800987.1|//PREDICTED: protodermal factor 1 [Nicotiana sylvestris]
gene_16479	2005	0.35	0.16	-1.12928	0.140732	NA	NA	NA	K11111//telomeric repeat-binding factor 2;K03255//protein TIF31	gi|697131868|ref|XP_009619992.1|//PREDICTED: uncharacterized protein LOC104111897 [Nicotiana tomentosiformis];gi|565346299|ref|XP_006340203.1|//PREDICTED: uncharacterized protein LOC102591958 isoform X1 [Solanum tuberosum]
gene_1648	934	0.3	0.07	-2.09954	0.216482	NA	NA	NA	NA	NA
gene_16484	1913	0.46	0.2	-1.20163	0.076487	NA	NA	NA	K01723//hydroperoxide dehydratase [EC:4.2.1.92]	gi|565346317|ref|XP_006340212.1|//PREDICTED: allene oxide synthase, chloroplastic [Solanum tuberosum]
gene_16492	1162	0.8	0.5	-0.678072	0.301814	NA	NA	NA	NA	NA
gene_165	986	7.16	5.01	-0.515149	0.0162469	NA	NA	NA	K10858//DNA mismatch repair protein PMS2	gi|698488864|ref|XP_009791019.1|//PREDICTED: DNA mismatch repair protein PMS1 [Nicotiana sylvestris]
gene_16500	941	2.53	1.53	-0.725606	0.0646972	NA	NA	NA	K08286//protein-serine/threonine kinase [EC:2.7.11.-]	gi|698422513|ref|XP_009780884.1|//PREDICTED: serine/threonine-protein kinase WAG1-like [Nicotiana sylvestris]
gene_16509	797	1.86	1.25	-0.573375	0.866072	NA	NA	NA	K11292//transcription elongation factor SPT6;K18577//mannosylglycoprotein endo-beta-mannosidase [EC:3.2.1.152];K13415//protein brassinosteroid insensitive 1 [EC:2.7.10.1 2.7.11.1]	gi|698519922|ref|XP_009804827.1|//PREDICTED: uncharacterized protein LOC104249984 [Nicotiana sylvestris];gi|698421477|ref|XP_009775164.1|//PREDICTED: uncharacterized protein LOC104225071, partial [Nicotiana sylvestris];gi|147768838|emb|CAN75888.1|//hypothetical protein VITISV_023640 [Vitis vinifera];gi|460374483|ref|XP_004233040.1|//PREDICTED: uncharacterized protein LOC101247092 [Solanum lycoper…
gene_16514	2772	1.56	1.06	-0.557482	0.0389478	NA	NA	NA	NA	NA
gene_1652	734	6.17	3.93	-0.650741	0.00631392	NA	NA	NA	K16911//ATP-dependent RNA helicase DDX21 [EC:3.6.4.13]	gi|698479900|ref|XP_009787018.1|//PREDICTED: DEAD-box ATP-dependent RNA helicase 53-like [Nicotiana sylvestris];gi|565370776|ref|XP_006351994.1|//PREDICTED: DEAD-box ATP-dependent RNA helicase 53-like isoform X4 [Solanum tuberosum]
gene_16521	833	0.08	0.01	-3	0.497574	NA	NA	NA	NA	gi|698560976|ref|XP_009772000.1|//PREDICTED: uncharacterized protein LOC104222470 [Nicotiana sylvestris]
gene_16528	1905	0.48	0.15	-1.67807	0.0186787	NA	NA	NA	K14794//ribosomal RNA-processing protein 12;K03006//DNA-directed RNA polymerase II subunit RPB1 [EC:2.7.7.6];K04498//E1A/CREB-binding protein [EC:2.3.1.48];K12598//ATP-dependent RNA helicase DOB1 [EC:3.6.4.13];K03327//multidrug resistance protein, MATE family	gi|698484707|ref|XP_009789146.1|//PREDICTED: uncharacterized protein LOC104236832 [Nicotiana sylvestris]
gene_16529	170	2.91	1.71	-0.767023	0.503044	NA	NA	NA	K20223//importin-7	gi|698500619|ref|XP_009796056.1|//PREDICTED: probable importin-7 homolog [Nicotiana sylvestris]
gene_16536	820	0.41	0.01	-5.35755	0.0307974	NA	NA	NA	NA	NA
gene_16537	2415	0.05	0.03	-0.736966	0.621362	NA	NA	NA	K15867//activity-regulated cytoskeleton-associated protein	gi|698554309|ref|XP_009770181.1|//PREDICTED: uncharacterized protein LOC104220915 [Nicotiana sylvestris]
gene_1654	216	1.23	0.81	-0.602665	0.682952	NA	NA	NA	NA	NA
gene_16541	1491	0.04	0.01	-2	0.497574	NA	NA	NA	NA	gi|697132172|ref|XP_009620128.1|//PREDICTED: uncharacterized protein LOC104112009 [Nicotiana tomentosiformis]
gene_16544	242	2.93	1.23	-1.25224	0.143663	NA	NA	NA	NA	gi|720026103|ref|XP_010264152.1|//PREDICTED: uncharacterized protein LOC104602236 [Nelumbo nucifera]
gene_16546	1971	1.99	1.31	-0.603202	0.0366742	NA	NA	NA	K00517	gi|697163779|ref|XP_009590710.1|//PREDICTED: BTB/POZ and TAZ domain-containing protein 3 [Nicotiana tomentosiformis]
gene_16549	448	0.16	0.01	-4	0.497574	NA	NA	NA	NA	NA
gene_16552	5232	0.04	0.01	-2	0.371972	NA	NA	NA	NA	NA
gene_16553	1336	0.15	0.01	-3.90689	0.12379	NA	NA	NA	K12819//pre-mRNA-processing factor SLU7;K01303//acylaminoacyl-peptidase [EC:3.4.19.1];K09493//T-complex protein 1 subunit alpha;K04730//interleukin-1 receptor-associated kinase 1 [EC:2.7.11.1]	gi|698545836|ref|XP_009767521.1|//PREDICTED: uncharacterized protein LOC104218679 [Nicotiana sylvestris]
gene_16554	993	0.2	0.07	-1.51457	0.371972	NA	NA	NA	K13379//reversibly glycosylated polypeptide / UDP-arabinopyranose mutase [EC:2.4.1.- 5.4.99.30];K17790//mitochondrial import inner membrane translocase subunit TIM22	gi|698535798|ref|XP_009764300.1|//PREDICTED: uncharacterized protein LOC104216041 [Nicotiana sylvestris]
gene_16555	1051	0.06	0.01	-2.58496	0.497574	NA	NA	NA	NA	gi|698477914|ref|XP_009786147.1|//PREDICTED: microtubule-associated protein RP/EB family member 1-like [Nicotiana sylvestris]
gene_16556	1039	0.12	0.01	-3.58496	0.497574	NA	NA	NA	NA	NA
gene_16558	3527	0.18	0.11	-0.710493	0.327286	NA	NA	NA	K10406//kinesin family member C2/C3	gi|697186299|ref|XP_009602188.1|//PREDICTED: uncharacterized protein LOC104097333 [Nicotiana tomentosiformis]
gene_16572	3878	0.02	0.01	-1	0.497574	GO:0016021//integral component of membrane	GO:0005524//ATP binding;GO:0042626//ATPase activity, coupled to transmembrane movement of substances	GO:0055085//transmembrane transport	K05658//ATP-binding cassette, subfamily B (MDR/TAP), member 1 [EC:3.6.3.44]	gi|698462396|ref|XP_009781980.1|//PREDICTED: putative ABC transporter B family member 8 [Nicotiana sylvestris]
gene_16573	1538	0.08	0.01	-3	0.248184	NA	NA	NA	NA	NA
gene_16579	863	1.39	0.55	-1.33758	0.0280668	NA	NA	NA	K03231//elongation factor 1-alpha;K15198//transcription factor TFIIIB component B''	gi|565391307|ref|XP_006361364.1|//PREDICTED: uncharacterized protein LOC102596609 [Solanum tuberosum];gi|698469298|ref|XP_009783549.1|//PREDICTED: uncharacterized protein LOC104232135 [Nicotiana sylvestris]
gene_16590	996	1.65	1.12	-0.558967	0.216064	NA	NA	NA	NA	NA
gene_16591	1048	4.63	2.98	-0.6357	0.0173844	NA	NA	NA	NA	NA
gene_16593	5708	0.02	0.01	-1	0.996358	NA	NA	NA	K14794//ribosomal RNA-processing protein 12;K05658//ATP-binding cassette, subfamily B (MDR/TAP), member 1 [EC:3.6.3.44];K02350//DNA polymerase zeta [EC:2.7.7.7]	gi|460395064|ref|XP_004243109.1|//PREDICTED: uncharacterized protein LOC101263429 [Solanum lycopersicum];gi|698443176|ref|XP_009764153.1|//PREDICTED: DNA-binding protein HEXBP-like [Nicotiana sylvestris]
gene_16595	1976	12.66	6.72	-0.913744	0.000125	GO:0005622//intracellular	NA	GO:0007034//vacuolar transport	K12193//charged multivesicular body protein 3	gi|698581269|ref|XP_009777504.1|//PREDICTED: vacuolar protein sorting-associated protein 24 homolog 1 [Nicotiana sylvestris];gi|747082891|ref|XP_011088790.1|//PREDICTED: vacuolar protein sorting-associated protein 24 homolog 1-like [Sesamum indicum]
gene_16613	2524	0.7	0.42	-0.736966	0.10035	NA	NA	NA	K18667//activating signal cointegrator complex subunit 2	gi|970041247|ref|XP_015082021.1|//PREDICTED: uncharacterized protein LOC107025797 [Solanum pennellii]
gene_16615	1017	0.06	0.01	-2.58496	0.497574	NA	NA	NA	NA	NA
gene_16618	515	0.96	0.41	-1.22741	0.223448	NA	NA	NA	NA	NA
gene_16620	776	0.22	0.09	-1.28951	0.371972	GO:0070772//PAS complex	NA	GO:0043550//regulation of lipid kinase activity	K15305//vacuole morphology and inheritance protein 14	gi|698537220|ref|XP_009764762.1|//PREDICTED: protein VAC14 homolog [Nicotiana sylvestris];gi|922398803|ref|XP_013466554.1|//VAC14-like protein [Medicago truncatula]
gene_16625	950	16.75	9.52	-0.815128	0.00819	NA	NA	NA	NA	NA
gene_16627	329	0.7	0.01	-6.12928	0.12379	NA	NA	NA	NA	NA
gene_16630	3753	0.08	0.05	-0.678072	0.503044	NA	NA	NA	K02184//formin 2	gi|698489907|ref|XP_009791475.1|//PREDICTED: uncharacterized protein LOC104238717 isoform X1 [Nicotiana sylvestris];gi|698489916|ref|XP_009791479.1|//PREDICTED: uncharacterized protein LOC104238717 isoform X2 [Nicotiana sylvestris]
gene_16638	973	3.79	2.53	-0.58306	0.0582098	NA	GO:0004053//arginase activity;GO:0046872//metal ion binding	GO:0033388//putrescine biosynthetic process from arginine	K01476//arginase [EC:3.5.3.1]	gi|698429890|ref|XP_009792185.1|//PREDICTED: arginase 1, mitochondrial, partial [Nicotiana sylvestris]
gene_16645	2706	0.21	0.05	-2.07039	0.0377982	NA	GO:0003824//catalytic activity	NA	K06617//raffinose synthase [EC:2.4.1.82]	gi|743923060|ref|XP_011005611.1|//PREDICTED: probable galactinol--sucrose galactosyltransferase 2 [Populus euphratica]
gene_16652	1555	0.17	0.12	-0.5025	0.721256	NA	NA	NA	K06617//raffinose synthase [EC:2.4.1.82]	gi|697108576|ref|XP_009608149.1|//PREDICTED: probable galactinol--sucrose galactosyltransferase 1 [Nicotiana tomentosiformis]
gene_16657	823	0.08	0.01	-3	0.497574	NA	NA	NA	K03438//16S rRNA (cytosine1402-N4)-methyltransferase [EC:2.1.1.199];K10592//E3 ubiquitin-protein ligase HUWE1 [EC:2.3.2.26];K10781//fatty acyl-ACP thioesterase B [EC:3.1.2.14 3.1.2.21];K06883//uncharacterized protein	gi|697167332|ref|XP_009592521.1|//PREDICTED: uncharacterized protein LOC104089358 [Nicotiana tomentosiformis]
gene_16673	1043	0.11	0.06	-0.874469	0.621362	NA	NA	NA	NA	gi|698459759|ref|XP_009781368.1|//PREDICTED: uncharacterized protein LOC104230301 isoform X2 [Nicotiana sylvestris]
gene_16688	622	0.33	0.22	-0.584963	0.682952	NA	NA	NA	NA	gi|698571689|ref|XP_009774949.1|//PREDICTED: trypsin inhibitor 1-like [Nicotiana sylvestris]
gene_16691	1984	0.61	0.16	-1.93074	0.0039261	NA	NA	NA	K14411//RNA-binding protein Musashi	gi|698579791|ref|XP_009777115.1|//PREDICTED: protein IQ-DOMAIN 1-like [Nicotiana sylvestris]
gene_16692	616	0.11	0.01	-3.45943	0.497574	NA	NA	NA	NA	gi|565343904|ref|XP_006339061.1|//PREDICTED: uncharacterized protein LOC102578690 [Solanum tuberosum]
gene_16694	669	0.63	0.1	-2.65535	0.0153613	NA	NA	NA	K20293//conserved oligomeric Golgi complex subunit 6	gi|697181570|ref|XP_009599782.1|//PREDICTED: uncharacterized protein LOC104095365 [Nicotiana tomentosiformis]
gene_167	792	1.55	0.68	-1.18866	0.050731	NA	NA	NA	K10858//DNA mismatch repair protein PMS2	gi|698472167|ref|XP_009784205.1|//PREDICTED: DNA mismatch repair protein PMS1-like [Nicotiana sylvestris]
gene_16700	2675	0.13	0.06	-1.11548	0.285886	NA	NA	NA	NA	NA
gene_16705	2479	1.17	0.53	-1.14244	0.0020454	NA	NA	NA	K20478//golgin subfamily B member 1	gi|698505537|ref|XP_009798215.1|//PREDICTED: uncharacterized protein LOC104244481 isoform X2 [Nicotiana sylvestris]
gene_16706	2314	1.06	0.56	-0.920566	0.012799	NA	NA	NA	K03469//ribonuclease HI [EC:3.1.26.4];K06883//uncharacterized protein	gi|697121320|ref|XP_009614634.1|//PREDICTED: uncharacterized protein LOC104107512 [Nicotiana tomentosiformis]
gene_16708	1371	0.38	0.19	-1	0.26305	NA	NA	NA	NA	NA
gene_16710	1211	1.28	0.7	-0.870717	0.0958868	NA	NA	NA	K07466//replication factor A1	gi|697184997|ref|XP_009601518.1|//PREDICTED: replication protein A 70 kDa DNA-binding subunit A-like isoform X3 [Nicotiana tomentosiformis]
gene_16717	1210	0.27	0.16	-0.754888	0.503044	NA	NA	NA	NA	gi|698432604|ref|XP_009796302.1|//PREDICTED: uncharacterized protein LOC104242882 [Nicotiana sylvestris]
gene_16722	1559	3.33	2.25	-0.565597	0.0241272	NA	NA	NA	K05894//12-oxophytodienoic acid reductase [EC:1.3.1.42]	gi|568848885|ref|XP_006478216.1|//PREDICTED: putative 12-oxophytodienoate reductase 11 [Citrus sinensis]
gene_16732	1210	0.81	0.43	-0.913585	0.148212	NA	NA	NA	NA	NA
gene_1674	213	0.42	0.01	-5.39232	0.497574	NA	NA	NA	K00558//DNA (cytosine-5)-methyltransferase 1 [EC:2.1.1.37]	gi|697142175|ref|XP_009625195.1|//PREDICTED: DNA (cytosine-5)-methyltransferase CMT2, partial [Nicotiana tomentosiformis]
gene_16744	330	0.53	0.3	-0.82103	0.621362	NA	NA	NA	NA	gi|698479692|ref|XP_009786921.1|//PREDICTED: endoplasmic reticulum metallopeptidase 1 isoform X1 [Nicotiana sylvestris]
gene_16753	430	0.85	0.34	-1.32193	0.285886	NA	NA	NA	NA	gi|698494177|ref|XP_009793300.1|//PREDICTED: uncharacterized protein LOC104240214 [Nicotiana sylvestris]
gene_16754	374	0.2	0.01	-4.32193	0.497574	NA	NA	NA	NA	NA
gene_16764	842	0.34	0.01	-5.08746	0.0617448	NA	NA	NA	NA	gi|698484107|ref|XP_009788876.1|//PREDICTED: pectinesterase inhibitor-like [Nicotiana sylvestris]
gene_16765	1019	0.91	0.2	-2.18587	0.00731408	NA	GO:0005488//binding	NA	K14760//acyl-activating enzyme 14 [EC:6.2.1.26];K05658//ATP-binding cassette, subfamily B (MDR/TAP), member 1 [EC:3.6.3.44];K03283//heat shock 70kDa protein 1/8;K03363//cell division cycle 20, cofactor of APC complex;K00558//DNA (cytosine-5)-methyltransferase 1 [EC:2.1.1.37]	gi|698574010|ref|XP_009775553.1|//PREDICTED: uncharacterized protein LOC104225456 isoform X1 [Nicotiana sylvestris]
gene_16773	4736	0.13	0.05	-1.37851	0.0752078	NA	NA	NA	K20180//vacuolar protein sorting-associated protein 16	gi|698549064|ref|XP_009768534.1|//PREDICTED: uncharacterized protein LOC104219538 [Nicotiana sylvestris];gi|697141964|ref|XP_009625096.1|//PREDICTED: protein VACUOLELESS1 [Nicotiana tomentosiformis]
gene_16775	1210	0.05	0.01	-2.32193	0.497574	NA	NA	NA	NA	gi|565371713|ref|XP_006352446.1|//PREDICTED: uncharacterized protein LOC102597431 [Solanum tuberosum]
gene_16779	765	0.09	0.01	-3.16993	0.497574	NA	NA	NA	NA	NA
gene_16782	957	0.48	0.01	-5.58496	0.007662	NA	NA	NA	NA	NA
gene_1679	968	1.09	0.41	-1.41063	0.033708	NA	NA	NA	K13024//inositol-hexakisphosphate/diphosphoinositol-pentakisphosphate 1-kinase [EC:2.7.4.24]	gi|747107282|ref|XP_011101943.1|//PREDICTED: uncharacterized protein LOC105179981 [Sesamum indicum]
gene_16800	6465	0.1	0.01	-3.32193	0.00095079	NA	NA	NA	K03231//elongation factor 1-alpha	gi|698586150|ref|XP_009778845.1|//PREDICTED: zinc finger CCCH domain-containing protein 45-like [Nicotiana sylvestris]
gene_16814	1349	0.29	0.14	-1.05063	0.33978	NA	NA	NA	K09422//myb proto-oncogene protein, plant	gi|697162508|ref|XP_009590049.1|//PREDICTED: transcription factor MYB48 [Nicotiana tomentosiformis]
gene_16819	635	171.48	113.91	-0.590146	0.000148	GO:0005634//nucleus;GO:0005829//cytosol;GO:0005730//nucleolus;GO:0009506//plasmodesma;GO:0000786//nucleosome;GO:0009579//thylakoid;GO:0005886//plasma membrane;GO:0009507//chloroplast;GO:0005774//vacuolar membrane	GO:0046982//protein heterodimerization activity;GO:0003677//DNA binding	GO:0006334//nucleosome assembly	K11254//histone H4	gi|763750837|gb|KJB18225.1|//hypothetical protein B456_003G040200 [Gossypium raimondii];gi|629086337|gb|KCW52694.1|//hypothetical protein EUGRSUZ_J02062, partial [Eucalyptus grandis];gi|823155106|ref|XP_012477435.1|//PREDICTED: uncharacterized protein LOC105793039 [Gossypium raimondii]
gene_16836	3589	2.54	1.75	-0.537474	0.0037003	NA	NA	NA	NA	NA
gene_16840	1464	0.97	0.57	-0.767023	0.128783	NA	NA	NA	K10656//E3 ubiquitin-protein ligase MARCH1/8 [EC:2.3.2.27]	gi|698588517|ref|XP_009779486.1|//PREDICTED: uncharacterized protein LOC104228672 isoform X1 [Nicotiana sylvestris]
gene_16846	716	0.28	0.19	-0.559427	0.682952	NA	NA	NA	NA	NA
gene_16849	1248	2.6	1.75	-0.571157	0.0781912	NA	NA	NA	NA	gi|698539620|ref|XP_009765504.1|//PREDICTED: uncharacterized protein LOC104217048 [Nicotiana sylvestris]
gene_16855	857	9.25	6.17	-0.584183	0.00511522	NA	NA	NA	K13130//gem associated protein 2	gi|697148524|ref|XP_009628449.1|//PREDICTED: uncharacterized protein LOC104118794 [Nicotiana tomentosiformis]
gene_16857	1064	0.14	0.06	-1.22239	0.621362	NA	NA	NA	NA	gi|698516048|ref|XP_009802910.1|//PREDICTED: uncharacterized protein LOC104248357 [Nicotiana sylvestris]
gene_1686	1441	0.09	0.04	-1.16993	0.248184	NA	NA	NA	K15255//ATP-dependent DNA helicase PIF1 [EC:3.6.4.12]	gi|723754359|ref|XP_010314970.1|//PREDICTED: ATP-dependent DNA helicase PIF1-like [Solanum lycopersicum]
gene_16865	1043	0.06	0.01	-2.58496	0.497574	NA	NA	NA	NA	gi|698506084|ref|XP_009798451.1|//PREDICTED: uncharacterized protein LOC104244676 isoform X2 [Nicotiana sylvestris];gi|698506081|ref|XP_009798450.1|//PREDICTED: uncharacterized protein LOC104244676 isoform X1 [Nicotiana sylvestris]
gene_16872	978	0.07	0.01	-2.80735	0.497574	NA	NA	NA	K03006//DNA-directed RNA polymerase II subunit RPB1 [EC:2.7.7.6];K16570//gamma-tubulin complex component 3;K03549//KUP system potassium uptake protein	gi|147834348|emb|CAN74303.1|//hypothetical protein VITISV_032980 [Vitis vinifera]
gene_16878	1366	0.94	0.56	-0.747234	0.158583	NA	NA	NA	K01490//AMP deaminase [EC:3.5.4.6];K15198//transcription factor TFIIIB component B''	gi|697145316|ref|XP_009626789.1|//PREDICTED: uncharacterized protein LOC104117440 [Nicotiana tomentosiformis]
gene_16879	722	1.03	0.65	-0.664133	0.35371	NA	NA	NA	NA	NA
gene_16880	1832	0.04	0.01	-2	0.497574	NA	NA	NA	K13466//EIX receptor 1/2	gi|697147435|ref|XP_009627877.1|//PREDICTED: probable leucine-rich repeat receptor-like protein kinase At5g63930 [Nicotiana tomentosiformis]
gene_16884	2274	5.33	2.9	-0.878083	4.55	NA	NA	NA	K17964//leucine-rich PPR motif-containing protein, mitochondrial	gi|697163392|ref|XP_009590517.1|//PREDICTED: pentatricopeptide repeat-containing protein At1g66345, mitochondrial isoform X1 [Nicotiana tomentosiformis];gi|460389221|ref|XP_004240257.1|//PREDICTED: pentatricopeptide repeat-containing protein At1g66345, mitochondrial-like [Solanum lycopersicum]
gene_16885	1395	13.44	8.3	-0.69535	0.0286	GO:0005737//cytoplasm	GO:0004356//glutamate-ammonia ligase activity;GO:0005524//ATP binding	GO:0006542//glutamine biosynthetic process;GO:0009399//nitrogen fixation	K01915//glutamine synthetase [EC:6.3.1.2]	gi|417060|sp|P32289.1|GLNA_VIGAC//RecName: Full=Glutamine synthetase nodule isozyme; Short=GS; AltName: Full=Glutamate--ammonia ligase
gene_16902	1023	0.26	0.01	-4.70044	0.0617448	NA	NA	NA	NA	NA
gene_16907	750	7.46	4.82	-0.630142	0.0122511	NA	NA	NA	K08064//nuclear transcription factor Y, alpha	gi|698456622|ref|XP_009780662.1|//PREDICTED: nuclear transcription factor Y subunit A-1-like [Nicotiana sylvestris]
gene_16911	1425	0.18	0.09	-1	0.44915	NA	NA	NA	NA	NA
gene_16914	952	0.49	0.14	-1.80735	0.107678	NA	NA	NA	NA	NA
gene_16917	1357	1.81	1.01	-0.841634	0.0260552	GO:0009522//photosystem I;GO:0009535//chloroplast thylakoid membrane;GO:0016021//integral component of membrane	GO:0046872//metal ion binding;GO:0016168//chlorophyll binding	GO:0009765//photosynthesis, light harvesting;GO:0018298//protein-chromophore linkage	K08912//light-harvesting complex II chlorophyll a/b binding protein 1	gi|698498881|ref|XP_009795316.1|//PREDICTED: chlorophyll a-b binding protein 40, chloroplastic-like [Nicotiana sylvestris]
gene_16919	1186	1.99	1.12	-0.82927	0.0174387	GO:0009523//photosystem II;GO:0009535//chloroplast thylakoid membrane;GO:0009522//photosystem I;GO:0016021//integral component of membrane	GO:0016168//chlorophyll binding;GO:0046872//metal ion binding	GO:0009765//photosynthesis, light harvesting;GO:0018298//protein-chromophore linkage	K08912//light-harvesting complex II chlorophyll a/b binding protein 1	gi|698498881|ref|XP_009795316.1|//PREDICTED: chlorophyll a-b binding protein 40, chloroplastic-like [Nicotiana sylvestris]
gene_16922	1324	0.15	0.05	-1.58496	0.371972	NA	NA	NA	NA	gi|698466479|ref|XP_009782918.1|//PREDICTED: probable purine permease 10 [Nicotiana sylvestris]
gene_16927	1074	0.06	0.01	-2.58496	0.497574	NA	NA	NA	K15382//solute carrier family 50 (sugar transporter)	gi|698547387|ref|XP_009768019.1|//PREDICTED: bidirectional sugar transporter SWEET2-like [Nicotiana sylvestris]
gene_16929	1742	0.59	0.4	-0.560715	0.338364	NA	NA	NA	NA	gi|698477322|ref|XP_009785894.1|//PREDICTED: 60S ribosomal protein L10-like [Nicotiana sylvestris]
gene_16930	2289	0.02	0.01	-1	0.997572	NA	NA	NA	K08912//light-harvesting complex II chlorophyll a/b binding protein 1	gi|698488691|ref|XP_009790936.1|//PREDICTED: chlorophyll a-b binding protein 40, chloroplastic-like [Nicotiana sylvestris]
gene_16937	1278	0.05	0.01	-2.32193	0.497574	NA	NA	NA	K08912//light-harvesting complex II chlorophyll a/b binding protein 1	gi|460376914|ref|XP_004234241.1|//PREDICTED: uncharacterized protein LOC101245729 [Solanum lycopersicum]
gene_16938	469	3.67	2.27	-0.693088	0.194312	NA	NA	NA	NA	NA
gene_1694	495	0.43	0.14	-1.61891	0.371972	NA	NA	NA	NA	gi|697096178|ref|XP_009615127.1|//PREDICTED: probable leucine-rich repeat receptor-like protein kinase At1g35710 isoform X1 [Nicotiana tomentosiformis]
gene_16942	711	2.15	1.43	-0.588322	0.249642	NA	NA	NA	K02520//translation initiation factor IF-3	gi|698503694|ref|XP_009797420.1|//PREDICTED: uncharacterized protein LOC104243855 [Nicotiana sylvestris]
gene_16950	598	2.66	1.72	-0.629018	0.194312	NA	NA	NA	NA	gi|697160193|ref|XP_009588876.1|//PREDICTED: uncharacterized protein LOC104086338 [Nicotiana tomentosiformis]
gene_16961	352	0.43	0.01	-5.42626	0.248184	NA	NA	NA	NA	NA
gene_16964	1055	1.43	0.68	-1.07241	0.0395646	NA	GO:0016758//transferase activity, transferring hexosyl groups	NA	K18823//soyasaponin III rhamnosyltransferase [EC:2.4.1.273]	gi|698499718|ref|XP_009795659.1|//PREDICTED: UDP-glycosyltransferase 91A1-like [Nicotiana sylvestris]
gene_16971	501	27.35	16.56	-0.723838	16.4	GO:0005784//Sec61 translocon complex;GO:0016021//integral component of membrane	NA	GO:0006886//intracellular protein transport	K09481//protein transport protein SEC61 subunit beta	gi|697178781|ref|XP_009598381.1|//PREDICTED: protein transport protein Sec61 subunit beta-like [Nicotiana tomentosiformis]
gene_16981	1090	0.06	0.01	-2.58496	0.497574	NA	NA	NA	NA	gi|697112898|ref|XP_009610331.1|//PREDICTED: uncharacterized protein LOC104104049 [Nicotiana tomentosiformis]
gene_16986	1008	1.04	0.39	-1.41504	0.033708	NA	NA	NA	K15198//transcription factor TFIIIB component B''	gi|113205142|gb|AAT40504.2|//Polyprotein, putative [Solanum demissum]
gene_16987	635	0.54	0.32	-0.754888	0.503044	NA	NA	NA	NA	NA
gene_16989	1213	0.05	0.01	-2.32193	0.997572	NA	NA	NA	NA	gi|698531480|ref|XP_009762569.1|//PREDICTED: neutral ceramidase-like, partial [Nicotiana sylvestris]
gene_16997	1173	0.22	0.06	-1.87447	0.216482	NA	NA	NA	NA	gi|970051440|ref|XP_015087312.1|//PREDICTED: uncharacterized protein LOC107030557 [Solanum pennellii]
gene_17004	581	1.91	1.07	-0.835962	0.164826	NA	GO:0004674//protein serine/threonine kinase activity;GO:0005524//ATP binding	GO:0006468//protein phosphorylation	K08819//cyclin-dependent kinase 12/13 [EC:2.7.11.22 2.7.11.23]	gi|698492941|ref|XP_009792780.1|//PREDICTED: cyclin-dependent kinase C-1-like [Nicotiana sylvestris]
gene_17013	1097	0.18	0.06	-1.58496	0.371972	NA	NA	NA	NA	NA
gene_17017	534	0.39	0.13	-1.58496	0.371972	NA	NA	NA	NA	NA
gene_17022	1231	0.32	0.05	-2.67807	0.0692564	NA	NA	NA	K01490//AMP deaminase [EC:3.5.4.6];K15198//transcription factor TFIIIB component B''	gi|698507442|ref|XP_009799063.1|//PREDICTED: uncharacterized protein LOC104245193, partial [Nicotiana sylvestris]
gene_17023	1037	0.19	0.06	-1.66297	0.12379	NA	NA	NA	K01188//beta-glucosidase [EC:3.2.1.21];K15115//solute carrier family 25 (mitochondrial folate transporter), member 32;K18195//rhamnogalacturonan endolyase [EC:4.2.2.23];K13420//LRR receptor-like serine/threonine-protein kinase FLS2 [EC:2.7.11.1];K20168//TBC1 domain family member 15	gi|698572404|ref|XP_009775134.1|//PREDICTED: uncharacterized protein LOC104225070 [Nicotiana sylvestris]
gene_17025	1859	0.03	0.01	-1.58496	0.497574	NA	NA	NA	NA	NA
gene_17027	1993	0.67	0.47	-0.5115	0.316782	GO:0016021//integral component of membrane	GO:0008168//methyltransferase activity	GO:0032259//methylation	K15174//RNA polymerase II-associated factor 1;K00430//peroxidase [EC:1.11.1.7]	gi|698542591|ref|XP_009766460.1|//PREDICTED: uncharacterized protein LOC104217826 [Nicotiana sylvestris]
gene_17029	1493	1.17	0.66	-0.825971	0.0469548	NA	NA	NA	NA	gi|698494063|ref|XP_009793251.1|//PREDICTED: uncharacterized protein LOC104240173 [Nicotiana sylvestris];gi|565388750|ref|XP_006360135.1|//PREDICTED: uncharacterized protein LOC102587977 [Solanum tuberosum]
gene_17044	1843	0.07	0.03	-1.22239	0.621362	NA	NA	NA	K16277//E3 ubiquitin-protein ligase DRIP [EC:2.3.2.27]	gi|697103090|ref|XP_009604487.1|//PREDICTED: uncharacterized protein LOC104099256 [Nicotiana tomentosiformis]
gene_17055	1105	3.49	2.29	-0.607879	0.0414078	NA	NA	NA	NA	NA
gene_1706	1120	7.6	4.41	-0.785221	0.000139916	NA	GO:0019904//protein domain specific binding	NA	K06630//14-3-3 protein epsilon	gi|976904570|gb|KVH92240.1|//14-3-3 domain-containing protein [Cynara cardunculus var. scolymus]
gene_17065	2884	0.43	0.19	-1.17834	0.0345884	NA	NA	NA	NA	NA
gene_17071	1881	0.03	0.01	-1.58496	0.497574	NA	NA	NA	K13217//pre-mRNA-processing factor 39;K19525//vacuolar protein sorting-associated protein 13A/C	gi|697123952|ref|XP_009615972.1|//PREDICTED: uncharacterized protein LOC104108601 [Nicotiana tomentosiformis]
gene_17076	1233	5.58	3.81	-0.550474	0.0124887	NA	GO:0003723//RNA binding	NA	K17943//pumilio RNA-binding family	gi|970025238|ref|XP_015073933.1|//PREDICTED: pumilio homolog 1-like [Solanum pennellii]
gene_17087	824	3.17	1.88	-0.75375	0.00975872	NA	NA	NA	K10589//ubiquitin-protein ligase E3 C [EC:2.3.2.26]	gi|698587037|ref|XP_009779070.1|//PREDICTED: E3 ubiquitin-protein ligase UPL6 [Nicotiana sylvestris];gi|723657137|ref|XP_010319245.1|//PREDICTED: E3 ubiquitin-protein ligase UPL6 [Solanum lycopersicum]
gene_17092	1994	0.68	0.01	-6.08746	4.52e-07	NA	NA	NA	K02495//oxygen-independent coproporphyrinogen III oxidase [EC:1.3.99.22]	gi|698533319|ref|XP_009763478.1|//PREDICTED: radical S-adenosyl methionine domain-containing protein 1, mitochondrial [Nicotiana sylvestris]
gene_17094	1886	0.85	0.41	-1.05184	0.032328	GO:0000930//gamma-tubulin complex;GO:0005874//microtubule	GO:0005525//GTP binding;GO:0003924//GTPase activity	GO:0007020//microtubule nucleation;GO:0031122//cytoplasmic microtubule organization	K10389//tubulin gamma	gi|697125899|ref|XP_009616978.1|//PREDICTED: tubulin gamma-1 chain [Nicotiana tomentosiformis]
gene_171	187	3.54	0.99	-1.83825	0.107678	NA	NA	NA	K00949//thiamine pyrophosphokinase [EC:2.7.6.2]	gi|697178140|ref|XP_009598048.1|//PREDICTED: thiamine pyrophosphokinase 1 isoform X2 [Nicotiana tomentosiformis]
gene_17104	351	0.87	0.21	-2.05063	0.216482	NA	NA	NA	K13457//disease resistance protein RPM1	gi|698442863|ref|XP_009763714.1|//PREDICTED: putative late blight resistance protein homolog R1B-23 [Nicotiana sylvestris]
gene_17109	400	0.74	0.37	-1	0.44915	NA	NA	NA	NA	gi|698572169|ref|XP_009775077.1|//PREDICTED: putative late blight resistance protein homolog R1B-12 [Nicotiana sylvestris]
gene_17112	1037	0.92	0.44	-1.06413	0.258536	NA	NA	NA	NA	gi|697112702|ref|XP_009610229.1|//PREDICTED: ankyrin repeat-containing protein At3g12360-like isoform X2 [Nicotiana tomentosiformis]
gene_17115	1447	1.13	0.75	-0.59136	0.0120467	NA	NA	NA	K03294//basic amino acid/polyamine antiporter, APA family	gi|697142785|ref|XP_009625496.1|//PREDICTED: protein BONZAI 1-like [Nicotiana tomentosiformis]
gene_17118	1145	0.06	0.01	-2.58496	0.497574	NA	NA	NA	K01206//alpha-L-fucosidase [EC:3.2.1.51];K10396//kinesin family member 5	gi|698545561|ref|XP_009767428.1|//PREDICTED: acetylajmalan esterase-like isoform X1 [Nicotiana sylvestris]
gene_17139	2432	0.18	0.08	-1.16993	0.223448	NA	NA	NA	K15502//serine/threonine-protein phosphatase 6 regulatory ankyrin repeat subunit A;K06694//26S proteasome non-ATPase regulatory subunit 10	gi|697185854|ref|XP_009601964.1|//PREDICTED: protein phosphatase 1 regulatory subunit 12B-like [Nicotiana tomentosiformis]
gene_17148	612	0.11	0.01	-3.45943	0.497574	NA	NA	NA	NA	NA
gene_17153	462	0.62	0.01	-5.9542	0.0617448	NA	NA	NA	NA	NA
gene_17154	359	6.32	3.54	-0.836175	0.0572286	NA	NA	NA	K06670//cohesin complex subunit SCC1	gi|698518885|ref|XP_009804306.1|//PREDICTED: sister chromatid cohesion 1 protein 2 isoform X2 [Nicotiana sylvestris]
gene_17155	507	1.26	0.01	-6.97728	0.00190621	NA	NA	NA	K06670//cohesin complex subunit SCC1	gi|697157918|ref|XP_009587711.1|//PREDICTED: sister chromatid cohesion 1 protein 2, partial [Nicotiana tomentosiformis]
gene_17156	882	0.53	0.07	-2.92057	0.0383844	NA	NA	NA	NA	NA
gene_17161	1218	0.43	0.11	-1.96683	0.107678	NA	NA	NA	K14794//ribosomal RNA-processing protein 12	gi|697179836|ref|XP_009598890.1|//PREDICTED: uncharacterized protein LOC104094632 [Nicotiana tomentosiformis]
gene_17188	5092	0.7	0.21	-1.73697	0.0872	NA	NA	NA	K17535//serine/threonine-protein kinase TNNI3K [EC:2.7.11.1];K04422//mitogen-activated protein kinase kinase kinase 13 [EC:2.7.11.25];K14510//serine/threonine-protein kinase CTR1 [EC:2.7.11.1]	gi|697097256|ref|XP_009620502.1|//PREDICTED: mitogen-activated protein kinase kinase kinase 7-like [Nicotiana tomentosiformis]
gene_17192	957	0.97	0.34	-1.51245	0.040324	NA	NA	NA	K17604//zinc finger SWIM domain-containing protein 3;K14808//ATP-dependent RNA helicase DDX54/DBP10 [EC:3.6.4.13]	gi|697164103|ref|XP_009590868.1|//PREDICTED: uncharacterized protein LOC104087972 [Nicotiana tomentosiformis]
gene_17198	825	0.24	0.08	-1.58496	0.371972	NA	NA	NA	K01081//5'-nucleotidase [EC:3.1.3.5]	gi|697169855|ref|XP_009593835.1|//PREDICTED: cytosolic 5'-nucleotidase 3 isoform X1 [Nicotiana tomentosiformis]
gene_17207	474	1.36	0.3	-2.18057	0.0377982	NA	NA	NA	NA	gi|697129734|ref|XP_009618931.1|//PREDICTED: putative F-box protein PP2-B12 [Nicotiana tomentosiformis]
gene_17213	498	3	1.55	-0.952694	0.077765	NA	NA	NA	NA	NA
gene_17220	353	2.37	1.28	-0.888743	0.233782	NA	NA	NA	NA	NA
gene_17230	672	0.3	0.01	-4.90689	0.12379	NA	NA	NA	NA	NA
gene_17235	163	0.62	0.01	-5.9542	0.497574	NA	NA	NA	NA	NA
gene_17244	805	3.37	2.3	-0.551115	0.109733	NA	NA	NA	K10599//pre-mRNA-processing factor 19 [EC:2.3.2.27]	gi|698525685|ref|XP_009759666.1|//PREDICTED: U-box domain-containing protein 72-like isoform X1 [Nicotiana sylvestris]
gene_17247	1935	0.07	0.01	-2.80735	0.248184	NA	NA	NA	NA	gi|698574010|ref|XP_009775553.1|//PREDICTED: uncharacterized protein LOC104225456 isoform X1 [Nicotiana sylvestris]
gene_17251	674	0.57	0.1	-2.51096	0.123414	NA	NA	NA	NA	gi|697107685|ref|XP_009607679.1|//PREDICTED: uncharacterized protein LOC104101859 isoform X2 [Nicotiana tomentosiformis]
gene_17267	198	1.86	0.91	-1.03136	0.44915	NA	NA	NA	NA	NA
gene_17268	1687	0.08	0.01	-3	0.248184	NA	NA	NA	K04730//interleukin-1 receptor-associated kinase 1 [EC:2.7.11.1];K01303//acylaminoacyl-peptidase [EC:3.4.19.1]	gi|923929079|ref|XP_013733359.1|//PREDICTED: uncharacterized protein LOC106436951 [Brassica napus]
gene_1728	3523	0.27	0.19	-0.50696	0.320826	NA	NA	NA	NA	NA
gene_17282	1411	0.05	0.01	-2.32193	0.497574	NA	NA	NA	NA	gi|698587994|ref|XP_009779335.1|//PREDICTED: metacaspase-1-like [Nicotiana sylvestris]
gene_17289	623	0.11	0.01	-3.45943	0.497574	NA	NA	NA	NA	NA
gene_1729	737	0.18	0.09	-1	0.621362	NA	NA	NA	NA	NA
gene_17293	2568	3.15	1.36	-1.21175	0.0041	NA	GO:0005524//ATP binding	NA	K09490//heat shock 70kDa protein 5	gi|661891153|emb|CDP05035.1|//unnamed protein product [Coffea canephora]
gene_17300	2592	2.26	1.47	-0.620507	0.28524	NA	NA	NA	K13091//RNA-binding protein 39;K04508//transducin (beta)-like 1;K09522//DnaJ homolog subfamily C member 2;K10750//chromatin assembly factor 1 subunit A	gi|922375894|ref|XP_003602007.2|//hypothetical protein MTR_3g087790 [Medicago truncatula];gi|48209906|gb|AAT40500.1|//Putative reverse transcriptase, identical [Solanum demissum];gi|697178996|ref|XP_009598479.1|//PREDICTED: uncharacterized protein LOC104094279 isoform X2 [Nicotiana tomentosiformis];gi|971534815|ref|XP_015162249.1|//PREDICTED: uncharacterized protein LOC102589697 isoform X1 [Solan…
gene_17308	909	0.65	0.36	-0.852443	0.418628	NA	NA	NA	NA	NA
gene_17309	407	0.18	0.01	-4.16993	0.497574	NA	NA	NA	K01834//2,3-bisphosphoglycerate-dependent phosphoglycerate mutase [EC:5.4.2.11]	gi|698527366|ref|XP_009760526.1|//PREDICTED: phosphoglycerate mutase-like [Nicotiana sylvestris]
gene_17310	673	1.87	0.9	-1.05504	0.050731	NA	NA	NA	NA	NA
gene_17317	2731	0.34	0.18	-0.917538	0.205812	NA	NA	NA	NA	NA
gene_17320	2178	0.07	0.03	-1.22239	0.621362	GO:0005737//cytoplasm	GO:0005524//ATP binding;GO:0005515//protein binding;GO:0043531//ADP binding	GO:0007165//signal transduction;GO:0009626//plant-type hypersensitive response	K19613//leucine-rich repeat protein SHOC2;K03283//heat shock 70kDa protein 1/8	gi|698588763|ref|XP_009779558.1|//PREDICTED: TMV resistance protein N-like [Nicotiana sylvestris]
gene_17326	1611	0.36	0.08	-2.16993	0.0377982	NA	NA	NA	K13095//splicing factor 1;K17046//protein DEK	gi|697171290|ref|XP_009594573.1|//PREDICTED: serine/arginine repetitive matrix protein 1-like [Nicotiana tomentosiformis]
gene_17333	1477	0.04	0.01	-2	0.497574	NA	NA	NA	K14664//IAA-amino acid hydrolase [EC:3.5.1.-];K08835//serine/threonine-protein kinase OSR1/STK39 [EC:2.7.11.1]	gi|697096239|ref|XP_009615406.1|//PREDICTED: zinc finger protein 4-like [Nicotiana tomentosiformis]
gene_17337	1671	6.74	3.95	-0.770896	0.805	NA	NA	NA	NA	gi|698430686|ref|XP_009793365.1|//PREDICTED: zinc finger CCCH domain-containing protein 53-like isoform X3 [Nicotiana sylvestris];gi|698430681|ref|XP_009793355.1|//PREDICTED: zinc finger CCCH domain-containing protein 53-like isoform X2 [Nicotiana sylvestris]
gene_1734	1442	0.67	0.27	-1.3112	0.0511114	NA	NA	NA	K03260//translation initiation factor 4G	gi|698518271|ref|XP_009804012.1|//PREDICTED: eukaryotic translation initiation factor isoform 4G-1-like isoform X1 [Nicotiana sylvestris];gi|698502591|ref|XP_009796936.1|//PREDICTED: eukaryotic translation initiation factor isoform 4G-1-like isoform X2 [Nicotiana sylvestris]
gene_17342	672	0.2	0.01	-4.32193	0.248184	NA	NA	NA	NA	NA
gene_17343	2727	1.51	0.96	-0.653442	0.0247598	NA	NA	NA	K12837//splicing factor U2AF 65 kDa subunit	gi|698575235|ref|XP_009775880.1|//PREDICTED: uncharacterized protein LOC104225719 [Nicotiana sylvestris]
gene_17352	316	0.25	0.01	-4.64386	0.497574	NA	NA	NA	NA	NA
gene_17353	945	0.21	0.14	-0.584963	0.682952	GO:0005634//nucleus	GO:0003677//DNA binding	GO:0009965//leaf morphogenesis	K13944	gi|698533098|ref|XP_009763372.1|//PREDICTED: LOB domain-containing protein 12-like, partial [Nicotiana sylvestris]
gene_17362	947	0.07	0.01	-2.80735	0.497574	NA	NA	NA	K17982//geranyllinalool synthase [EC:4.2.3.144];K12447//UDP-sugar pyrophosphorylase [EC:2.7.7.64];K08237//hydroquinone glucosyltransferase [EC:2.4.1.218]	gi|698449877|ref|XP_009774775.1|//PREDICTED: uncharacterized protein LOC104224769 [Nicotiana sylvestris]
gene_17365	2655	5.28	3.32	-0.669355	10.1	NA	NA	NA	K18756//protein bicaudal C	gi|697159566|ref|XP_009588544.1|//PREDICTED: ankyrin repeat and SAM domain-containing protein 6-like isoform X1 [Nicotiana tomentosiformis]
gene_17367	1519	1.33	0.92	-0.53172	0.213668	GO:0016021//integral component of membrane	NA	GO:0006810//transport	K19996//phosphatidylinositol transfer protein SFH5	gi|698581055|ref|XP_009777461.1|//PREDICTED: patellin-6 [Nicotiana sylvestris]
gene_17368	481	10.55	6.33	-0.736966	0.00809166	NA	NA	NA	NA	NA
gene_17373	537	0.92	0.65	-0.501194	0.574966	NA	NA	NA	NA	NA
gene_17374	2043	0.09	0.03	-1.58496	0.371972	NA	NA	NA	NA	NA
gene_17380	1644	0.08	0.04	-1	0.621362	NA	NA	NA	K01592//tyrosine decarboxylase [EC:4.1.1.25]	gi|697141565|ref|XP_009624897.1|//PREDICTED: tyrosine decarboxylase 1-like [Nicotiana tomentosiformis]
gene_17389	575	1.45	0.6	-1.27302	0.0942062	NA	NA	NA	NA	NA
gene_17394	1411	5.39	2.04	-1.40172	1.29	GO:0016021//integral component of membrane;GO:0009507//chloroplast	GO:0016767//geranylgeranyl-diphosphate geranylgeranyltransferase activity;GO:0016765//transferase activity, transferring alkyl or aryl (other than methyl) groups	GO:0016117//carotenoid biosynthetic process;GO:0009058//biosynthetic process	K02291//phytoene synthase [EC:2.5.1.32]	gi|976924736|gb|KVI08675.1|//Squalene/phytoene synthase [Cynara cardunculus var. scolymus];gi|697156976|ref|XP_009587242.1|//PREDICTED: phytoene synthase 2, chloroplastic-like [Nicotiana tomentosiformis]
gene_17395	1030	0.51	0.32	-0.672425	0.418628	NA	NA	NA	NA	NA
gene_17397	1418	0.36	0.09	-2	0.0642644	NA	NA	NA	K13024//inositol-hexakisphosphate/diphosphoinositol-pentakisphosphate 1-kinase [EC:2.7.4.24];K08247//methionine S-methyltransferase [EC:2.1.1.12];K10395//kinesin family member 4/21/27;K13356//alcohol-forming fatty acyl-CoA reductase [EC:1.2.1.84]	gi|697105528|ref|XP_009606578.1|//PREDICTED: uncharacterized protein LOC104100914 [Nicotiana tomentosiformis]
gene_17398	776	0.26	0.09	-1.53051	0.371972	NA	NA	NA	K13111//WD40 repeat-containing protein SMU1;K02328//DNA polymerase delta subunit 2;K17913//carlactone synthase / all-trans-10'-apo-beta-carotenal 13,14-cleaving dioxygenase [EC:1.13.11.69 1.13.11.70]	gi|970022315|ref|XP_015072448.1|//PREDICTED: uncharacterized protein LOC107016513 [Solanum pennellii]
gene_17401	309	0.51	0.25	-1.02857	0.621362	NA	NA	NA	NA	gi|698529462|ref|XP_009761548.1|//PREDICTED: uncharacterized protein LOC104213712 isoform X1 [Nicotiana sylvestris]
gene_17410	1369	0.48	0.01	-5.58496	0.00095079	NA	GO:0005525//GTP binding	GO:0000917//barrier septum assembly	K03978//GTP-binding protein	gi|698476864|ref|XP_009785703.1|//PREDICTED: GTP-binding protein At2g22870 [Nicotiana sylvestris]
gene_17427	1483	0.09	0.01	-3.16993	0.248184	GO:0048046//apoplast;GO:0009579//thylakoid;GO:0009570//chloroplast stroma;GO:0009941//chloroplast envelope;GO:0010319//stromule	GO:0035798//2-alkenal reductase (NADP+) activity;GO:0008270//zinc ion binding;GO:0035671//enone reductase activity	GO:0055114//oxidation-reduction process	K18980//2-methylene-furan-3-one reductase [EC:1.3.1.105]	gi|698531094|ref|XP_009762380.1|//PREDICTED: 2-methylene-furan-3-one reductase [Nicotiana sylvestris]
gene_17432	14160	0.06	0.03	-1	0.185504	NA	NA	NA	K01490//AMP deaminase [EC:3.5.4.6]	gi|698507442|ref|XP_009799063.1|//PREDICTED: uncharacterized protein LOC104245193, partial [Nicotiana sylvestris]
gene_17434	1747	0.66	0.36	-0.874469	0.132636	NA	NA	NA	K00512//steroid 17alpha-monooxygenase / 17alpha-hydroxyprogesterone aldolase [EC:1.14.14.19 4.1.2.30];K15472//premnaspirodiene oxygenase [EC:1.14.13.121]	gi|698496883|ref|XP_009794456.1|//PREDICTED: premnaspirodiene oxygenase-like [Nicotiana sylvestris]
gene_17439	1088	0.06	0.01	-2.58496	0.497574	NA	NA	NA	NA	gi|698496885|ref|XP_009794457.1|//PREDICTED: probable inactive poly [ADP-ribose] polymerase SRO2 [Nicotiana sylvestris]
gene_17443	2779	0.02	0.01	-1	0.497574	NA	NA	NA	NA	NA
gene_17446	1145	1.68	1.09	-0.624133	0.147587	NA	NA	NA	K19525//vacuolar protein sorting-associated protein 13A/C	gi|698540946|ref|XP_009765926.1|//PREDICTED: LOW QUALITY PROTEIN: putative vacuolar protein sorting-associated protein 13A, partial [Nicotiana sylvestris]
gene_17462	3017	0.04	0.02	-1	0.621362	NA	NA	NA	K13199//plasminogen activator inhibitor 1 RNA-binding protein;K01183//chitinase [EC:3.2.1.14]	gi|697163765|ref|XP_009590702.1|//PREDICTED: subtilisin-like protease [Nicotiana tomentosiformis]
gene_17471	527	0.27	0.01	-4.75489	0.248184	NA	NA	NA	NA	NA
gene_17480	931	0.07	0.01	-2.80735	0.497574	NA	NA	NA	NA	NA
gene_17483	865	0.08	0.01	-3	0.497574	GO:0016021//integral component of membrane	GO:0022891//substrate-specific transmembrane transporter activity	GO:0055085//transmembrane transport	K08145//MFS transporter, SP family, solute carrier family 2 (facilitated glucose transporter), member 8;K08150//MFS transporter, SP family, solute carrier family 2 (myo-inositol transporter), member 13	gi|697140540|ref|XP_009624375.1|//PREDICTED: sugar transport protein 5-like [Nicotiana tomentosiformis]
gene_17495	625	5.08	2.6	-0.966317	0.00524576	NA	NA	NA	NA	NA
gene_17496	972	0.47	0.2	-1.23266	0.223448	NA	NA	NA	NA	gi|698478819|ref|XP_009786539.1|//PREDICTED: uncharacterized protein LOC104234641 [Nicotiana sylvestris]
gene_175	913	3.92	2.52	-0.63743	0.0422096	NA	NA	NA	NA	gi|698529762|ref|XP_009761703.1|//PREDICTED: uncharacterized protein LOC104213851 [Nicotiana sylvestris]
gene_17500	2118	4.42	3.02	-0.549498	0.00306854	NA	NA	NA	K03352//anaphase-promoting complex subunit 5	gi|697099994|ref|XP_009588934.1|//PREDICTED: anaphase-promoting complex subunit 5 [Nicotiana tomentosiformis];gi|565391620|ref|XP_006361519.1|//PREDICTED: anaphase-promoting complex subunit 5-like [Solanum tuberosum];gi|747104632|ref|XP_011100560.1|//PREDICTED: anaphase-promoting complex subunit 5 [Sesamum indicum]
gene_17503	1074	0.49	0.3	-0.707819	0.418628	NA	GO:0046872//metal ion binding	NA	K02184//formin 2;K05747//Wiskott-Aldrich syndrome protein	gi|697191983|ref|XP_009605065.1|//PREDICTED: RNA-binding protein cabeza isoform X2 [Nicotiana tomentosiformis];gi|697191979|ref|XP_009605063.1|//PREDICTED: RNA-binding protein cabeza isoform X1 [Nicotiana tomentosiformis]
gene_17504	2497	2.09	1.41	-0.567808	0.0450638	NA	NA	NA	K03352//anaphase-promoting complex subunit 5	gi|565391620|ref|XP_006361519.1|//PREDICTED: anaphase-promoting complex subunit 5-like [Solanum tuberosum];gi|697099994|ref|XP_009588934.1|//PREDICTED: anaphase-promoting complex subunit 5 [Nicotiana tomentosiformis]
gene_17510	1629	0.49	0.2	-1.29278	0.0942062	NA	NA	NA	NA	NA
gene_17517	2535	0.65	0.44	-0.562936	0.169111	NA	NA	NA	K03006//DNA-directed RNA polymerase II subunit RPB1 [EC:2.7.7.6];K12447//UDP-sugar pyrophosphorylase [EC:2.7.7.64]	gi|113205327|gb|ABI34342.1|//Polyprotein, putative [Solanum demissum]
gene_17518	1878	0.17	0.07	-1.28011	0.285886	NA	NA	NA	NA	gi|697188277|ref|XP_009603175.1|//PREDICTED: uncharacterized protein LOC104098210 [Nicotiana tomentosiformis]
gene_17524	737	0.43	0.19	-1.17834	0.44915	NA	NA	NA	NA	NA
gene_17526	1234	34.37	24.22	-0.504951	0.00075	NA	NA	NA	K01803//triosephosphate isomerase (TIM) [EC:5.3.1.1]	gi|698550292|ref|XP_009768928.1|//PREDICTED: triosephosphate isomerase, chloroplastic-like [Nicotiana sylvestris]
gene_17529	6507	3.96	2.57	-0.623732	0.0116	NA	NA	NA	K01803//triosephosphate isomerase (TIM) [EC:5.3.1.1]	gi|460406850|ref|XP_004248871.1|//PREDICTED: uncharacterized protein LOC101247970 [Solanum lycopersicum];gi|698550283|ref|XP_009768925.1|//PREDICTED: uncharacterized protein LOC104219873 isoform X1 [Nicotiana sylvestris];gi|565403783|ref|XP_006367335.1|//PREDICTED: uncharacterized protein LOC102601821 [Solanum tuberosum]
gene_17530	2626	0.17	0.07	-1.28011	0.143663	NA	NA	NA	K14488//SAUR family protein	gi|698539096|ref|XP_009765339.1|//PREDICTED: auxin-induced protein 15A-like [Nicotiana sylvestris]
gene_17531	1292	1.75	1.19	-0.556393	0.149607	GO:0016021//integral component of membrane	GO:0005215//transporter activity	GO:0006810//transport	K09866//aquaporin-4	gi|700584529|ref|NP_001289505.1|//aquaporin AQPAn.G-like [Nicotiana sylvestris];gi|698569216|ref|XP_009774272.1|//PREDICTED: aquaporin AQPAn.G-like isoform X2 [Nicotiana sylvestris]
gene_17549	1827	6.61	4.67	-0.501228	0.00275384	NA	GO:0008270//zinc ion binding;GO:0046872//metal ion binding	NA	K13811//3'-phosphoadenosine 5'-phosphosulfate synthase [EC:2.7.7.4 2.7.1.25]	gi|697155741|ref|XP_009586614.1|//PREDICTED: LOW QUALITY PROTEIN: uncharacterized protein LOC104084464 [Nicotiana tomentosiformis]
gene_1755	3821	0.09	0.01	-3.16993	0.0307974	NA	NA	NA	NA	gi|698524745|ref|XP_009759181.1|//PREDICTED: uncharacterized protein LOC104211763 [Nicotiana sylvestris]
gene_17553	983	0.13	0.01	-3.70044	0.248184	NA	NA	NA	NA	gi|698539159|ref|XP_009765358.1|//PREDICTED: cytochrome P450 94A1-like [Nicotiana sylvestris]
gene_1756	2820	1.41	0.93	-0.600393	0.0384704	NA	NA	NA	NA	gi|697138538|ref|XP_009623347.1|//PREDICTED: protein ENHANCED DISEASE RESISTANCE 2 [Nicotiana tomentosiformis]
gene_17563	2676	0.66	0.3	-1.1375	0.018718	NA	NA	NA	K20352//p24 family protein delta-1	gi|460409800|ref|XP_004250326.1|//PREDICTED: transmembrane emp24 domain-containing protein p24delta3-like [Solanum lycopersicum];gi|698436861|ref|XP_009802634.1|//PREDICTED: transmembrane emp24 domain-containing protein p24delta3-like [Nicotiana sylvestris]
gene_17567	859	0.16	0.01	-4	0.248184	NA	NA	NA	K15198//transcription factor TFIIIB component B''	gi|400131576|emb|CCH50976.1|//T4.15 [Malus x robusta]
gene_17568	2492	0.05	0.03	-0.736966	0.621362	NA	NA	NA	K08900//mitochondrial chaperone BCS1;K03231//elongation factor 1-alpha	gi|697094310|ref|XP_009605667.1|//PREDICTED: uncharacterized protein LOC104100193 [Nicotiana tomentosiformis]
gene_17581	623	2.66	1.8	-0.563429	0.205388	NA	NA	NA	NA	gi|698503950|ref|XP_009797533.1|//PREDICTED: uncharacterized protein LOC104243946 [Nicotiana sylvestris]
gene_17582	3467	0.35	0.14	-1.32193	0.105116	GO:0016021//integral component of membrane	GO:0005524//ATP binding;GO:0004672//protein kinase activity	GO:0006468//protein phosphorylation	K13420//LRR receptor-like serine/threonine-protein kinase FLS2 [EC:2.7.11.1];K04730//interleukin-1 receptor-associated kinase 1 [EC:2.7.11.1]	gi|565344208|ref|XP_006339209.1|//PREDICTED: probable inactive leucine-rich repeat receptor-like protein kinase At3g03770-like [Solanum tuberosum];gi|697141502|ref|XP_009624868.1|//PREDICTED: probable inactive leucine-rich repeat receptor-like protein kinase At3g03770 [Nicotiana tomentosiformis]
gene_17586	531	0.27	0.13	-1.05445	0.621362	NA	NA	NA	NA	NA
gene_17590	1281	0.15	0.01	-3.90689	0.12379	NA	NA	NA	NA	NA
gene_17592	1297	1.3	0.64	-1.02237	0.018718	NA	GO:0008270//zinc ion binding;GO:0061630//ubiquitin protein ligase activity	GO:0046621//negative regulation of organ growth;GO:0043161//proteasome-mediated ubiquitin-dependent protein catabolic process;GO:0016567//protein ubiquitination	K19045//E3 ubiquitin-protein ligase BIG BROTHER and related proteins [EC:2.3.2.27]	gi|698544267|ref|XP_009767003.1|//PREDICTED: E3 ubiquitin ligase BIG BROTHER-like [Nicotiana sylvestris]
gene_17595	1887	0.03	0.01	-1.58496	0.497574	NA	NA	NA	NA	gi|698582962|ref|XP_009777972.1|//PREDICTED: UPF0481 protein At3g47200-like, partial [Nicotiana sylvestris]
gene_1760	875	0.23	0.01	-4.52356	0.12379	NA	NA	NA	NA	NA
gene_17607	456	1.42	0.63	-1.17247	0.176616	NA	NA	NA	NA	NA
gene_17608	693	0.85	0.56	-0.602036	0.418628	NA	NA	NA	K14182//vetispiradiene synthase [EC:4.2.3.21];K18117//viridiflorene synthase [EC:4.2.3.88]	gi|505588|gb|AAA19216.1|//5-epi-aristolochene synthase [Nicotiana tabacum]
gene_1761	1438	0.13	0.04	-1.70044	0.371972	NA	NA	NA	NA	NA
gene_17612	652	0.42	0.01	-5.39232	0.0617448	NA	NA	NA	NA	gi|697142540|ref|XP_009625376.1|//PREDICTED: uncharacterized protein LOC104116258 isoform X3 [Nicotiana tomentosiformis]
gene_17613	415	0.18	0.01	-4.16993	0.497574	NA	NA	NA	NA	NA
gene_17614	3523	0.39	0.27	-0.530515	0.316782	NA	NA	NA	K00924	gi|565353553|ref|XP_006343694.1|//PREDICTED: leucine-rich repeat receptor-like protein kinase TDR [Solanum tuberosum]
gene_17615	342	0.67	0.22	-1.60666	0.371972	NA	NA	NA	K13379//reversibly glycosylated polypeptide / UDP-arabinopyranose mutase [EC:2.4.1.- 5.4.99.30]	gi|698488337|ref|XP_009790775.1|//PREDICTED: uncharacterized protein LOC104238177 [Nicotiana sylvestris]
gene_17627	2154	0.47	0.18	-1.38466	0.033708	NA	NA	NA	NA	NA
gene_17634	1015	0.26	0.13	-1	0.44915	GO:0016021//integral component of membrane	GO:0004325//ferrochelatase activity	GO:0006783//heme biosynthetic process	K01772//ferrochelatase [EC:4.99.1.1]	gi|641861337|gb|KDO80025.1|//hypothetical protein CISIN_1g011874mg [Citrus sinensis]
gene_17635	868	4.6	2.97	-0.631171	0.0331466	NA	NA	NA	K01772//ferrochelatase [EC:4.99.1.1]	gi|697144012|ref|XP_009626129.1|//PREDICTED: ferrochelatase-2, chloroplastic [Nicotiana tomentosiformis]
gene_17638	210	0.43	0.01	-5.42626	0.497574	NA	NA	NA	NA	NA
gene_17640	2106	0.06	0.03	-1	0.621362	NA	NA	NA	K13407//fatty acid omega-hydroxylase [EC:1.14.-.-]	gi|698489158|ref|XP_009791148.1|//PREDICTED: uncharacterized protein LOC104238487 isoform X1 [Nicotiana sylvestris]
gene_17651	383	7.4	4.24	-0.803461	0.0378334	NA	NA	NA	K15276//solute carrier family 35 (adenosine 3'-phospho 5'-phosphosulfate transporter), member B2	gi|698530235|ref|XP_009761941.1|//PREDICTED: UDP-galactose/UDP-glucose transporter 5B-like [Nicotiana sylvestris]
gene_17652	483	1.77	1.02	-0.79518	0.258536	NA	NA	NA	K15276//solute carrier family 35 (adenosine 3'-phospho 5'-phosphosulfate transporter), member B2	gi|698530235|ref|XP_009761941.1|//PREDICTED: UDP-galactose/UDP-glucose transporter 5B-like [Nicotiana sylvestris]
gene_17654	1128	6.36	3.73	-0.769851	0.000578776	NA	NA	NA	K15276//solute carrier family 35 (adenosine 3'-phospho 5'-phosphosulfate transporter), member B2	gi|698530235|ref|XP_009761941.1|//PREDICTED: UDP-galactose/UDP-glucose transporter 5B-like [Nicotiana sylvestris]
gene_17662	654	0.52	0.21	-1.30812	0.285886	NA	NA	NA	NA	NA
gene_17664	1309	5.38	2.16	-1.31657	0.0089	NA	NA	NA	NA	NA
gene_17666	892	2.16	1.48	-0.545434	0.196606	NA	NA	NA	NA	NA
gene_17672	1705	1.92	1.01	-0.926751	0.0109868	NA	NA	NA	NA	gi|698465130|ref|XP_009782601.1|//PREDICTED: protein At-4/1 [Nicotiana sylvestris]
gene_17677	2987	0.06	0.04	-0.584963	0.682952	NA	NA	NA	K13457//disease resistance protein RPM1	gi|698561841|ref|XP_009772243.1|//PREDICTED: putative late blight resistance protein homolog R1A-3 [Nicotiana sylvestris]
gene_17678	3473	0.18	0.11	-0.710493	0.327286	NA	NA	NA	K14833//nucleolar complex protein 2;K04564//superoxide dismutase, Fe-Mn family [EC:1.15.1.1];K12812//ATP-dependent RNA helicase UAP56/SUB2 [EC:3.6.4.13]	gi|971558898|ref|XP_015166313.1|//PREDICTED: uncharacterized mitochondrial protein AtMg00810-like [Solanum tuberosum]
gene_17683	13871	0.26	0.15	-0.793549	0.0125202	NA	NA	NA	NA	gi|697157252|ref|XP_009587381.1|//PREDICTED: LOW QUALITY PROTEIN: uncharacterized protein LOC104085130 [Nicotiana tomentosiformis]
gene_17689	1105	1.06	0.59	-0.845277	0.132636	NA	NA	NA	NA	NA
gene_177	563	0.12	0.01	-3.58496	0.497574	NA	NA	NA	K04730//interleukin-1 receptor-associated kinase 1 [EC:2.7.11.1];K06207//GTP-binding protein;K00602//phosphoribosylaminoimidazolecarboxamide formyltransferase / IMP cyclohydrolase [EC:2.1.2.3 3.5.4.10];K12819//pre-mRNA-processing factor SLU7	gi|698477327|ref|XP_009785896.1|//PREDICTED: uncharacterized protein LOC104234094 [Nicotiana sylvestris]
gene_1770	1270	0.41	0.1	-2.03562	0.0642644	NA	NA	NA	NA	NA
gene_17702	1823	0.45	0.31	-0.537657	0.398282	NA	NA	NA	K18577//mannosylglycoprotein endo-beta-mannosidase [EC:3.2.1.152];K17982//geranyllinalool synthase [EC:4.2.3.144];K11292//transcription elongation factor SPT6;K18195//rhamnogalacturonan endolyase [EC:4.2.2.23]	gi|698519783|ref|XP_009804761.1|//PREDICTED: uncharacterized protein LOC104249929 [Nicotiana sylvestris]
gene_17703	4028	0.22	0.08	-1.45943	0.040324	NA	NA	NA	NA	gi|698543626|ref|XP_009766804.1|//PREDICTED: uncharacterized protein LOC104218101 [Nicotiana sylvestris]
gene_17704	287	0.61	0.01	-5.93074	0.248184	NA	NA	NA	NA	NA
gene_1772	298	3.2	1.05	-1.60768	0.0479064	NA	NA	NA	K02184//formin 2	gi|127058169|dbj|BAF48665.1|//leucine-rich repeat/extensin 1 [Nicotiana tabacum]
gene_17720	1563	1.48	0.81	-0.869603	0.0316638	NA	NA	NA	NA	gi|698529781|ref|XP_009761711.1|//PREDICTED: uncharacterized protein LOC104213860 [Nicotiana sylvestris]
gene_17722	1634	127.25	87.86	-0.534387	9.99e-30	NA	NA	NA	NA	gi|697177645|ref|XP_009597789.1|//PREDICTED: uncharacterized protein LOC104093700 [Nicotiana tomentosiformis];gi|698520380|ref|XP_009805060.1|//PREDICTED: uncharacterized protein LOC104250189 [Nicotiana sylvestris]
gene_17723	5392	15.13	9.68	-0.644333	3.26e-23	NA	NA	NA	K15255//ATP-dependent DNA helicase PIF1 [EC:3.6.4.12]	gi|28201555|gb|AAO34493.1|//putative helicase [Oryza sativa Japonica Group];gi|698559066|ref|XP_009771470.1|//PREDICTED: uncharacterized protein LOC104221996 [Nicotiana sylvestris]
gene_17727	3192	5.73	3.27	-0.809245	0.0241	NA	NA	NA	NA	gi|697177645|ref|XP_009597789.1|//PREDICTED: uncharacterized protein LOC104093700 [Nicotiana tomentosiformis]
gene_17730	504	1.41	0.84	-0.747234	0.327286	NA	NA	NA	NA	gi|698571087|ref|XP_009774781.1|//PREDICTED: uncharacterized protein LOC104224773, partial [Nicotiana sylvestris]
gene_17737	1143	0.86	0.51	-0.753839	0.224826	NA	NA	NA	NA	NA
gene_17741	1289	1.26	0.65	-0.954912	0.0514132	NA	NA	NA	NA	NA
gene_17743	720	0.19	0.01	-4.24793	0.248184	NA	NA	NA	NA	gi|698545453|ref|XP_009767389.1|//PREDICTED: uncharacterized protein LOC104218562 [Nicotiana sylvestris]
gene_17749	1434	0.13	0.01	-3.70044	0.12379	NA	NA	NA	NA	NA
gene_1775	204	0.45	0.01	-5.49185	0.497574	NA	NA	NA	NA	NA
gene_17751	4046	0.03	0.01	-1.58496	0.248184	GO:0005576//extracellular region	NA	GO:0009607//response to biotic stimulus;GO:0006952//defense response	K13449//pathogenesis-related protein 1	gi|130846|sp|P11670.1|PRB1_TOBAC//RecName: Full=Basic form of pathogenesis-related protein 1; Short=PRP 1; Flags: Precursor
gene_17756	1440	1.3	0.62	-1.06817	0.0216938	NA	NA	NA	NA	gi|698482570|ref|XP_009788192.1|//PREDICTED: protein trichome birefringence-like 13 isoform X1 [Nicotiana sylvestris]
gene_17765	1216	0.32	0.01	-5	0.0153613	NA	NA	NA	K04125//gibberellin 2-oxidase [EC:1.14.11.13]	gi|698576427|ref|XP_009776209.1|//PREDICTED: gibberellin 2-beta-dioxygenase 1-like [Nicotiana sylvestris]
gene_17769	294	0.55	0.01	-5.78136	0.248184	NA	NA	NA	NA	gi|697169522|ref|XP_009593654.1|//PREDICTED: uncharacterized protein LOC104090291 [Nicotiana tomentosiformis]
gene_17772	807	0.5	0.25	-1	0.33978	NA	NA	NA	NA	NA
gene_17774	1512	0.21	0.13	-0.691878	0.503044	NA	NA	NA	NA	NA
gene_1778	991	1	0.66	-0.599462	0.320826	NA	NA	NA	NA	NA
gene_17784	206	0.88	0.01	-6.45943	0.248184	NA	NA	NA	NA	NA
gene_17793	1035	0.13	0.01	-3.70044	0.248184	NA	NA	NA	NA	NA
gene_17795	394	0.38	0.19	-1	0.621362	NA	NA	NA	NA	NA
gene_17804	3251	19.36	13.32	-0.539485	1.63e-08	GO:0016020//membrane	NA	NA	K15813//beta-amyrin synthase [EC:5.4.99.39];K15601//lysine-specific demethylase 3 [EC:1.14.11.-];K03021//DNA-directed RNA polymerase III subunit RPC2 [EC:2.7.7.6]	gi|698536429|ref|XP_009764507.1|//PREDICTED: CSC1-like protein At3g54510 isoform X3 [Nicotiana sylvestris];gi|698536423|ref|XP_009764505.1|//PREDICTED: CSC1-like protein At3g54510 isoform X1 [Nicotiana sylvestris];gi|565399854|ref|XP_006365456.1|//PREDICTED: uncharacterized membrane protein C2G11.09-like [Solanum tuberosum];gi|697186184|ref|XP_009602131.1|//PREDICTED: CSC1-like protein At3g54510 …
gene_17807	1526	0.08	0.04	-1	0.621362	NA	NA	NA	NA	NA
gene_17808	531	0.53	0.26	-1.02748	0.44915	NA	NA	NA	NA	gi|970028396|ref|XP_015075510.1|//PREDICTED: uncharacterized protein LOC107019595 [Solanum pennellii]
gene_1781	1694	0.08	0.04	-1	0.621362	NA	NA	NA	K17623//pseudouridine 5'-phosphatase [EC:3.1.3.96]	gi|698499853|ref|XP_009795722.1|//PREDICTED: bifunctional riboflavin kinase/FMN phosphatase-like [Nicotiana sylvestris]
gene_17816	522	0.41	0.27	-0.602665	0.682952	NA	NA	NA	NA	NA
gene_17819	1415	0.33	0.01	-5.04439	0.007662	NA	NA	NA	K18577//mannosylglycoprotein endo-beta-mannosidase [EC:3.2.1.152]	gi|971548419|ref|XP_015163679.1|//PREDICTED: uncharacterized protein LOC107060357 isoform X1 [Solanum tuberosum]
gene_1782	1294	42.75	29.4	-0.540108	2.18e-07	NA	NA	NA	K06630//14-3-3 protein epsilon	gi|697144784|ref|XP_009626512.1|//PREDICTED: 14-3-3 protein 9-like isoform X1 [Nicotiana tomentosiformis]
gene_17822	1994	2.78	1.71	-0.701089	0.0049664	NA	NA	NA	K11985//TRAF-interacting protein [EC:2.3.2.27]	gi|698535903|ref|XP_009764336.1|//PREDICTED: tripartite motif-containing protein 40-like isoform X2 [Nicotiana sylvestris]
gene_17826	711	0.29	0.19	-0.610053	0.682952	NA	NA	NA	NA	gi|697190279|ref|XP_009604201.1|//PREDICTED: putative lipid-transfer protein DIR1 [Nicotiana tomentosiformis]
gene_17830	1962	4.89	2.91	-0.748815	6.93	GO:0016021//integral component of membrane	GO:0050661//NADP binding;GO:0050660//flavin adenine dinucleotide binding;GO:0004499//N,N-dimethylaniline monooxygenase activity	GO:0055114//oxidation-reduction process	K00485//dimethylaniline monooxygenase (N-oxide forming) [EC:1.14.13.8]	gi|697106028|ref|XP_009606847.1|//PREDICTED: probable flavin-containing monooxygenase 1 [Nicotiana tomentosiformis]
gene_17832	720	0.28	0.19	-0.559427	0.682952	NA	NA	NA	NA	NA
gene_17834	2259	0.67	0.31	-1.11189	0.259338	NA	NA	NA	NA	gi|697192106|ref|XP_009605129.1|//PREDICTED: uncharacterized protein LOC104099745 [Nicotiana tomentosiformis]
gene_17836	5367	0.22	0.07	-1.65208	0.00638062	NA	NA	NA	K03798//cell division protease FtsH [EC:3.4.24.-]	gi|697106040|ref|XP_009606853.1|//PREDICTED: ATP-dependent zinc metalloprotease FTSH, chloroplastic [Nicotiana tomentosiformis]
gene_17838	1348	2.39	1.24	-0.94667	0.00550118	NA	NA	NA	NA	gi|697106038|ref|XP_009606852.1|//PREDICTED: uncharacterized protein LOC104101136 [Nicotiana tomentosiformis]
gene_17840	1164	0.06	0.01	-2.58496	0.497574	NA	NA	NA	NA	NA
gene_17842	3195	0.12	0.04	-1.58496	0.177309	NA	NA	NA	NA	gi|698499902|ref|XP_009795744.1|//PREDICTED: uncharacterized protein LOC104242397 [Nicotiana sylvestris]
gene_17844	1328	0.86	0.58	-0.568284	0.275022	NA	GO:0005524//ATP binding;GO:0003677//DNA binding	GO:0006260//DNA replication	K10738//DNA helicase MCM9 [EC:3.6.4.12]	gi|698571844|ref|XP_009774991.1|//PREDICTED: probable DNA helicase MCM9 [Nicotiana sylvestris]
gene_17845	3479	0.43	0.25	-0.782409	0.104838	NA	NA	NA	K03231//elongation factor 1-alpha;K15198//transcription factor TFIIIB component B'';K01490//AMP deaminase [EC:3.5.4.6]	gi|698571840|ref|XP_009774990.1|//PREDICTED: LMBR1 domain-containing protein 2 homolog A-like isoform X4 [Nicotiana sylvestris];gi|698571830|ref|XP_009774986.1|//PREDICTED: LMBR1 domain-containing protein 2 homolog A-like isoform X1 [Nicotiana sylvestris]
gene_17846	2116	0.16	0.06	-1.41504	0.44915	NA	NA	NA	NA	NA
gene_1785	367	1.85	0.81	-1.19153	0.176616	NA	NA	NA	NA	gi|698582978|ref|XP_009777976.1|//PREDICTED: uncharacterized protein LOC104227431 [Nicotiana sylvestris]
gene_17851	862	4.02	1.93	-1.05859	0.00189036	NA	NA	NA	K10398//kinesin family member 11;K17479//glutaredoxin domain-containing cysteine-rich protein 1;K00872//homoserine kinase [EC:2.7.1.39];K05658//ATP-binding cassette, subfamily B (MDR/TAP), member 1 [EC:3.6.3.44];K17917//sorting nexin-1/2	gi|697117248|ref|XP_009612556.1|//PREDICTED: zinc finger BED domain-containing protein RICESLEEPER 3-like [Nicotiana tomentosiformis]
gene_17852	4490	0.03	0.01	-1.58496	0.621362	NA	NA	NA	K13024//inositol-hexakisphosphate/diphosphoinositol-pentakisphosphate 1-kinase [EC:2.7.4.24]	gi|731410617|ref|XP_010657629.1|//PREDICTED: uncharacterized protein LOC104880969 [Vitis vinifera]
gene_17853	558	0.38	0.01	-5.24793	0.12379	NA	NA	NA	NA	NA
gene_17863	1385	0.56	0.14	-2	0.020737	NA	NA	NA	NA	NA
gene_17873	3617	0.45	0.29	-0.633872	0.169111	NA	NA	NA	K02184//formin 2	gi|460400667|ref|XP_004245854.1|//PREDICTED: uncharacterized protein LOC101256905 isoform X2 [Solanum lycopersicum]
gene_17892	1583	0.49	0.2	-1.29278	0.0942062	GO:0005634//nucleus	GO:0003677//DNA binding;GO:0008270//zinc ion binding	NA	K11657//remodeling and spacing factor 1	gi|698499993|ref|XP_009795784.1|//PREDICTED: pathogenesis-related homeodomain protein isoform X2 [Nicotiana sylvestris]
gene_17893	480	0.15	0.01	-3.90689	0.497574	NA	NA	NA	NA	NA
gene_17916	250	4.03	0.99	-2.02528	0.020737	NA	NA	NA	K04460//serine/threonine-protein phosphatase 5 [EC:3.1.3.16]	gi|698537129|ref|XP_009764731.1|//PREDICTED: serine/threonine-protein phosphatase 7 long form homolog [Nicotiana sylvestris]
gene_17917	2000	0.54	0.25	-1.11103	0.0735056	NA	NA	NA	K16911//ATP-dependent RNA helicase DDX21 [EC:3.6.4.13]	gi|697111087|ref|XP_009609424.1|//PREDICTED: nudix hydrolase 8 [Nicotiana tomentosiformis]
gene_17929	353	1.72	1.06	-0.698344	0.418628	NA	NA	NA	NA	NA
gene_17936	2682	0.09	0.02	-2.16993	0.216482	NA	NA	NA	K04730//interleukin-1 receptor-associated kinase 1 [EC:2.7.11.1]	gi|10998537|gb|AAG25966.1|AF302082_1//cytokinin-regulated kinase 1 [Nicotiana tabacum]
gene_17944	1428	1.62	1.07	-0.598383	0.113167	NA	NA	NA	K01074//palmitoyl-protein thioesterase [EC:3.1.2.22]	gi|697103360|ref|XP_009605498.1|//PREDICTED: palmitoyl-protein thioesterase 1-like [Nicotiana tomentosiformis]
gene_17948	320	0.24	0.01	-4.58496	0.497574	NA	NA	NA	NA	gi|697183267|ref|XP_009600654.1|//PREDICTED: uncharacterized protein LOC104096065 isoform X1 [Nicotiana tomentosiformis]
gene_17949	1157	0.23	0.11	-1.06413	0.44915	NA	NA	NA	NA	gi|697183271|ref|XP_009600656.1|//PREDICTED: uncharacterized protein LOC104096065 isoform X3 [Nicotiana tomentosiformis]
gene_17955	467	0.31	0.01	-4.9542	0.248184	NA	NA	NA	NA	NA
gene_17962	900	0.07	0.01	-2.80735	0.497574	NA	NA	NA	K09286//EREBP-like factor	gi|697113486|ref|XP_009610624.1|//PREDICTED: ethylene-responsive transcription factor ERF038-like [Nicotiana tomentosiformis]
gene_1797	1507	0.04	0.01	-2	0.497574	NA	NA	NA	K12489//Arf-GAP with coiled-coil, ANK repeat and PH domain-containing protein;K18195//rhamnogalacturonan endolyase [EC:4.2.2.23];K15115//solute carrier family 25 (mitochondrial folate transporter), member 32;K00620//glutamate N-acetyltransferase / amino-acid N-acetyltransferase [EC:2.3.1.35 2.3.1.1];K05909//laccase [EC:1.10.3.2]	gi|697138414|ref|XP_009623283.1|//PREDICTED: uncharacterized protein LOC104114523 [Nicotiana tomentosiformis];gi|698583784|ref|XP_009778183.1|//PREDICTED: uncharacterized protein LOC104227602 [Nicotiana sylvestris]
gene_17973	234	0.42	0.01	-5.39232	0.497574	NA	NA	NA	K01738//cysteine synthase A [EC:2.5.1.47];K02350//DNA polymerase zeta [EC:2.7.7.7]	gi|698526106|ref|XP_009759882.1|//PREDICTED: uncharacterized protein LOC104212354 [Nicotiana sylvestris]
gene_17977	562	1.28	0.86	-0.573735	0.795998	NA	NA	NA	NA	NA
gene_17996	673	0.2	0.1	-1	0.996358	NA	GO:0003676//nucleic acid binding;GO:0003964//RNA-directed DNA polymerase activity	GO:0006278//RNA-dependent DNA replication;GO:0015074//DNA integration	K03549//KUP system potassium uptake protein;K18195//rhamnogalacturonan endolyase [EC:4.2.2.23];K05658//ATP-binding cassette, subfamily B (MDR/TAP), member 1 [EC:3.6.3.44];K03006//DNA-directed RNA polymerase II subunit RPB1 [EC:2.7.7.6];K20093//DNA excision repair protein ERCC-6-like [EC:3.6.4.12]	gi|225016149|gb|ACN78973.1|//copia-type polyprotein [Glycine max]
gene_17997	638	0.11	0.01	-3.45943	0.497574	NA	NA	NA	K03006//DNA-directed RNA polymerase II subunit RPB1 [EC:2.7.7.6]	gi|698582729|ref|XP_009777909.1|//PREDICTED: uncharacterized protein LOC104227368 [Nicotiana sylvestris]
gene_1800	1030	4.91	3.35	-0.551562	0.0332346	NA	NA	NA	K20368//protein cornichon	gi|698497084|ref|XP_009794551.1|//PREDICTED: protein cornichon homolog 1-like [Nicotiana sylvestris]
gene_18005	125	0.94	0.01	-6.55459	0.497574	NA	NA	NA	K15255//ATP-dependent DNA helicase PIF1 [EC:3.6.4.12]	gi|698551160|ref|XP_009769221.1|//PREDICTED: uncharacterized protein LOC104220109, partial [Nicotiana sylvestris]
gene_18006	2090	0.57	0.24	-1.24793	0.050731	NA	NA	NA	K20293//conserved oligomeric Golgi complex subunit 6	gi|697125147|ref|XP_009616589.1|//PREDICTED: uncharacterized protein LOC104109092 [Nicotiana tomentosiformis]
gene_18011	2554	0.4	0.27	-0.567041	0.54884	NA	NA	NA	NA	gi|697156166|ref|XP_009586831.1|//PREDICTED: uncharacterized protein LOC104084627 [Nicotiana tomentosiformis]
gene_1802	1494	0.69	0.38	-0.860597	0.164826	NA	NA	NA	NA	gi|698497094|ref|XP_009794556.1|//PREDICTED: uncharacterized protein LOC104241312 isoform X4 [Nicotiana sylvestris];gi|697191024|ref|XP_009604580.1|//PREDICTED: uncharacterized protein LOC104099333 isoform X4 [Nicotiana tomentosiformis];gi|698497087|ref|XP_009794552.1|//PREDICTED: uncharacterized protein LOC104241312 isoform X1 [Nicotiana sylvestris];gi|731400012|ref|XP_010653823.1|//PREDICTED: u…
gene_18026	1971	0.03	0.01	-1.58496	0.497574	NA	NA	NA	NA	gi|697162983|ref|XP_009590305.1|//PREDICTED: uncharacterized protein LOC104087514 [Nicotiana tomentosiformis]
gene_18031	192	0.49	0.01	-5.61471	0.497574	NA	NA	NA	K19525//vacuolar protein sorting-associated protein 13A/C	gi|698575457|ref|XP_009775944.1|//PREDICTED: uncharacterized protein LOC104225778 [Nicotiana sylvestris]
gene_18035	1740	0.76	0.47	-0.693339	0.170919	NA	GO:0003700//sequence-specific DNA binding transcription factor activity;GO:0043565//sequence-specific DNA binding	GO:0006355//regulation of transcription, DNA-templated	K13424//WRKY transcription factor 33;K10268//F-box and leucine-rich repeat protein 2/20	gi|698578890|ref|XP_009776873.1|//PREDICTED: probable WRKY transcription factor 71 [Nicotiana sylvestris]
gene_18048	1029	0.06	0.01	-2.58496	0.497574	NA	NA	NA	K11855//ubiquitin carboxyl-terminal hydrolase 36/42 [EC:3.4.19.12];K02883//large subunit ribosomal protein L18e	gi|697101319|ref|XP_009595495.1|//PREDICTED: 14 kDa proline-rich protein DC2.15-like [Nicotiana tomentosiformis]
gene_18057	1245	1.35	0.36	-1.90689	0.000781266	NA	NA	GO:0007275//multicellular organismal development	NA	gi|697182698|ref|XP_009600360.1|//PREDICTED: axial regulator YABBY 1-like [Nicotiana tomentosiformis]
gene_1806	1607	0.2	0.12	-0.736966	0.503044	NA	NA	NA	K08234//glyoxylase I family protein;K14611//solute carrier family 23 (nucleobase transporter), member 1/2	gi|697101924|ref|XP_009598365.1|//PREDICTED: uncharacterized protein LOC104094188, partial [Nicotiana tomentosiformis]
gene_18061	2409	0.18	0.05	-1.848	0.107678	NA	NA	NA	NA	NA
gene_18068	1182	0.88	0.44	-1	0.105116	NA	NA	NA	K14488//SAUR family protein	gi|697167107|ref|XP_009592396.1|//PREDICTED: auxin-induced protein X10A-like [Nicotiana tomentosiformis]
gene_18070	1150	1.53	0.62	-1.30319	0.00906866	NA	NA	NA	NA	NA
gene_18071	1761	2.24	1.37	-0.709323	0.091957	NA	NA	NA	K07277//outer membrane protein insertion porin family	gi|970025319|ref|XP_015073972.1|//PREDICTED: sorting and assembly machinery component 50 homolog B-like [Solanum pennellii]
gene_18074	244	0.35	0.01	-5.12928	0.497574	NA	NA	NA	NA	NA
gene_18077	1312	0.25	0.15	-0.736966	0.503044	NA	NA	NA	K16818//phospholipase A1 [EC:3.1.1.32]	gi|698566337|ref|XP_009773480.1|//PREDICTED: phospholipase A1-Ibeta2, chloroplastic-like [Nicotiana sylvestris]
gene_18079	686	1.09	0.39	-1.48278	0.0752078	NA	NA	NA	NA	gi|698525126|ref|XP_009759374.1|//PREDICTED: uncharacterized protein LOC104211931 [Nicotiana sylvestris]
gene_18081	1239	0.89	0.62	-0.521537	0.354596	NA	NA	NA	NA	gi|698514569|ref|XP_009802155.1|//PREDICTED: uncharacterized protein LOC104247758 [Nicotiana sylvestris]
gene_18093	1125	0.29	0.01	-4.85798	0.0307974	NA	NA	NA	K20168//TBC1 domain family member 15;K18195//rhamnogalacturonan endolyase [EC:4.2.2.23];K15115//solute carrier family 25 (mitochondrial folate transporter), member 32	gi|698429947|ref|XP_009792278.1|//PREDICTED: uncharacterized protein LOC104239353 [Nicotiana sylvestris]
gene_18097	1120	0.23	0.12	-0.938599	0.44915	NA	NA	NA	NA	NA
gene_18099	1860	0.44	0.17	-1.37197	0.040324	NA	NA	NA	K03452//magnesium/proton exchanger;K19589//release factor glutamine methyltransferase [EC:2.1.1.297];K15271//ATP-dependent DNA helicase HFM1/MER3 [EC:3.6.4.12]	gi|697144074|ref|XP_009626157.1|//PREDICTED: pentatricopeptide repeat-containing protein At3g51320-like [Nicotiana tomentosiformis];gi|565371482|ref|XP_006352332.1|//PREDICTED: pentatricopeptide repeat-containing protein At3g51320-like isoform X1 [Solanum tuberosum]
gene_18101	3830	0.1	0.05	-1	0.33978	NA	GO:0003676//nucleic acid binding	GO:0015074//DNA integration	K09422//myb proto-oncogene protein, plant;K05658//ATP-binding cassette, subfamily B (MDR/TAP), member 1 [EC:3.6.3.44];K03006//DNA-directed RNA polymerase II subunit RPB1 [EC:2.7.7.6];K05387//glutamate receptor, ionotropic, plant	gi|50878420|gb|AAT85194.1|//putative polyprotein [Oryza sativa Japonica Group]
gene_18109	1712	0.65	0.45	-0.530515	0.354596	NA	NA	NA	K05658//ATP-binding cassette, subfamily B (MDR/TAP), member 1 [EC:3.6.3.44];K01191//alpha-mannosidase [EC:3.2.1.24];K16570//gamma-tubulin complex component 3	gi|147769855|emb|CAN61272.1|//hypothetical protein VITISV_039063 [Vitis vinifera]
gene_18110	680	0.2	0.01	-4.32193	0.248184	NA	NA	NA	NA	NA
gene_18111	1452	0.58	0.35	-0.728698	0.281126	NA	NA	NA	K09422//myb proto-oncogene protein, plant	gi|971539620|ref|XP_015161495.1|//PREDICTED: uncharacterized protein LOC107059477 [Solanum tuberosum]
gene_18117	164	2.39	0.6	-1.99398	0.371972	NA	NA	NA	NA	gi|697169522|ref|XP_009593654.1|//PREDICTED: uncharacterized protein LOC104090291 [Nicotiana tomentosiformis]
gene_18118	204	1.05	0.01	-6.71425	0.248184	NA	NA	NA	K19882//O-palmitoleoyl-L-serine hydrolase [EC:3.1.1.98]	gi|697126158|ref|XP_009617114.1|//PREDICTED: uncharacterized protein LOC104109498 [Nicotiana tomentosiformis]
gene_1813	877	2.88	1.35	-1.09311	0.00711006	GO:0005634//nucleus	GO:0003700//sequence-specific DNA binding transcription factor activity;GO:0043565//sequence-specific DNA binding	GO:0006355//regulation of transcription, DNA-templated	K14431//transcription factor TGA	gi|698440281|ref|XP_009759888.1|//PREDICTED: TGACG-sequence-specific DNA-binding protein TGA-2.1 [Nicotiana sylvestris]
gene_18138	1315	0.44	0.1	-2.1375	0.0377982	NA	NA	NA	NA	gi|697169980|ref|XP_009593900.1|//PREDICTED: uncharacterized protein LOC104090502 [Nicotiana tomentosiformis]
gene_18143	1049	0.06	0.01	-2.58496	0.497574	NA	NA	NA	NA	NA
gene_18159	2038	0.31	0.12	-1.36923	0.11626	NA	NA	NA	K07437//cytochrome P450, family 26, subfamily A	gi|971571288|ref|XP_015169642.1|//PREDICTED: cytochrome P450 87A3-like [Solanum tuberosum]
gene_18165	3168	0.08	0.01	-3	0.0617448	NA	NA	NA	K14494//DELLA protein	gi|697110764|ref|XP_009609251.1|//PREDICTED: scarecrow-like protein 28 [Nicotiana tomentosiformis]
gene_18166	710	2.01	1.23	-0.708537	0.170919	NA	NA	NA	NA	gi|697103919|ref|XP_009605764.1|//PREDICTED: uncharacterized protein LOC104100268 [Nicotiana tomentosiformis]
gene_18178	790	36.17	25.09	-0.527681	0.0477	NA	NA	NA	NA	gi|698559290|ref|XP_009771530.1|//PREDICTED: uncharacterized protein LOC104222050 [Nicotiana sylvestris]
gene_18190	471	0.76	0.15	-2.34104	0.123414	NA	NA	NA	NA	gi|697095716|ref|XP_009612711.1|//PREDICTED: uncharacterized protein LOC104105970 [Nicotiana tomentosiformis]
gene_18200	4192	21.69	14.18	-0.613173	1.46e-20	NA	NA	NA	NA	gi|698519708|ref|XP_009804720.1|//PREDICTED: importin subunit alpha-1-like isoform X1 [Nicotiana sylvestris];gi|697093282|ref|XP_009599086.1|//PREDICTED: importin subunit alpha-1-like [Nicotiana tomentosiformis]
gene_18211	1765	0.07	0.01	-2.80735	0.248184	NA	NA	NA	K06694//26S proteasome non-ATPase regulatory subunit 10;K15502//serine/threonine-protein phosphatase 6 regulatory ankyrin repeat subunit A	gi|698580473|ref|XP_009777299.1|//PREDICTED: serine/threonine-protein phosphatase 6 regulatory ankyrin repeat subunit C-like [Nicotiana sylvestris]
gene_18222	662	0.21	0.11	-0.932886	0.621362	NA	NA	NA	NA	NA
gene_18223	2107	0.15	0.09	-0.736966	0.503044	NA	NA	NA	NA	NA
gene_18227	977	3.58	1.87	-0.936921	0.00508054	NA	NA	NA	NA	gi|698502062|ref|XP_009796700.1|//PREDICTED: transitional endoplasmic reticulum ATPase homolog 2-like isoform X1 [Nicotiana sylvestris]
gene_1823	1967	0.42	0.2	-1.07039	0.163825	NA	NA	NA	NA	gi|698478223|ref|XP_009786283.1|//PREDICTED: uncharacterized protein LOC104234420 [Nicotiana sylvestris]
gene_18231	471	6.36	2.23	-1.51198	0.000218542	NA	NA	NA	NA	gi|698502065|ref|XP_009796701.1|//PREDICTED: transitional endoplasmic reticulum ATPase homolog 2-like isoform X2 [Nicotiana sylvestris]
gene_18235	1349	0.38	0.14	-1.44057	0.143663	NA	NA	NA	NA	gi|697152105|ref|XP_009630286.1|//PREDICTED: GDT1-like protein 1, chloroplastic [Nicotiana tomentosiformis]
gene_18236	1922	4.99	3.35	-0.574879	0.00179751	NA	NA	NA	K14499//BRI1 kinase inhibitor 1	gi|697176425|ref|XP_009597169.1|//PREDICTED: probable membrane-associated kinase regulator 2 [Nicotiana tomentosiformis]
gene_18239	1042	0.19	0.06	-1.66297	0.371972	NA	NA	NA	NA	gi|697176427|ref|XP_009597170.1|//PREDICTED: uncharacterized protein LOC104093157 [Nicotiana tomentosiformis]
gene_18241	699	0.1	0.01	-3.32193	0.497574	NA	NA	NA	NA	NA
gene_18242	895	0.15	0.07	-1.09954	0.621362	NA	NA	NA	NA	NA
gene_18246	1768	3.68	2.57	-0.517937	0.0169752	NA	NA	NA	K14500//BR-signaling kinase [EC:2.7.11.1]	gi|698458576|ref|XP_009781087.1|//PREDICTED: probable serine/threonine-protein kinase At4g35230 isoform X4 [Nicotiana sylvestris]
gene_18253	835	0.48	0.24	-1	0.33978	NA	NA	NA	NA	NA
gene_18260	389	0.57	0.38	-0.584963	0.682952	NA	NA	NA	NA	NA
gene_18269	378	4.75	2.93	-0.697027	0.149466	NA	NA	NA	NA	gi|698490318|ref|XP_009791657.1|//PREDICTED: metacaspase-4-like [Nicotiana sylvestris]
gene_1827	2877	0.04	0.02	-1	0.621362	NA	NA	NA	K05909//laccase [EC:1.10.3.2];K17982//geranyllinalool synthase [EC:4.2.3.144];K00620//glutamate N-acetyltransferase / amino-acid N-acetyltransferase [EC:2.3.1.35 2.3.1.1]	gi|698478045|ref|XP_009786204.1|//PREDICTED: uncharacterized protein LOC104234350 [Nicotiana sylvestris]
gene_18275	1828	28.83	18.14	-0.668396	4.92e-12	NA	NA	NA	K05907//adenylyl-sulfate reductase (glutathione) [EC:1.8.4.9]	gi|698519807|ref|XP_009804773.1|//PREDICTED: 5'-adenylylsulfate reductase 3, chloroplastic-like [Nicotiana sylvestris]
gene_18277	1787	0.11	0.07	-0.652077	0.995446	NA	NA	NA	NA	gi|565353929|ref|XP_006343871.1|//PREDICTED: hornerin-like [Solanum tuberosum];gi|697118618|ref|XP_009613242.1|//PREDICTED: uncharacterized protein LOC104106406 [Nicotiana tomentosiformis]
gene_18300	721	3.66	2.24	-0.708345	0.057349	NA	NA	NA	NA	NA
gene_18301	326	7.37	4.69	-0.652077	0.122057	NA	NA	NA	NA	NA
gene_18303	350	0.22	0.01	-4.45943	0.497574	NA	NA	NA	NA	NA
gene_18313	2002	1.49	0.76	-0.971241	0.00592812	NA	NA	NA	NA	gi|697138333|ref|XP_009623243.1|//PREDICTED: uncharacterized protein LOC104114490 [Nicotiana tomentosiformis]
gene_18320	1204	0.72	0.43	-0.74366	0.281126	NA	GO:0051537//2 iron, 2 sulfur cluster binding;GO:0005506//iron ion binding;GO:0004497//monooxygenase activity;GO:0016708//oxidoreductase activity, acting on paired donors, with incorporation or reduction of molecular oxygen, NAD(P)H as one donor, and incorporation of two atoms of oxygen into one donor	GO:0055114//oxidation-reduction process;GO:0019439//aromatic compound catabolic process	K00499//choline monooxygenase [EC:1.14.15.7]	gi|698520879|ref|XP_009757252.1|//PREDICTED: choline monooxygenase, chloroplastic [Nicotiana sylvestris]
gene_18324	802	0.25	0.08	-1.64386	0.371972	NA	NA	NA	NA	gi|698526530|ref|XP_009760100.1|//PREDICTED: uncharacterized protein LOC104212508 [Nicotiana sylvestris]
gene_18331	1897	0.57	0.27	-1.078	0.0735056	NA	NA	NA	K18577//mannosylglycoprotein endo-beta-mannosidase [EC:3.2.1.152];K13420//LRR receptor-like serine/threonine-protein kinase FLS2 [EC:2.7.11.1]	gi|697140655|ref|XP_009624430.1|//PREDICTED: uncharacterized protein LOC104115485 [Nicotiana tomentosiformis]
gene_18337	740	0.91	0.54	-0.752907	0.327286	NA	NA	NA	NA	gi|698555424|ref|XP_009770487.1|//PREDICTED: uncharacterized protein LOC104221184 [Nicotiana sylvestris]
gene_18343	2501	0.05	0.03	-0.736966	0.621362	NA	NA	NA	K08770//ubiquitin C;K14544//U3 small nucleolar RNA-associated protein 22	gi|698572675|ref|XP_009775206.1|//PREDICTED: phosphatidylinositol 4-kinase gamma 4-like [Nicotiana sylvestris]
gene_18346	1011	0.07	0.01	-2.80735	0.497574	NA	NA	NA	NA	gi|698572678|ref|XP_009775207.1|//PREDICTED: uncharacterized protein LOC104225137 [Nicotiana sylvestris]
gene_18361	3729	0.17	0.03	-2.5025	0.285886	NA	NA	NA	K01184//polygalacturonase [EC:3.2.1.15];K01213//galacturan 1,4-alpha-galacturonidase [EC:3.2.1.67]	gi|565396473|ref|XP_006363844.1|//PREDICTED: probable polygalacturonase-like [Solanum tuberosum];gi|698509050|ref|XP_009799758.1|//PREDICTED: probable polygalacturonase At3g15720 isoform X2 [Nicotiana sylvestris];gi|697123609|ref|XP_009615800.1|//PREDICTED: probable polygalacturonase At3g15720 isoform X1 [Nicotiana tomentosiformis];gi|698509048|ref|XP_009799757.1|//PREDICTED: probable polygalactu…
gene_18364	3591	2.8	1.93	-0.536826	0.00305148	NA	GO:0046872//metal ion binding;GO:0004177//aminopeptidase activity	GO:0006508//proteolysis	K01262//Xaa-Pro aminopeptidase [EC:3.4.11.9]	gi|698496516|ref|XP_009794304.1|//PREDICTED: probable Xaa-Pro aminopeptidase P isoform X3 [Nicotiana sylvestris];gi|697163321|ref|XP_009590485.1|//PREDICTED: LOW QUALITY PROTEIN: probable Xaa-Pro aminopeptidase P [Nicotiana tomentosiformis];gi|698496511|ref|XP_009794302.1|//PREDICTED: probable Xaa-Pro aminopeptidase P isoform X1 [Nicotiana sylvestris];gi|698496514|ref|XP_009794303.1|//PREDICTED: …
gene_18365	774	0.78	0.34	-1.19794	0.176616	NA	NA	NA	NA	NA
gene_18374	285	0.28	0.01	-4.80735	0.497574	NA	NA	NA	NA	gi|697136362|ref|XP_009622260.1|//PREDICTED: uncharacterized protein LOC104113708 [Nicotiana tomentosiformis]
gene_18379	3262	0.19	0.1	-0.925999	0.206574	NA	NA	NA	K14638//solute carrier family 15 (peptide/histidine transporter), member 3/4;K19613//leucine-rich repeat protein SHOC2	gi|698465704|ref|XP_009782738.1|//PREDICTED: TMV resistance protein N-like [Nicotiana sylvestris]
gene_18387	3245	0.42	0.27	-0.63743	0.182826	NA	NA	NA	K13024//inositol-hexakisphosphate/diphosphoinositol-pentakisphosphate 1-kinase [EC:2.7.4.24];K01738//cysteine synthase A [EC:2.5.1.47];K16196//eukaryotic translation initiation factor 2-alpha kinase 4 [EC:2.7.11.1]	gi|387169525|gb|AFJ66186.1|//hypothetical protein 11M19.5 [Arabidopsis halleri]
gene_18388	739	0.82	0.36	-1.18763	0.176616	NA	NA	NA	NA	NA
gene_18389	1741	0.38	0.15	-1.34104	0.0561962	NA	NA	NA	NA	NA
gene_18396	1282	0.37	0.05	-2.88753	0.0383844	NA	NA	NA	NA	NA
gene_18397	530	1.73	1.18	-0.551985	0.398282	NA	NA	NA	K14827//pre-rRNA-processing protein IPI1	gi|698504150|ref|XP_009797626.1|//PREDICTED: testis-expressed sequence 10 protein-like [Nicotiana sylvestris]
gene_18398	348	0.22	0.01	-4.45943	0.497574	NA	NA	NA	K15747//beta-ring hydroxylase [EC:1.14.-.-]	gi|698507278|ref|XP_009798985.1|//PREDICTED: F-box protein PP2-B10-like, partial [Nicotiana sylvestris]
gene_18399	882	0.6	0.37	-0.697437	0.418628	NA	NA	NA	NA	NA
gene_184	1642	0.47	0.27	-0.799701	0.258536	NA	NA	NA	NA	NA
gene_18407	1525	0.42	0.25	-0.748461	0.327286	NA	NA	NA	K10999//cellulose synthase A [EC:2.4.1.12]	gi|73624747|gb|AAZ79231.1|//cellulose synthase-like protein CslG [Nicotiana tabacum]
gene_18411	1420	0.41	0.23	-0.83399	0.297328	NA	NA	NA	K17479//glutaredoxin domain-containing cysteine-rich protein 1	gi|697155113|ref|XP_009631789.1|//PREDICTED: uncharacterized protein At3g28850 [Nicotiana tomentosiformis]
gene_18413	858	0.23	0.01	-4.52356	0.12379	NA	NA	NA	NA	gi|697155109|ref|XP_009631787.1|//PREDICTED: uncharacterized protein LOC104121482 [Nicotiana tomentosiformis]
gene_18419	374	0.8	0.4	-1	0.44915	NA	NA	NA	NA	NA
gene_1842	1109	3.24	2.1	-0.625604	0.0444874	NA	NA	NA	NA	gi|697118362|ref|XP_009613105.1|//PREDICTED: uncharacterized protein LOC104106295 [Nicotiana tomentosiformis]
gene_18421	1254	0.05	0.01	-2.32193	0.497574	NA	NA	NA	K16290//xylem cysteine proteinase [EC:3.4.22.-]	gi|698501489|ref|XP_009796444.1|//PREDICTED: xylem cysteine proteinase 1-like [Nicotiana sylvestris]
gene_18428	1641	0.27	0.04	-2.75489	0.0383844	NA	NA	NA	K11109//protection of telomeres protein 1	gi|698465733|ref|XP_009782745.1|//PREDICTED: protection of telomeres protein 1b-like [Nicotiana sylvestris]
gene_18436	425	0.52	0.01	-5.70044	0.12379	GO:0016021//integral component of membrane;GO:0009512//cytochrome b6f complex	GO:0045158//electron transporter, transferring electrons within cytochrome b6/f complex of photosystem II activity	GO:0017004//cytochrome complex assembly	K03689//cytochrome b6-f complex subunit 8	gi|297840943|ref|XP_002888353.1|//hypothetical protein ARALYDRAFT_893970 [Arabidopsis lyrata subsp. lyrata]
gene_18438	150	0.71	0.01	-6.14975	0.497574	NA	NA	NA	NA	NA
gene_18450	762	3.97	2.17	-0.871444	0.0145991	NA	NA	NA	NA	gi|698528240|ref|XP_009760949.1|//PREDICTED: uncharacterized protein LOC104213203 [Nicotiana sylvestris]
gene_18452	1797	0.25	0.01	-4.64386	0.007662	NA	NA	NA	K14685//solute carrier family 40 (iron-regulated transporter), member 1	gi|698565758|ref|XP_009773334.1|//PREDICTED: uncharacterized protein LOC104223572 [Nicotiana sylvestris]
gene_18456	3075	0.36	0.18	-1	0.164826	NA	NA	NA	K20359//PRA1 family protein 1;K00924;K13420//LRR receptor-like serine/threonine-protein kinase FLS2 [EC:2.7.11.1]	gi|565378383|ref|XP_006355636.1|//PREDICTED: probably inactive leucine-rich repeat receptor-like protein kinase IMK2 [Solanum tuberosum]
gene_18457	1683	0.15	0.01	-3.90689	0.0617448	NA	NA	NA	NA	gi|698453511|ref|XP_009779966.1|//PREDICTED: uncharacterized protein LOC104229087 [Nicotiana sylvestris];gi|460406220|ref|XP_004248565.1|//PREDICTED: uncharacterized protein LOC101247075 [Solanum lycopersicum]
gene_18459	1466	0.39	0.09	-2.11548	0.0377982	NA	NA	NA	NA	NA
gene_18463	1373	0.75	0.19	-1.98089	0.00696514	NA	NA	NA	NA	NA
gene_18464	759	1.33	0.87	-0.612339	0.224826	NA	NA	NA	NA	NA
gene_18471	1651	16.72	5.96	-1.48819	2.55e-25	NA	NA	NA	K00517;K11818//cytochrome P450, family 83, subfamily B, polypeptide 1 [EC:1.14.-.-];K00512//steroid 17alpha-monooxygenase / 17alpha-hydroxyprogesterone aldolase [EC:1.14.14.19 4.1.2.30]	gi|698552858|ref|XP_009769777.1|//PREDICTED: cytochrome P450 83B1-like isoform X1 [Nicotiana sylvestris];gi|460404869|ref|XP_004247902.1|//PREDICTED: cytochrome P450 83B1-like [Solanum lycopersicum]
gene_18476	939	0.14	0.07	-1	0.621362	NA	NA	NA	NA	NA
gene_18484	1206	0.16	0.05	-1.67807	0.371972	NA	NA	NA	K14292//trimethylguanosine synthase [EC:2.1.1.-]	gi|698477276|ref|XP_009785870.1|//PREDICTED: uncharacterized protein DDB_G0271670 [Nicotiana sylvestris]
gene_18490	1356	0.49	0.33	-0.570316	0.47422	NA	NA	NA	K16586//HAUS augmin-like complex subunit 3	gi|697099757|ref|XP_009587805.1|//PREDICTED: HAUS augmin-like complex subunit 3 isoform X4 [Nicotiana tomentosiformis];gi|698498506|ref|XP_009795155.1|//PREDICTED: HAUS augmin-like complex subunit 3 isoform X1 [Nicotiana sylvestris];gi|460393672|ref|XP_004242433.1|//PREDICTED: HAUS augmin-like complex subunit 3 [Solanum lycopersicum];gi|698498508|ref|XP_009795156.1|//PREDICTED: HAUS augmin-like c…
gene_18494	1660	1.48	0.96	-0.624491	0.0783078	GO:0016021//integral component of membrane	NA	NA	K18693//diacylglycerol diphosphate phosphatase / phosphatidate phosphatase [EC:3.1.3.81 3.1.3.4]	gi|697184057|ref|XP_009601053.1|//PREDICTED: lipid phosphate phosphatase 2 [Nicotiana tomentosiformis]
gene_18496	1323	0.2	0.1	-1	0.44915	NA	NA	NA	K11228//mitogen-activated protein kinase kinase kinase [EC:2.7.11.1];K04373//p90 ribosomal S6 kinase [EC:2.7.11.1];K04421//mitogen-activated protein kinase kinase kinase 3 [EC:2.7.11.25]	gi|697093825|ref|XP_009629207.1|//PREDICTED: mitogen-activated protein kinase kinase kinase 3-like [Nicotiana tomentosiformis]
gene_18504	1167	3.12	2.16	-0.530515	0.078087	NA	NA	NA	NA	NA
gene_18512	622	0.11	0.01	-3.45943	0.497574	NA	NA	NA	NA	NA
gene_18520	4903	7.58	4.48	-0.758699	0.0366204	NA	NA	NA	K08827//serine/threonine-protein kinase PRP4 [EC:2.7.11.1]	gi|460387507|ref|XP_004239418.1|//PREDICTED: uncharacterized protein LOC101246632 [Solanum lycopersicum];gi|697126644|ref|XP_009617353.1|//PREDICTED: serine/threonine-protein kinase prpf4B isoform X2 [Nicotiana tomentosiformis]
gene_18524	618	1.56	0.55	-1.50404	0.040324	NA	NA	NA	NA	gi|565354456|ref|XP_006344126.1|//PREDICTED: uncharacterized protein LOC102602124 [Solanum tuberosum]
gene_18526	720	0.09	0.01	-3.16993	0.497574	NA	NA	NA	NA	NA
gene_18537	600	0.23	0.11	-1.06413	0.621362	NA	NA	NA	NA	NA
gene_18539	363	24.54	16.44	-0.577925	0.00623626	NA	NA	NA	K14320//aladin	gi|697185909|ref|XP_009601991.1|//PREDICTED: aladin [Nicotiana tomentosiformis]
gene_18540	1444	1.19	0.75	-0.665999	0.216064	NA	GO:0061630//ubiquitin protein ligase activity;GO:0008270//zinc ion binding	GO:0042787//protein ubiquitination involved in ubiquitin-dependent protein catabolic process;GO:0000209//protein polyubiquitination;GO:0043161//proteasome-mediated ubiquitin-dependent protein catabolic process	K11982//E3 ubiquitin-protein ligase RNF115/126 [EC:2.3.2.27]	gi|698461854|ref|XP_009781861.1|//PREDICTED: E3 ubiquitin-protein ligase RING1-like [Nicotiana sylvestris]
gene_18542	1078	0.06	0.01	-2.58496	0.497574	NA	NA	NA	K11153//retinol dehydrogenase 12 [EC:1.1.1.300]	gi|698516589|ref|XP_009803175.1|//PREDICTED: short-chain dehydrogenase TIC 32, chloroplastic [Nicotiana sylvestris]
gene_18565	1141	0.15	0.04	-1.90689	0.248184	NA	NA	NA	NA	NA
gene_1857	2995	0.94	0.6	-0.647698	0.0609924	NA	NA	NA	K16221//transcription factor TCP21 (protein CCA1 HIKING EXPEDITION)	gi|698530734|ref|XP_009762192.1|//PREDICTED: transcription factor TCP20-like [Nicotiana sylvestris]
gene_18577	1441	0.22	0.13	-0.758992	0.503044	NA	NA	NA	NA	NA
gene_18581	295	1.62	0.8	-1.01792	0.33978	NA	NA	NA	K17982//geranyllinalool synthase [EC:4.2.3.144];K12447//UDP-sugar pyrophosphorylase [EC:2.7.7.64]	gi|697177418|ref|XP_009597668.1|//PREDICTED: uncharacterized protein LOC104093605 [Nicotiana tomentosiformis]
gene_18582	660	0.41	0.21	-0.965235	0.44915	NA	NA	NA	NA	gi|698586394|ref|XP_009778900.1|//PREDICTED: uncharacterized protein LOC104228187 [Nicotiana sylvestris]
gene_18583	1905	0.55	0.32	-0.78136	0.08481	NA	NA	NA	K07735//putative transcriptional regulator	gi|698586402|ref|XP_009778902.1|//PREDICTED: uncharacterized protein LOC104228188 [Nicotiana sylvestris];gi|565395590|ref|XP_006363421.1|//PREDICTED: uncharacterized protein LOC102605491 [Solanum tuberosum]
gene_18585	531	2.12	1.05	-1.01367	0.105116	NA	NA	NA	NA	gi|698551387|ref|XP_009769292.1|//PREDICTED: transcription factor DYSFUNCTIONAL TAPETUM 1-like [Nicotiana sylvestris]
gene_18593	2035	0.12	0.06	-1	0.44915	NA	NA	NA	NA	gi|698485108|ref|XP_009789337.1|//PREDICTED: uncharacterized protein LOC104236978 [Nicotiana sylvestris]
gene_18598	1712	0.22	0.11	-1	0.33978	NA	NA	NA	NA	gi|698487381|ref|XP_009790353.1|//PREDICTED: uncharacterized protein LOC104237824 [Nicotiana sylvestris]
gene_18607	851	4.71	3.11	-0.598812	0.0331466	NA	NA	NA	K09422//myb proto-oncogene protein, plant	gi|697138559|ref|XP_009623355.1|//PREDICTED: myb-related protein 330-like [Nicotiana tomentosiformis]
gene_18609	2446	0.05	0.03	-0.736966	0.621362	NA	NA	NA	K17604//zinc finger SWIM domain-containing protein 3	gi|698462311|ref|XP_009781959.1|//PREDICTED: protein FAR-RED IMPAIRED RESPONSE 1-like [Nicotiana sylvestris]
gene_18613	3046	1.39	0.84	-0.726624	0.0115455	NA	NA	NA	NA	gi|698546927|ref|XP_009767874.1|//PREDICTED: uncharacterized protein LOC104218945, partial [Nicotiana sylvestris]
gene_18615	1579	0.93	0.32	-1.53916	0.00672004	NA	NA	NA	K00963//UTP--glucose-1-phosphate uridylyltransferase [EC:2.7.7.9];K11583//serine/threonine-protein phosphatase 2A regulatory subunit B'';K13336//peroxin-3;K13832//3-dehydroquinate dehydratase / shikimate dehydrogenase [EC:4.2.1.10 1.1.1.25];K13116//ATP-dependent RNA helicase DDX41 [EC:3.6.4.13]	gi|698478921|ref|XP_009786585.1|//PREDICTED: uncharacterized protein LOC104234678 [Nicotiana sylvestris]
gene_18617	3067	0.16	0.06	-1.41504	0.223448	NA	NA	NA	K12447//UDP-sugar pyrophosphorylase [EC:2.7.7.64];K08237//hydroquinone glucosyltransferase [EC:2.4.1.218];K06892//feruloyl-CoA ortho-hydroxylase [EC:1.14.11.-];K17982//geranyllinalool synthase [EC:4.2.3.144]	gi|698442727|ref|XP_009763491.1|//PREDICTED: uncharacterized protein LOC104215405 [Nicotiana sylvestris]
gene_18624	766	0.18	0.09	-1	0.621362	NA	NA	NA	K06630//14-3-3 protein epsilon;K00128//aldehyde dehydrogenase (NAD+) [EC:1.2.1.3]	gi|802541456|ref|XP_012080009.1|//PREDICTED: uncharacterized protein LOC105640334 [Jatropha curcas]
gene_18630	1550	0.37	0.21	-0.817136	0.297328	NA	NA	NA	NA	NA
gene_18631	2699	0.37	0.14	-1.4021	0.033708	NA	NA	NA	NA	gi|697159759|ref|XP_009588646.1|//PREDICTED: uncharacterized protein LOC104086155 [Nicotiana tomentosiformis]
gene_18635	2264	0.6	0.39	-0.621488	0.303668	NA	NA	NA	K06678//condensin complex subunit 3	gi|698558395|ref|XP_009771275.1|//PREDICTED: uncharacterized protein LOC104221840 isoform X1 [Nicotiana sylvestris];gi|565403143|ref|XP_006367024.1|//PREDICTED: uncharacterized protein LOC102592329 [Solanum tuberosum];gi|698558408|ref|XP_009771278.1|//PREDICTED: uncharacterized protein LOC104221840 isoform X4 [Nicotiana sylvestris];gi|698558405|ref|XP_009771277.1|//PREDICTED: uncharacterized prot…
gene_1864	1483	0.22	0.04	-2.45943	0.123414	NA	NA	NA	K01728//pectate lyase [EC:4.2.2.2]	gi|697113467|ref|XP_009610613.1|//PREDICTED: uncharacterized protein LOC104104275 [Nicotiana tomentosiformis]
gene_18644	398	0.56	0.01	-5.80735	0.12379	NA	NA	NA	NA	gi|698482891|ref|XP_009788338.1|//PREDICTED: uncharacterized protein LOC104236158 [Nicotiana sylvestris]
gene_1865	703	0.77	0.38	-1.01886	0.26305	NA	NA	NA	NA	gi|697113465|ref|XP_009610612.1|//PREDICTED: uncharacterized protein LOC104104274 [Nicotiana tomentosiformis]
gene_1867	1558	0.96	0.57	-0.752072	0.139251	NA	NA	NA	K13783//MFS transporter, OPA family, solute carrier family 37 (glycerol-3-phosphate transporter), member 1/2	gi|697112706|ref|XP_009610231.1|//PREDICTED: putative glycerol-3-phosphate transporter 1 [Nicotiana tomentosiformis]
gene_18681	772	0.87	0.52	-0.742504	0.327286	NA	NA	NA	K11251//histone H2A	gi|697129350|ref|XP_009618732.1|//PREDICTED: histone H2AX-like [Nicotiana tomentosiformis]
gene_18682	2210	0.27	0.17	-0.667425	0.600578	NA	NA	NA	K13420//LRR receptor-like serine/threonine-protein kinase FLS2 [EC:2.7.11.1]	gi|697156588|ref|XP_009587044.1|//PREDICTED: receptor protein kinase CLAVATA1-like [Nicotiana tomentosiformis]
gene_18685	1321	1.47	0.39	-1.91427	0.00027767	NA	NA	NA	NA	NA
gene_18690	515	0.82	0.14	-2.5502	0.0692564	NA	NA	NA	NA	NA
gene_187	1831	2.98	1.83	-0.703469	0.00466734	NA	NA	NA	K15255//ATP-dependent DNA helicase PIF1 [EC:3.6.4.12]	gi|698586441|ref|XP_009778914.1|//PREDICTED: uncharacterized protein LOC104228191 isoform X2 [Nicotiana sylvestris];gi|698462079|ref|XP_009781910.1|//PREDICTED: uncharacterized protein LOC104230730, partial [Nicotiana sylvestris];gi|222612539|gb|EEE50671.1|//hypothetical protein OsJ_30917 [Oryza sativa Japonica Group]
gene_1870	1781	0.07	0.04	-0.807355	0.621362	NA	NA	NA	K13783//MFS transporter, OPA family, solute carrier family 37 (glycerol-3-phosphate transporter), member 1/2	gi|697112706|ref|XP_009610231.1|//PREDICTED: putative glycerol-3-phosphate transporter 1 [Nicotiana tomentosiformis]
gene_18716	2503	0.16	0.11	-0.540568	0.543364	NA	NA	NA	K00430//peroxidase [EC:1.11.1.7]	gi|698521185|ref|XP_009757398.1|//PREDICTED: uncharacterized protein LOC104210244 [Nicotiana sylvestris]
gene_1872	773	0.61	0.09	-2.76081	0.0383844	NA	NA	NA	K01785//aldose 1-epimerase [EC:5.1.3.3]	gi|697126867|ref|XP_009617462.1|//PREDICTED: protein PXR1-like [Nicotiana tomentosiformis]
gene_18724	1179	0.06	0.01	-2.58496	0.497574	NA	NA	NA	K11975//E3 ubiquitin-protein ligase RNF144 [EC:2.3.2.27]	gi|698566871|ref|XP_009773614.1|//PREDICTED: probable E3 ubiquitin-protein ligase RNF217 isoform X1 [Nicotiana sylvestris]
gene_18726	1785	0.6	0.21	-1.51457	0.076487	NA	GO:0008026//ATP-dependent helicase activity;GO:0003676//nucleic acid binding;GO:0005524//ATP binding	NA	K14442//ATP-dependent RNA helicase DHX36 [EC:3.6.4.13]	gi|698503152|ref|XP_009797190.1|//PREDICTED: ATP-dependent RNA helicase DHX36 [Nicotiana sylvestris];gi|697157002|ref|XP_009587256.1|//PREDICTED: ATP-dependent RNA helicase DHX36 [Nicotiana tomentosiformis]
gene_18737	953	0.07	0.01	-2.80735	0.497574	NA	NA	NA	NA	NA
gene_18738	1872	6.11	3.14	-0.960408	0.0093	NA	NA	NA	K10960//geranylgeranyl reductase [EC:1.3.1.83]	gi|698451866|ref|XP_009778642.1|//PREDICTED: geranylgeranyl diphosphate reductase, chloroplastic [Nicotiana sylvestris]
gene_18751	1616	0.83	0.43	-0.948775	0.077765	NA	NA	NA	K12486//stromal membrane-associated protein	gi|698530918|ref|XP_009762283.1|//PREDICTED: probable ADP-ribosylation factor GTPase-activating protein AGD5 [Nicotiana sylvestris]
gene_18753	1376	0.14	0.01	-3.80735	0.12379	NA	NA	NA	K18812//cyclin D6, plant	gi|698521690|ref|XP_009757647.1|//PREDICTED: putative cyclin-D6-1 isoform X2 [Nicotiana sylvestris]
gene_18759	355	5.29	1.9	-1.47727	0.00867716	NA	NA	NA	NA	NA
gene_18763	878	1.36	0.6	-1.18057	0.050731	NA	NA	NA	NA	gi|698483674|ref|XP_009788687.1|//PREDICTED: phosphatidylinositol/phosphatidylcholine transfer protein SFH9-like [Nicotiana sylvestris]
gene_18766	5812	0.04	0.01	-2	0.12379	NA	NA	NA	NA	gi|460386774|ref|XP_004239071.1|//PREDICTED: uncharacterized protein LOC101248874 [Solanum lycopersicum];gi|698467610|ref|XP_009783168.1|//PREDICTED: chromodomain-helicase-DNA-binding protein 7-like isoform X1 [Nicotiana sylvestris];gi|698467617|ref|XP_009783171.1|//PREDICTED: chromodomain-helicase-DNA-binding protein 7-like isoform X3 [Nicotiana sylvestris]
gene_18774	513	0.28	0.01	-4.80735	0.248184	NA	NA	NA	NA	NA
gene_18783	2777	0.22	0.04	-2.45943	0.0642644	NA	NA	NA	K08504//blocked early in transport 1	gi|698545859|ref|XP_009767530.1|//PREDICTED: B3 domain-containing protein REM9-like isoform X1 [Nicotiana sylvestris];gi|698545863|ref|XP_009767532.1|//PREDICTED: B3 domain-containing protein REM9-like isoform X2 [Nicotiana sylvestris]
gene_18785	905	1.01	0.67	-0.592122	0.398282	NA	NA	NA	NA	NA
gene_18786	1035	0.19	0.06	-1.66297	0.371972	NA	NA	NA	NA	NA
gene_18788	1585	1.16	0.7	-0.728698	0.10035	NA	NA	NA	K19882//O-palmitoleoyl-L-serine hydrolase [EC:3.1.1.98]	gi|697113047|ref|XP_009610405.1|//PREDICTED: uncharacterized protein LOC104104107 [Nicotiana tomentosiformis]
gene_18797	2388	0.44	0.29	-0.601451	0.681028	NA	NA	NA	K15449//tRNA wybutosine-synthesizing protein 1 [EC:4.1.3.44];K16302//metal transporter CNNM	gi|747059645|ref|XP_011076214.1|//PREDICTED: probable methyltransferase PMT15 [Sesamum indicum];gi|565373580|ref|XP_006353348.1|//PREDICTED: probable methyltransferase PMT15 [Solanum tuberosum];gi|698514168|ref|XP_009801988.1|//PREDICTED: probable methyltransferase PMT15 isoform X1 [Nicotiana sylvestris]
gene_18800	698	0.19	0.01	-4.24793	0.248184	NA	NA	NA	NA	NA
gene_18808	1930	0.59	0.29	-1.02466	0.08481	GO:0009507//chloroplast	GO:0030785//[ribulose-bisphosphate carboxylase]-lysine N-methyltransferase activity	GO:0032259//methylation	K00592//[ribulose-bisphosphate carboxylase]-lysine N-methyltransferase [EC:2.1.1.127]	gi|697100808|ref|XP_009592893.1|//PREDICTED: ribulose-1,5 bisphosphate carboxylase/oxygenase large subunit N-methyltransferase, chloroplastic [Nicotiana tomentosiformis]
gene_18813	3091	0.48	0.33	-0.540568	0.26158	GO:0016021//integral component of membrane;GO:0005794//Golgi apparatus	GO:0010488//UDP-galactose:N-glycan beta-1,3-galactosyltransferase activity;GO:0030246//carbohydrate binding	GO:0010493//Lewis a epitope biosynthetic process;GO:0006486//protein glycosylation	K14413//beta-1,3-galactosyltransferase [EC:2.4.1.-]	gi|697173947|ref|XP_009595906.1|//PREDICTED: beta-1,3-galactosyltransferase 15 isoform X1 [Nicotiana tomentosiformis]
gene_18816	1346	0.19	0.01	-4.24793	0.0617448	GO:0005634//nucleus	GO:0003677//DNA binding	GO:0006355//regulation of transcription, DNA-templated	K02437//glycine cleavage system H protein;K12581//CCR4-NOT transcription complex subunit 7/8;K01054//acylglycerol lipase [EC:3.1.1.23];K13126//polyadenylate-binding protein;K05941//glutathione gamma-glutamylcysteinyltransferase [EC:2.3.2.15]	gi|697104783|ref|XP_009606198.1|//PREDICTED: NAC transcription factor 29-like [Nicotiana tomentosiformis]
gene_18820	602	2.12	1.44	-0.557995	0.275022	NA	GO:0003676//nucleic acid binding;GO:0008270//zinc ion binding;GO:0010997//anaphase-promoting complex binding;GO:0097027//ubiquitin-protein transferase activator activity	GO:0050790//regulation of catalytic activity	K00558//DNA (cytosine-5)-methyltransferase 1 [EC:2.1.1.37];K03363//cell division cycle 20, cofactor of APC complex;K05658//ATP-binding cassette, subfamily B (MDR/TAP), member 1 [EC:3.6.3.44]	gi|698574010|ref|XP_009775553.1|//PREDICTED: uncharacterized protein LOC104225456 isoform X1 [Nicotiana sylvestris]
gene_18821	288	4.46	1.37	-1.70287	0.016389	NA	NA	NA	NA	NA
gene_18827	1579	0.53	0.24	-1.14296	0.0620746	NA	NA	NA	NA	NA
gene_1883	786	0.09	0.01	-3.16993	0.497574	NA	NA	NA	NA	gi|698503893|ref|XP_009797506.1|//PREDICTED: uncharacterized protein LOC104243923 [Nicotiana sylvestris]
gene_18833	908	0.22	0.14	-0.652077	0.682952	NA	NA	NA	K01738//cysteine synthase A [EC:2.5.1.47];K05909//laccase [EC:1.10.3.2];K02350//DNA polymerase zeta [EC:2.7.7.7];K09285//AP2-like factor, ANT lineage	gi|38194910|gb|AAR13298.1|//gag-pol polyprotein [Phaseolus vulgaris]
gene_18839	311	2.27	1.24	-0.872352	0.297328	NA	NA	NA	NA	gi|947097353|gb|KRH45938.1|//hypothetical protein GLYMA_08G302100 [Glycine max]
gene_18841	411	0.72	0.18	-2	0.216482	NA	NA	NA	NA	NA
gene_18842	213	0.24	0.01	-4.58496	0.997572	NA	NA	NA	NA	NA
gene_18847	1484	1.69	0.56	-1.59352	0.000250954	NA	NA	NA	K01054//acylglycerol lipase [EC:3.1.1.23];K13126//polyadenylate-binding protein;K12581//CCR4-NOT transcription complex subunit 7/8	gi|697150630|ref|XP_009629524.1|//PREDICTED: putative NAC domain-containing protein 94 isoform X1 [Nicotiana tomentosiformis];gi|697150632|ref|XP_009629525.1|//PREDICTED: putative NAC domain-containing protein 94 isoform X2 [Nicotiana tomentosiformis]
gene_18853	1302	0.11	0.01	-3.45943	0.248184	NA	NA	NA	NA	gi|698564021|ref|XP_009772868.1|//PREDICTED: uncharacterized protein LOC104223191 [Nicotiana sylvestris]
gene_18867	1318	0.44	0.19	-1.2115	0.176616	NA	NA	NA	NA	NA
gene_18879	435	0.5	0.17	-1.55639	0.621362	NA	NA	NA	NA	NA
gene_18881	453	0.16	0.01	-4	0.497574	NA	NA	NA	NA	NA
gene_18888	817	0.08	0.01	-3	0.497574	NA	NA	NA	NA	NA
gene_18889	945	0.14	0.07	-1	0.621362	NA	NA	NA	NA	NA
gene_18892	609	0.23	0.11	-1.06413	0.621362	NA	NA	NA	NA	gi|698516949|ref|XP_009803362.1|//PREDICTED: probable magnesium transporter NIPA4 isoform X2 [Nicotiana sylvestris]
gene_18896	1802	0.11	0.07	-0.652077	0.682952	NA	NA	NA	K07408//cytochrome P450, family 1, subfamily A, polypeptide 1 [EC:1.14.14.1];K14985//26-hydroxylase [EC:1.14.-.-];K00512//steroid 17alpha-monooxygenase / 17alpha-hydroxyprogesterone aldolase [EC:1.14.14.19 4.1.2.30];K07409//cytochrome P450, family 1, subfamily A, polypeptide 2 [EC:1.14.14.1]	gi|697106757|ref|XP_009607201.1|//PREDICTED: cytochrome P450 CYP736A12-like [Nicotiana tomentosiformis]
gene_18899	2394	1.61	1.13	-0.510738	0.0902382	NA	NA	NA	NA	NA
gene_1890	2483	0.54	0.3	-0.847997	0.086851	NA	NA	NA	K14485//transport inhibitor response 1;K18195//rhamnogalacturonan endolyase [EC:4.2.2.23];K05909//laccase [EC:1.10.3.2]	gi|971582902|ref|XP_015159877.1|//PREDICTED: uncharacterized protein LOC107058557 [Solanum tuberosum]
gene_1891	2115	5.24	2.08	-1.33298	0.00159	NA	NA	NA	NA	gi|697177776|ref|XP_009597862.1|//PREDICTED: uncharacterized protein LOC104093758 isoform X2 [Nicotiana tomentosiformis];gi|731345609|ref|XP_010684008.1|//PREDICTED: uncharacterized protein LOC104898610 [Beta vulgaris subsp. vulgaris]
gene_18912	1285	0.1	0.01	-3.32193	0.248184	NA	NA	NA	NA	gi|698545792|ref|XP_009767505.1|//PREDICTED: cell division cycle-associated protein 7-like [Nicotiana sylvestris]
gene_18913	1292	2.77	1.59	-0.800859	0.0216646	NA	GO:0043167//ion binding;GO:0005515//protein binding	GO:0006457//protein folding	K03686//molecular chaperone DnaJ	gi|147857339|emb|CAN79197.1|//hypothetical protein VITISV_000240 [Vitis vinifera];gi|565349031|ref|XP_006341502.1|//PREDICTED: dnaJ homolog subfamily A member 3, mitochondrial-like [Solanum tuberosum];gi|698545795|ref|XP_009767506.1|//PREDICTED: chaperone protein dnaJ 1, mitochondrial [Nicotiana sylvestris]
gene_18936	662	2.64	1.76	-0.584963	0.216064	NA	NA	NA	NA	gi|747045251|ref|XP_011093094.1|//PREDICTED: U11/U12 small nuclear ribonucleoprotein 59 kDa protein isoform X1 [Sesamum indicum]
gene_18942	1973	0.35	0.06	-2.54432	0.0126193	NA	NA	NA	K19613//leucine-rich repeat protein SHOC2	gi|698515444|ref|XP_009802598.1|//PREDICTED: plant intracellular Ras-group-related LRR protein 5-like [Nicotiana sylvestris]
gene_18951	3054	16.95	11.26	-0.590078	9.8e-11	NA	NA	NA	K04730//interleukin-1 receptor-associated kinase 1 [EC:2.7.11.1]	gi|698496237|ref|XP_009794182.1|//PREDICTED: uncharacterized protein LOC104240972 [Nicotiana sylvestris]
gene_18952	1592	0.24	0.16	-0.584963	0.543364	NA	NA	NA	NA	gi|970004491|ref|XP_015063045.1|//PREDICTED: F-box protein CPR30-like [Solanum pennellii];gi|698520919|ref|XP_009757272.1|//PREDICTED: uncharacterized protein LOC104210152 [Nicotiana sylvestris]
gene_18965	409	0.36	0.01	-5.16993	0.248184	NA	NA	NA	NA	NA
gene_18966	1940	0.46	0.29	-0.665581	0.301814	NA	NA	NA	K13648//alpha-1,4-galacturonosyltransferase [EC:2.4.1.43]	gi|697139785|ref|XP_009623986.1|//PREDICTED: probable galacturonosyltransferase-like 9 [Nicotiana tomentosiformis]
gene_18970	671	1.22	0.81	-0.590887	0.377214	NA	NA	NA	NA	NA
gene_18978	1662	0.08	0.01	-3	0.248184	NA	GO:0008270//zinc ion binding;GO:0003676//nucleic acid binding	NA	K01728//pectate lyase [EC:4.2.2.2];K09228//KRAB domain-containing zinc finger protein	gi|698523096|ref|XP_009758352.1|//PREDICTED: uncharacterized protein LOC104211054 isoform X2 [Nicotiana sylvestris];gi|698523094|ref|XP_009758351.1|//PREDICTED: uncharacterized protein LOC104211054 isoform X1 [Nicotiana sylvestris]
gene_18979	802	1.42	0.91	-0.641952	0.338364	NA	NA	NA	NA	gi|698477322|ref|XP_009785894.1|//PREDICTED: 60S ribosomal protein L10-like [Nicotiana sylvestris]
gene_1899	1853	1.13	0.58	-0.962198	0.0230306	NA	NA	NA	NA	gi|698456827|ref|XP_009780704.1|//PREDICTED: zinc finger BED domain-containing protein RICESLEEPER 2-like [Nicotiana sylvestris]
gene_18990	1393	4.16	2.84	-0.550693	0.0206818	NA	NA	NA	NA	gi|747078631|ref|XP_011086484.1|//PREDICTED: chaperone protein dnaJ 16 [Sesamum indicum]
gene_18991	762	0.09	0.01	-3.16993	0.497574	NA	NA	NA	NA	NA
gene_18993	1259	0.1	0.01	-3.32193	0.248184	NA	NA	NA	K00430//peroxidase [EC:1.11.1.7]	gi|697146317|ref|XP_009627307.1|//PREDICTED: peroxidase 6-like [Nicotiana tomentosiformis]
gene_18997	1844	0.69	0.31	-1.15433	0.023316	NA	NA	NA	NA	NA
gene_19002	1185	0.21	0.05	-2.07039	0.371972	NA	NA	NA	NA	gi|697152886|ref|XP_009630681.1|//PREDICTED: uncharacterized protein LOC104120590 [Nicotiana tomentosiformis]
gene_19005	331	2.1	0.57	-1.88136	0.0642644	NA	NA	NA	NA	NA
gene_19008	1128	0.34	0.23	-0.563901	0.747938	NA	NA	NA	NA	NA
gene_19017	194	2.92	0.51	-2.5174	0.0692564	NA	NA	NA	K15198//transcription factor TFIIIB component B''	gi|697094310|ref|XP_009605667.1|//PREDICTED: uncharacterized protein LOC104100193 [Nicotiana tomentosiformis]
gene_19022	1167	0.73	0.44	-0.730393	0.281126	NA	NA	NA	K01537//Ca2+-transporting ATPase [EC:3.6.3.8]	gi|698493311|ref|XP_009792933.1|//PREDICTED: calcium-transporting ATPase 12, plasma membrane-type-like [Nicotiana sylvestris]
gene_19023	616	1.02	0.33	-1.62803	0.0906018	NA	NA	NA	NA	gi|698494855|ref|XP_009793592.1|//PREDICTED: uncharacterized protein LOC104240448 [Nicotiana sylvestris]
gene_19024	983	2.28	0.86	-1.40663	0.00197452	NA	NA	NA	K01183//chitinase [EC:3.2.1.14]	gi|970013782|ref|XP_015067867.1|//PREDICTED: basic proline-rich protein-like isoform X2 [Solanum pennellii]
gene_19028	1268	1.8	1.22	-0.561116	0.149607	GO:0016021//integral component of membrane	GO:0005524//ATP binding;GO:0005388//calcium-transporting ATPase activity	GO:0070588//calcium ion transmembrane transport	K01537//Ca2+-transporting ATPase [EC:3.6.3.8]	gi|720010176|ref|XP_010259161.1|//PREDICTED: LOW QUALITY PROTEIN: putative calcium-transporting ATPase 13, plasma membrane-type [Nelumbo nucifera]
gene_19035	1741	0.15	0.07	-1.09954	0.44915	NA	NA	NA	NA	gi|698495927|ref|XP_009794047.1|//PREDICTED: protein Hook homolog [Nicotiana sylvestris]
gene_19056	1089	0.18	0.06	-1.58496	0.371972	NA	NA	NA	NA	NA
gene_19062	1424	0.05	0.01	-2.32193	0.497574	NA	NA	NA	NA	NA
gene_19063	1000	0.13	0.01	-3.70044	0.248184	NA	NA	NA	NA	gi|698550361|ref|XP_009768952.1|//PREDICTED: uncharacterized protein LOC104219887 [Nicotiana sylvestris]
gene_19069	501	0.28	0.14	-1	0.621362	NA	NA	NA	NA	NA
gene_19076	1995	2.8	1.83	-0.613583	0.0120377	NA	NA	NA	K00128//aldehyde dehydrogenase (NAD+) [EC:1.2.1.3]	gi|565379092|ref|XP_006355977.1|//PREDICTED: aldehyde dehydrogenase family 2 member B7, mitochondrial-like [Solanum tuberosum]
gene_19077	744	0.18	0.01	-4.16993	0.248184	NA	NA	NA	NA	NA
gene_1908	942	0.35	0.07	-2.32193	0.216482	NA	NA	NA	NA	NA
gene_19082	1644	0.7	0.46	-0.605721	0.210264	NA	NA	NA	NA	gi|970013322|ref|XP_015067626.1|//PREDICTED: uncharacterized protein LOC107012327 [Solanum pennellii];gi|698533151|ref|XP_009763397.1|//PREDICTED: uncharacterized protein LOC104215327 [Nicotiana sylvestris]
gene_19085	865	0.75	0.16	-2.22882	0.0377982	NA	NA	NA	NA	NA
gene_1909	1082	0.18	0.12	-0.584963	0.371972	NA	NA	NA	NA	NA
gene_19090	896	0.3	0.07	-2.09954	0.216482	NA	NA	NA	NA	NA
gene_1910	949	0.21	0.01	-4.39232	0.12379	NA	NA	NA	NA	gi|698543439|ref|XP_009766744.1|//PREDICTED: uncharacterized protein LOC104218041 [Nicotiana sylvestris]
gene_19103	465	1.55	0.01	-7.27612	0.00095079	NA	NA	NA	K19761//gamma-glutamylaminecyclotransferase [EC:2.3.2.-]	gi|698571600|ref|XP_009774917.1|//PREDICTED: putative gamma-glutamylcyclotransferase At3g02910 [Nicotiana sylvestris]
gene_19109	1630	0.55	0.23	-1.2578	0.076487	NA	NA	NA	K07562//nonsense-mediated mRNA decay protein 3	gi|698521225|ref|XP_009757419.1|//PREDICTED: uncharacterized protein LOC104210260 [Nicotiana sylvestris]
gene_19114	2312	0.03	0.01	-1.58496	0.497574	NA	NA	NA	K03327//multidrug resistance protein, MATE family	gi|970051768|ref|XP_015087479.1|//PREDICTED: protein DETOXIFICATION 53 [Solanum pennellii]
gene_19124	1600	1.66	0.56	-1.56768	0.015394	NA	NA	NA	NA	NA
gene_19127	7109	0.17	0.03	-2.5025	0.00148346	NA	NA	NA	NA	gi|697164736|ref|XP_009591180.1|//PREDICTED: uncharacterized protein LOC104088240 [Nicotiana tomentosiformis]
gene_19131	648	0.85	0.4	-1.08746	0.143663	NA	NA	NA	NA	NA
gene_19134	519	1.9	0.81	-1.23001	0.076487	NA	NA	NA	NA	gi|698522685|ref|XP_009758154.1|//PREDICTED: zinc-finger homeodomain protein 2-like [Nicotiana sylvestris]
gene_19136	1321	1.13	0.44	-1.36075	0.0130164	NA	NA	NA	NA	gi|698582978|ref|XP_009777976.1|//PREDICTED: uncharacterized protein LOC104227431 [Nicotiana sylvestris]
gene_19137	485	0.15	0.01	-3.90689	0.497574	NA	NA	NA	NA	NA
gene_1914	652	18.03	10.62	-0.763616	3.75	NA	NA	NA	K17402//small subunit ribosomal protein S23	gi|698574534|ref|XP_009775684.1|//PREDICTED: uncharacterized protein LOC104225558 [Nicotiana sylvestris]
gene_19150	1288	48.01	33.44	-0.52176	6.8e-08	NA	NA	NA	NA	NA
gene_19154	4940	0.15	0.09	-0.736966	0.258536	NA	NA	NA	K08247//methionine S-methyltransferase [EC:2.1.1.12];K13024//inositol-hexakisphosphate/diphosphoinositol-pentakisphosphate 1-kinase [EC:2.7.4.24];K01191//alpha-mannosidase [EC:3.2.1.24];K13356//alcohol-forming fatty acyl-CoA reductase [EC:1.2.1.84]	gi|970028402|ref|XP_015075513.1|//PREDICTED: uncharacterized protein LOC107019601 [Solanum pennellii]
gene_19156	1008	1.83	0.78	-1.2303	0.0110116	NA	NA	NA	NA	NA
gene_19158	1120	1.69	0.81	-1.06103	0.0216938	NA	NA	NA	NA	NA
gene_19159	956	10.91	3.74	-1.54454	2.61e-08	NA	NA	NA	NA	gi|697184203|ref|XP_009601127.1|//PREDICTED: uncharacterized protein LOC104096462 [Nicotiana tomentosiformis]
gene_19160	1462	9.88	5.35	-0.884972	0.0027	NA	NA	NA	K20293//conserved oligomeric Golgi complex subunit 6;K19882//O-palmitoleoyl-L-serine hydrolase [EC:3.1.1.98]	gi|697144892|ref|XP_009626570.1|//PREDICTED: uncharacterized protein LOC104117248 [Nicotiana tomentosiformis]
gene_19168	298	0.27	0.01	-4.75489	0.497574	NA	NA	NA	NA	gi|697184434|ref|XP_009601237.1|//PREDICTED: uncharacterized protein LOC104096560 [Nicotiana tomentosiformis]
gene_19169	1060	0.19	0.12	-0.662965	0.682952	NA	NA	NA	NA	gi|565363829|ref|XP_006348632.1|//PREDICTED: putative pentatricopeptide repeat-containing protein At1g68930 [Solanum tuberosum]
gene_1917	1530	0.21	0.01	-4.39232	0.0617448	NA	NA	NA	NA	gi|697119469|ref|XP_009613690.1|//PREDICTED: uncharacterized protein LOC104106772 [Nicotiana tomentosiformis]
gene_19173	772	0.26	0.09	-1.53051	0.371972	NA	NA	NA	NA	NA
gene_19186	2194	3.56	2.2	-0.694374	0.000746726	NA	NA	NA	NA	gi|698453286|ref|XP_009779911.1|//PREDICTED: protein ROOT PRIMORDIUM DEFECTIVE 1 [Nicotiana sylvestris]
gene_19194	2967	1.8	0.88	-1.03242	0.000112155	GO:0009706//chloroplast inner membrane;GO:0016021//integral component of membrane	NA	GO:0015031//protein transport	K02956//small subunit ribosomal protein S15;K05579//NAD(P)H-quinone oxidoreductase subunit H [EC:1.6.5.3]	gi|225200233|ref|YP_002720024.1|//Ycf1 [Nicotiana tabacum]
gene_19199	583	0.6	0.35	-0.777608	0.503044	NA	NA	NA	NA	NA
gene_19200	1602	0.88	0.52	-0.758992	0.128783	NA	NA	NA	NA	gi|698570061|ref|XP_009774502.1|//PREDICTED: uncharacterized protein LOC104224520 [Nicotiana sylvestris]
gene_19203	1072	546.59	381.13	-0.520176	9.97e-102	GO:0005737//cytoplasm	NA	NA	NA	gi|698546521|ref|XP_009767733.1|//PREDICTED: translationally-controlled tumor protein homolog [Nicotiana sylvestris]
gene_19217	2208	0.09	0.01	-3.16993	0.12379	NA	NA	NA	K11594//ATP-dependent RNA helicase DDX3X [EC:3.6.4.13]	gi|698546518|ref|XP_009767732.1|//PREDICTED: DEAD-box ATP-dependent RNA helicase 52B-like [Nicotiana sylvestris]
gene_1922	1558	0.12	0.01	-3.58496	0.12379	NA	NA	NA	K12581//CCR4-NOT transcription complex subunit 7/8	gi|697102751|ref|XP_009602844.1|//PREDICTED: NAC domain-containing protein 7-like [Nicotiana tomentosiformis]
gene_19225	524	0.27	0.01	-4.75489	0.248184	NA	NA	NA	NA	NA
gene_19230	950	0.07	0.01	-2.80735	0.497574	NA	NA	NA	NA	NA
gene_19235	943	0.97	0.61	-0.669176	0.281126	NA	NA	NA	K08900//mitochondrial chaperone BCS1;K01490//AMP deaminase [EC:3.5.4.6];K15198//transcription factor TFIIIB component B''	gi|697125846|ref|XP_009616949.1|//PREDICTED: uncharacterized protein LOC104109376 [Nicotiana tomentosiformis]
gene_19249	772	1.83	0.95	-0.945844	0.077765	NA	NA	NA	K09287//RAV-like factor	gi|698529358|ref|XP_009761495.1|//PREDICTED: B3 domain-containing protein At2g36080 [Nicotiana sylvestris]
gene_1925	2633	0.24	0.12	-1	0.206574	NA	NA	NA	K04730//interleukin-1 receptor-associated kinase 1 [EC:2.7.11.1]	gi|698478561|ref|XP_009786425.1|//PREDICTED: probable receptor-like protein kinase At1g67000 [Nicotiana sylvestris]
gene_19256	729	0.19	0.01	-4.24793	0.248184	NA	NA	NA	NA	NA
gene_19261	789	0.09	0.01	-3.16993	0.497574	NA	NA	NA	NA	NA
gene_19268	1237	0.21	0.01	-4.39232	0.0617448	GO:0005634//nucleus	GO:0043565//sequence-specific DNA binding	GO:0006355//regulation of transcription, DNA-templated	K15613//homeobox protein Meis1;K16670//homeobox protein Meis2	gi|697100529|ref|XP_009591588.1|//PREDICTED: homeobox protein knotted-1-like 6 [Nicotiana tomentosiformis]
gene_19269	1471	0.52	0.26	-1	0.163825	NA	NA	NA	NA	gi|743873439|ref|XP_011034403.1|//PREDICTED: transcriptional regulator ATRX homolog [Populus euphratica]
gene_19270	585	3.7	2.47	-0.583014	0.255104	NA	NA	NA	NA	gi|661876383|emb|CDP19520.1|//unnamed protein product [Coffea canephora]
gene_19274	457	0.79	0.47	-0.749192	0.503044	NA	NA	NA	NA	NA
gene_19276	2338	0.97	0.67	-0.533824	0.156214	NA	NA	NA	NA	NA
gene_19280	771	3.23	2.25	-0.521609	0.162704	NA	NA	NA	NA	NA
gene_19281	393	0.57	0.19	-1.58496	0.371972	NA	NA	NA	NA	NA
gene_19282	830	0.32	0.01	-5	0.0617448	NA	NA	NA	NA	NA
gene_19283	2129	0.09	0.01	-3.16993	0.12379	NA	NA	NA	K08900//mitochondrial chaperone BCS1	gi|698568854|ref|XP_009774172.1|//PREDICTED: probable mitochondrial chaperone BCS1-B [Nicotiana sylvestris]
gene_19286	447	3.19	1.6	-0.995485	0.0596382	NA	NA	NA	NA	NA
gene_19288	2607	2.29	1.61	-0.508287	0.0258528	NA	NA	NA	NA	gi|565352471|ref|XP_006343166.1|//PREDICTED: uncharacterized protein LOC102600551 [Solanum tuberosum];gi|698542633|ref|XP_009766472.1|//PREDICTED: uncharacterized protein LOC104217840 [Nicotiana sylvestris]
gene_19290	1696	0.56	0.23	-1.28379	0.076487	NA	NA	NA	K15283//solute carrier family 35, member E1	gi|698534099|ref|XP_009763766.1|//PREDICTED: phosphoenolpyruvate/phosphate translocator 1, chloroplastic-like [Nicotiana sylvestris]
gene_19298	1604	3.52	2.01	-0.80838	0.00107447	NA	NA	NA	NA	NA
gene_193	2496	0.44	0.18	-1.28951	0.042048	NA	NA	NA	K11292//transcription elongation factor SPT6;K18577//mannosylglycoprotein endo-beta-mannosidase [EC:3.2.1.152]	gi|697173961|ref|XP_009595914.1|//PREDICTED: uncharacterized protein LOC104092110 isoform X4 [Nicotiana tomentosiformis]
gene_19300	790	1.43	0.42	-1.76755	0.00419342	NA	NA	NA	NA	gi|697122240|ref|XP_009615103.1|//PREDICTED: uncharacterized protein LOC104107890 [Nicotiana tomentosiformis]
gene_19301	352	0.69	0.01	-6.10852	0.12379	NA	NA	NA	NA	gi|698563259|ref|XP_009772645.1|//PREDICTED: uncharacterized protein LOC104222992 isoform X1 [Nicotiana sylvestris]
gene_19309	918	1.44	0.57	-1.33703	0.023316	NA	NA	NA	NA	gi|698546389|ref|XP_009767690.1|//PREDICTED: F-box/LRR-repeat protein At3g03360-like isoform X1 [Nicotiana sylvestris]
gene_19321	861	0.39	0.15	-1.37851	0.285886	NA	NA	NA	NA	NA
gene_19326	1308	0.05	0.01	-2.32193	0.497574	NA	NA	NA	K10955//intestinal mucin-2;K05747//Wiskott-Aldrich syndrome protein	gi|698584775|ref|XP_009778467.1|//PREDICTED: extensin-2-like [Nicotiana sylvestris]
gene_19328	4815	0.14	0.08	-0.807355	0.233782	NA	NA	NA	K18195//rhamnogalacturonan endolyase [EC:4.2.2.23]	gi|698548863|ref|XP_009768473.1|//PREDICTED: uncharacterized protein LOC104219482 [Nicotiana sylvestris]
gene_19333	2151	0.23	0.06	-1.9386	0.107678	NA	NA	NA	K13024//inositol-hexakisphosphate/diphosphoinositol-pentakisphosphate 1-kinase [EC:2.7.4.24];K14309//nuclear pore complex protein Nup93;K16196//eukaryotic translation initiation factor 2-alpha kinase 4 [EC:2.7.11.1]	gi|969998696|ref|XP_015076192.1|//PREDICTED: uncharacterized protein LOC107020370 [Solanum pennellii]
gene_19335	1111	0.53	0.35	-0.598637	0.448586	NA	NA	NA	NA	gi|923929518|ref|XP_013733555.1|//PREDICTED: uncharacterized protein LOC106437188 [Brassica napus]
gene_19339	225	0.39	0.01	-5.2854	0.497574	NA	NA	NA	NA	NA
gene_19340	730	0.19	0.01	-4.24793	0.248184	NA	NA	NA	K00430//peroxidase [EC:1.11.1.7]	gi|697139507|ref|XP_009623842.1|//PREDICTED: peroxidase 57-like [Nicotiana tomentosiformis]
gene_19352	925	0.12	0.01	-3.58496	0.497574	NA	NA	NA	NA	NA
gene_19357	2306	0.11	0.03	-1.87447	0.216482	NA	NA	NA	NA	gi|697156403|ref|XP_009586953.1|//PREDICTED: uncharacterized protein LOC104084723 [Nicotiana tomentosiformis]
gene_19370	949	4.87	3.18	-0.614895	0.0243654	NA	NA	NA	K11835//ubiquitin carboxyl-terminal hydrolase 4/11/15 [EC:3.4.19.12]	gi|698505360|ref|XP_009798138.1|//PREDICTED: ubiquitin carboxyl-terminal hydrolase 5 [Nicotiana sylvestris]
gene_19373	2219	0.26	0.08	-1.70044	0.223448	GO:0016021//integral component of membrane;GO:0005789//endoplasmic reticulum membrane;GO:0016020//membrane	NA	GO:0006629//lipid metabolic process	K04710//ceramide synthetase [EC:2.3.1.24]	gi|698449224|ref|XP_009773742.1|//PREDICTED: ASC1-like protein [Nicotiana sylvestris];gi|697096632|ref|XP_009617348.1|//PREDICTED: ASC1-like protein isoform X3 [Nicotiana tomentosiformis];gi|697191965|ref|XP_009605055.1|//PREDICTED: ASC1-like protein [Nicotiana tomentosiformis]
gene_19377	374	3.41	1.98	-0.784271	0.180696	NA	NA	NA	NA	gi|697191823|ref|XP_009604984.1|//PREDICTED: uncharacterized protein LOC104099638 [Nicotiana tomentosiformis]
gene_19380	1534	0.13	0.01	-3.70044	0.12379	NA	NA	NA	K16225//probable WRKY transcription factor 52;K13425//WRKY transcription factor 22	gi|698507018|ref|XP_009798860.1|//PREDICTED: probable WRKY transcription factor 41 [Nicotiana sylvestris]
gene_19389	967	6.64	4.67	-0.507761	0.077318	NA	NA	NA	NA	gi|698575256|ref|XP_009775886.1|//PREDICTED: uncharacterized protein LOC104225723 [Nicotiana sylvestris]
gene_19395	481	2.1	1.18	-0.831602	0.377214	NA	NA	NA	NA	NA
gene_19399	237	2.07	1.06	-0.965567	0.223448	NA	NA	NA	NA	NA
gene_1940	495	0.43	0.14	-1.61891	0.371972	NA	NA	NA	NA	gi|697182327|ref|XP_009600166.1|//PREDICTED: uncharacterized protein LOC104095690 [Nicotiana tomentosiformis]
gene_19401	1039	2.36	1.19	-0.987825	0.00992336	NA	NA	NA	NA	NA
gene_19402	339	5.66	3.58	-0.660842	0.159421	NA	NA	NA	NA	NA
gene_19403	1153	0.06	0.01	-2.58496	0.497574	NA	NA	NA	NA	NA
gene_19409	699	0.49	0.19	-1.36678	0.285886	NA	NA	NA	NA	NA
gene_19415	1579	0.04	0.01	-2	0.497574	NA	NA	NA	K10663//E3 ubiquitin-protein ligase ATL4 [EC:2.3.2.27]	gi|703137557|ref|XP_010106477.1|//RING-H2 finger protein ATL45 [Morus notabilis]
gene_19421	2934	1.9	1.32	-0.525461	0.0768392	NA	NA	NA	K14765//U3 small nucleolar ribonucleoprotein protein LCP5	gi|460384636|ref|XP_004238016.1|//PREDICTED: crt homolog 1-like [Solanum lycopersicum];gi|697192319|ref|XP_009605243.1|//PREDICTED: crt homolog 1-like [Nicotiana tomentosiformis];gi|698500148|ref|XP_009795852.1|//PREDICTED: crt homolog 1 isoform X1 [Nicotiana sylvestris];gi|698500150|ref|XP_009795853.1|//PREDICTED: uncharacterized protein LOC104242494 isoform X2 [Nicotiana sylvestris]
gene_19427	1158	0.06	0.01	-2.58496	0.497574	NA	NA	NA	NA	gi|698494196|ref|XP_009793306.1|//PREDICTED: VIN3-like protein 2 [Nicotiana sylvestris]
gene_19428	258	0.64	0.01	-6	0.248184	NA	NA	NA	K14765//U3 small nucleolar ribonucleoprotein protein LCP5	gi|697192321|ref|XP_009605244.1|//PREDICTED: neuroguidin [Nicotiana tomentosiformis]
gene_19429	1249	3.94	2.68	-0.555963	0.0319194	NA	NA	NA	NA	NA
gene_19436	4084	0.58	0.32	-0.857981	0.0260552	NA	NA	NA	NA	gi|698458234|ref|XP_009781015.1|//PREDICTED: uncharacterized protein LOC104229983 [Nicotiana sylvestris]
gene_1944	1022	0.06	0.01	-2.58496	0.497574	NA	NA	NA	K15255//ATP-dependent DNA helicase PIF1 [EC:3.6.4.12]	gi|698490625|ref|XP_009791792.1|//PREDICTED: uncharacterized protein LOC104238966 [Nicotiana sylvestris]
gene_19453	177	0.55	0.01	-5.78136	0.497574	NA	GO:0005488//binding	NA	NA	gi|527204929|gb|EPS70949.1|//hypothetical protein M569_03810, partial [Genlisea aurea]
gene_19459	930	0.07	0.01	-2.80735	0.497574	NA	GO:0016866//intramolecular transferase activity	NA	K15813//beta-amyrin synthase [EC:5.4.99.39]	gi|971558596|ref|XP_015166230.1|//PREDICTED: beta-amyrin synthase-like [Solanum tuberosum];gi|698453602|ref|XP_009779988.1|//PREDICTED: beta-amyrin synthase [Nicotiana sylvestris]
gene_19460	1745	0.53	0.33	-0.683526	0.301814	NA	GO:0016866//intramolecular transferase activity	NA	K15813//beta-amyrin synthase [EC:5.4.99.39]	gi|971558596|ref|XP_015166230.1|//PREDICTED: beta-amyrin synthase-like [Solanum tuberosum]
gene_19465	408	0.52	0.01	-5.70044	0.248184	NA	NA	NA	K16196//eukaryotic translation initiation factor 2-alpha kinase 4 [EC:2.7.11.1];K13024//inositol-hexakisphosphate/diphosphoinositol-pentakisphosphate 1-kinase [EC:2.7.4.24];K01738//cysteine synthase A [EC:2.5.1.47]	gi|697096665|ref|XP_009617536.1|//PREDICTED: uncharacterized protein LOC104109866 [Nicotiana tomentosiformis]
gene_19468	495	0.14	0.01	-3.80735	0.497574	NA	NA	NA	NA	NA
gene_19471	476	0.6	0.15	-2	0.216482	NA	NA	NA	K03327//multidrug resistance protein, MATE family	gi|697165667|ref|XP_009591643.1|//PREDICTED: protein TRANSPARENT TESTA 12 [Nicotiana tomentosiformis]
gene_19480	2312	0.78	0.43	-0.859137	0.0469548	NA	NA	NA	K10956//protein transport protein SEC61 subunit alpha	gi|697140264|ref|XP_009624231.1|//PREDICTED: protein transport protein Sec61 subunit alpha [Nicotiana tomentosiformis]
gene_19482	2599	0.85	0.58	-0.55141	0.149607	NA	NA	NA	K06636//structural maintenance of chromosome 1	gi|698515978|ref|XP_009802869.1|//PREDICTED: uncharacterized protein LOC104248328 [Nicotiana sylvestris]
gene_19485	562	1.62	0.74	-1.1304	0.112826	NA	NA	NA	NA	gi|697130395|ref|XP_009619257.1|//PREDICTED: protein STICHEL-like 3, partial [Nicotiana tomentosiformis]
gene_19487	1589	0.56	0.32	-0.807355	0.281126	NA	NA	NA	K10755//replication factor C subunit 2/4;K10756//replication factor C subunit 3/5	gi|697130395|ref|XP_009619257.1|//PREDICTED: protein STICHEL-like 3, partial [Nicotiana tomentosiformis]
gene_19494	1017	0.71	0.19	-1.90182	0.0343548	NA	NA	NA	K01724//4a-hydroxytetrahydrobiopterin dehydratase [EC:4.2.1.96]	gi|698567555|ref|XP_009773808.1|//PREDICTED: uncharacterized protein LOC104223965 [Nicotiana sylvestris]
gene_19495	1110	1	0.7	-0.514573	0.275022	NA	NA	NA	K04564//superoxide dismutase, Fe-Mn family [EC:1.15.1.1]	gi|698567562|ref|XP_009773810.1|//PREDICTED: superoxide dismutase [Fe], chloroplastic [Nicotiana sylvestris]
gene_19506	687	0.2	0.01	-4.32193	0.248184	NA	NA	NA	NA	NA
gene_1951	1099	1.36	0.77	-0.820676	0.128783	NA	NA	NA	NA	NA
gene_19511	300	2.38	1.3	-0.87245	0.297328	NA	NA	NA	NA	NA
gene_19519	544	2.96	1.4	-1.08017	0.0395646	NA	NA	NA	NA	gi|697150651|ref|XP_009629535.1|//PREDICTED: elongator complex protein 6-like [Nicotiana tomentosiformis]
gene_1952	599	0.46	0.11	-2.06413	0.216482	NA	NA	NA	NA	NA
gene_19520	561	0.37	0.01	-5.20945	0.12379	NA	NA	NA	K09761//16S rRNA (uracil1498-N3)-methyltransferase [EC:2.1.1.193]	gi|697150655|ref|XP_009629536.1|//PREDICTED: thymocyte nuclear protein 1 [Nicotiana tomentosiformis]
gene_19524	333	0.23	0.01	-4.52356	0.497574	GO:0016021//integral component of membrane	GO:0008810//cellulase activity	GO:0030245//cellulose catabolic process	K01179//endoglucanase [EC:3.2.1.4]	gi|702386631|ref|XP_010064810.1|//PREDICTED: endoglucanase 25-like [Eucalyptus grandis]
gene_19527	1568	0.86	0.57	-0.593375	0.237132	NA	NA	NA	NA	NA
gene_19546	4367	1.05	0.55	-0.932886	0.000874694	NA	NA	NA	NA	NA
gene_19557	3966	1.29	0.75	-0.782409	0.00544786	NA	NA	NA	NA	gi|697162212|ref|XP_009589905.1|//PREDICTED: F-box protein At2g16365 isoform X2 [Nicotiana tomentosiformis]
gene_19558	1928	5.98	3.79	-0.657948	0.00140257	NA	NA	NA	NA	gi|697162212|ref|XP_009589905.1|//PREDICTED: F-box protein At2g16365 isoform X2 [Nicotiana tomentosiformis];gi|697162208|ref|XP_009589904.1|//PREDICTED: F-box protein At2g16365 isoform X1 [Nicotiana tomentosiformis]
gene_19559	739	1.1	0.54	-1.02647	0.163825	NA	NA	NA	NA	NA
gene_19561	1040	2.9	1.94	-0.579996	0.0848332	NA	NA	NA	NA	NA
gene_1957	1565	2.18	1.53	-0.510796	0.0373922	GO:0016021//integral component of membrane	GO:0005247//voltage-gated chloride channel activity	GO:0006821//chloride transport;GO:0055085//transmembrane transport	K05016//chloride channel 7	gi|698582946|ref|XP_009777968.1|//PREDICTED: putative chloride channel-like protein CLC-g isoform X1 [Nicotiana sylvestris];gi|976928804|gb|KVI11698.1|//Chloride channel ClC-plant [Cynara cardunculus var. scolymus];gi|698582951|ref|XP_009777969.1|//PREDICTED: putative chloride channel-like protein CLC-g isoform X2 [Nicotiana sylvestris];gi|460394306|ref|XP_004242745.1|//PREDICTED: putative chlori…
gene_19573	2019	0.13	0.09	-0.530515	0.721256	NA	NA	NA	K13104//zinc finger protein 830	gi|698575303|ref|XP_009775898.1|//PREDICTED: uncharacterized protein LOC104225734 [Nicotiana sylvestris]
gene_19577	1404	2.89	1.41	-1.03537	0.0539052	NA	NA	NA	K06066//CBF1 interacting corepressor;K17710//pentatricopeptide repeat domain-containing protein 1	gi|697158927|ref|XP_009588224.1|//PREDICTED: pentatricopeptide repeat-containing protein At2g03880, mitochondrial-like [Nicotiana tomentosiformis]
gene_19580	660	1.35	0.82	-0.719264	0.281126	NA	NA	NA	K02129//F-type H+-transporting ATPase subunit e	gi|697141216|ref|XP_009624719.1|//PREDICTED: uncharacterized protein LOC104115733 isoform X1 [Nicotiana tomentosiformis]
gene_19589	399	0.19	0.01	-4.24793	0.497574	NA	NA	NA	NA	NA
gene_19593	348	0.22	0.01	-4.45943	0.497574	NA	NA	NA	NA	NA
gene_19595	459	0.98	0.49	-1	0.33978	NA	NA	NA	NA	NA
gene_19596	935	0.28	0.07	-2	0.216482	NA	NA	NA	NA	NA
gene_196	2122	0.78	0.42	-0.893085	0.0575128	NA	NA	NA	K17046//protein DEK	gi|697095324|ref|XP_009610793.1|//PREDICTED: ABC transporter F family member 4-like isoform X2 [Nicotiana tomentosiformis];gi|697095328|ref|XP_009610810.1|//PREDICTED: ABC transporter F family member 4-like isoform X4 [Nicotiana tomentosiformis]
gene_1960	1552	0.21	0.04	-2.39232	0.123414	NA	NA	NA	K01940//argininosuccinate synthase [EC:6.3.4.5];K12741//heterogeneous nuclear ribonucleoprotein A1/A3;K14317//nuclear pore complex protein Nup214	gi|698547473|ref|XP_009768044.1|//PREDICTED: uncharacterized protein LOC104219113 isoform X1 [Nicotiana sylvestris]
gene_19604	841	0.63	0.24	-1.39232	0.143663	NA	NA	NA	K13648//alpha-1,4-galacturonosyltransferase [EC:2.4.1.43]	gi|698538310|ref|XP_009765096.1|//PREDICTED: probable galacturonosyltransferase 6 [Nicotiana sylvestris]
gene_1961	863	0.57	0.3	-0.925999	0.223448	NA	NA	NA	K15015//solute carrier family 32 (vesicular inhibitory amino acid transporter);K05658//ATP-binding cassette, subfamily B (MDR/TAP), member 1 [EC:3.6.3.44];K14760//acyl-activating enzyme 14 [EC:6.2.1.26];K09422//myb proto-oncogene protein, plant	gi|698547375|ref|XP_009768015.1|//PREDICTED: uncharacterized protein LOC104219080 [Nicotiana sylvestris]
gene_19637	1338	0.43	0.01	-5.42626	0.00190621	NA	NA	NA	NA	NA
gene_19641	4284	0.1	0.05	-1	0.33978	NA	NA	NA	K03327//multidrug resistance protein, MATE family;K03006//DNA-directed RNA polymerase II subunit RPB1 [EC:2.7.7.6];K18666//activating signal cointegrator complex subunit 1;K16570//gamma-tubulin complex component 3	gi|971575696|ref|XP_006361492.2|//PREDICTED: pleiotropic drug resistance protein 2 isoform X2 [Solanum tuberosum];gi|698582729|ref|XP_009777909.1|//PREDICTED: uncharacterized protein LOC104227368 [Nicotiana sylvestris]
gene_19649	1132	0.63	0.4	-0.655352	0.35371	NA	NA	NA	NA	NA
gene_19653	2879	0.8	0.56	-0.514573	0.903806	NA	GO:0050356//tropine dehydrogenase activity	GO:0055114//oxidation-reduction process;GO:0009710//tropane alkaloid biosynthetic process	K03006//DNA-directed RNA polymerase II subunit RPB1 [EC:2.7.7.6];K08081//tropinone reductase I [EC:1.1.1.206]	gi|147834348|emb|CAN74303.1|//hypothetical protein VITISV_032980 [Vitis vinifera];gi|683419847|gb|AIN39992.1|//tropinone reductase I [Datura inoxia]
gene_19658	477	1.5	0.74	-1.01937	0.206574	NA	NA	NA	NA	gi|697152295|ref|XP_009630383.1|//PREDICTED: uncharacterized protein LOC104120343 [Nicotiana tomentosiformis]
gene_19659	709	9.47	6.26	-0.597202	0.00932842	NA	NA	NA	NA	gi|698572121|ref|XP_009775064.1|//PREDICTED: replication protein A 70 kDa DNA-binding subunit B-like isoform X6 [Nicotiana sylvestris]
gene_19664	537	0.13	0.01	-3.70044	0.497574	NA	NA	NA	NA	NA
gene_19666	1436	0.09	0.01	-3.16993	0.248184	NA	NA	NA	K06630//14-3-3 protein epsilon;K13457//disease resistance protein RPM1	gi|697123895|ref|XP_009615944.1|//PREDICTED: LOW QUALITY PROTEIN: uncharacterized protein LOC104108577 [Nicotiana tomentosiformis]
gene_19675	2533	3.82	2.43	-0.652616	17.6	NA	NA	NA	NA	gi|697112229|ref|XP_009609991.1|//PREDICTED: protein trichome birefringence-like 35 isoform X2 [Nicotiana tomentosiformis];gi|697112227|ref|XP_009609990.1|//PREDICTED: protein trichome birefringence-like 35 isoform X1 [Nicotiana tomentosiformis];gi|460408342|ref|XP_004249604.1|//PREDICTED: protein trichome birefringence-like 35 [Solanum lycopersicum]
gene_19680	893	0.07	0.01	-2.80735	0.497574	NA	NA	NA	NA	NA
gene_19681	1270	3.62	2.28	-0.666956	0.0147592	NA	NA	NA	NA	gi|697180411|ref|XP_009599186.1|//PREDICTED: CASP-like protein 4B1 [Nicotiana tomentosiformis]
gene_19686	1663	0.08	0.01	-3	0.248184	NA	NA	NA	K15115//solute carrier family 25 (mitochondrial folate transporter), member 32;K01251//adenosylhomocysteinase [EC:3.3.1.1];K18195//rhamnogalacturonan endolyase [EC:4.2.2.23];K18577//mannosylglycoprotein endo-beta-mannosidase [EC:3.2.1.152]	gi|698572404|ref|XP_009775134.1|//PREDICTED: uncharacterized protein LOC104225070 [Nicotiana sylvestris]
gene_19691	893	1.04	0.44	-1.24101	0.076487	NA	NA	NA	K02144//V-type H+-transporting ATPase subunit H	gi|698583154|ref|XP_009778019.1|//PREDICTED: V-type proton ATPase subunit H-like, partial [Nicotiana sylvestris]
gene_19701	4070	0.26	0.09	-1.53051	0.0219638	NA	NA	NA	K10268//F-box and leucine-rich repeat protein 2/20	gi|698511494|ref|XP_009800839.1|//PREDICTED: F-box/LRR-repeat protein 3 [Nicotiana sylvestris]
gene_19706	5082	0.17	0.07	-1.28011	0.076487	NA	NA	NA	K00620//glutamate N-acetyltransferase / amino-acid N-acetyltransferase [EC:2.3.1.35 2.3.1.1];K18195//rhamnogalacturonan endolyase [EC:4.2.2.23]	gi|332322087|emb|CCA65979.1|//hypothetical protein [Beta vulgaris subsp. vulgaris]
gene_19708	863	0.08	0.01	-3	0.497574	NA	NA	NA	NA	NA
gene_19721	2532	0.37	0.12	-1.62449	0.0620746	GO:0005737//cytoplasm	GO:0005524//ATP binding;GO:0003676//nucleic acid binding;GO:0004824//lysine-tRNA ligase activity	GO:0006430//lysyl-tRNA aminoacylation	K04567//lysyl-tRNA synthetase, class II [EC:6.1.1.6]	gi|565365512|ref|XP_006349449.1|//PREDICTED: lysine--tRNA ligase [Solanum tuberosum]
gene_19726	1253	0.1	0.01	-3.32193	0.248184	NA	NA	NA	K00033//6-phosphogluconate dehydrogenase [EC:1.1.1.44 1.1.1.343];K11498//centromeric protein E;K03094//S-phase kinase-associated protein 1;K20290//conserved oligomeric Golgi complex subunit 3	gi|697131081|ref|XP_009619596.1|//PREDICTED: putative nuclease HARBI1 [Nicotiana tomentosiformis]
gene_19731	645	0.85	0.42	-1.01707	0.26305	NA	NA	NA	NA	NA
gene_19737	990	0.9	0.59	-0.60921	0.224826	NA	NA	NA	K00142//acyl-CoA synthetase [EC:6.2.1.-]	gi|698556131|ref|XP_009770683.1|//PREDICTED: probable serine/threonine-protein phosphatase 2A regulatory subunit B'' subunit TON2 [Nicotiana sylvestris];gi|698537682|ref|XP_009764901.1|//PREDICTED: putative acyl-activating enzyme 19 isoform X1 [Nicotiana sylvestris]
gene_19750	2665	0.3	0.21	-0.514573	0.516006	NA	NA	NA	K01074//palmitoyl-protein thioesterase [EC:3.1.2.22];K19090//CRISPR-associated protein Cas5t;K19589//release factor glutamine methyltransferase [EC:2.1.1.297];K03798//cell division protease FtsH [EC:3.4.24.-]	gi|698482472|ref|XP_009788154.1|//PREDICTED: pentatricopeptide repeat-containing protein At1g08070-like [Nicotiana sylvestris];gi|697180932|ref|XP_009599449.1|//PREDICTED: pentatricopeptide repeat-containing protein At1g08070-like [Nicotiana tomentosiformis]
gene_19752	1193	0.98	0.49	-1	0.08481	NA	NA	NA	NA	NA
gene_19753	304	0.52	0.26	-1	0.621362	NA	NA	NA	NA	gi|698485389|ref|XP_009789470.1|//PREDICTED: uncharacterized protein LOC104237089 [Nicotiana sylvestris]
gene_19756	1559	0.5	0.16	-1.64386	0.0300986	NA	NA	NA	K13229//2,4-dihydroxy-1,4-benzoxazin-3-one-glucoside dioxygenase [EC:1.14.20.2];K13525//transitional endoplasmic reticulum ATPase;K06892//feruloyl-CoA ortho-hydroxylase [EC:1.14.11.-];K00475//naringenin 3-dioxygenase [EC:1.14.11.9]	gi|698549223|ref|XP_009768587.1|//PREDICTED: 1-aminocyclopropane-1-carboxylate oxidase homolog 1-like [Nicotiana sylvestris]
gene_19764	1257	0.26	0.01	-4.70044	0.0307974	NA	NA	NA	NA	gi|802590763|ref|XP_012071235.1|//PREDICTED: rho GTPase-activating protein gacK-like [Jatropha curcas]
gene_19768	1819	0.14	0.01	-3.80735	0.0617448	GO:0016021//integral component of membrane;GO:0005886//plasma membrane	GO:0015171//amino acid transmembrane transporter activity	GO:0003333//amino acid transmembrane transport	K13946//auxin influx carrier (AUX1 LAX family)	gi|697116646|ref|XP_009612241.1|//PREDICTED: auxin transporter-like protein 4 [Nicotiana tomentosiformis];gi|514749667|ref|XP_004961915.1|//PREDICTED: auxin transporter-like protein 2 isoform X2 [Setaria italica]
gene_1977	1665	0.68	0.42	-0.695145	0.338364	NA	NA	NA	NA	gi|698428758|ref|XP_009790290.1|//PREDICTED: uncharacterized protein LOC104237764 [Nicotiana sylvestris]
gene_19778	185	1.54	0.5	-1.62293	0.371972	NA	NA	NA	K07466//replication factor A1	gi|698522726|ref|XP_009758172.1|//PREDICTED: replication protein A 70 kDa DNA-binding subunit B-like [Nicotiana sylvestris]
gene_19789	1586	0.16	0.04	-2	0.216482	NA	NA	NA	NA	gi|698486432|ref|XP_009789947.1|//PREDICTED: uncharacterized protein LOC104237492 [Nicotiana sylvestris]
gene_19792	807	0.08	0.01	-3	0.497574	NA	NA	NA	NA	NA
gene_19796	1441	0.4	0.09	-2.152	0.0377982	NA	NA	NA	NA	NA
gene_19800	821	2.11	1.05	-1.00685	0.0370646	NA	NA	NA	NA	NA
gene_19807	1364	1.04	0.55	-0.91908	0.055777	NA	NA	NA	K14790//nucleolar protein 9;K03004//DNA-directed RNA polymerase I subunit RPA43	gi|474353836|gb|EMS63092.1|//Nucleoside-triphosphatase THEP1 [Triticum urartu]
gene_19810	576	0.73	0.42	-0.797507	0.33978	NA	GO:0005524//ATP binding;GO:0016307//phosphatidylinositol phosphate kinase activity	GO:0046854//phosphatidylinositol phosphorylation	K00921//1-phosphatidylinositol-3-phosphate 5-kinase [EC:2.7.1.150]	gi|698521940|ref|XP_009757781.1|//PREDICTED: putative 1-phosphatidylinositol-3-phosphate 5-kinase FAB1D isoform X1 [Nicotiana sylvestris]
gene_19815	283	1.42	0.28	-2.34239	0.123414	NA	NA	NA	NA	NA
gene_1982	1605	0.04	0.01	-2	0.497574	NA	NA	NA	NA	NA
gene_19822	348	0.88	0.43	-1.03317	0.44915	NA	NA	NA	NA	gi|698535738|ref|XP_009764284.1|//PREDICTED: uncharacterized protein LOC104216022, partial [Nicotiana sylvestris]
gene_19823	1157	0.71	0.45	-0.657894	0.377214	NA	NA	NA	NA	NA
gene_19825	681	0.2	0.01	-4.32193	0.248184	NA	NA	NA	NA	NA
gene_19828	965	1.37	0.81	-0.758182	0.158583	NA	NA	NA	NA	NA
gene_19833	1419	0.05	0.01	-2.32193	0.497574	NA	NA	NA	NA	gi|698493907|ref|XP_009793188.1|//PREDICTED: uncharacterized protein LOC104240103 [Nicotiana sylvestris]
gene_19834	778	0.09	0.01	-3.16993	0.497574	GO:0016021//integral component of membrane	NA	NA	NA	gi|697140552|ref|XP_009624380.1|//PREDICTED: uncharacterized protein LOC104115453 [Nicotiana tomentosiformis]
gene_19836	582	0.24	0.12	-1	0.621362	NA	NA	NA	NA	NA
gene_19837	689	0.1	0.01	-3.32193	0.497574	NA	NA	NA	NA	NA
gene_19853	1220	0.16	0.01	-4	0.12379	NA	NA	NA	K00660//chalcone synthase [EC:2.3.1.74]	gi|697109815|ref|XP_009608771.1|//PREDICTED: chalcone synthase J-like [Nicotiana tomentosiformis]
gene_19858	1902	1.12	0.7	-0.678072	0.100987	NA	NA	NA	K03255//protein TIF31;K02923//large subunit ribosomal protein L38e	gi|698490865|ref|XP_009791882.1|//PREDICTED: uncharacterized protein LOC104239050 [Nicotiana sylvestris]
gene_19862	935	0.07	0.01	-2.80735	0.497574	NA	NA	NA	NA	NA
gene_19869	1373	17.43	10.59	-0.71887	2.36e-05	GO:0009507//chloroplast;GO:0030529//ribonucleoprotein complex	GO:0003723//RNA binding;GO:0000166//nucleotide binding	GO:0006397//mRNA processing	K11294//nucleolin	gi|697104254|ref|XP_009605935.1|//PREDICTED: 31 kDa ribonucleoprotein, chloroplastic [Nicotiana tomentosiformis]
gene_19872	1056	0.12	0.01	-3.58496	0.248184	NA	NA	NA	NA	gi|697117769|ref|XP_009612829.1|//PREDICTED: uncharacterized protein LOC104106054 [Nicotiana tomentosiformis]
gene_19873	1565	0.12	0.01	-3.58496	0.12379	NA	NA	NA	K16292//KDEL-tailed cysteine endopeptidase [EC:3.4.22.-]	gi|698433402|ref|XP_009797432.1|//PREDICTED: low-temperature-induced cysteine proteinase-like [Nicotiana sylvestris]
gene_19886	3382	0.46	0.29	-0.665581	0.205388	NA	NA	NA	K04730//interleukin-1 receptor-associated kinase 1 [EC:2.7.11.1]	gi|698576220|ref|XP_009776154.1|//PREDICTED: inactive leucine-rich repeat receptor-like serine/threonine-protein kinase At1g60630 [Nicotiana sylvestris]
gene_1989	1320	0.05	0.01	-2.32193	0.497574	NA	NA	NA	K14759//isochorismate synthase / 2-succinyl-5-enolpyruvyl-6-hydroxy-3-cyclohexene-1-carboxylate synthase / 2-succinyl-6-hydroxy-2,4-cyclohexadiene-1-carboxylate synthase / O-succinylbenzoate synthase [EC:5.4.4.2 2.2.1.9 4.2.99.20 4.2.1.113];K08726//soluble epoxide hydrolase / lipid-phosphate phosphatase [EC:3.3.2.10 3.1.3.76]	gi|697137926|ref|XP_009623036.1|//PREDICTED: bifunctional epoxide hydrolase 2-like [Nicotiana tomentosiformis]
gene_19890	3928	0.32	0.2	-0.678072	0.158583	NA	NA	NA	K12191//charged multivesicular body protein 2A	gi|698502708|ref|XP_009796990.1|//PREDICTED: tetrahydrocannabinolic acid synthase-like [Nicotiana sylvestris]
gene_19894	3140	0.08	0.01	-3	0.12379	GO:0016021//integral component of membrane;GO:0005634//nucleus	GO:0003677//DNA binding	GO:0006355//regulation of transcription, DNA-templated	NA	gi|697163117|ref|XP_009590376.1|//PREDICTED: DNA-binding protein S1FA-like [Nicotiana tomentosiformis]
gene_19897	1314	0.36	0.2	-0.847997	0.383016	NA	NA	NA	NA	gi|697163135|ref|XP_009590385.1|//PREDICTED: patatin-like protein 2 [Nicotiana tomentosiformis]
gene_19902	2105	0.06	0.03	-1	0.621362	NA	NA	NA	K20283//golgin subfamily A member 4;K10352//myosin heavy chain	gi|697163124|ref|XP_009590379.1|//PREDICTED: interactor of constitutive active ROPs 2, chloroplastic-like [Nicotiana tomentosiformis]
gene_19903	757	89.17	60.7	-0.554862	8.37e-10	NA	NA	NA	K09539//DnaJ homolog subfamily C member 19	gi|697163122|ref|XP_009590378.1|//PREDICTED: mitochondrial import inner membrane translocase subunit TIM14-1-like [Nicotiana tomentosiformis]
gene_19904	1855	1.09	0.65	-0.745817	0.0624556	NA	NA	NA	K14411//RNA-binding protein Musashi	gi|697163120|ref|XP_009590377.1|//PREDICTED: protein IQ-DOMAIN 1-like [Nicotiana tomentosiformis]
[truncated: 14,015 more rows]
