# Supplementary material for: Heat Stress Factors Expressed during Seed Maturation Differentially Regulate Seed Longevity and Seedling Greening
Source: Plants (Basel). 2020 Mar 6;9(3):335. doi: 10.3390/plants9030335 (PMC7154816; doi:10.3390/plants9030335)
Supplement: Supplementary file 1 [file plants-09-00335-s001.zip › Table S6.xlsx]

## Sheet: Hoja1
GeneID (DS10, 35S, A4a)	Length	NT-Expression	A9-Expression	log2FoldChange(DA9/DNT)	Pvalue	Cellular Component	Molecular Function	Biological Process	Kegg Orthology	Nr Description
gene_10006	703	0.01	0.51	5.67243	0.131345	NA	NA	NA	K12598//ATP-dependent RNA helicase DOB1 [EC:3.6.4.13];K14794//ribosomal RNA-processing protein 12	gi|697177568|ref|XP_009597747.1|//PREDICTED: uncharacterized protein LOC104093669 [Nicotiana tomentosiformis]
gene_10006	703	0.01	0.59	5.88264	0.0322428	NA	NA	NA	NA	gi|113205290|gb|ABI34329.1|//Integrase core domain containing protein [Solanum demissum]
gene_10006	703	0.38	0.22	-0.788496	0.682952	NA	NA	NA	K14794//ribosomal RNA-processing protein 12;K12598//ATP-dependent RNA helicase DOB1 [EC:3.6.4.13]	gi|697177568|ref|XP_009597747.1|//PREDICTED: uncharacterized protein LOC104093669 [Nicotiana tomentosiformis]
gene_1001	172	0.01	0.78	6.2854	0.512534	NA	NA	NA	NA	NA
gene_1001	172	1.17	4.07	1.79852	0.113098	NA	NA	NA	NA	NA
gene_1001	172	1.5	0.49	-1.61411	0.248184	NA	NA	NA	NA	NA
gene_10065	746	0.01	0.38	5.24793	0.131345	NA	NA	NA	NA	NA
gene_10065	746	0.01	0.32	5	0.127634	NA	NA	NA	NA	NA
gene_10065	746	0.44	0.01	-5.45943	0.0617448	NA	NA	NA	NA	NA
gene_10100	996	0.01	0.46	5.52356	0.0336594	NA	NA	NA	K14972//PAX-interacting protein 1	gi|697115406|ref|XP_009611620.1|//PREDICTED: uncharacterized protein LOC104105087 isoform X1 [Nicotiana tomentosiformis];gi|697115408|ref|XP_009611621.1|//PREDICTED: uncharacterized protein LOC104105087 isoform X2 [Nicotiana tomentosiformis]
gene_10100	2253	0.25	0.71	1.50589	0.00405484	NA	GO:0008080//N-acetyltransferase activity	GO:0008152//metabolic process	K10728//topoisomerase (DNA) II binding protein 1;K10683//BRCA1-associated RING domain protein 1	gi|460381668|ref|XP_004236566.1|//PREDICTED: uncharacterized protein LOC101254373 [Solanum lycopersicum];gi|565383646|ref|XP_006358045.1|//PREDICTED: uncharacterized protein LOC102578143 [Solanum tuberosum]
gene_10100	1900	0.28	0.13	-1.10692	0.383016	NA	NA	NA	K14972//PAX-interacting protein 1	gi|697115408|ref|XP_009611621.1|//PREDICTED: uncharacterized protein LOC104105087 isoform X2 [Nicotiana tomentosiformis];gi|697115406|ref|XP_009611620.1|//PREDICTED: uncharacterized protein LOC104105087 isoform X1 [Nicotiana tomentosiformis]
gene_1023	3096	0.06	0.17	1.5025	0.192257	NA	NA	NA	K12663//Delta(3,5)-Delta(2,4)-dienoyl-CoA isomerase [EC:5.3.3.-];K01183//chitinase [EC:3.2.1.14]	gi|698466683|ref|XP_009782970.1|//PREDICTED: subtilisin-like protease SBT5.4 [Nicotiana sylvestris]
gene_1023	3125	1.45	2.6	0.842459	0.000341968	NA	GO:0004252//serine-type endopeptidase activity;GO:0042802//identical protein binding;GO:0008236//serine-type peptidase activity	GO:0008152//metabolic process;GO:0006508//proteolysis;GO:0043086//negative regulation of catalytic activity	NA	gi|566155137|ref|XP_002300539.2|//hypothetical protein POPTR_0001s460002g, partial [Populus trichocarpa];gi|255575263|ref|XP_002528535.1|//Cucumisin precursor, putative [Ricinus communis];gi|27529828|dbj|BAC53929.1|//serine protease-like protein [Nicotiana tabacum]
gene_1023	2945	0.11	0.01	-3.45943	0.0153613	NA	NA	NA	K01183//chitinase [EC:3.2.1.14];K12663//Delta(3,5)-Delta(2,4)-dienoyl-CoA isomerase [EC:5.3.3.-]	gi|698466683|ref|XP_009782970.1|//PREDICTED: subtilisin-like protease SBT5.4 [Nicotiana sylvestris]
gene_10310	1624	0.01	0.11	3.45943	0.259458	NA	NA	NA	NA	NA
gene_10310	1624	0.05	0.2	2	0.223688	NA	NA	NA	NA	NA
gene_10310	1624	0.08	0.04	-1	0.621362	NA	NA	NA	NA	NA
gene_10339	869	0.01	0.11	3.45943	0.512534	NA	NA	NA	NA	NA
gene_10339	869	0.01	0.18	4.16993	0.25394	NA	NA	NA	NA	NA
gene_10339	869	0.15	0.01	-3.90689	0.248184	NA	NA	NA	NA	NA
gene_10411	1948	0.37	0.57	0.623437	0.415512	NA	NA	NA	K01810//glucose-6-phosphate isomerase [EC:5.3.1.9]	gi|697190804|ref|XP_009604467.1|//PREDICTED: pachytene checkpoint protein 2 homolog [Nicotiana tomentosiformis]
gene_10411	1852	0.25	0.41	0.713696	0.46737	NA	GO:0005524//ATP binding;GO:0008568//microtubule-severing ATPase activity	GO:0006200//ATP catabolic process	K14575//AAA family ATPase;K13525//transitional endoplasmic reticulum ATPase	gi|565380720|ref|XP_006356743.1|//PREDICTED: pachytene checkpoint protein 2 homolog [Solanum tuberosum]
gene_10411	1946	0.52	0.31	-0.746243	0.224826	NA	NA	NA	K01810//glucose-6-phosphate isomerase [EC:5.3.1.9]	gi|697190804|ref|XP_009604467.1|//PREDICTED: pachytene checkpoint protein 2 homolog [Nicotiana tomentosiformis]
gene_10539	2916	0.03	0.14	2.22239	0.0664906	NA	GO:0003824//catalytic activity	NA	K00830//alanine-glyoxylate transaminase / serine-glyoxylate transaminase / serine-pyruvate transaminase [EC:2.6.1.44 2.6.1.45 2.6.1.51]	gi|697097090|ref|XP_009619693.1|//PREDICTED: serine--glyoxylate aminotransferase [Nicotiana tomentosiformis]
gene_10539	2891	58.89	113.44	0.945835	9.55808e-148	GO:0048046//apoplast;GO:0005777//peroxisome;GO:0005886//plasma membrane;GO:0009570//chloroplast stroma	GO:0050281//serine-glyoxylate transaminase activity;GO:0004760//serine-pyruvate transaminase activity;GO:0008453//alanine-glyoxylate transaminase activity;GO:0003824//catalytic activity;GO:0030170//pyridoxal phosphate binding	GO:0006833//water transport;GO:0008152//metabolic process;GO:0009651//response to salt stress;GO:0009853//photorespiration;GO:0009750//response to fructose;GO:0070838//divalent metal ion transport;GO:0030003//cellular cation homeostasis	K00830//alanine-glyoxylate transaminase / serine-glyoxylate transaminase / serine-pyruvate transaminase [EC:2.6.1.44 2.6.1.45 2.6.1.51]	gi|565366189|ref|XP_006349776.1|//PREDICTED: serine--glyoxylate aminotransferase-like [Solanum tuberosum]
gene_10539	2547	0.14	0.08	-0.807355	0.223448	NA	GO:0030170//pyridoxal phosphate binding;GO:0003824//catalytic activity	GO:0008152//metabolic process	K00830//alanine-glyoxylate transaminase / serine-glyoxylate transaminase / serine-pyruvate transaminase [EC:2.6.1.44 2.6.1.45 2.6.1.51]	gi|565366189|ref|XP_006349776.1|//PREDICTED: serine--glyoxylate aminotransferase-like [Solanum tuberosum];gi|697097090|ref|XP_009619693.1|//PREDICTED: serine--glyoxylate aminotransferase [Nicotiana tomentosiformis]
gene_10564	1193	0.01	0.3	4.90689	0.0664906	NA	NA	NA	NA	NA
gene_10564	1193	0.13	0.46	1.82312	0.113098	NA	NA	NA	NA	NA
gene_10564	1193	0.05	0.01	-2.32193	0.497574	NA	NA	NA	NA	NA
gene_10572	972	1.07	2.65	1.30838	0.00811654	NA	NA	NA	NA	NA
gene_10572	972	0.01	0.24	4.58496	0.127634	NA	NA	NA	NA	NA
gene_10572	972	1.36	0.94	-0.532874	0.303668	NA	NA	NA	NA	NA
gene_10646	522	0.78	1.88	1.26919	0.130317	NA	NA	NA	NA	gi|698554714|ref|XP_009770290.1|//PREDICTED: receptor-like protein 12 [Nicotiana sylvestris]
gene_10646	522	0.32	0.78	1.2854	0.295976	NA	NA	NA	NA	NA
gene_10646	522	0.81	0.01	-6.33985	0.0153613	NA	NA	NA	NA	gi|698554714|ref|XP_009770290.1|//PREDICTED: receptor-like protein 12 [Nicotiana sylvestris]
gene_10736	2779	0.1	0.16	0.678072	0.532638	NA	NA	NA	K13420//LRR receptor-like serine/threonine-protein kinase FLS2 [EC:2.7.11.1]	gi|697169143|ref|XP_009593464.1|//PREDICTED: probable LRR receptor-like serine/threonine-protein kinase At4g37250 [Nicotiana tomentosiformis]
gene_10736	2779	1.77	3.25	0.87669	5.98184e-05	GO:0016020//membrane	GO:0016301//kinase activity	GO:0016310//phosphorylation	K13420//LRR receptor-like serine/threonine-protein kinase FLS2 [EC:2.7.11.1]	gi|565359116|ref|XP_006346368.1|//PREDICTED: probable LRR receptor-like serine/threonine-protein kinase At4g37250-like [Solanum tuberosum]
gene_10736	2779	0.11	0.05	-1.1375	0.44915	NA	NA	NA	K13420//LRR receptor-like serine/threonine-protein kinase FLS2 [EC:2.7.11.1]	gi|697169143|ref|XP_009593464.1|//PREDICTED: probable LRR receptor-like serine/threonine-protein kinase At4g37250 [Nicotiana tomentosiformis]
gene_10764	1144	0.08	0.4	2.32193	0.13338	NA	NA	NA	NA	NA
gene_10764	1144	1.44	2.65	0.879924	0.022729	NA	NA	NA	NA	NA
gene_10764	1144	0.74	0.11	-2.75002	0.00405806	NA	NA	NA	NA	NA
gene_10947	829	0.01	0.11	3.45943	0.512534	NA	NA	NA	K16189//phytochrome-interacting factor 4;K10863//aprataxin [EC:3.-.-.-];K12126//phytochrome-interacting factor 3	gi|697186080|ref|XP_009602075.1|//PREDICTED: transcription factor bHLH84-like isoform X1 [Nicotiana tomentosiformis]
gene_10947	1338	0.01	0.29	4.85798	0.0322428	NA	NA	NA	K10863//aprataxin [EC:3.-.-.-];K12126//phytochrome-interacting factor 3	gi|565374890|ref|XP_006353978.1|//PREDICTED: transcription factor bHLH84-like [Solanum tuberosum]
gene_10947	1338	0.14	0.01	-3.80735	0.12379	NA	NA	NA	K10863//aprataxin [EC:3.-.-.-];K12126//phytochrome-interacting factor 3;K16189//phytochrome-interacting factor 4	gi|697186080|ref|XP_009602075.1|//PREDICTED: transcription factor bHLH84-like isoform X1 [Nicotiana tomentosiformis]
gene_11012	296	0.96	1.61	0.745954	0.473814	NA	GO:0043531//ADP binding	GO:0006952//defense response	K01188//beta-glucosidase [EC:3.2.1.21];K05658//ATP-binding cassette, subfamily B (MDR/TAP), member 1 [EC:3.6.3.44];K11968//ariadne-1 [EC:2.3.2.27];K03644//lipoyl synthase [EC:2.8.1.8]	gi|126673487|gb|ABO26299.1|//polyprotein [Nicotiana tabacum]
gene_11012	296	0.01	1.01	6.65821	0.127634	NA	GO:0043531//ADP binding	GO:0006952//defense response	NA	gi|126673487|gb|ABO26299.1|//polyprotein [Nicotiana tabacum]
gene_11012	296	1.69	1.01	-0.742668	0.33978	NA	GO:0043531//ADP binding	GO:0006952//defense response	K05658//ATP-binding cassette, subfamily B (MDR/TAP), member 1 [EC:3.6.3.44];K03644//lipoyl synthase [EC:2.8.1.8];K01188//beta-glucosidase [EC:3.2.1.21];K11968//ariadne-1 [EC:2.3.2.27]	gi|126673487|gb|ABO26299.1|//polyprotein [Nicotiana tabacum]
gene_11082	515	0.79	1.91	1.27365	0.130317	NA	NA	GO:0008152//metabolic process	K01658//anthranilate synthase component II [EC:4.1.3.27]	gi|697148206|ref|XP_009628280.1|//PREDICTED: LOW QUALITY PROTEIN: anthranilate synthase beta subunit 1, chloroplastic-like, partial [Nicotiana tomentosiformis]
gene_11082	515	0.48	0.8	0.736966	0.518156	NA	GO:0004049//anthranilate synthase activity	GO:0008152//metabolic process	K01658//anthranilate synthase component II [EC:4.1.3.27]	gi|590697553|ref|XP_007045472.1|//Anthranilate synthase beta subunit 1 [Theobroma cacao]
gene_11082	515	1.37	0.95	-0.528176	0.47422	NA	NA	GO:0008152//metabolic process	K01658//anthranilate synthase component II [EC:4.1.3.27]	gi|697148206|ref|XP_009628280.1|//PREDICTED: LOW QUALITY PROTEIN: anthranilate synthase beta subunit 1, chloroplastic-like, partial [Nicotiana tomentosiformis]
gene_11133	549	0.37	0.89	1.26628	0.305716	NA	NA	NA	K11254//histone H4	gi|828311309|ref|XP_004500223.2|//PREDICTED: uncharacterized protein LOC101512088 [Cicer arietinum]
gene_11133	549	9.87	18.84	0.932677	1.40696e-05	GO:0005634//nucleus;GO:0000786//nucleosome	GO:0003677//DNA binding;GO:0046982//protein heterodimerization activity	GO:0006334//nucleosome assembly	K11254//histone H4	gi|470116831|ref|XP_004294578.1|//PREDICTED: histone H4-like [Fragaria vesca subsp. vesca]
gene_11133	549	2.04	0.76	-1.4245	0.033708	NA	NA	NA	K11254//histone H4	gi|828311309|ref|XP_004500223.2|//PREDICTED: uncharacterized protein LOC101512088 [Cicer arietinum]
gene_11186	573	0.01	0.17	4.08746	0.512534	NA	NA	NA	NA	NA
gene_11186	573	0.01	0.14	3.80735	0.50524	NA	NA	NA	NA	NA
gene_11186	573	0.36	0.01	-5.16993	0.12379	NA	NA	NA	NA	NA
gene_11261	1419	0.01	0.06	2.58496	0.512534	NA	NA	NA	NA	gi|698471420|ref|XP_009784036.1|//PREDICTED: epoxide hydrolase 4-like [Nicotiana sylvestris]
gene_11261	1419	0.27	1.41	2.38466	0.000127058	NA	GO:0016787//hydrolase activity	GO:0008152//metabolic process	NA	gi|565374597|ref|XP_006353844.1|//PREDICTED: monoacylglycerol lipase ABHD6-like [Solanum tuberosum]
gene_11261	1419	0.09	0.01	-3.16993	0.248184	NA	NA	NA	NA	gi|698471420|ref|XP_009784036.1|//PREDICTED: epoxide hydrolase 4-like [Nicotiana sylvestris]
gene_11298	3655	0.02	0.05	1.32193	0.259458	NA	NA	NA	K08286//protein-serine/threonine kinase [EC:2.7.11.-]	gi|698519617|ref|XP_009804678.1|//PREDICTED: probable LRR receptor-like serine/threonine-protein kinase At1g12460 [Nicotiana sylvestris]
gene_11298	3655	1.12	2.06	0.879146	0.000231856	GO:0016021//integral component of membrane	GO:0032440//2-alkenal reductase [NAD(P)] activity;GO:0005524//ATP binding;GO:0004672//protein kinase activity	GO:0006468//protein phosphorylation;GO:0055114//oxidation-reduction process	K00924//null;K08286//protein-serine/threonine kinase [EC:2.7.11.-]	gi|460400330|ref|XP_004245688.1|//PREDICTED: probable LRR receptor-like serine/threonine-protein kinase At1g12460-like [Solanum lycopersicum]
gene_11298	3655	0.14	0.03	-2.22239	0.0642644	NA	NA	NA	K08286//protein-serine/threonine kinase [EC:2.7.11.-]	gi|698519617|ref|XP_009804678.1|//PREDICTED: probable LRR receptor-like serine/threonine-protein kinase At1g12460 [Nicotiana sylvestris]
gene_11316	2643	0.04	0.13	1.70044	0.230646	NA	NA	NA	K01872//alanyl-tRNA synthetase [EC:6.1.1.7];K17525//chitinase domain-containing protein 1;K07300//Ca2+:H+ antiporter	gi|698516639|ref|XP_009803204.1|//PREDICTED: uncharacterized protein LOC104248602 [Nicotiana sylvestris];gi|698516627|ref|XP_009803196.1|//PREDICTED: uncharacterized protein LOC104248599 [Nicotiana sylvestris]
gene_11316	2025	0.17	0.38	1.16046	0.343276	NA	NA	NA	NA	gi|565401190|ref|XP_006366093.1|//PREDICTED: uncharacterized protein LOC102600573 [Solanum tuberosum]
gene_11316	2650	0.26	0.09	-1.53051	0.0752078	NA	NA	NA	K07300//Ca2+:H+ antiporter;K17525//chitinase domain-containing protein 1	gi|698516627|ref|XP_009803196.1|//PREDICTED: uncharacterized protein LOC104248599 [Nicotiana sylvestris];gi|698516639|ref|XP_009803204.1|//PREDICTED: uncharacterized protein LOC104248602 [Nicotiana sylvestris]
gene_1135	1170	0.01	0.39	5.2854	0.0336594	NA	NA	NA	NA	gi|697173637|ref|XP_009595745.1|//PREDICTED: uncharacterized protein LOC104091987 [Nicotiana tomentosiformis]
gene_1135	1170	0.13	0.2	0.621488	0.697324	NA	NA	NA	NA	gi|113205247|gb|AAT39965.2|//hypothetical protein SDM1_29t00005 [Solanum demissum]
gene_1135	1170	0.5	0.11	-2.18442	0.0377982	NA	NA	NA	NA	gi|697173637|ref|XP_009595745.1|//PREDICTED: uncharacterized protein LOC104091987 [Nicotiana tomentosiformis]
gene_11362	348	0.35	1.51	2.10912	0.13338	NA	NA	NA	NA	gi|698511719|ref|XP_009800930.1|//PREDICTED: probable basic-leucine zipper transcription factor Q [Nicotiana sylvestris]
gene_11362	396	1.23	4.89	1.99118	0.00157596	NA	NA	NA	NA	NA
gene_11362	318	0.36	0.24	-0.584963	0.621362	NA	NA	NA	NA	gi|698511719|ref|XP_009800930.1|//PREDICTED: probable basic-leucine zipper transcription factor Q [Nicotiana sylvestris]
gene_11388	2084	0.04	0.21	2.39232	0.13338	NA	NA	NA	K04730//interleukin-1 receptor-associated kinase 1 [EC:2.7.11.1]	gi|697187047|ref|XP_009602564.1|//PREDICTED: serine/threonine-protein kinase-like protein At3g51990 [Nicotiana tomentosiformis]
gene_11388	2084	0.41	0.7	0.771731	0.158029	NA	GO:0016301//kinase activity	NA	K00924//null;K04733//interleukin-1 receptor-associated kinase 4 [EC:2.7.11.1];K13430//serine/threonine-protein kinase PBS1 [EC:2.7.11.1]	gi|565341870|ref|XP_006338093.1|//PREDICTED: serine/threonine-protein kinase-like protein At1g28390-like [Solanum tuberosum]
gene_11388	2084	0.12	0.06	-1	0.44915	NA	NA	NA	K04730//interleukin-1 receptor-associated kinase 1 [EC:2.7.11.1]	gi|697187047|ref|XP_009602564.1|//PREDICTED: serine/threonine-protein kinase-like protein At3g51990 [Nicotiana tomentosiformis]
gene_11454	4737	0.56	0.95	0.762501	0.0146048	GO:0005829//cytosol	GO:0016614//oxidoreductase activity, acting on CH-OH group of donors;GO:0009055//electron carrier activity;GO:0004031//aldehyde oxidase activity;GO:0051537//2 iron, 2 sulfur cluster binding;GO:0005506//iron ion binding;GO:0050660//flavin adenine dinucleotide binding;GO:0004854//xanthine dehydrogenase activity	GO:0055114//oxidation-reduction process;GO:0009115//xanthine catabolic process	K09842//abscisic-aldehyde oxidase [EC:1.2.3.14]	gi|697139765|ref|XP_009623975.1|//PREDICTED: benzaldehyde dehydrogenase (NAD(+))-like, partial [Nicotiana tomentosiformis];gi|698553202|ref|XP_009769877.1|//PREDICTED: benzaldehyde dehydrogenase (NAD(+))-like [Nicotiana sylvestris]
gene_11454	4595	0.37	0.79	1.09433	0.00339378	NA	GO:0009055//electron carrier activity;GO:0008762//UDP-N-acetylmuramate dehydrogenase activity;GO:0051537//2 iron, 2 sulfur cluster binding;GO:0004031//aldehyde oxidase activity;GO:0005506//iron ion binding;GO:0050660//flavin adenine dinucleotide binding	GO:0055114//oxidation-reduction process;GO:0009851//auxin biosynthetic process	K11817//indole-3-acetaldehyde oxidase [EC:1.2.3.7];K09842//abscisic-aldehyde oxidase [EC:1.2.3.14]	gi|565346510|ref|XP_006340295.1|//PREDICTED: indole-3-acetaldehyde oxidase-like [Solanum tuberosum]
gene_11454	4765	0.69	0.47	-0.553936	0.0850868	GO:0005829//cytosol	GO:0009055//electron carrier activity;GO:0004031//aldehyde oxidase activity;GO:0050660//flavin adenine dinucleotide binding;GO:0005506//iron ion binding;GO:0051537//2 iron, 2 sulfur cluster binding;GO:0004854//xanthine dehydrogenase activity;GO:0016614//oxidoreductase activity, acting on CH-OH group of donors	GO:0009115//xanthine catabolic process;GO:0055114//oxidation-reduction process	K09842//abscisic-aldehyde oxidase [EC:1.2.3.14]	gi|698553202|ref|XP_009769877.1|//PREDICTED: benzaldehyde dehydrogenase (NAD(+))-like [Nicotiana sylvestris];gi|697139765|ref|XP_009623975.1|//PREDICTED: benzaldehyde dehydrogenase (NAD(+))-like, partial [Nicotiana tomentosiformis]
gene_11696	592	0.34	0.53	0.640458	0.710998	NA	NA	NA	K17604//zinc finger SWIM domain-containing protein 3;K01164//ribonuclease P/MRP protein subunit POP1 [EC:3.1.26.5]	gi|698548219|ref|XP_009768270.1|//PREDICTED: uncharacterized protein LOC104219304 [Nicotiana sylvestris]
gene_11696	592	0.28	0.96	1.77761	0.113098	NA	NA	NA	NA	gi|568833602|ref|XP_006470974.1|//PREDICTED: uncharacterized protein LOC102620129 [Citrus sinensis]
gene_11696	592	0.12	0.01	-3.58496	0.497574	NA	NA	NA	K17604//zinc finger SWIM domain-containing protein 3;K01164//ribonuclease P/MRP protein subunit POP1 [EC:3.1.26.5]	gi|698548219|ref|XP_009768270.1|//PREDICTED: uncharacterized protein LOC104219304 [Nicotiana sylvestris]
gene_11700	890	0.11	0.31	1.49476	0.390764	NA	NA	NA	NA	NA
gene_11700	890	1.16	2.31	0.993768	0.0416726	NA	NA	NA	NA	NA
gene_11700	890	0.51	0.3	-0.765535	0.543364	NA	NA	NA	NA	NA
gene_11746	1275	0.01	0.1	3.32193	0.512534	NA	GO:0003677//DNA binding;GO:0005524//ATP binding	NA	K19036//ATP-dependent RNA/DNA helicase IGHMBP2 [EC:3.6.4.12 3.6.4.13]	gi|703110194|ref|XP_010099518.1|//DNA-binding protein SMUBP-2 [Morus notabilis]
gene_11746	1275	5.85	16.43	1.48982	2.5187e-20	GO:0009941//chloroplast envelope;GO:0009570//chloroplast stroma	GO:0003677//DNA binding;GO:0005524//ATP binding;GO:0017111//nucleoside-triphosphatase activity	GO:0015996//chlorophyll catabolic process	K14326//regulator of nonsense transcripts 1 [EC:3.6.4.-]	gi|565361748|ref|XP_006347615.1|//PREDICTED: DNA-binding protein SMUBP-2-like [Solanum tuberosum]
gene_11746	1275	0.2	0.05	-2	0.216482	NA	GO:0005524//ATP binding;GO:0003677//DNA binding	NA	K19036//ATP-dependent RNA/DNA helicase IGHMBP2 [EC:3.6.4.12 3.6.4.13]	gi|703110194|ref|XP_010099518.1|//DNA-binding protein SMUBP-2 [Morus notabilis]
gene_11843	2371	0.15	0.26	0.793549	0.412228	NA	NA	NA	K10767//alkylated DNA repair protein alkB homolog 5 [EC:1.14.11.-]	gi|698570624|ref|XP_009774650.1|//PREDICTED: uncharacterized protein LOC104224666 [Nicotiana sylvestris]
gene_11843	2158	0.49	0.9	0.877143	0.125321	NA	GO:0016706//oxidoreductase activity, acting on paired donors, with incorporation or reduction of molecular oxygen, 2-oxoglutarate as one donor, and incorporation of one atom each of oxygen into both donors;GO:0016491//oxidoreductase activity	GO:0055114//oxidation-reduction process	K10767//alkylated DNA repair protein alkB homolog 5 [EC:1.14.11.-];K10770//alkylated DNA repair protein alkB homolog 8 [EC:1.14.11.- 2.1.1.229]	gi|565372417|ref|XP_006352790.1|//PREDICTED: uncharacterized protein LOC102602285 [Solanum tuberosum]
gene_11843	2410	0.46	0.26	-0.823122	0.320826	NA	NA	NA	K10767//alkylated DNA repair protein alkB homolog 5 [EC:1.14.11.-]	gi|698570624|ref|XP_009774650.1|//PREDICTED: uncharacterized protein LOC104224666 [Nicotiana sylvestris]
gene_11949	1473	0.01	0.18	4.16993	0.131345	NA	NA	NA	NA	gi|697151986|ref|XP_009630222.1|//PREDICTED: uncharacterized protein LOC104120196 [Nicotiana tomentosiformis]
gene_11949	1473	1.43	2.83	0.984787	0.00308134	NA	NA	NA	K11323//histone arginine demethylase JMJD6 [EC:1.14.11.-]	gi|565380671|ref|XP_006356719.1|//PREDICTED: putative uncharacterized protein DDB_G0293878-like isoform X1 [Solanum tuberosum]
gene_11949	1473	0.13	0.01	-3.70044	0.12379	NA	NA	NA	NA	gi|697151986|ref|XP_009630222.1|//PREDICTED: uncharacterized protein LOC104120196 [Nicotiana tomentosiformis]
gene_11964	723	0.01	0.26	4.70044	0.259458	NA	NA	NA	K14638//solute carrier family 15 (peptide/histidine transporter), member 3/4	gi|697169278|ref|XP_009593533.1|//PREDICTED: protein NRT1/ PTR FAMILY 5.10-like [Nicotiana tomentosiformis]
gene_11964	723	0.01	0.77	6.26679	0.00814518	GO:0005886//plasma membrane	GO:0005215//transporter activity	GO:0006857//oligopeptide transport	K14638//solute carrier family 15 (peptide/histidine transporter), member 3/4	gi|604303314|gb|EYU22787.1|//hypothetical protein MIMGU_mgv1a003626mg [Erythranthe guttata]
gene_11964	723	0.09	0.01	-3.16993	0.497574	NA	NA	NA	K14638//solute carrier family 15 (peptide/histidine transporter), member 3/4	gi|697169278|ref|XP_009593533.1|//PREDICTED: protein NRT1/ PTR FAMILY 5.10-like [Nicotiana tomentosiformis]
gene_11977	1220	0.08	0.3	1.90689	0.230646	NA	NA	NA	NA	NA
gene_11977	1220	0.01	0.06	2.58496	0.50524	NA	NA	NA	NA	NA
gene_11977	1112	0.21	0.12	-0.807355	0.44915	NA	NA	NA	NA	NA
gene_12086	358	0.31	0.59	0.928447	0.643798	NA	NA	NA	NA	NA
gene_12086	358	0.01	0.48	5.58496	0.25394	NA	NA	NA	NA	NA
gene_12086	358	1.27	0.63	-1.0114	0.33978	NA	NA	NA	NA	NA
gene_12259	5542	0.03	0.08	1.41504	0.305716	NA	NA	NA	K15115//solute carrier family 25 (mitochondrial folate transporter), member 32;K18195//rhamnogalacturonan endolyase [EC:4.2.2.23]	gi|731333722|ref|XP_010677875.1|//PREDICTED: uncharacterized protein LOC104893474 [Beta vulgaris subsp. vulgaris]
gene_12259	5542	0.03	0.24	3	0.000241992	NA	NA	NA	K12619//5'-3' exoribonuclease 2 [EC:3.1.13.-];K13217//pre-mRNA-processing factor 39;K13148//integrator complex subunit 11 [EC:3.1.27.-]	gi|332322090|emb|CCA65981.1|//hypothetical protein [Beta vulgaris subsp. vulgaris]
gene_12259	5542	0.09	0.01	-3.16993	0.0038217	NA	NA	NA	K18195//rhamnogalacturonan endolyase [EC:4.2.2.23];K15115//solute carrier family 25 (mitochondrial folate transporter), member 32	gi|731333722|ref|XP_010677875.1|//PREDICTED: uncharacterized protein LOC104893474 [Beta vulgaris subsp. vulgaris]
gene_12289	2846	0.03	0.06	1	0.643798	NA	NA	NA	K05681//ATP-binding cassette, subfamily G (WHITE), member 2	gi|697144220|ref|XP_009626224.1|//PREDICTED: ABC transporter G family member 6 [Nicotiana tomentosiformis]
gene_12289	2846	1.21	4.48	1.88849	5.52174e-18	GO:0005886//plasma membrane	GO:0005524//ATP binding;GO:0015416//organic phosphonate transmembrane-transporting ATPase activity	GO:0015748//organophosphate ester transport;GO:0006200//ATP catabolic process;GO:0009624//response to nematode;GO:0015716//organic phosphonate transport	K05681//ATP-binding cassette, subfamily G (WHITE), member 2;K12843//U4/U6 small nuclear ribonucleoprotein PRP3;K05658//ATP-binding cassette, subfamily B (MDR/TAP), member 1 [EC:3.6.3.44]	gi|460388206|ref|XP_004239760.1|//PREDICTED: ABC transporter G family member 1-like [Solanum lycopersicum]
gene_12289	2846	0.11	0.02	-2.45943	0.123414	NA	NA	NA	K05681//ATP-binding cassette, subfamily G (WHITE), member 2	gi|697144220|ref|XP_009626224.1|//PREDICTED: ABC transporter G family member 6 [Nicotiana tomentosiformis]
gene_12322	794	0.01	0.47	5.55459	0.0664906	NA	NA	NA	NA	gi|697172534|ref|XP_009595203.1|//PREDICTED: uncharacterized protein LOC104091543 isoform X3 [Nicotiana tomentosiformis]
gene_12322	794	0.1	0.7	2.80735	0.0405556	NA	NA	GO:0044699//single-organism process	K11323//histone arginine demethylase JMJD6 [EC:1.14.11.-]	gi|565392200|ref|XP_006361794.1|//PREDICTED: uncharacterized protein LOC102587347 isoform X2 [Solanum tuberosum]
gene_12322	794	0.51	0.01	-5.67243	0.0153613	NA	NA	NA	NA	gi|697172534|ref|XP_009595203.1|//PREDICTED: uncharacterized protein LOC104091543 isoform X3 [Nicotiana tomentosiformis]
gene_12481	1013	0.1	0.36	1.848	0.230646	NA	NA	NA	K03013//DNA-directed RNA polymerases I, II, and III subunit RPABC1	gi|698523537|ref|XP_009758582.1|//PREDICTED: uncharacterized protein LOC104211252 isoform X1 [Nicotiana sylvestris]
gene_12481	1013	0.01	0.62	5.9542	0.00409388	NA	NA	NA	NA	gi|565375597|ref|XP_006354309.1|//PREDICTED: uncharacterized protein LOC102580529 [Solanum tuberosum]
gene_12481	1013	0.06	0.01	-2.58496	0.497574	NA	NA	NA	K03013//DNA-directed RNA polymerases I, II, and III subunit RPABC1	gi|698523537|ref|XP_009758582.1|//PREDICTED: uncharacterized protein LOC104211252 isoform X1 [Nicotiana sylvestris]
gene_12527	1705	0.06	0.21	1.80735	0.230646	NA	NA	NA	K01872//alanyl-tRNA synthetase [EC:6.1.1.7];K07300//Ca2+:H+ antiporter	gi|697174610|ref|XP_009596236.1|//PREDICTED: uncharacterized protein LOC104092351 [Nicotiana tomentosiformis]
gene_12527	1442	0.01	0.05	2.32193	0.50524	NA	NA	NA	NA	gi|571468345|ref|XP_006584233.1|//PREDICTED: uncharacterized protein LOC102663662 [Glycine max]
gene_12527	1442	0.27	0.01	-4.75489	0.0153613	NA	NA	NA	K07300//Ca2+:H+ antiporter;K01872//alanyl-tRNA synthetase [EC:6.1.1.7]	gi|697174610|ref|XP_009596236.1|//PREDICTED: uncharacterized protein LOC104092351 [Nicotiana tomentosiformis]
gene_12641	2998	0.01	0.11	3.45943	0.131345	NA	NA	NA	K00889//1-phosphatidylinositol-4-phosphate 5-kinase [EC:2.7.1.68]	gi|697183305|ref|XP_009600673.1|//PREDICTED: protein ROOT HAIR DEFECTIVE 3 {ECO:0000255|HAMAP-Rule:MF_03109}-like isoform X1 [Nicotiana tomentosiformis];gi|307136281|gb|ADN34108.1|//protein SEY1 [Cucumis melo subsp. melo]
gene_12641	3717	0.1	0.26	1.37851	0.0668822	GO:0016021//integral component of membrane;GO:0005789//endoplasmic reticulum membrane	GO:0005525//GTP binding;GO:0003924//GTPase activity	GO:0006184//GTP catabolic process	NA	gi|414868861|tpg|DAA47418.1|//TPA: hypothetical protein ZEAMMB73_661154 [Zea mays];gi|460379700|ref|XP_004235599.1|//PREDICTED: protein ROOT HAIR DEFECTIVE 3-like isoform 2 [Solanum lycopersicum]
gene_12641	3717	0.13	0.05	-1.37851	0.994688	NA	NA	NA	K00889//1-phosphatidylinositol-4-phosphate 5-kinase [EC:2.7.1.68]	gi|697183305|ref|XP_009600673.1|//PREDICTED: protein ROOT HAIR DEFECTIVE 3 {ECO:0000255|HAMAP-Rule:MF_03109}-like isoform X1 [Nicotiana tomentosiformis];gi|307136281|gb|ADN34108.1|//protein SEY1 [Cucumis melo subsp. melo]
gene_12751	432	0.01	0.47	5.55459	0.259458	NA	NA	NA	NA	NA
gene_12751	432	1.17	1.97	0.751687	0.343276	NA	NA	NA	NA	NA
gene_12751	432	0.51	0.17	-1.58496	0.371972	NA	NA	NA	NA	NA
gene_12758	2566	6.11	12.38	1.01877	3.37e-10	GO:0005737//cytoplasm	GO:0045548//phenylalanine ammonia-lyase activity	GO:0009800//cinnamic acid biosynthetic process;GO:0006559//L-phenylalanine catabolic process	K10775//phenylalanine ammonia-lyase [EC:4.3.1.24]	gi|972777118|ref|NP_001305567.1|//phenylalanine ammonia-lyase-like [Solanum tuberosum]
gene_12758	2566	18.39	54.76	1.5742	1.32634e-139	GO:0005737//cytoplasm	GO:0045548//phenylalanine ammonia-lyase activity	GO:0009800//cinnamic acid biosynthetic process;GO:0006559//L-phenylalanine catabolic process	K10775//phenylalanine ammonia-lyase [EC:4.3.1.24]	gi|215400624|gb|ACJ66297.1|//phenylalanine ammonia-lyase 4 [Nicotiana tabacum]
gene_12758	2566	8.12	3.1	-1.38921	2.02848e-22	GO:0005737//cytoplasm	GO:0045548//phenylalanine ammonia-lyase activity	GO:0009800//cinnamic acid biosynthetic process;GO:0006559//L-phenylalanine catabolic process	K10775//phenylalanine ammonia-lyase [EC:4.3.1.24]	gi|972777118|ref|NP_001305567.1|//phenylalanine ammonia-lyase-like [Solanum tuberosum]
gene_12772	2057	0.26	0.43	0.725825	0.358824	NA	NA	NA	K13434//pathogenesis-related genes transcriptional activator PTI6	gi|698491057|ref|XP_009791967.1|//PREDICTED: ethylene-responsive transcription factor CRF4-like [Nicotiana sylvestris]
gene_12772	2057	0.11	0.45	2.03242	0.0224596	NA	NA	NA	K09286//EREBP-like factor	gi|565388852|ref|XP_006360182.1|//PREDICTED: ethylene-responsive transcription factor CRF4-like [Solanum tuberosum]
gene_12772	2057	0.37	0.15	-1.30256	0.0942062	NA	NA	NA	K13434//pathogenesis-related genes transcriptional activator PTI6	gi|698491057|ref|XP_009791967.1|//PREDICTED: ethylene-responsive transcription factor CRF4-like [Nicotiana sylvestris]
gene_12785	393	0.82	1.83	1.15815	0.243022	NA	NA	NA	NA	NA
gene_12785	393	0.01	0.43	5.42626	0.25394	NA	NA	NA	NA	NA
gene_12785	393	1.51	0.75	-1.00959	0.26305	NA	NA	NA	NA	NA
gene_12791	241	0.01	0.49	5.61471	0.512534	NA	NA	NA	NA	gi|697179397|ref|XP_009598677.1|//PREDICTED: uncharacterized protein LOC104094446 [Nicotiana tomentosiformis]
gene_12791	241	0.38	2.66	2.80735	0.0405556	NA	NA	NA	NA	gi|565344848|ref|XP_006339515.1|//PREDICTED: uncharacterized protein LOC102605679 [Solanum tuberosum]
gene_12791	241	0.35	0.01	-5.12928	0.497574	NA	NA	NA	NA	gi|697179397|ref|XP_009598677.1|//PREDICTED: uncharacterized protein LOC104094446 [Nicotiana tomentosiformis]
gene_12871	1408	0.43	0.83	0.948775	0.0351898	NA	NA	NA	NA	NA
gene_12871	1061	0.19	0.51	1.4245	0.23337	NA	NA	NA	NA	NA
gene_12871	1442	0.75	0.31	-1.27462	0.0219638	NA	NA	NA	NA	NA
gene_12932	707	0.34	0.53	0.640458	0.473814	NA	NA	NA	NA	NA
gene_12932	1664	0.02	0.42	4.39232	0.012292	NA	NA	NA	NA	NA
gene_12932	3552	0.38	0.12	-1.66297	0.392408	NA	NA	NA	NA	NA
gene_12958	378	0.01	0.27	4.75489	0.512534	NA	NA	NA	NA	NA
gene_12958	378	0.01	0.45	5.49185	0.25394	NA	NA	NA	NA	NA
gene_12958	378	0.59	0.39	-0.597241	0.682952	NA	NA	NA	NA	NA
gene_13116	1201	0.01	0.3	4.90689	0.0664906	NA	NA	NA	K09872//aquaporin PIP	gi|697131233|ref|XP_009619670.1|//PREDICTED: aquaporin PIP2-1-like [Nicotiana tomentosiformis]
gene_13116	1201	10.16	199.39	4.29462	0	GO:0016021//integral component of membrane	GO:0005215//transporter activity	GO:0006810//transport;GO:0009624//response to nematode	K09872//aquaporin PIP	gi|565403123|ref|XP_006367014.1|//PREDICTED: aquaporin PIP2-1-like, partial [Solanum tuberosum]
gene_13116	1201	0.27	0.16	-0.754888	0.285886	NA	NA	NA	K09872//aquaporin PIP	gi|697131233|ref|XP_009619670.1|//PREDICTED: aquaporin PIP2-1-like [Nicotiana tomentosiformis]
gene_13190	1385	0.01	0.06	2.58496	0.512534	NA	NA	NA	NA	gi|698500909|ref|XP_009796181.1|//PREDICTED: uncharacterized protein LOC104242798 [Nicotiana sylvestris]
gene_13190	1385	0.36	1.45	2.00998	0.000362416	NA	NA	NA	NA	gi|565377840|ref|XP_006355376.1|//PREDICTED: uncharacterized protein LOC102596917 [Solanum tuberosum]
gene_13190	1385	0.14	0.01	-3.80735	0.12379	NA	NA	NA	NA	gi|698500909|ref|XP_009796181.1|//PREDICTED: uncharacterized protein LOC104242798 [Nicotiana sylvestris]
gene_13239	1075	0.44	1.1	1.32193	0.0716978	NA	NA	NA	K17968//TRIAP1/MDM35 family protein	gi|697164266|ref|XP_009590943.1|//PREDICTED: uncharacterized protein At4g33100 isoform X1 [Nicotiana tomentosiformis];gi|697164268|ref|XP_009590944.1|//PREDICTED: uncharacterized protein At4g33100 isoform X2 [Nicotiana tomentosiformis]
gene_13239	1075	1.67	2.54	0.60498	0.0945412	GO:0005634//nucleus	NA	NA	NA	gi|460399076|ref|XP_004245069.1|//PREDICTED: uncharacterized protein At4g33100-like [Solanum lycopersicum]
gene_13239	1075	1.46	0.97	-0.589912	0.205388	NA	NA	NA	K17968//TRIAP1/MDM35 family protein	gi|697164268|ref|XP_009590944.1|//PREDICTED: uncharacterized protein At4g33100 isoform X2 [Nicotiana tomentosiformis];gi|697164266|ref|XP_009590943.1|//PREDICTED: uncharacterized protein At4g33100 isoform X1 [Nicotiana tomentosiformis]
gene_13367	612	0.01	0.16	4	0.512534	NA	NA	NA	NA	NA
gene_13367	612	0.01	0.53	5.72792	0.0641504	NA	NA	NA	NA	NA
gene_13367	612	0.11	0.01	-3.45943	0.497574	NA	NA	NA	NA	NA
gene_13411	1701	0.01	1.05	6.71425	1.24	NA	NA	NA	K12581//CCR4-NOT transcription complex subunit 7/8;K13126//polyadenylate-binding protein;K05941//glutathione gamma-glutamylcysteinyltransferase [EC:2.3.2.15];K01054//acylglycerol lipase [EC:3.1.1.23]	gi|698517879|ref|XP_009803819.1|//PREDICTED: NAC domain-containing protein 100-like isoform X1 [Nicotiana sylvestris];gi|698517881|ref|XP_009803821.1|//PREDICTED: NAC domain-containing protein 100-like isoform X2 [Nicotiana sylvestris]
gene_13411	1701	1.06	4.33	2.0303	1.08302e-12	GO:0005634//nucleus	GO:0003677//DNA binding;GO:0003700//sequence-specific DNA binding transcription factor activity	GO:0007275//multicellular organismal development;GO:0006355//regulation of transcription, DNA-templated	NA	gi|565398032|ref|XP_006364584.1|//PREDICTED: NAC domain-containing protein 100-like [Solanum tuberosum];gi|460391961|ref|XP_004241586.1|//PREDICTED: NAC domain-containing protein 100-like [Solanum lycopersicum]
gene_13411	1701	0.67	0.45	-0.574236	0.275022	NA	NA	NA	K05941//glutathione gamma-glutamylcysteinyltransferase [EC:2.3.2.15];K01054//acylglycerol lipase [EC:3.1.1.23];K13126//polyadenylate-binding protein;K12581//CCR4-NOT transcription complex subunit 7/8	gi|698517879|ref|XP_009803819.1|//PREDICTED: NAC domain-containing protein 100-like isoform X1 [Nicotiana sylvestris];gi|565398032|ref|XP_006364584.1|//PREDICTED: NAC domain-containing protein 100-like [Solanum tuberosum];gi|698517881|ref|XP_009803821.1|//PREDICTED: NAC domain-containing protein 100-like isoform X2 [Nicotiana sylvestris]
gene_13475	425	0.01	0.72	6.16993	0.131345	NA	NA	NA	NA	gi|415666345|dbj|BAM66423.1|//calcium-sensing receptor [Nicotiana benthamiana]
gene_13475	425	7.34	33.64	2.19633	1.07141e-21	GO:0009535//chloroplast thylakoid membrane;GO:0005739//mitochondrion	NA	GO:0009657//plastid organization;GO:0009773//photosynthetic electron transport in photosystem I;GO:0000023//maltose metabolic process;GO:0009637//response to blue light;GO:0015994//chlorophyll metabolic process;GO:0071277//cellular response to calcium ion;GO:0006636//unsaturated fatty acid biosynthetic process;GO:0010218//response to far red light;GO:0019216//regulation of lipid metabolic process…	NA	gi|415666345|dbj|BAM66423.1|//calcium-sensing receptor [Nicotiana benthamiana]
gene_13475	425	0.52	0.17	-1.61298	0.371972	NA	NA	NA	NA	gi|415666345|dbj|BAM66423.1|//calcium-sensing receptor [Nicotiana benthamiana]
gene_13631	2394	0.04	0.07	0.807355	0.643798	NA	NA	NA	K05658//ATP-binding cassette, subfamily B (MDR/TAP), member 1 [EC:3.6.3.44]	gi|470138127|ref|XP_004304810.1|//PREDICTED: ABC transporter B family member 4-like [Fragaria vesca subsp. vesca]
gene_13631	2394	0.01	0.06	2.58496	0.25394	NA	NA	NA	K05658//ATP-binding cassette, subfamily B (MDR/TAP), member 1 [EC:3.6.3.44]	gi|460368791|ref|XP_004230248.1|//PREDICTED: pre-mRNA-splicing factor SF2-like isoform 1 [Solanum lycopersicum]
gene_13631	2394	0.21	0.13	-0.691878	0.418628	NA	NA	NA	K05658//ATP-binding cassette, subfamily B (MDR/TAP), member 1 [EC:3.6.3.44]	gi|470138127|ref|XP_004304810.1|//PREDICTED: ABC transporter B family member 4-like [Fragaria vesca subsp. vesca]
gene_1370	955	0.01	0.19	4.24793	0.259458	NA	NA	NA	NA	NA
gene_1370	955	0.01	0.16	4	0.25394	NA	NA	NA	NA	NA
gene_1370	955	0.07	0.01	-2.80735	0.497574	NA	NA	NA	NA	NA
gene_13916	1480	0.19	0.3	0.658963	0.532638	NA	NA	NA	NA	NA
gene_13916	1480	0.21	0.42	1	0.275142	NA	NA	NA	NA	NA
gene_13916	1480	0.39	0.26	-0.584963	0.448586	NA	NA	NA	NA	NA
gene_13928	826	0.58	0.9	0.633872	0.451854	NA	NA	NA	K14686//solute carrier family 31 (copper transporter), member 1	gi|970034626|ref|XP_015078639.1|//PREDICTED: copper transporter 6-like isoform X1 [Solanum pennellii]
gene_13928	826	0.39	0.77	0.981384	0.275142	GO:0016020//membrane	GO:0005375//copper ion transmembrane transporter activity	GO:0048235//pollen sperm cell differentiation;GO:0048364//root development;GO:0006825//copper ion transport	K14686//solute carrier family 31 (copper transporter), member 1	gi|460389488|ref|XP_004240384.1|//PREDICTED: copper transporter 1-like [Solanum lycopersicum]
gene_13928	826	1.05	0.32	-1.71425	0.0300986	NA	NA	NA	K14686//solute carrier family 31 (copper transporter), member 1	gi|970034626|ref|XP_015078639.1|//PREDICTED: copper transporter 6-like isoform X1 [Solanum pennellii]
gene_13942	1088	0.25	0.84	1.74846	0.0252036	NA	NA	NA	NA	NA
gene_13942	1088	15.26	23.46	0.620448	7.69776e-07	NA	NA	NA	NA	NA
gene_13942	1088	1.11	0.65	-0.772048	0.132636	NA	NA	NA	NA	NA
gene_14259	867	0.33	1.18	1.83825	0.0395194	NA	NA	NA	K14794//ribosomal RNA-processing protein 12	gi|697179836|ref|XP_009598890.1|//PREDICTED: uncharacterized protein LOC104094632 [Nicotiana tomentosiformis]
gene_14259	1760	0.89	4.49	2.33484	5.78844e-18	NA	NA	NA	NA	gi|565396543|ref|XP_006363870.1|//PREDICTED: uncharacterized protein LOC102584367 [Solanum tuberosum]
gene_14259	867	0.08	0.01	-3	0.497574	NA	NA	NA	K14794//ribosomal RNA-processing protein 12	gi|697179836|ref|XP_009598890.1|//PREDICTED: uncharacterized protein LOC104094632 [Nicotiana tomentosiformis]
gene_14332	3043	0.24	0.49	1.02975	0.0865576	NA	NA	NA	K04733//interleukin-1 receptor-associated kinase 4 [EC:2.7.11.1];K04730//interleukin-1 receptor-associated kinase 1 [EC:2.7.11.1]	gi|698509448|ref|XP_009799943.1|//PREDICTED: probable inactive receptor kinase At4g23740 [Nicotiana sylvestris]
gene_14332	3043	8.81	15.73	0.836305	7.53438e-19	GO:0016021//integral component of membrane;GO:0005886//plasma membrane	GO:0005524//ATP binding;GO:0004672//protein kinase activity	GO:0006468//protein phosphorylation	K13417//somatic embryogenesis receptor kinase 4 [EC:2.7.10.1 2.7.11.1];K10576//ubiquitin-conjugating enzyme E2 H [EC:2.3.2.23];K13416//brassinosteroid insensitive 1-associated receptor kinase 1 [EC:2.7.10.1 2.7.11.1]	gi|565353977|ref|XP_006343895.1|//PREDICTED: probable inactive receptor kinase At4g23740-like [Solanum tuberosum]
gene_14332	3043	0.27	0.18	-0.584963	0.398282	NA	NA	NA	K04730//interleukin-1 receptor-associated kinase 1 [EC:2.7.11.1];K04733//interleukin-1 receptor-associated kinase 4 [EC:2.7.11.1]	gi|698509448|ref|XP_009799943.1|//PREDICTED: probable inactive receptor kinase At4g23740 [Nicotiana sylvestris]
gene_14339	1723	0.05	0.1	1	0.643798	NA	NA	NA	NA	NA
gene_14339	1723	0.01	0.04	2	0.50524	NA	NA	NA	NA	NA
gene_14339	1723	0.37	0.07	-2.4021	0.0219572	NA	NA	NA	NA	NA
gene_14428	249	0.01	0.93	6.53916	0.259458	NA	NA	NA	K16302//metal transporter CNNM	gi|698572958|ref|XP_009775283.1|//PREDICTED: DUF21 domain-containing protein At1g47330 [Nicotiana sylvestris]
gene_14428	249	0.01	1.83	7.5157	0.0322428	NA	NA	NA	NA	gi|587878783|gb|EXB67773.1|//DUF21 domain-containing protein [Morus notabilis]
gene_14428	249	0.68	0.01	-6.08746	0.248184	NA	NA	NA	K16302//metal transporter CNNM	gi|698572958|ref|XP_009775283.1|//PREDICTED: DUF21 domain-containing protein At1g47330 [Nicotiana sylvestris]
gene_14430	990	0.19	0.54	1.50696	0.305716	GO:0005634//nucleus;GO:0005737//cytoplasm	NA	NA	NA	gi|565369040|ref|XP_006351145.1|//PREDICTED: uncharacterized protein LOC102586059 [Solanum tuberosum]
gene_14430	990	0.8	1.66	1.05311	0.0754088	NA	GO:0016874//ligase activity	GO:0008152//metabolic process	NA	gi|565369040|ref|XP_006351145.1|//PREDICTED: uncharacterized protein LOC102586059 [Solanum tuberosum]
gene_14430	990	0.53	0.33	-0.683526	0.418628	GO:0005737//cytoplasm;GO:0005634//nucleus	NA	NA	NA	gi|565369040|ref|XP_006351145.1|//PREDICTED: uncharacterized protein LOC102586059 [Solanum tuberosum]
gene_14478	329	0.01	0.65	6.02237	0.259458	NA	NA	NA	NA	gi|697186983|ref|XP_009602531.1|//PREDICTED: uncharacterized protein LOC104097637 [Nicotiana tomentosiformis]
gene_14478	329	2.38	3.95	0.730891	0.239866	GO:0005634//nucleus	NA	NA	NA	gi|565362518|ref|XP_006347994.1|//PREDICTED: pheromone-processing carboxypeptidase KEX1-like isoform X2 [Solanum tuberosum]
gene_14478	329	0.47	0.23	-1.03103	0.621362	NA	NA	NA	NA	gi|697186983|ref|XP_009602531.1|//PREDICTED: uncharacterized protein LOC104097637 [Nicotiana tomentosiformis]
gene_1451	608	0.82	1.29	0.653675	0.451854	NA	NA	NA	NA	gi|698452764|ref|XP_009779797.1|//PREDICTED: uncharacterized protein LOC104228939 isoform X2 [Nicotiana sylvestris]
gene_1451	608	0.13	0.53	2.02748	0.223688	NA	NA	NA	NA	gi|565349903|ref|XP_006341918.1|//PREDICTED: uncharacterized protein LOC102583582 isoform X1 [Solanum tuberosum]
gene_1451	608	2.27	1.29	-0.815321	0.14582	NA	NA	NA	NA	gi|698452764|ref|XP_009779797.1|//PREDICTED: uncharacterized protein LOC104228939 isoform X2 [Nicotiana sylvestris]
gene_14642	1401	0.01	0.06	2.58496	0.512534	NA	NA	NA	K14794//ribosomal RNA-processing protein 12;K12309//beta-galactosidase [EC:3.2.1.23]	gi|698534041|ref|XP_009763748.1|//PREDICTED: protein TRANSPARENT TESTA 1-like [Nicotiana sylvestris]
gene_14642	1401	0.89	1.71	0.942119	0.0320916	NA	NA	NA	NA	gi|565357344|ref|XP_006345504.1|//PREDICTED: protein TRANSPARENT TESTA 1-like [Solanum tuberosum]
gene_14642	1401	0.09	0.01	-3.16993	0.248184	NA	NA	NA	K12309//beta-galactosidase [EC:3.2.1.23];K14794//ribosomal RNA-processing protein 12	gi|698534041|ref|XP_009763748.1|//PREDICTED: protein TRANSPARENT TESTA 1-like [Nicotiana sylvestris]
gene_14646	1473	0.06	0.18	1.58496	0.390764	NA	NA	NA	K05863//solute carrier family 25 (mitochondrial adenine nucleotide translocator), member 4/5/6/31	gi|697163509|ref|XP_009590575.1|//PREDICTED: ADP,ATP carrier protein 1, mitochondrial-like isoform X1 [Nicotiana tomentosiformis]
gene_14646	1550	0.01	0.15	3.90689	0.127634	GO:0005774//vacuolar membrane;GO:0016021//integral component of membrane;GO:0005743//mitochondrial inner membrane;GO:0009941//chloroplast envelope	GO:0005471//ATP:ADP antiporter activity;GO:0005507//copper ion binding	GO:0055085//transmembrane transport;GO:0015867//ATP transport;GO:0015866//ADP transport	K05863//solute carrier family 25 (mitochondrial adenine nucleotide translocator), member 4/5/6/31	gi|565357254|ref|XP_006345460.1|//PREDICTED: ADP,ATP carrier protein, mitochondrial-like [Solanum tuberosum]
gene_14646	1473	0.13	0.04	-1.70044	0.371972	NA	NA	NA	K05863//solute carrier family 25 (mitochondrial adenine nucleotide translocator), member 4/5/6/31	gi|697163509|ref|XP_009590575.1|//PREDICTED: ADP,ATP carrier protein 1, mitochondrial-like isoform X1 [Nicotiana tomentosiformis]
gene_14650	767	0.38	0.85	1.16146	0.243022	NA	NA	NA	NA	NA
gene_14650	767	0.43	2.69	2.6452	3.83348e-05	NA	NA	NA	NA	NA
gene_14650	767	1.5	0.43	-1.80255	0.00419342	NA	NA	NA	NA	NA
gene_14658	1300	0.01	0.13	3.70044	0.512534	NA	NA	NA	NA	NA
gene_14658	1300	0.01	0.06	2.58496	0.50524	NA	NA	NA	NA	NA
gene_14658	1300	0.1	0.05	-1	0.621362	NA	NA	NA	NA	NA
gene_14675	1183	1.18	1.99	0.753982	0.104585	NA	NA	NA	K12446//L-arabinokinase [EC:2.7.1.46]	gi|697171223|ref|XP_009594542.1|//PREDICTED: L-arabinokinase-like isoform X2 [Nicotiana tomentosiformis]
gene_14675	1183	0.13	0.85	2.70895	0.00445668	NA	NA	NA	K12446//L-arabinokinase [EC:2.7.1.46]	gi|460394591|ref|XP_004242885.1|//PREDICTED: L-arabinokinase-like [Solanum lycopersicum]
gene_14675	1183	1.41	0.71	-0.989804	0.0514132	NA	NA	NA	K12446//L-arabinokinase [EC:2.7.1.46]	gi|697171223|ref|XP_009594542.1|//PREDICTED: L-arabinokinase-like isoform X2 [Nicotiana tomentosiformis]
gene_14732	753	0.13	0.62	2.25376	0.13338	NA	NA	NA	NA	NA
gene_14732	753	0.01	0.11	3.45943	0.50524	NA	NA	NA	NA	NA
gene_14732	753	0.54	0.36	-0.584963	0.543364	NA	NA	NA	NA	NA
gene_14792	1488	1.3	3.49	1.42472	4.09	NA	NA	NA	K09422//myb proto-oncogene protein, plant	gi|697136078|ref|XP_009622107.1|//PREDICTED: transcription factor MYB12-like [Nicotiana tomentosiformis]
gene_14792	1488	0.37	0.57	0.623437	0.371464	NA	NA	NA	K09422//myb proto-oncogene protein, plant	gi|565364997|ref|XP_006349204.1|//PREDICTED: transcription factor MYB12-like [Solanum tuberosum]
gene_14792	1488	1.08	0.39	-1.46949	0.0057336	NA	NA	NA	K09422//myb proto-oncogene protein, plant	gi|697136078|ref|XP_009622107.1|//PREDICTED: transcription factor MYB12-like [Nicotiana tomentosiformis]
gene_14826	2075	0.04	0.09	1.16993	0.643798	NA	NA	NA	K00666//fatty-acyl-CoA synthase [EC:6.2.1.-];K10526//OPC-8:0 CoA ligase 1 [EC:6.2.1.-]	gi|971539112|ref|XP_006340821.2|//PREDICTED: probable acyl-activating enzyme 1, peroxisomal [Solanum tuberosum]
gene_14826	2075	0.45	1.66	1.88319	9.84286e-06	NA	GO:0008756//o-succinylbenzoate-CoA ligase activity	GO:0008152//metabolic process	K00666//fatty-acyl-CoA synthase [EC:6.2.1.-];K01904//4-coumarate--CoA ligase [EC:6.2.1.12];K10526//OPC-8:0 CoA ligase 1 [EC:6.2.1.-]	gi|565347618|ref|XP_006340821.1|//PREDICTED: probable acyl-activating enzyme 2-like [Solanum tuberosum]
gene_14826	2075	0.03	0.01	-1.58496	0.497574	NA	NA	NA	K10526//OPC-8:0 CoA ligase 1 [EC:6.2.1.-];K00666//fatty-acyl-CoA synthase [EC:6.2.1.-]	gi|971539112|ref|XP_006340821.2|//PREDICTED: probable acyl-activating enzyme 1, peroxisomal [Solanum tuberosum]
gene_15050	803	0.01	0.12	3.58496	0.512534	NA	NA	NA	NA	NA
gene_15050	803	0.01	0.2	4.32193	0.25394	NA	NA	NA	NA	NA
gene_15050	803	0.08	0.01	-3	0.497574	NA	NA	NA	NA	NA
gene_15106	595	0.62	1.29	1.05703	0.243022	NA	NA	NA	K13800//UMP-CMP kinase [EC:2.7.4.- 2.7.4.14]	gi|698527935|ref|XP_009760814.1|//PREDICTED: pentatricopeptide repeat-containing protein At3g49170, chloroplastic isoform X2 [Nicotiana sylvestris]
gene_15106	595	0.14	0.65	2.21501	0.223688	NA	GO:0016772//transferase activity, transferring phosphorus-containing groups	NA	K15271//ATP-dependent DNA helicase HFM1/MER3 [EC:3.6.4.12];K03798//cell division protease FtsH [EC:3.4.24.-]	gi|565362238|ref|XP_006347856.1|//PREDICTED: pentatricopeptide repeat-containing protein At3g49170, chloroplastic-like [Solanum tuberosum]
gene_15106	595	1.48	1.03	-0.522953	0.377214	NA	NA	NA	K13800//UMP-CMP kinase [EC:2.7.4.- 2.7.4.14]	gi|698527935|ref|XP_009760814.1|//PREDICTED: pentatricopeptide repeat-containing protein At3g49170, chloroplastic isoform X2 [Nicotiana sylvestris]
gene_15120	794	0.24	0.94	1.96963	0.0716798	NA	NA	NA	NA	NA
gene_15120	794	0.3	1.9	2.66297	0.000534308	NA	NA	NA	NA	gi|604303557|gb|EYU23003.1|//hypothetical protein MIMGU_mgv1a025406mg [Erythranthe guttata]
gene_15120	794	0.68	0.42	-0.695145	0.418628	NA	NA	NA	NA	NA
gene_15224	501	0.07	0.2	1.51457	0.512534	NA	NA	NA	NA	NA
gene_15224	501	0.01	0.1	3.32193	0.994774	NA	NA	NA	NA	NA
gene_15224	501	0.19	0.01	-4.24793	0.497574	NA	NA	NA	NA	NA
gene_15282	641	0.01	0.34	5.08746	0.259458	NA	NA	NA	NA	gi|697106932|ref|XP_009607292.1|//PREDICTED: protein OSB2, chloroplastic-like [Nicotiana tomentosiformis]
gene_15282	641	0.51	1.29	1.3388	0.123334	NA	GO:0003697//single-stranded DNA binding	GO:0006260//DNA replication	NA	gi|565366114|ref|XP_006349739.1|//PREDICTED: protein OSB2, chloroplastic-like [Solanum tuberosum]
gene_15282	641	1.25	0.41	-1.60823	0.0343548	NA	NA	NA	NA	gi|697106932|ref|XP_009607292.1|//PREDICTED: protein OSB2, chloroplastic-like [Nicotiana tomentosiformis]
gene_15351	1303	0.07	0.14	1	0.643798	NA	NA	NA	K11137//telomere length regulation protein	gi|242081491|ref|XP_002445514.1|//hypothetical protein SORBIDRAFT_07g020803, partial [Sorghum bicolor]
gene_15351	1303	0.01	0.12	3.58496	0.25394	NA	GO:0005524//ATP binding;GO:0004674//protein serine/threonine kinase activity	GO:0006468//protein phosphorylation	K13412//calcium-dependent protein kinase [EC:2.7.11.1]	gi|242081491|ref|XP_002445514.1|//hypothetical protein SORBIDRAFT_07g020803 [Sorghum bicolor]
gene_15351	1303	0.2	0.1	-1	0.44915	NA	NA	NA	K11137//telomere length regulation protein	gi|242081491|ref|XP_002445514.1|//hypothetical protein SORBIDRAFT_07g020803, partial [Sorghum bicolor]
gene_15429	868	0.11	0.53	2.26849	0.13338	NA	NA	NA	NA	NA
gene_15429	868	3.48	5.81	0.739451	0.0117099	NA	NA	NA	NA	NA
gene_15429	868	0.69	0.23	-1.58496	0.0906018	NA	NA	NA	NA	NA
gene_15528	830	0.12	0.22	0.874469	0.643798	NA	NA	NA	NA	NA
gene_15528	830	0.01	0.09	3.16993	0.50524	NA	NA	NA	NA	NA
gene_15528	830	0.4	0.01	-5.32193	0.0617448	NA	NA	NA	NA	NA
gene_15551	285	0.01	1.95	7.60733	0.0336594	NA	NA	NA	NA	gi|698502020|ref|XP_009796680.1|//PREDICTED: probable phosphoinositide phosphatase SAC9 [Nicotiana sylvestris]
gene_15551	285	1.56	4.04	1.37281	0.0668822	NA	GO:0042578//phosphoric ester hydrolase activity	GO:0008152//metabolic process	NA	gi|565359846|ref|XP_006346699.1|//PREDICTED: probable phosphoinositide phosphatase SAC9-like isoform X1 [Solanum tuberosum]
gene_15551	285	0.56	0.01	-5.80735	0.248184	NA	NA	NA	NA	gi|698502020|ref|XP_009796680.1|//PREDICTED: probable phosphoinositide phosphatase SAC9 [Nicotiana sylvestris]
gene_15604	2484	0.21	0.42	1	0.107307	NA	NA	NA	K03593//ATP-binding protein involved in chromosome partitioning	gi|697147030|ref|XP_009627669.1|//PREDICTED: fe-S cluster assembly factor HCF101, chloroplastic isoform X1 [Nicotiana tomentosiformis];gi|698535492|ref|XP_009764200.1|//PREDICTED: fe-S cluster assembly factor HCF101, chloroplastic isoform X1 [Nicotiana sylvestris];gi|697147032|ref|XP_009627670.1|//PREDICTED: fe-S cluster assembly factor HCF101, chloroplastic isoform X2 [Nicotiana tomentosiformis]
gene_15604	2494	23.03	35.67	0.631197	4.39098e-22	GO:0009570//chloroplast stroma	GO:0005524//ATP binding	GO:0000023//maltose metabolic process;GO:0009902//chloroplast relocation;GO:0019288//isopentenyl diphosphate biosynthetic process, methylerythritol 4-phosphate pathway;GO:0006364//rRNA processing;GO:0019252//starch biosynthetic process;GO:0016226//iron-sulfur cluster assembly;GO:0006098//pentose-phosphate shunt;GO:0016117//carotenoid biosynthetic process;GO:0043085//positive regulation of catalyt…	K03593//ATP-binding protein involved in chromosome partitioning	gi|565373790|ref|XP_006353451.1|//PREDICTED: uncharacterized protein LOC102590013 isoform X2 [Solanum tuberosum];gi|460412422|ref|XP_004251600.1|//PREDICTED: protein mrp homolog isoform 2 [Solanum lycopersicum];gi|565373788|ref|XP_006353450.1|//PREDICTED: uncharacterized protein LOC102590013 isoform X1 [Solanum tuberosum]
gene_15604	2484	0.2	0.08	-1.32193	0.143663	NA	NA	NA	K03593//ATP-binding protein involved in chromosome partitioning	gi|698535492|ref|XP_009764200.1|//PREDICTED: fe-S cluster assembly factor HCF101, chloroplastic isoform X1 [Nicotiana sylvestris];gi|697147032|ref|XP_009627670.1|//PREDICTED: fe-S cluster assembly factor HCF101, chloroplastic isoform X2 [Nicotiana tomentosiformis];gi|697147030|ref|XP_009627669.1|//PREDICTED: fe-S cluster assembly factor HCF101, chloroplastic isoform X1 [Nicotiana tomentosiformis]
gene_15702	1258	0.07	0.29	2.05063	0.230646	NA	NA	NA	NA	gi|697180798|ref|XP_009599381.1|//PREDICTED: uncharacterized protein LOC104095040 [Nicotiana tomentosiformis]
gene_15702	1319	76.12	200.22	1.39524	1.99712e-214	GO:0009507//chloroplast	NA	NA	NA	gi|565345480|ref|XP_006339824.1|//PREDICTED: uncharacterized protein LOC102595705 [Solanum tuberosum]
gene_15702	1320	0.1	0.01	-3.32193	0.248184	NA	NA	NA	NA	gi|697180798|ref|XP_009599381.1|//PREDICTED: uncharacterized protein LOC104095040 [Nicotiana tomentosiformis]
gene_15706	2218	0.08	0.2	1.32193	0.532638	NA	NA	NA	K05909//laccase [EC:1.10.3.2];K00620//glutamate N-acetyltransferase / amino-acid N-acetyltransferase [EC:2.3.1.35 2.3.1.1];K17982//geranyllinalool synthase [EC:4.2.3.144];K18195//rhamnogalacturonan endolyase [EC:4.2.2.23];K18577//mannosylglycoprotein endo-beta-mannosidase [EC:3.2.1.152]	gi|698584570|ref|XP_009778407.1|//PREDICTED: uncharacterized protein LOC104227788 [Nicotiana sylvestris]
gene_15706	2181	1.16	3.43	1.56408	5.2606e-09	NA	NA	NA	K12619//5'-3' exoribonuclease 2 [EC:3.1.13.-];K13217//pre-mRNA-processing factor 39;K13148//integrator complex subunit 11 [EC:3.1.27.-]	gi|332322090|emb|CCA65981.1|//hypothetical protein [Beta vulgaris subsp. vulgaris]
gene_15706	2029	0.39	0.12	-1.70044	0.11626	NA	NA	NA	K18195//rhamnogalacturonan endolyase [EC:4.2.2.23];K05909//laccase [EC:1.10.3.2];K17982//geranyllinalool synthase [EC:4.2.3.144];K00620//glutamate N-acetyltransferase / amino-acid N-acetyltransferase [EC:2.3.1.35 2.3.1.1];K18577//mannosylglycoprotein endo-beta-mannosidase [EC:3.2.1.152]	gi|698584570|ref|XP_009778407.1|//PREDICTED: uncharacterized protein LOC104227788 [Nicotiana sylvestris]
gene_15759	1631	0.06	0.11	0.874469	0.643798	NA	GO:0030750//putrescine N-methyltransferase activity	GO:0042179//nicotine biosynthetic process;GO:0009446//putrescine biosynthetic process;GO:0032259//methylation	K05353//putrescine N-methyltransferase [EC:2.1.1.53];K00797//spermidine synthase [EC:2.5.1.16]	gi|12229879|sp|Q9SEH4.1|PMT4_TOBAC//RecName: Full=Putrescine N-methyltransferase 4; Short=PMT 4
gene_15759	1631	5.47	11.79	1.10795	1.20363e-12	NA	GO:0030750//putrescine N-methyltransferase activity	GO:0042179//nicotine biosynthetic process;GO:0009446//putrescine biosynthetic process;GO:0032259//methylation	K00797//spermidine synthase [EC:2.5.1.16]	gi|12229879|sp|Q9SEH4.1|PMT4_TOBAC//RecName: Full=Putrescine N-methyltransferase 4; Short=PMT 4
gene_15759	1631	0.2	0.08	-1.32193	0.285886	NA	GO:0030750//putrescine N-methyltransferase activity	GO:0009446//putrescine biosynthetic process;GO:0032259//methylation;GO:0042179//nicotine biosynthetic process	K05353//putrescine N-methyltransferase [EC:2.1.1.53];K00797//spermidine synthase [EC:2.5.1.16]	gi|12229879|sp|Q9SEH4.1|PMT4_TOBAC//RecName: Full=Putrescine N-methyltransferase 4; Short=PMT 4
gene_15820	1736	2.95	5.02	0.766972	0.00120141	NA	NA	NA	K14306//nuclear pore complex protein Nup62	gi|698483004|ref|XP_009788390.1|//PREDICTED: uncharacterized protein LOC104236209 [Nicotiana sylvestris]
gene_15820	1736	14.02	30.33	1.11326	8.34016e-32	NA	NA	NA	K14306//nuclear pore complex protein Nup62	gi|565378270|ref|XP_006355582.1|//PREDICTED: lisH domain-containing protein C1711.05-like isoform X2 [Solanum tuberosum]
gene_15820	1736	5.8	3.76	-0.62532	0.000563304	NA	NA	NA	K14306//nuclear pore complex protein Nup62	gi|698483004|ref|XP_009788390.1|//PREDICTED: uncharacterized protein LOC104236209 [Nicotiana sylvestris]
gene_15829	1638	0.01	0.11	3.45943	0.259458	NA	NA	NA	K10746//exonuclease 1 [EC:3.1.-.-]	gi|970005980|ref|XP_015063835.1|//PREDICTED: exonuclease 1 [Solanum pennellii];gi|698547556|ref|XP_009768070.1|//PREDICTED: exonuclease 1 isoform X2 [Nicotiana sylvestris]
gene_15829	2087	0.05	0.5	3.32193	0.00104569	GO:0005634//nucleus	GO:0003677//DNA binding;GO:0016788//hydrolase activity, acting on ester bonds;GO:0004518//nuclease activity	GO:0044763//single-organism cellular process;GO:0031048//chromatin silencing by small RNA;GO:0006281//DNA repair;GO:0007062//sister chromatid cohesion;GO:0090305//nucleic acid phosphodiester bond hydrolysis;GO:0045132//meiotic chromosome segregation	K10746//exonuclease 1 [EC:3.1.-.-]	gi|565378240|ref|XP_006355567.1|//PREDICTED: exonuclease 1-like [Solanum tuberosum]
gene_15829	1612	0.19	0.01	-4.24793	0.0617448	NA	NA	NA	K10746//exonuclease 1 [EC:3.1.-.-]	gi|970005980|ref|XP_015063835.1|//PREDICTED: exonuclease 1 [Solanum pennellii];gi|698547556|ref|XP_009768070.1|//PREDICTED: exonuclease 1 isoform X2 [Nicotiana sylvestris]
gene_1598	2459	0.04	0.18	2.16993	0.13338	NA	NA	NA	K06228//fused [EC:2.7.11.1];K03006//DNA-directed RNA polymerase II subunit RPB1 [EC:2.7.7.6];K16570//gamma-tubulin complex component 3;K03549//KUP system potassium uptake protein	gi|698520602|ref|XP_009757116.1|//PREDICTED: uncharacterized protein LOC104210023 [Nicotiana sylvestris]
gene_1598	2459	0.01	0.12	3.58496	0.0641504	NA	NA	NA	K04728//ataxia telangiectasia mutated family protein [EC:2.7.11.1];K05356//all-trans-nonaprenyl-diphosphate synthase [EC:2.5.1.84 2.5.1.85];K10760//adenylate isopentenyltransferase (cytokinin synthase)	gi|150036244|gb|ABR67407.1|//integrase [Cucumis melo subsp. melo]
gene_1598	2459	0.2	0.1	-1	0.26305	NA	NA	NA	K06228//fused [EC:2.7.11.1];K16570//gamma-tubulin complex component 3;K03549//KUP system potassium uptake protein;K03006//DNA-directed RNA polymerase II subunit RPB1 [EC:2.7.7.6]	gi|698520602|ref|XP_009757116.1|//PREDICTED: uncharacterized protein LOC104210023 [Nicotiana sylvestris]
gene_16093	2319	0.01	0.11	3.45943	0.131345	NA	NA	NA	K14794//ribosomal RNA-processing protein 12	gi|697152808|ref|XP_009630642.1|//PREDICTED: uncharacterized membrane protein YMR155W-like [Nicotiana tomentosiformis]
gene_16093	2483	0.17	0.71	2.06228	0.000604288	GO:0016021//integral component of membrane	NA	GO:0055085//transmembrane transport	NA	gi|460402220|ref|XP_004246612.1|//PREDICTED: uncharacterized membrane protein YMR155W-like [Solanum lycopersicum]
gene_16093	2319	0.05	0.01	-2.32193	0.248184	NA	NA	NA	K14794//ribosomal RNA-processing protein 12	gi|697152808|ref|XP_009630642.1|//PREDICTED: uncharacterized membrane protein YMR155W-like [Nicotiana tomentosiformis]
gene_16191	1277	0.73	1.41	0.949727	0.0822526	NA	NA	NA	NA	NA
gene_16191	1277	0.01	0.06	2.58496	0.50524	NA	NA	NA	NA	NA
gene_16191	1277	0.71	0.5	-0.505891	0.417294	NA	NA	NA	NA	NA
gene_16194	2343	0.04	0.08	1	0.643798	NA	NA	NA	K13429//chitin elicitor receptor kinase 1	gi|697102788|ref|XP_009603047.1|//PREDICTED: protein LYK2 [Nicotiana tomentosiformis]
gene_16194	2343	0.03	0.13	2.11548	0.223688	NA	GO:0005524//ATP binding;GO:0004672//protein kinase activity	GO:0006468//protein phosphorylation	K13429//chitin elicitor receptor kinase 1	gi|565343357|ref|XP_006338804.1|//PREDICTED: protein LYK2-like [Solanum tuberosum]
gene_16194	2343	0.05	0.01	-2.32193	0.248184	NA	NA	NA	K13429//chitin elicitor receptor kinase 1	gi|697102788|ref|XP_009603047.1|//PREDICTED: protein LYK2 [Nicotiana tomentosiformis]
gene_1636	734	1.06	1.87	0.818974	0.232704	NA	NA	NA	K01897//long-chain acyl-CoA synthetase [EC:6.2.1.3]	gi|698496937|ref|XP_009794482.1|//PREDICTED: probable acyl-activating enzyme 16, chloroplastic [Nicotiana sylvestris]
gene_1636	734	10.41	15.85	0.606513	0.00133423	GO:0009941//chloroplast envelope	GO:0003824//catalytic activity	GO:0008152//metabolic process	K01897//long-chain acyl-CoA synthetase [EC:6.2.1.3]	gi|565390471|ref|XP_006360961.1|//PREDICTED: probable acyl-activating enzyme 16, chloroplastic-like [Solanum tuberosum]
gene_1636	734	2.02	1.15	-0.812721	0.118076	NA	NA	NA	K01897//long-chain acyl-CoA synthetase [EC:6.2.1.3]	gi|698496937|ref|XP_009794482.1|//PREDICTED: probable acyl-activating enzyme 16, chloroplastic [Nicotiana sylvestris]
gene_16396	553	4.55	6.86	0.592342	0.100878	NA	NA	NA	K10885//ATP-dependent DNA helicase 2 subunit 2	gi|698486462|ref|XP_009789959.1|//PREDICTED: ATP-dependent DNA helicase 2 subunit KU80 [Nicotiana sylvestris]
gene_16396	553	1.34	2.36	0.816554	0.177063	GO:0043564//Ku70:Ku80 complex	GO:0042162//telomeric DNA binding;GO:0003684//damaged DNA binding;GO:0003690//double-stranded DNA binding;GO:0004003//ATP-dependent DNA helicase activity	GO:0032508//DNA duplex unwinding;GO:0009408//response to heat;GO:0006310//DNA recombination;GO:0006303//double-strand break repair via nonhomologous end joining;GO:0000723//telomere maintenance	K10885//ATP-dependent DNA helicase 2 subunit 2	gi|565344674|ref|XP_006339432.1|//PREDICTED: ATP-dependent DNA helicase 2 subunit KU80-like [Solanum tuberosum]
gene_16396	553	5.57	3.76	-0.566945	0.100895	NA	NA	NA	K10885//ATP-dependent DNA helicase 2 subunit 2	gi|698486462|ref|XP_009789959.1|//PREDICTED: ATP-dependent DNA helicase 2 subunit KU80 [Nicotiana sylvestris]
gene_16422	4379	0.16	0.46	1.52356	0.0164611	NA	NA	NA	K13024//inositol-hexakisphosphate/diphosphoinositol-pentakisphosphate 1-kinase [EC:2.7.4.24];K02887//large subunit ribosomal protein L20;K13356//alcohol-forming fatty acyl-CoA reductase [EC:1.2.1.84]	gi|697124554|ref|XP_009616278.1|//PREDICTED: 50S ribosomal protein L20, cyanelle-like [Nicotiana tomentosiformis];gi|971571667|ref|XP_015169757.1|//PREDICTED: uncharacterized protein LOC107062964 [Solanum tuberosum];gi|698525757|ref|XP_009759705.1|//PREDICTED: 50S ribosomal protein L20, chloroplastic [Nicotiana sylvestris];gi|27764548|gb|AAO23078.1|//polyprotein [Glycine max]
gene_16422	4773	0.42	0.65	0.63005	0.44908	GO:0005840//ribosome	GO:0003755//peptidyl-prolyl cis-trans isomerase activity;GO:0003735//structural constituent of ribosome;GO:0019843//rRNA binding	GO:0006457//protein folding;GO:0006412//translation;GO:0000413//protein peptidyl-prolyl isomerization	K03655//ATP-dependent DNA helicase RecG [EC:3.6.4.12];K02887//large subunit ribosomal protein L20;K15360//centromere protein X	gi|313586591|gb|ADR71306.1|//50S ribosomal protein L20 [Hevea brasiliensis];gi|27764548|gb|AAO23078.1|//polyprotein [Glycine max]
gene_16422	6321	0.27	0.12	-1.16993	0.118076	NA	NA	NA	K13024//inositol-hexakisphosphate/diphosphoinositol-pentakisphosphate 1-kinase [EC:2.7.4.24];K13356//alcohol-forming fatty acyl-CoA reductase [EC:1.2.1.84];K02887//large subunit ribosomal protein L20	gi|971571667|ref|XP_015169757.1|//PREDICTED: uncharacterized protein LOC107062964 [Solanum tuberosum];gi|698525757|ref|XP_009759705.1|//PREDICTED: 50S ribosomal protein L20, chloroplastic [Nicotiana sylvestris];gi|697124554|ref|XP_009616278.1|//PREDICTED: 50S ribosomal protein L20, cyanelle-like [Nicotiana tomentosiformis];gi|27764548|gb|AAO23078.1|//polyprotein [Glycine max]
gene_16425	1250	0.23	0.36	0.646363	0.532638	NA	NA	NA	K01177//beta-amylase [EC:3.2.1.2]	gi|698469592|ref|XP_009783609.1|//PREDICTED: beta-amylase 7-like isoform X1 [Nicotiana sylvestris]
gene_16425	1087	0.52	1.08	1.05445	0.0126132	NA	NA	NA	K14503//brassinosteroid resistant 1/2	gi|604299193|gb|EYU19128.1|//hypothetical protein MIMGU_mgv1a013909mg [Erythranthe guttata]
gene_16425	999	0.53	0.26	-1.02748	0.176616	NA	NA	NA	K01177//beta-amylase [EC:3.2.1.2]	gi|698469592|ref|XP_009783609.1|//PREDICTED: beta-amylase 7-like isoform X1 [Nicotiana sylvestris]
gene_16528	1905	0.01	0.41	5.35755	0.0043666	NA	NA	NA	K03006//DNA-directed RNA polymerase II subunit RPB1 [EC:2.7.7.6];K03327//multidrug resistance protein, MATE family;K12598//ATP-dependent RNA helicase DOB1 [EC:3.6.4.13];K04498//E1A/CREB-binding protein [EC:2.3.1.48];K14794//ribosomal RNA-processing protein 12	gi|698484707|ref|XP_009789146.1|//PREDICTED: uncharacterized protein LOC104236832 [Nicotiana sylvestris]
gene_16528	1905	0.12	0.19	0.662965	0.738024	NA	NA	NA	K10896//fanconi anemia group M protein;K12619//5'-3' exoribonuclease 2 [EC:3.1.13.-]	gi|113205290|gb|ABI34329.1|//Integrase core domain containing protein [Solanum demissum]
gene_16528	1905	0.48	0.15	-1.67807	0.0186787	NA	NA	NA	K14794//ribosomal RNA-processing protein 12;K03006//DNA-directed RNA polymerase II subunit RPB1 [EC:2.7.7.6];K04498//E1A/CREB-binding protein [EC:2.3.1.48];K12598//ATP-dependent RNA helicase DOB1 [EC:3.6.4.13];K03327//multidrug resistance protein, MATE family	gi|698484707|ref|XP_009789146.1|//PREDICTED: uncharacterized protein LOC104236832 [Nicotiana sylvestris]
gene_16630	3091	0.03	0.06	1	0.643798	NA	NA	NA	K02184//formin 2	gi|698489916|ref|XP_009791479.1|//PREDICTED: uncharacterized protein LOC104238717 isoform X2 [Nicotiana sylvestris];gi|698489907|ref|XP_009791475.1|//PREDICTED: uncharacterized protein LOC104238717 isoform X1 [Nicotiana sylvestris]
gene_16630	3753	0.33	0.54	0.710493	0.103276	NA	NA	NA	K11275//histone H1/5;K11294//nucleolin	gi|565381925|ref|XP_006357308.1|//PREDICTED: uncharacterized protein LOC102586415 isoform X1 [Solanum tuberosum]
gene_16630	3753	0.08	0.05	-0.678072	0.503044	NA	NA	NA	K02184//formin 2	gi|698489907|ref|XP_009791475.1|//PREDICTED: uncharacterized protein LOC104238717 isoform X1 [Nicotiana sylvestris];gi|698489916|ref|XP_009791479.1|//PREDICTED: uncharacterized protein LOC104238717 isoform X2 [Nicotiana sylvestris]
gene_16779	765	0.01	0.12	3.58496	0.512534	NA	NA	NA	NA	NA
gene_16779	765	0.31	0.52	0.746243	0.518156	NA	NA	NA	NA	NA
gene_16779	765	0.09	0.01	-3.16993	0.497574	NA	NA	NA	NA	NA
gene_1686	1441	0.01	0.06	2.58496	0.987544	NA	NA	NA	K15255//ATP-dependent DNA helicase PIF1 [EC:3.6.4.12]	gi|723754359|ref|XP_010314970.1|//PREDICTED: ATP-dependent DNA helicase PIF1-like [Solanum lycopersicum]
gene_1686	1441	0.01	0.21	4.39232	0.0641504	NA	GO:0004386//helicase activity	GO:0044763//single-organism cellular process;GO:0044710//single-organism metabolic process;GO:0006259//DNA metabolic process	K15255//ATP-dependent DNA helicase PIF1 [EC:3.6.4.12]	gi|242073054|ref|XP_002446463.1|//hypothetical protein SORBIDRAFT_06g016400 [Sorghum bicolor]
gene_1686	1441	0.09	0.04	-1.16993	0.248184	NA	NA	NA	K15255//ATP-dependent DNA helicase PIF1 [EC:3.6.4.12]	gi|723754359|ref|XP_010314970.1|//PREDICTED: ATP-dependent DNA helicase PIF1-like [Solanum lycopersicum]
gene_16917	1357	0.55	2.85	2.37346	0.00633	GO:0009535//chloroplast thylakoid membrane;GO:0016021//integral component of membrane;GO:0009522//photosystem I	GO:0046872//metal ion binding;GO:0016168//chlorophyll binding	GO:0009765//photosynthesis, light harvesting;GO:0018298//protein-chromophore linkage	K08912//light-harvesting complex II chlorophyll a/b binding protein 1	gi|698498881|ref|XP_009795316.1|//PREDICTED: chlorophyll a-b binding protein 40, chloroplastic-like [Nicotiana sylvestris]
gene_16917	1296	545.64	1414.37	1.37414	0	GO:0009535//chloroplast thylakoid membrane;GO:0009523//photosystem II;GO:0016021//integral component of membrane;GO:0009522//photosystem I	GO:0046872//metal ion binding;GO:0016168//chlorophyll binding	GO:0009765//photosynthesis, light harvesting;GO:0018298//protein-chromophore linkage	K08912//light-harvesting complex II chlorophyll a/b binding protein 1	gi|3036948|dbj|BAA25392.1|//light harvesting chlorophyll a/b-binding protein [Nicotiana sylvestris]
gene_16917	1357	1.81	1.01	-0.841634	0.0260552	GO:0009522//photosystem I;GO:0009535//chloroplast thylakoid membrane;GO:0016021//integral component of membrane	GO:0046872//metal ion binding;GO:0016168//chlorophyll binding	GO:0009765//photosynthesis, light harvesting;GO:0018298//protein-chromophore linkage	K08912//light-harvesting complex II chlorophyll a/b binding protein 1	gi|698498881|ref|XP_009795316.1|//PREDICTED: chlorophyll a-b binding protein 40, chloroplastic-like [Nicotiana sylvestris]
gene_16930	2289	0.01	0.11	3.45943	0.259458	NA	NA	NA	K08912//light-harvesting complex II chlorophyll a/b binding protein 1	gi|698488691|ref|XP_009790936.1|//PREDICTED: chlorophyll a-b binding protein 40, chloroplastic-like [Nicotiana sylvestris]
gene_16930	2289	66.92	114.64	0.776601	3.53232e-84	GO:0009535//chloroplast thylakoid membrane;GO:0009523//photosystem II;GO:0016021//integral component of membrane;GO:0009522//photosystem I	GO:0046872//metal ion binding;GO:0016168//chlorophyll binding	GO:0009765//photosynthesis, light harvesting;GO:0018298//protein-chromophore linkage	K08912//light-harvesting complex II chlorophyll a/b binding protein 1	gi|460376914|ref|XP_004234241.1|//PREDICTED: uncharacterized protein LOC101245729 [Solanum lycopersicum]
gene_16930	2289	0.02	0.01	-1	0.997572	NA	NA	NA	K08912//light-harvesting complex II chlorophyll a/b binding protein 1	gi|698488691|ref|XP_009790936.1|//PREDICTED: chlorophyll a-b binding protein 40, chloroplastic-like [Nicotiana sylvestris]
gene_16937	1278	0.03	0.07	1.22239	0.512534	NA	NA	NA	K08912//light-harvesting complex II chlorophyll a/b binding protein 1	gi|460376914|ref|XP_004234241.1|//PREDICTED: uncharacterized protein LOC101245729 [Solanum lycopersicum]
gene_16937	1278	129.51	317.85	1.29528	3.9716e-293	GO:0009535//chloroplast thylakoid membrane;GO:0009523//photosystem II;GO:0016021//integral component of membrane;GO:0009522//photosystem I	GO:0046872//metal ion binding;GO:0016168//chlorophyll binding	GO:0009765//photosynthesis, light harvesting;GO:0018298//protein-chromophore linkage	K08912//light-harvesting complex II chlorophyll a/b binding protein 1	gi|460376914|ref|XP_004234241.1|//PREDICTED: uncharacterized protein LOC101245729 [Solanum lycopersicum]
gene_16937	1278	0.05	0.01	-2.32193	0.497574	NA	NA	NA	K08912//light-harvesting complex II chlorophyll a/b binding protein 1	gi|460376914|ref|XP_004234241.1|//PREDICTED: uncharacterized protein LOC101245729 [Solanum lycopersicum]
gene_17087	960	1.84	3.17	0.784777	0.0452952	NA	NA	NA	K10589//ubiquitin-protein ligase E3 C [EC:2.3.2.26]	gi|723657137|ref|XP_010319245.1|//PREDICTED: E3 ubiquitin-protein ligase UPL6 [Solanum lycopersicum];gi|698587037|ref|XP_009779070.1|//PREDICTED: E3 ubiquitin-protein ligase UPL6 [Nicotiana sylvestris]
gene_17087	919	0.59	1.66	1.4924	0.0100973	GO:0005634//nucleus;GO:0000151//ubiquitin ligase complex	GO:0016874//ligase activity;GO:0004842//ubiquitin-protein transferase activity	GO:0008152//metabolic process;GO:0042787//protein ubiquitination involved in ubiquitin-dependent protein catabolic process	K10589//ubiquitin-protein ligase E3 C [EC:2.3.2.26]	gi|565341650|ref|XP_006337992.1|//PREDICTED: E3 ubiquitin-protein ligase UPL6-like [Solanum tuberosum];gi|460366314|ref|XP_004229032.1|//PREDICTED: E3 ubiquitin-protein ligase UPL6-like [Solanum lycopersicum]
gene_17087	824	3.17	1.88	-0.75375	0.00975872	NA	NA	NA	K10589//ubiquitin-protein ligase E3 C [EC:2.3.2.26]	gi|698587037|ref|XP_009779070.1|//PREDICTED: E3 ubiquitin-protein ligase UPL6 [Nicotiana sylvestris];gi|723657137|ref|XP_010319245.1|//PREDICTED: E3 ubiquitin-protein ligase UPL6 [Solanum lycopersicum]
gene_17161	718	0.05	0.92	4.20163	0.0426992	NA	NA	NA	K14794//ribosomal RNA-processing protein 12	gi|697179836|ref|XP_009598890.1|//PREDICTED: uncharacterized protein LOC104094632 [Nicotiana tomentosiformis]
gene_17161	2157	0.42	3.29	2.96963	2.13994e-17	NA	NA	NA	NA	gi|565396543|ref|XP_006363870.1|//PREDICTED: uncharacterized protein LOC102584367 [Solanum tuberosum]
gene_17161	1218	0.43	0.11	-1.96683	0.107678	NA	NA	NA	K14794//ribosomal RNA-processing protein 12	gi|697179836|ref|XP_009598890.1|//PREDICTED: uncharacterized protein LOC104094632 [Nicotiana tomentosiformis]
gene_17235	163	0.91	1.69	0.893085	0.643798	NA	NA	NA	NA	NA
gene_17235	163	0.63	1.25	0.988504	0.63286	NA	NA	NA	NA	NA
gene_17235	163	0.62	0.01	-5.9542	0.497574	NA	NA	NA	NA	NA
gene_17268	1687	0.05	0.16	1.67807	0.390764	NA	NA	NA	K01303//acylaminoacyl-peptidase [EC:3.4.19.1];K04730//interleukin-1 receptor-associated kinase 1 [EC:2.7.11.1]	gi|923929079|ref|XP_013733359.1|//PREDICTED: uncharacterized protein LOC106436951 [Brassica napus]
gene_17268	1687	0.05	0.23	2.20163	0.128466	NA	NA	NA	NA	gi|255571533|ref|XP_002526713.1|//conserved hypothetical protein [Ricinus communis]
gene_17268	1687	0.08	0.01	-3	0.248184	NA	NA	NA	K04730//interleukin-1 receptor-associated kinase 1 [EC:2.7.11.1];K01303//acylaminoacyl-peptidase [EC:3.4.19.1]	gi|923929079|ref|XP_013733359.1|//PREDICTED: uncharacterized protein LOC106436951 [Brassica napus]
gene_17380	1644	0.01	0.05	2.32193	0.512534	NA	NA	NA	K01592//tyrosine decarboxylase [EC:4.1.1.25]	gi|697141565|ref|XP_009624897.1|//PREDICTED: tyrosine decarboxylase 1-like [Nicotiana tomentosiformis]
gene_17380	1644	0.24	2.52	3.39232	1.34855e-11	NA	GO:0016831//carboxy-lyase activity;GO:0030170//pyridoxal phosphate binding	GO:0006520//cellular amino acid metabolic process	K01592//tyrosine decarboxylase [EC:4.1.1.25]	gi|565352570|ref|XP_006343214.1|//PREDICTED: tyrosine/DOPA decarboxylase 1-like [Solanum tuberosum]
gene_17380	1644	0.08	0.04	-1	0.621362	NA	NA	NA	K01592//tyrosine decarboxylase [EC:4.1.1.25]	gi|697141565|ref|XP_009624897.1|//PREDICTED: tyrosine decarboxylase 1-like [Nicotiana tomentosiformis]
gene_17395	1030	0.27	0.8	1.56704	0.101313	NA	NA	NA	NA	NA
gene_17395	1030	0.01	0.84	6.39232	0.0005198	NA	NA	NA	NA	NA
gene_17395	1030	0.51	0.32	-0.672425	0.418628	NA	NA	NA	NA	NA
gene_17434	1747	0.31	0.71	1.19555	0.0885154	NA	NA	NA	K00512//steroid 17alpha-monooxygenase / 17alpha-hydroxyprogesterone aldolase [EC:1.14.14.19 4.1.2.30];K15472//premnaspirodiene oxygenase [EC:1.14.13.121]	gi|698496883|ref|XP_009794456.1|//PREDICTED: premnaspirodiene oxygenase-like [Nicotiana sylvestris]
gene_17434	1747	3.15	11.42	1.85814	3.08008e-26	GO:0016021//integral component of membrane	GO:0020037//heme binding;GO:0016705//oxidoreductase activity, acting on paired donors, with incorporation or reduction of molecular oxygen;GO:0005506//iron ion binding;GO:0004497//monooxygenase activity	GO:0055114//oxidation-reduction process	K00517//null;K16085//9beta-pimara-7,15-diene oxidase [EC:1.14.13.144];K13267//flavonoid 6-hydroxylase [EC:1.14.13.-];K16083//ent-isokaurene C2-hydroxylase [EC:1.14.13.143]	gi|460395804|ref|XP_004243471.1|//PREDICTED: premnaspirodiene oxygenase-like [Solanum lycopersicum]
gene_17434	1747	0.66	0.36	-0.874469	0.132636	NA	NA	NA	K00512//steroid 17alpha-monooxygenase / 17alpha-hydroxyprogesterone aldolase [EC:1.14.14.19 4.1.2.30];K15472//premnaspirodiene oxygenase [EC:1.14.13.121]	gi|698496883|ref|XP_009794456.1|//PREDICTED: premnaspirodiene oxygenase-like [Nicotiana sylvestris]
gene_17462	3017	0.01	0.03	1.58496	0.512534	NA	NA	NA	K13199//plasminogen activator inhibitor 1 RNA-binding protein;K01183//chitinase [EC:3.2.1.14]	gi|697163765|ref|XP_009590702.1|//PREDICTED: subtilisin-like protease [Nicotiana tomentosiformis]
gene_17462	3017	0.08	0.4	2.32193	0.0027767	NA	GO:0008236//serine-type peptidase activity	GO:0008152//metabolic process	NA	gi|565380545|ref|XP_006356658.1|//PREDICTED: subtilisin-like protease-like [Solanum tuberosum]
gene_17462	3017	0.04	0.02	-1	0.621362	NA	NA	NA	K13199//plasminogen activator inhibitor 1 RNA-binding protein;K01183//chitinase [EC:3.2.1.14]	gi|697163765|ref|XP_009590702.1|//PREDICTED: subtilisin-like protease [Nicotiana tomentosiformis]
gene_17480	931	0.01	0.1	3.32193	0.512534	NA	NA	NA	NA	NA
gene_17480	931	0.17	0.93	2.4517	0.0136527	NA	NA	NA	NA	NA
gene_17480	931	0.07	0.01	-2.80735	0.497574	NA	NA	NA	NA	NA
gene_17737	1143	0.41	0.87	1.08539	0.158111	NA	NA	NA	NA	NA
gene_17737	1143	0.55	1.5	1.44746	0.0115899	NA	NA	NA	NA	NA
gene_17737	1143	0.86	0.51	-0.753839	0.224826	NA	NA	NA	NA	NA
gene_17774	1512	0.01	0.41	5.35755	0.00862578	NA	NA	NA	NA	NA
gene_17774	1512	0.01	0.25	4.64386	0.0322428	NA	NA	NA	NA	NA
gene_17774	1512	0.21	0.13	-0.691878	0.503044	NA	NA	NA	NA	NA
gene_17819	1415	0.01	0.26	4.70044	0.0664906	NA	NA	NA	K18577//mannosylglycoprotein endo-beta-mannosidase [EC:3.2.1.152]	gi|971548419|ref|XP_015163679.1|//PREDICTED: uncharacterized protein LOC107060357 isoform X1 [Solanum tuberosum]
gene_17819	1415	0.19	0.6	1.65896	0.0369348	NA	NA	NA	NA	gi|565399498|ref|XP_006365287.1|//PREDICTED: uncharacterized protein LOC102597191 [Solanum tuberosum]
gene_17819	1415	0.33	0.01	-5.04439	0.007662	NA	NA	NA	K18577//mannosylglycoprotein endo-beta-mannosidase [EC:3.2.1.152]	gi|971548419|ref|XP_015163679.1|//PREDICTED: uncharacterized protein LOC107060357 isoform X1 [Solanum tuberosum]
gene_17826	711	0.14	0.93	2.7318	0.0426992	NA	NA	NA	NA	gi|697190279|ref|XP_009604201.1|//PREDICTED: putative lipid-transfer protein DIR1 [Nicotiana tomentosiformis]
gene_17826	711	2.15	6.74	1.64841	3.41338e-06	NA	NA	NA	NA	gi|328685099|gb|AEB33949.1|//defective in induced resistance 1 protein [Nicotiana tabacum]
gene_17826	711	0.29	0.19	-0.610053	0.682952	NA	NA	NA	NA	gi|697190279|ref|XP_009604201.1|//PREDICTED: putative lipid-transfer protein DIR1 [Nicotiana tomentosiformis]
gene_17832	720	0.14	0.39	1.47805	0.643798	NA	NA	NA	NA	NA
gene_17832	720	0.11	0.22	1	0.63286	NA	NA	NA	NA	NA
gene_17832	720	0.28	0.19	-0.559427	0.682952	NA	NA	NA	NA	NA
gene_17836	5367	0.01	0.2	4.32193	0.000286766	NA	NA	NA	K03798//cell division protease FtsH [EC:3.4.24.-]	gi|697106040|ref|XP_009606853.1|//PREDICTED: ATP-dependent zinc metalloprotease FTSH, chloroplastic [Nicotiana tomentosiformis]
gene_17836	5367	0.01	0.15	3.90689	0.00103419	GO:0031977//thylakoid lumen;GO:0016021//integral component of membrane;GO:0009534//chloroplast thylakoid;GO:0031969//chloroplast membrane	GO:0046872//metal ion binding;GO:0005524//ATP binding;GO:0004222//metalloendopeptidase activity;GO:0008568//microtubule-severing ATPase activity	GO:0006508//proteolysis;GO:0051301//cell division;GO:0010205//photoinhibition;GO:0006200//ATP catabolic process;GO:0007049//cell cycle	K03798//cell division protease FtsH [EC:3.4.24.-]	gi|565350308|ref|XP_006342112.1|//PREDICTED: ATP-dependent zinc metalloprotease FTSH, chloroplastic-like [Solanum tuberosum]
gene_17836	5367	0.22	0.07	-1.65208	0.00638062	NA	NA	NA	K03798//cell division protease FtsH [EC:3.4.24.-]	gi|697106040|ref|XP_009606853.1|//PREDICTED: ATP-dependent zinc metalloprotease FTSH, chloroplastic [Nicotiana tomentosiformis]
gene_17917	2000	0.23	0.44	0.93587	0.22895	NA	NA	NA	K16911//ATP-dependent RNA helicase DDX21 [EC:3.6.4.13]	gi|697111087|ref|XP_009609424.1|//PREDICTED: nudix hydrolase 8 [Nicotiana tomentosiformis]
gene_17917	2000	0.15	1.19	2.98793	2.24944e-06	NA	GO:0016787//hydrolase activity	NA	NA	gi|565386893|ref|XP_006359242.1|//PREDICTED: nudix hydrolase 8-like [Solanum tuberosum]
gene_17917	2000	0.54	0.25	-1.11103	0.0735056	NA	NA	NA	K16911//ATP-dependent RNA helicase DDX21 [EC:3.6.4.13]	gi|697111087|ref|XP_009609424.1|//PREDICTED: nudix hydrolase 8 [Nicotiana tomentosiformis]
gene_17955	467	0.44	1.5	1.76939	0.118409	NA	NA	NA	NA	NA
gene_17955	467	0.89	1.42	0.674014	0.435534	NA	NA	NA	NA	NA
gene_17955	467	0.31	0.01	-4.9542	0.248184	NA	NA	NA	NA	NA
gene_17996	673	0.01	0.27	4.75489	0.512534	NA	GO:0003964//RNA-directed DNA polymerase activity;GO:0003676//nucleic acid binding	GO:0015074//DNA integration;GO:0006278//RNA-dependent DNA replication	K03006//DNA-directed RNA polymerase II subunit RPB1 [EC:2.7.7.6];K20093//DNA excision repair protein ERCC-6-like [EC:3.6.4.12];K03549//KUP system potassium uptake protein;K18195//rhamnogalacturonan endolyase [EC:4.2.2.23];K05658//ATP-binding cassette, subfamily B (MDR/TAP), member 1 [EC:3.6.3.44]	gi|225016149|gb|ACN78973.1|//copia-type polyprotein [Glycine max]
gene_17996	673	0.7	1.2	0.777608	0.217878	NA	GO:0003964//RNA-directed DNA polymerase activity;GO:0003676//nucleic acid binding	GO:0015074//DNA integration;GO:0006278//RNA-dependent DNA replication	NA	gi|225016149|gb|ACN78973.1|//copia-type polyprotein [Glycine max]
gene_17996	673	0.2	0.1	-1	0.996358	NA	GO:0003676//nucleic acid binding;GO:0003964//RNA-directed DNA polymerase activity	GO:0006278//RNA-dependent DNA replication;GO:0015074//DNA integration	K03549//KUP system potassium uptake protein;K18195//rhamnogalacturonan endolyase [EC:4.2.2.23];K05658//ATP-binding cassette, subfamily B (MDR/TAP), member 1 [EC:3.6.3.44];K03006//DNA-directed RNA polymerase II subunit RPB1 [EC:2.7.7.6];K20093//DNA excision repair protein ERCC-6-like [EC:3.6.4.12]	gi|225016149|gb|ACN78973.1|//copia-type polyprotein [Glycine max]
gene_18099	2424	0.11	0.22	1	0.364566	NA	NA	NA	K15271//ATP-dependent DNA helicase HFM1/MER3 [EC:3.6.4.12];K19589//release factor glutamine methyltransferase [EC:2.1.1.297];K03452//magnesium/proton exchanger	gi|697144074|ref|XP_009626157.1|//PREDICTED: pentatricopeptide repeat-containing protein At3g51320-like [Nicotiana tomentosiformis];gi|661894861|emb|CDP01860.1|//unnamed protein product [Coffea canephora]
gene_18099	2424	0.31	0.66	1.0902	0.00882354	NA	NA	NA	K15271//ATP-dependent DNA helicase HFM1/MER3 [EC:3.6.4.12]	gi|565371482|ref|XP_006352332.1|//PREDICTED: pentatricopeptide repeat-containing protein At3g51320-like isoform X1 [Solanum tuberosum];gi|629086853|gb|KCW53210.1|//hypothetical protein EUGRSUZ_J02479 [Eucalyptus grandis]
gene_18099	1860	0.44	0.17	-1.37197	0.040324	NA	NA	NA	K03452//magnesium/proton exchanger;K19589//release factor glutamine methyltransferase [EC:2.1.1.297];K15271//ATP-dependent DNA helicase HFM1/MER3 [EC:3.6.4.12]	gi|697144074|ref|XP_009626157.1|//PREDICTED: pentatricopeptide repeat-containing protein At3g51320-like [Nicotiana tomentosiformis];gi|565371482|ref|XP_006352332.1|//PREDICTED: pentatricopeptide repeat-containing protein At3g51320-like isoform X1 [Solanum tuberosum]
gene_18109	1712	0.1	0.9	3.16993	9.43	NA	NA	NA	K16570//gamma-tubulin complex component 3;K01191//alpha-mannosidase [EC:3.2.1.24];K05658//ATP-binding cassette, subfamily B (MDR/TAP), member 1 [EC:3.6.3.44]	gi|147769855|emb|CAN61272.1|//hypothetical protein VITISV_039063 [Vitis vinifera]
gene_18109	1712	0.69	1.27	0.88016	0.052865	NA	NA	NA	K12619//5'-3' exoribonuclease 2 [EC:3.1.13.-];K01303//acylaminoacyl-peptidase [EC:3.4.19.1]	gi|147865272|emb|CAN84102.1|//hypothetical protein VITISV_041248 [Vitis vinifera]
gene_18109	1712	0.65	0.45	-0.530515	0.354596	NA	NA	NA	K05658//ATP-binding cassette, subfamily B (MDR/TAP), member 1 [EC:3.6.3.44];K01191//alpha-mannosidase [EC:3.2.1.24];K16570//gamma-tubulin complex component 3	gi|147769855|emb|CAN61272.1|//hypothetical protein VITISV_039063 [Vitis vinifera]
gene_1813	877	2.18	3.48	0.674759	0.0922844	GO:0005634//nucleus	GO:0043565//sequence-specific DNA binding;GO:0003700//transcription factor activity, sequence-specific DNA binding	GO:0006355//regulation of transcription, DNA-templated	K14431//transcription factor TGA	gi|698440281|ref|XP_009759888.1|//PREDICTED: TGACG-sequence-specific DNA-binding protein TGA-2.1 [Nicotiana sylvestris]
gene_1813	877	0.63	0.99	0.652077	0.371464	GO:0005634//nucleus	GO:0043565//sequence-specific DNA binding;GO:0003700//sequence-specific DNA binding transcription factor activity	GO:0006355//regulation of transcription, DNA-templated	K14431//transcription factor TGA	gi|12230709|sp|O24160.1|TGA21_TOBAC//RecName: Full=TGACG-sequence-specific DNA-binding protein TGA-2.1; Short=TGA2.1
gene_1813	877	2.88	1.35	-1.09311	0.00711006	GO:0005634//nucleus	GO:0003700//sequence-specific DNA binding transcription factor activity;GO:0043565//sequence-specific DNA binding	GO:0006355//regulation of transcription, DNA-templated	K14431//transcription factor TGA	gi|698440281|ref|XP_009759888.1|//PREDICTED: TGACG-sequence-specific DNA-binding protein TGA-2.1 [Nicotiana sylvestris]
gene_18300	721	0.54	2.48	2.19931	0.00189062	NA	NA	NA	NA	NA
gene_18300	721	0.45	1.66	1.88319	0.0126132	NA	NA	NA	NA	NA
gene_18300	721	3.66	2.24	-0.708345	0.057349	NA	NA	NA	NA	NA
gene_18436	425	0.01	0.24	4.58496	0.512534	GO:0016021//integral component of membrane;GO:0009512//cytochrome b6f complex	GO:0045158//electron transporter, transferring electrons within cytochrome b6/f complex of photosystem II activity	GO:0017004//cytochrome complex assembly	K03689//cytochrome b6-f complex subunit 8	gi|297840943|ref|XP_002888353.1|//hypothetical protein ARALYDRAFT_893970 [Arabidopsis lyrata subsp. lyrata]
gene_18436	425	0.2	0.79	1.98185	0.223688	GO:0009512//cytochrome b6f complex;GO:0009507//chloroplast	GO:0045158//electron transporter, transferring electrons within cytochrome b6/f complex of photosystem II activity	GO:0017004//cytochrome complex assembly	K03689//cytochrome b6-f complex subunit 8	gi|297840943|ref|XP_002888353.1|//hypothetical protein ARALYDRAFT_893970 [Arabidopsis lyrata subsp. lyrata]
gene_18436	425	0.52	0.01	-5.70044	0.12379	GO:0016021//integral component of membrane;GO:0009512//cytochrome b6f complex	GO:0045158//electron transporter, transferring electrons within cytochrome b6/f complex of photosystem II activity	GO:0017004//cytochrome complex assembly	K03689//cytochrome b6-f complex subunit 8	gi|297840943|ref|XP_002888353.1|//hypothetical protein ARALYDRAFT_893970 [Arabidopsis lyrata subsp. lyrata]
gene_18494	1660	0.83	1.45	0.80487	0.0789402	GO:0016021//integral component of membrane	NA	NA	K18693//diacylglycerol diphosphate phosphatase / phosphatidate phosphatase [EC:3.1.3.81 3.1.3.4]	gi|697184057|ref|XP_009601053.1|//PREDICTED: lipid phosphate phosphatase 2 [Nicotiana tomentosiformis]
gene_18494	1660	1.31	4.21	1.68425	5.27758e-09	GO:0005887//integral component of plasma membrane;GO:0005886//plasma membrane;GO:0005737//cytoplasm	GO:0003993//acid phosphatase activity;GO:0008195//phosphatidate phosphatase activity	GO:0009738//abscisic acid-activated signaling pathway;GO:0016311//dephosphorylation	NA	gi|565354560|ref|XP_006344178.1|//PREDICTED: lipid phosphate phosphatase 2-like [Solanum tuberosum]
gene_18494	1660	1.48	0.96	-0.624491	0.0783078	GO:0016021//integral component of membrane	NA	NA	K18693//diacylglycerol diphosphate phosphatase / phosphatidate phosphatase [EC:3.1.3.81 3.1.3.4]	gi|697184057|ref|XP_009601053.1|//PREDICTED: lipid phosphate phosphatase 2 [Nicotiana tomentosiformis]
gene_18581	295	0.78	3.36	2.10692	0.0427672	NA	NA	NA	K12447//UDP-sugar pyrophosphorylase [EC:2.7.7.64];K17982//geranyllinalool synthase [EC:4.2.3.144]	gi|697177418|ref|XP_009597668.1|//PREDICTED: uncharacterized protein LOC104093605 [Nicotiana tomentosiformis]
gene_18581	295	0.3	2.09	2.80047	0.0405556	NA	NA	NA	NA	gi|565402842|ref|XP_006366879.1|//PREDICTED: uncharacterized protein LOC102587048 isoform X2 [Solanum tuberosum]
gene_18581	295	1.62	0.8	-1.01792	0.33978	NA	NA	NA	K17982//geranyllinalool synthase [EC:4.2.3.144];K12447//UDP-sugar pyrophosphorylase [EC:2.7.7.64]	gi|697177418|ref|XP_009597668.1|//PREDICTED: uncharacterized protein LOC104093605 [Nicotiana tomentosiformis]
gene_18681	772	0.13	0.85	2.70895	0.0426992	NA	NA	NA	K11251//histone H2A	gi|697129350|ref|XP_009618732.1|//PREDICTED: histone H2AX-like [Nicotiana tomentosiformis]
gene_18681	772	8.1	13.99	0.788402	9.5245e-05	GO:0005634//nucleus;GO:0000786//nucleosome	GO:0003677//DNA binding;GO:0046982//protein heterodimerization activity	GO:0006334//nucleosome assembly	K11251//histone H2A	gi|565372427|ref|XP_006352795.1|//PREDICTED: histone H2AX-like [Solanum tuberosum]
gene_18681	772	0.87	0.52	-0.742504	0.327286	NA	NA	NA	K11251//histone H2A	gi|697129350|ref|XP_009618732.1|//PREDICTED: histone H2AX-like [Nicotiana tomentosiformis]
gene_18682	2218	0.08	0.24	1.58496	0.192257	NA	NA	NA	K13420//LRR receptor-like serine/threonine-protein kinase FLS2 [EC:2.7.11.1]	gi|697156588|ref|XP_009587044.1|//PREDICTED: receptor protein kinase CLAVATA1-like [Nicotiana tomentosiformis]
gene_18682	2230	7.75	13.85	0.837618	1.39665e-12	GO:0005576//extracellular region;GO:0005739//mitochondrion	GO:0032440//2-alkenal reductase [NAD(P)] activity;GO:0016301//kinase activity	GO:0016310//phosphorylation;GO:0007165//signal transduction;GO:0055114//oxidation-reduction process	K13420//LRR receptor-like serine/threonine-protein kinase FLS2 [EC:2.7.11.1]	gi|565372425|ref|XP_006352794.1|//PREDICTED: LRR receptor-like serine/threonine-protein kinase ERL1-like [Solanum tuberosum]
gene_18682	2210	0.27	0.17	-0.667425	0.600578	NA	NA	NA	K13420//LRR receptor-like serine/threonine-protein kinase FLS2 [EC:2.7.11.1]	gi|697156588|ref|XP_009587044.1|//PREDICTED: receptor protein kinase CLAVATA1-like [Nicotiana tomentosiformis]
gene_1870	1781	0.01	0.1	3.32193	0.259458	NA	NA	NA	K13783//MFS transporter, OPA family, solute carrier family 37 (glycerol-3-phosphate transporter), member 1/2	gi|697112706|ref|XP_009610231.1|//PREDICTED: putative glycerol-3-phosphate transporter 1 [Nicotiana tomentosiformis]
gene_1870	1781	0.09	1.16	3.68806	9.94638e-07	GO:0016021//integral component of membrane	GO:0005215//transporter activity	GO:0055085//transmembrane transport;GO:0055062//phosphate ion homeostasis	K13783//MFS transporter, OPA family, solute carrier family 37 (glycerol-3-phosphate transporter), member 1/2	gi|565384686|ref|XP_006358257.1|//PREDICTED: putative glycerol-3-phosphate transporter 1-like [Solanum tuberosum]
gene_1870	1781	0.07	0.04	-0.807355	0.621362	NA	NA	NA	K13783//MFS transporter, OPA family, solute carrier family 37 (glycerol-3-phosphate transporter), member 1/2	gi|697112706|ref|XP_009610231.1|//PREDICTED: putative glycerol-3-phosphate transporter 1 [Nicotiana tomentosiformis]
gene_18774	513	0.2	0.38	0.925999	0.643798	NA	NA	NA	NA	NA
gene_18774	513	0.01	0.32	5	0.25394	NA	NA	NA	NA	NA
gene_18774	513	0.28	0.01	-4.80735	0.248184	NA	NA	NA	NA	NA
gene_18813	3091	0.33	0.82	1.31316	0.00811654	GO:0005794//Golgi apparatus;GO:0016021//integral component of membrane	GO:0030246//carbohydrate binding;GO:0010488//UDP-galactose:N-glycan beta-1,3-galactosyltransferase activity	GO:0006486//protein glycosylation;GO:0010493//Lewis a epitope biosynthetic process	K14413//beta-1,3-galactosyltransferase [EC:2.4.1.-]	gi|697173947|ref|XP_009595906.1|//PREDICTED: beta-1,3-galactosyltransferase 15 isoform X1 [Nicotiana tomentosiformis]
gene_18813	3091	1.37	2.69	0.97343	2.99122e-05	GO:0005794//Golgi apparatus;GO:0016021//integral component of membrane	GO:0030246//carbohydrate binding;GO:0047220//galactosylxylosylprotein 3-beta-galactosyltransferase activity;GO:0010488//UDP-galactose:N-glycan beta-1,3-galactosyltransferase activity	GO:0006486//protein glycosylation;GO:0010493//Lewis a epitope biosynthetic process	K14413//beta-1,3-galactosyltransferase [EC:2.4.1.-]	gi|460386276|ref|XP_004238825.1|//PREDICTED: beta-1,3-galactosyltransferase 15-like [Solanum lycopersicum]
gene_18813	3091	0.48	0.33	-0.540568	0.26158	GO:0016021//integral component of membrane;GO:0005794//Golgi apparatus	GO:0010488//UDP-galactose:N-glycan beta-1,3-galactosyltransferase activity;GO:0030246//carbohydrate binding	GO:0010493//Lewis a epitope biosynthetic process;GO:0006486//protein glycosylation	K14413//beta-1,3-galactosyltransferase [EC:2.4.1.-]	gi|697173947|ref|XP_009595906.1|//PREDICTED: beta-1,3-galactosyltransferase 15 isoform X1 [Nicotiana tomentosiformis]
gene_18839	311	0.01	0.7	6.12928	0.259458	NA	NA	NA	NA	gi|947097353|gb|KRH45938.1|//hypothetical protein GLYMA_08G302100 [Glycine max]
gene_18839	311	0.01	0.84	6.39232	0.127634	NA	NA	NA	NA	gi|297738384|emb|CBI27585.3|//unnamed protein product [Vitis vinifera]
gene_18839	311	2.27	1.24	-0.872352	0.297328	NA	NA	NA	NA	gi|947097353|gb|KRH45938.1|//hypothetical protein GLYMA_08G302100 [Glycine max]
gene_18847	1484	0.81	1.93	1.25261	0.00587356	NA	NA	NA	K12581//CCR4-NOT transcription complex subunit 7/8;K13126//polyadenylate-binding protein;K01054//acylglycerol lipase [EC:3.1.1.23]	gi|697150632|ref|XP_009629525.1|//PREDICTED: putative NAC domain-containing protein 94 isoform X2 [Nicotiana tomentosiformis];gi|697150630|ref|XP_009629524.1|//PREDICTED: putative NAC domain-containing protein 94 isoform X1 [Nicotiana tomentosiformis]
gene_18847	1485	0.1	0.31	1.63227	0.184886	NA	GO:0003677//DNA binding	GO:0006355//regulation of transcription, DNA-templated	NA	gi|565401244|ref|XP_006366116.1|//PREDICTED: protein FEZ-like [Solanum tuberosum]
gene_18847	1484	1.69	0.56	-1.59352	0.000250954	NA	NA	NA	K01054//acylglycerol lipase [EC:3.1.1.23];K13126//polyadenylate-binding protein;K12581//CCR4-NOT transcription complex subunit 7/8	gi|697150630|ref|XP_009629524.1|//PREDICTED: putative NAC domain-containing protein 94 isoform X1 [Nicotiana tomentosiformis];gi|697150632|ref|XP_009629525.1|//PREDICTED: putative NAC domain-containing protein 94 isoform X2 [Nicotiana tomentosiformis]
gene_18853	1302	0.01	0.28	4.80735	0.0664906	NA	NA	NA	NA	gi|698564021|ref|XP_009772868.1|//PREDICTED: uncharacterized protein LOC104223191 [Nicotiana sylvestris]
gene_18853	1302	3	5.16	0.782409	0.00243746	GO:0005634//nucleus	NA	NA	NA	gi|565395570|ref|XP_006363411.1|//PREDICTED: uncharacterized protein LOC102602574 [Solanum tuberosum]
gene_18853	1302	0.11	0.01	-3.45943	0.248184	NA	NA	NA	NA	gi|698564021|ref|XP_009772868.1|//PREDICTED: uncharacterized protein LOC104223191 [Nicotiana sylvestris]
gene_18889	945	0.1	0.19	0.925999	0.643798	NA	NA	NA	NA	NA
gene_18889	945	0.01	0.08	3	0.50524	NA	NA	NA	NA	NA
gene_18889	945	0.14	0.07	-1	0.621362	NA	NA	NA	NA	NA
gene_1890	2438	0.31	0.47	0.600393	0.313698	NA	NA	NA	K05909//laccase [EC:1.10.3.2];K14485//transport inhibitor response 1;K18195//rhamnogalacturonan endolyase [EC:4.2.2.23]	gi|971582902|ref|XP_015159877.1|//PREDICTED: uncharacterized protein LOC107058557 [Solanum tuberosum]
gene_1890	3686	0.36	0.57	0.662965	0.0126432	NA	NA	NA	K14485//transport inhibitor response 1	gi|460375573|ref|XP_004233579.1|//PREDICTED: uncharacterized protein LOC101260201 [Solanum lycopersicum];gi|460375571|ref|XP_004233578.1|//PREDICTED: putative ribonuclease H protein At1g65750-like [Solanum lycopersicum]
gene_1890	2483	0.54	0.3	-0.847997	0.086851	NA	NA	NA	K14485//transport inhibitor response 1;K18195//rhamnogalacturonan endolyase [EC:4.2.2.23];K05909//laccase [EC:1.10.3.2]	gi|971582902|ref|XP_015159877.1|//PREDICTED: uncharacterized protein LOC107058557 [Solanum tuberosum]
gene_18966	1940	0.42	0.64	0.607683	0.337486	NA	NA	NA	K13648//alpha-1,4-galacturonosyltransferase [EC:2.4.1.43]	gi|697139785|ref|XP_009623986.1|//PREDICTED: probable galacturonosyltransferase-like 9 [Nicotiana tomentosiformis]
gene_18966	1940	1.67	5.48	1.71433	2.70408e-13	NA	GO:0016757//transferase activity, transferring glycosyl groups	GO:0008152//metabolic process	K13648//alpha-1,4-galacturonosyltransferase [EC:2.4.1.43]	gi|565381728|ref|XP_006357215.1|//PREDICTED: probable galacturonosyltransferase-like 9-like [Solanum tuberosum]
gene_18966	1940	0.46	0.29	-0.665581	0.301814	NA	NA	NA	K13648//alpha-1,4-galacturonosyltransferase [EC:2.4.1.43]	gi|697139785|ref|XP_009623986.1|//PREDICTED: probable galacturonosyltransferase-like 9 [Nicotiana tomentosiformis]
gene_19085	865	0.12	0.42	1.80735	0.390764	NA	NA	NA	NA	NA
gene_19085	865	0.02	0.28	3.80735	0.127634	NA	NA	NA	NA	NA
gene_19085	865	0.75	0.16	-2.22882	0.0377982	NA	NA	NA	NA	NA
gene_19109	1630	0.22	0.71	1.69032	0.0351898	NA	NA	NA	K07562//nonsense-mediated mRNA decay protein 3	gi|698521225|ref|XP_009757419.1|//PREDICTED: uncharacterized protein LOC104210260 [Nicotiana sylvestris]
gene_19109	1630	0.14	0.99	2.822	0.000173047	GO:0005739//mitochondrion;GO:0009706//chloroplast inner membrane	NA	GO:0009648//photoperiodism;GO:0048366//leaf development;GO:0000302//response to reactive oxygen species	K07562//nonsense-mediated mRNA decay protein 3;K14945//protein quaking	gi|460411210|ref|XP_004251007.1|//PREDICTED: uncharacterized protein LOC101244740 [Solanum lycopersicum]
gene_19109	1630	0.55	0.23	-1.2578	0.076487	NA	NA	NA	K07562//nonsense-mediated mRNA decay protein 3	gi|698521225|ref|XP_009757419.1|//PREDICTED: uncharacterized protein LOC104210260 [Nicotiana sylvestris]
gene_19127	7109	0.05	0.12	1.26303	0.130317	NA	NA	NA	NA	gi|697164736|ref|XP_009591180.1|//PREDICTED: uncharacterized protein LOC104088240 [Nicotiana tomentosiformis]
gene_19127	7109	0.12	0.58	2.27302	2.71868e-08	NA	NA	NA	K10589//ubiquitin-protein ligase E3 C [EC:2.3.2.26]	gi|565389894|ref|XP_006360683.1|//PREDICTED: uncharacterized protein LOC102597363 [Solanum tuberosum]
gene_19127	7109	0.17	0.03	-2.5025	0.00148346	NA	NA	NA	NA	gi|697164736|ref|XP_009591180.1|//PREDICTED: uncharacterized protein LOC104088240 [Nicotiana tomentosiformis]
gene_1917	1530	0.12	0.23	0.938599	0.473814	NA	NA	NA	NA	gi|697119469|ref|XP_009613690.1|//PREDICTED: uncharacterized protein LOC104106772 [Nicotiana tomentosiformis]
gene_1917	1571	0.36	1.16	1.68806	0.00157596	NA	NA	NA	NA	gi|38194929|gb|AAR13317.1|//gag-pol polyprotein [Phaseolus vulgaris]
gene_1917	1530	0.21	0.01	-4.39232	0.0617448	NA	NA	NA	NA	gi|697119469|ref|XP_009613690.1|//PREDICTED: uncharacterized protein LOC104106772 [Nicotiana tomentosiformis]
gene_19301	352	0.31	1.8	2.53766	0.0170393	NA	NA	NA	NA	gi|698563259|ref|XP_009772645.1|//PREDICTED: uncharacterized protein LOC104222992 isoform X1 [Nicotiana sylvestris]
gene_19301	352	0.01	0.24	4.58496	0.50524	NA	NA	NA	NA	gi|565343604|ref|XP_006338920.1|//PREDICTED: mucin-17-like [Solanum tuberosum]
gene_19301	352	0.69	0.01	-6.10852	0.12379	NA	NA	NA	NA	gi|698563259|ref|XP_009772645.1|//PREDICTED: uncharacterized protein LOC104222992 isoform X1 [Nicotiana sylvestris]
gene_19309	918	0.52	1.11	1.09398	0.158111	NA	NA	NA	NA	gi|698546389|ref|XP_009767690.1|//PREDICTED: F-box/LRR-repeat protein At3g03360-like isoform X1 [Nicotiana sylvestris]
gene_19309	918	0.01	0.43	5.42626	0.0322428	NA	NA	NA	NA	gi|460383743|ref|XP_004237577.1|//PREDICTED: F-box/LRR-repeat protein At3g03360-like [Solanum lycopersicum]
gene_19309	918	1.44	0.57	-1.33703	0.023316	NA	NA	NA	NA	gi|698546389|ref|XP_009767690.1|//PREDICTED: F-box/LRR-repeat protein At3g03360-like isoform X1 [Nicotiana sylvestris]
gene_19328	4815	0.06	0.13	1.11548	0.243022	NA	NA	NA	K18195//rhamnogalacturonan endolyase [EC:4.2.2.23]	gi|698548863|ref|XP_009768473.1|//PREDICTED: uncharacterized protein LOC104219482 [Nicotiana sylvestris]
gene_19328	4815	0.14	0.38	1.44057	0.00987096	NA	NA	NA	K12619//5'-3' exoribonuclease 2 [EC:3.1.13.-];K13148//integrator complex subunit 11 [EC:3.1.27.-]	gi|332322087|emb|CCA65979.1|//hypothetical protein [Beta vulgaris subsp. vulgaris]
gene_19328	4815	0.14	0.08	-0.807355	0.233782	NA	NA	NA	K18195//rhamnogalacturonan endolyase [EC:4.2.2.23]	gi|698548863|ref|XP_009768473.1|//PREDICTED: uncharacterized protein LOC104219482 [Nicotiana sylvestris]
gene_19340	730	0.01	0.26	4.70044	0.259458	NA	NA	NA	K00430//peroxidase [EC:1.11.1.7]	gi|697139507|ref|XP_009623842.1|//PREDICTED: peroxidase 57-like [Nicotiana tomentosiformis]
gene_19340	730	0.01	0.22	4.45943	0.25394	GO:0016023//cytoplasmic membrane-bounded vesicle;GO:0005739//mitochondrion	NA	NA	K00430//peroxidase [EC:1.11.1.7]	gi|565382614|ref|XP_006357629.1|//PREDICTED: peroxidase 39-like [Solanum tuberosum]
gene_19340	730	0.19	0.01	-4.24793	0.248184	NA	NA	NA	K00430//peroxidase [EC:1.11.1.7]	gi|697139507|ref|XP_009623842.1|//PREDICTED: peroxidase 57-like [Nicotiana tomentosiformis]
gene_1940	495	0.01	0.4	5.32193	0.259458	NA	NA	NA	NA	gi|697182327|ref|XP_009600166.1|//PREDICTED: uncharacterized protein LOC104095690 [Nicotiana tomentosiformis]
gene_1940	495	0.17	0.5	1.55639	0.381566	NA	NA	NA	NA	NA
gene_1940	495	0.43	0.14	-1.61891	0.371972	NA	NA	NA	NA	gi|697182327|ref|XP_009600166.1|//PREDICTED: uncharacterized protein LOC104095690 [Nicotiana tomentosiformis]
gene_19485	562	0.18	1.03	2.51658	0.13338	NA	NA	NA	NA	gi|697130395|ref|XP_009619257.1|//PREDICTED: protein STICHEL-like 3, partial [Nicotiana tomentosiformis]
gene_19485	562	0.58	4.92	3.08453	3.94564e-07	NA	GO:0003824//catalytic activity	NA	NA	gi|565384087|ref|XP_006358095.1|//PREDICTED: protein STICHEL-like 3-like [Solanum tuberosum]
gene_19485	562	1.62	0.74	-1.1304	0.112826	NA	NA	NA	NA	gi|697130395|ref|XP_009619257.1|//PREDICTED: protein STICHEL-like 3, partial [Nicotiana tomentosiformis]
gene_19487	1589	0.26	0.4	0.621488	0.412228	NA	NA	NA	K10755//replication factor C subunit 2/4;K10756//replication factor C subunit 3/5	gi|697130395|ref|XP_009619257.1|//PREDICTED: protein STICHEL-like 3, partial [Nicotiana tomentosiformis]
gene_19487	1589	0.44	1.42	1.69032	0.00119241	GO:0009360//DNA polymerase III complex	GO:0003887//DNA-directed DNA polymerase activity;GO:0003677//DNA binding;GO:0005524//ATP binding;GO:0017111//nucleoside-triphosphatase activity	GO:0006261//DNA-dependent DNA replication	K10755//replication factor C subunit 2/4;K10756//replication factor C subunit 3/5	gi|565384087|ref|XP_006358095.1|//PREDICTED: protein STICHEL-like 3-like [Solanum tuberosum]
gene_19487	1589	0.56	0.32	-0.807355	0.281126	NA	NA	NA	K10755//replication factor C subunit 2/4;K10756//replication factor C subunit 3/5	gi|697130395|ref|XP_009619257.1|//PREDICTED: protein STICHEL-like 3, partial [Nicotiana tomentosiformis]
gene_19494	1017	0.28	0.63	1.16993	0.243022	NA	NA	NA	K01724//4a-hydroxytetrahydrobiopterin dehydratase [EC:4.2.1.96]	gi|698567555|ref|XP_009773808.1|//PREDICTED: uncharacterized protein LOC104223965 [Nicotiana sylvestris]
gene_19494	1017	12.5	44.93	1.84575	2.28774e-56	NA	GO:0008124//4-alpha-hydroxytetrahydrobiopterin dehydratase activity	GO:0006729//tetrahydrobiopterin biosynthetic process	K01724//4a-hydroxytetrahydrobiopterin dehydratase [EC:4.2.1.96]	gi|460415966|ref|XP_004253324.1|//PREDICTED: putative pterin-4-alpha-carbinolamine dehydratase-like [Solanum lycopersicum]
gene_19494	1017	0.71	0.19	-1.90182	0.0343548	NA	NA	NA	K01724//4a-hydroxytetrahydrobiopterin dehydratase [EC:4.2.1.96]	gi|698567555|ref|XP_009773808.1|//PREDICTED: uncharacterized protein LOC104223965 [Nicotiana sylvestris]
gene_19558	1829	4.59	9.25	1.01096	0.0327	NA	NA	NA	NA	gi|697162208|ref|XP_009589904.1|//PREDICTED: F-box protein At2g16365 isoform X1 [Nicotiana tomentosiformis];gi|697162212|ref|XP_009589905.1|//PREDICTED: F-box protein At2g16365 isoform X2 [Nicotiana tomentosiformis]
gene_19558	2016	1.22	3.22	1.40018	3.82748e-07	NA	NA	NA	NA	gi|565365810|ref|XP_006349592.1|//PREDICTED: F-box protein At2g16365-like isoform X1 [Solanum tuberosum];gi|565399144|ref|XP_006365118.1|//PREDICTED: uncharacterized protein LOC102591212 isoform X1 [Solanum tuberosum]
gene_19558	1928	5.98	3.79	-0.657948	0.00140257	NA	NA	NA	NA	gi|697162212|ref|XP_009589905.1|//PREDICTED: F-box protein At2g16365 isoform X2 [Nicotiana tomentosiformis];gi|697162208|ref|XP_009589904.1|//PREDICTED: F-box protein At2g16365 isoform X1 [Nicotiana tomentosiformis]
gene_19664	537	0.19	0.36	0.921997	0.643798	NA	NA	NA	NA	NA
gene_19664	537	0.01	0.3	4.90689	0.25394	NA	NA	NA	NA	NA
gene_19664	537	0.13	0.01	-3.70044	0.497574	NA	NA	NA	NA	NA
gene_19752	1193	0.23	0.46	1	0.364566	NA	NA	NA	NA	NA
gene_19752	1193	0.01	0.26	4.70044	0.0641504	NA	NA	NA	NA	NA
gene_19752	1193	0.98	0.49	-1	0.08481	NA	NA	NA	NA	NA
gene_20003	385	0.01	0.54	5.75489	0.259458	NA	NA	NA	NA	NA
gene_20003	385	0.01	0.22	4.45943	0.50524	NA	NA	NA	NA	NA
gene_20003	385	0.39	0.01	-5.2854	0.248184	NA	NA	NA	NA	NA
gene_20217	4136	0.01	0.08	3	0.0664906	NA	NA	NA	K01490//AMP deaminase [EC:3.5.4.6];K03231//elongation factor 1-alpha;K10738//DNA helicase MCM9 [EC:3.6.4.12]	gi|697125846|ref|XP_009616949.1|//PREDICTED: uncharacterized protein LOC104109376 [Nicotiana tomentosiformis]
gene_20217	4136	0.02	0.05	1.32193	0.63286	NA	NA	NA	K13338//peroxin-1;K10589//ubiquitin-protein ligase E3 C [EC:2.3.2.26];K04728//ataxia telangiectasia mutated family protein [EC:2.7.11.1]	gi|342365809|gb|AEL30343.1|//RNA-directed DNA polymerase [Arachis hypogaea]
gene_20217	4136	0.03	0.01	-1.58496	0.621362	NA	NA	NA	K03231//elongation factor 1-alpha;K10738//DNA helicase MCM9 [EC:3.6.4.12];K01490//AMP deaminase [EC:3.5.4.6]	gi|697125846|ref|XP_009616949.1|//PREDICTED: uncharacterized protein LOC104109376 [Nicotiana tomentosiformis]
gene_20226	3071	0.03	0.17	2.5025	0.075934	NA	NA	NA	K04730//interleukin-1 receptor-associated kinase 1 [EC:2.7.11.1]	gi|697126288|ref|XP_009617176.1|//PREDICTED: LOW QUALITY PROTEIN: probable receptor-like protein kinase At5g61350 [Nicotiana tomentosiformis]
gene_20226	3071	0.12	0.72	2.58496	2.55174e-05	NA	GO:0046872//metal ion binding;GO:0004672//protein kinase activity	GO:0006468//protein phosphorylation	K04733//interleukin-1 receptor-associated kinase 4 [EC:2.7.11.1];K00924//null;K13430//serine/threonine-protein kinase PBS1 [EC:2.7.11.1]	gi|460381486|ref|XP_004236480.1|//PREDICTED: probable receptor-like protein kinase At5g61350-like [Solanum lycopersicum]
gene_20226	3071	0.18	0.02	-3.16993	0.0114604	NA	NA	NA	K04730//interleukin-1 receptor-associated kinase 1 [EC:2.7.11.1]	gi|697126288|ref|XP_009617176.1|//PREDICTED: LOW QUALITY PROTEIN: probable receptor-like protein kinase At5g61350 [Nicotiana tomentosiformis]
gene_20261	3365	0.01	0.1	3.32193	0.0664906	NA	NA	NA	K01303//acylaminoacyl-peptidase [EC:3.4.19.1];K12819//pre-mRNA-processing factor SLU7	gi|955314103|ref|XP_014629757.1|//PREDICTED: uncharacterized protein LOC106798275 [Glycine max]
gene_20261	3365	0.09	0.16	0.830075	0.39788	NA	NA	NA	K03655//ATP-dependent DNA helicase RecG [EC:3.6.4.12];K15360//centromere protein X	gi|571479941|ref|XP_006588029.1|//PREDICTED: uncharacterized protein LOC100776307 [Glycine max]
gene_20261	3365	0.19	0.07	-1.44057	0.11626	NA	NA	NA	K12819//pre-mRNA-processing factor SLU7;K01303//acylaminoacyl-peptidase [EC:3.4.19.1]	gi|955314103|ref|XP_014629757.1|//PREDICTED: uncharacterized protein LOC106798275 [Glycine max]
gene_20460	1218	0.08	0.3	1.90689	0.230646	GO:0016021//integral component of membrane	NA	NA	K07252//dolichyldiphosphatase [EC:3.6.1.43]	gi|698519490|ref|XP_009804613.1|//PREDICTED: lipid phosphate phosphatase epsilon 2, chloroplastic-like isoform X1 [Nicotiana sylvestris]
gene_20460	1218	10.04	16.51	0.717581	8.4036e-07	NA	NA	GO:0008152//metabolic process	K07252//dolichyldiphosphatase [EC:3.6.1.43]	gi|606214849|dbj|BAO58436.1|//phosphatidic acid phosphatase 2 [Nicotiana benthamiana]
gene_20460	1218	0.11	0.05	-1.1375	0.621362	GO:0016021//integral component of membrane	NA	NA	K07252//dolichyldiphosphatase [EC:3.6.1.43]	gi|698519490|ref|XP_009804613.1|//PREDICTED: lipid phosphate phosphatase epsilon 2, chloroplastic-like isoform X1 [Nicotiana sylvestris]
gene_20519	1564	2.23	3.48	0.642044	0.064457	NA	NA	NA	K08869//aarF domain-containing kinase	gi|698495706|ref|XP_009793949.1|//PREDICTED: uncharacterized aarF domain-containing protein kinase At1g79600, chloroplastic [Nicotiana sylvestris]
gene_20519	1389	27.78	88.3	1.66837	1.35041e-132	GO:0005886//plasma membrane;GO:0009507//chloroplast	GO:0005524//ATP binding;GO:0004672//protein kinase activity	GO:0009744//response to sucrose;GO:0009813//flavonoid biosynthetic process;GO:0006468//protein phosphorylation;GO:0010224//response to UV-B	K08869//aarF domain-containing kinase	gi|460404728|ref|XP_004247833.1|//PREDICTED: uncharacterized protein sll0005-like [Solanum lycopersicum]
gene_20519	1599	2.57	1.63	-0.656896	0.0561676	NA	NA	NA	K08869//aarF domain-containing kinase	gi|698495706|ref|XP_009793949.1|//PREDICTED: uncharacterized aarF domain-containing protein kinase At1g79600, chloroplastic [Nicotiana sylvestris]
gene_20520	808	0.6	1.04	0.793549	0.325158	NA	NA	NA	K08869//aarF domain-containing kinase	gi|698495706|ref|XP_009793949.1|//PREDICTED: uncharacterized aarF domain-containing protein kinase At1g79600, chloroplastic [Nicotiana sylvestris]
gene_20520	808	8.41	39.2	2.22068	2.18766e-49	NA	GO:0016772//transferase activity, transferring phosphorus-containing groups	NA	K08869//aarF domain-containing kinase	gi|565389181|ref|XP_006360338.1|//PREDICTED: uncharacterized aarF domain-containing protein kinase At1g79600, chloroplastic-like [Solanum tuberosum]
gene_20520	808	1.08	0.66	-0.710493	0.281126	NA	NA	NA	K08869//aarF domain-containing kinase	gi|698495706|ref|XP_009793949.1|//PREDICTED: uncharacterized aarF domain-containing protein kinase At1g79600, chloroplastic [Nicotiana sylvestris]
gene_20521	1500	0.06	0.24	2	0.230646	NA	NA	NA	NA	NA
gene_20521	1500	0.16	0.62	1.9542	0.0224596	NA	NA	NA	NA	NA
gene_20521	1500	0.17	0.04	-2.08746	0.12379	NA	NA	NA	NA	NA
gene_20641	1082	0.3	0.67	1.1592	0.158418	NA	NA	NA	NA	gi|698474483|ref|XP_009784700.1|//PREDICTED: uncharacterized protein LOC104233094 [Nicotiana sylvestris]
gene_20641	1082	0.15	0.36	1.26303	0.295976	GO:0005886//plasma membrane	NA	NA	NA	gi|460408884|ref|XP_004249871.1|//PREDICTED: uncharacterized protein LOC101263658 [Solanum lycopersicum]
gene_20641	1082	0.24	0.12	-1	0.44915	NA	NA	NA	NA	gi|698474483|ref|XP_009784700.1|//PREDICTED: uncharacterized protein LOC104233094 [Nicotiana sylvestris]
gene_20862	448	0.01	0.45	5.49185	0.259458	NA	NA	NA	K01369//legumain [EC:3.4.22.34];K12447//UDP-sugar pyrophosphorylase [EC:2.7.7.64];K01115//phospholipase D1/2 [EC:3.1.4.4];K14489//arabidopsis histidine kinase 2/3/4 (cytokinin receptor) [EC:2.7.13.3];K08235//xyloglucan:xyloglucosyl transferase [EC:2.4.1.207]	gi|698494389|ref|XP_009793394.1|//PREDICTED: uncharacterized protein LOC104240273 [Nicotiana sylvestris]
gene_20862	448	0.37	1.2	1.69744	0.184886	NA	NA	NA	NA	gi|147811049|emb|CAN67925.1|//hypothetical protein VITISV_021168 [Vitis vinifera]
gene_20862	448	0.81	0.16	-2.33985	0.0307974	NA	NA	NA	K12447//UDP-sugar pyrophosphorylase [EC:2.7.7.64];K14489//arabidopsis histidine kinase 2/3/4 (cytokinin receptor) [EC:2.7.13.3];K01369//legumain [EC:3.4.22.34];K01115//phospholipase D1/2 [EC:3.1.4.4];K08235//xyloglucan:xyloglucosyl transferase [EC:2.4.1.207]	gi|698494389|ref|XP_009793394.1|//PREDICTED: uncharacterized protein LOC104240273 [Nicotiana sylvestris]
gene_20897	2907	0.01	0.06	2.58496	0.259458	NA	NA	NA	NA	gi|698553138|ref|XP_009769858.1|//PREDICTED: 1-aminocyclopropane-1-carboxylate oxidase homolog, partial [Nicotiana sylvestris]
gene_20897	2907	0.03	0.08	1.41504	0.381566	NA	NA	NA	NA	NA
gene_20897	2907	0.04	0.02	-1	0.621362	NA	NA	NA	NA	gi|698553138|ref|XP_009769858.1|//PREDICTED: 1-aminocyclopropane-1-carboxylate oxidase homolog, partial [Nicotiana sylvestris]
gene_2090	733	0.01	0.64	6	0.0336594	NA	NA	NA	NA	NA
gene_2090	733	0.01	0.11	3.45943	0.50524	NA	NA	NA	NA	NA
gene_2090	733	0.18	0.01	-4.16993	0.248184	NA	NA	NA	NA	NA
gene_20900	1362	0.07	0.2	1.51457	0.390764	NA	NA	NA	NA	NA
gene_20900	1362	0.01	0.11	3.45943	0.25394	NA	NA	NA	NA	NA
gene_20900	1362	0.09	0.01	-3.16993	0.248184	NA	NA	NA	NA	NA
gene_20960	1066	0.29	0.77	1.40881	0.0427672	NA	NA	NA	NA	NA
gene_20960	930	0.58	1.43	1.30189	0.128786	NA	NA	NA	NA	NA
gene_20960	1007	1.26	0.39	-1.69188	0.00902726	NA	NA	NA	NA	NA
gene_20993	1641	0.17	0.54	1.66742	0.0637322	NA	NA	NA	K03252//translation initiation factor 3 subunit C;K19995//secretory carrier-associated membrane protein	gi|698517259|ref|XP_009803513.1|//PREDICTED: uncharacterized protein LOC104248864 [Nicotiana sylvestris]
gene_20993	1641	0.05	0.19	1.926	0.223688	NA	NA	NA	NA	gi|565373448|ref|XP_006353285.1|//PREDICTED: uncharacterized protein LOC102586299 [Solanum tuberosum]
gene_20993	1641	0.27	0.12	-1.16993	0.223448	NA	NA	NA	K19995//secretory carrier-associated membrane protein;K03252//translation initiation factor 3 subunit C	gi|698517259|ref|XP_009803513.1|//PREDICTED: uncharacterized protein LOC104248864 [Nicotiana sylvestris]
gene_20999	977	0.01	0.19	4.24793	0.259458	NA	NA	NA	NA	gi|697139438|ref|XP_009623808.1|//PREDICTED: regulatory-associated protein of TOR 1-like isoform X2 [Nicotiana tomentosiformis]
gene_20999	977	0.4	0.64	0.678072	0.435534	NA	NA	NA	NA	NA
gene_20999	977	0.2	0.01	-4.32193	0.12379	NA	NA	NA	NA	gi|697139438|ref|XP_009623808.1|//PREDICTED: regulatory-associated protein of TOR 1-like isoform X2 [Nicotiana tomentosiformis]
gene_21014	543	2.04	3.23	0.662965	0.22563	NA	NA	NA	NA	NA
gene_21014	543	1.21	3	1.30996	0.0259304	NA	NA	NA	NA	NA
gene_21014	543	0.9	0.51	-0.819428	0.383016	NA	NA	NA	NA	NA
gene_21024	736	0.13	0.26	1	0.643798	NA	NA	NA	K01051//pectinesterase [EC:3.1.1.11]	gi|970012679|ref|XP_015067286.1|//PREDICTED: classical arabinogalactan protein 4-like [Solanum pennellii]
gene_21024	736	0.55	7.25	3.72048	4.75942e-15	NA	NA	NA	K03006//DNA-directed RNA polymerase II subunit RPB1 [EC:2.7.7.6]	gi|565379244|ref|XP_006356038.1|//PREDICTED: non-specific lipid-transfer protein-like protein At5g64080-like [Solanum tuberosum]
gene_21024	736	0.18	0.09	-1	0.621362	NA	NA	NA	K01051//pectinesterase [EC:3.1.1.11]	gi|970012679|ref|XP_015067286.1|//PREDICTED: classical arabinogalactan protein 4-like [Solanum pennellii]
gene_21036	960	0.1	0.38	1.926	0.230646	NA	NA	NA	K03136//transcription initiation factor TFIIE subunit alpha;K03549//KUP system potassium uptake protein;K13420//LRR receptor-like serine/threonine-protein kinase FLS2 [EC:2.7.11.1]	gi|697190689|ref|XP_009604406.1|//PREDICTED: uncharacterized protein LOC104099193 [Nicotiana tomentosiformis]
gene_21036	960	0.01	0.16	4	0.25394	NA	NA	NA	K05356//all-trans-nonaprenyl-diphosphate synthase [EC:2.5.1.84 2.5.1.85]	gi|66841325|dbj|BAD99221.1|//polypepetide with reverse transcriptase and RNaseH domains [Petunia x hybrida]
gene_21036	960	0.07	0.01	-2.80735	0.497574	NA	NA	NA	K03136//transcription initiation factor TFIIE subunit alpha;K13420//LRR receptor-like serine/threonine-protein kinase FLS2 [EC:2.7.11.1];K03549//KUP system potassium uptake protein	gi|697190689|ref|XP_009604406.1|//PREDICTED: uncharacterized protein LOC104099193 [Nicotiana tomentosiformis]
gene_21037	421	0.5	2.41	2.26903	0.0252036	NA	NA	NA	NA	NA
gene_21037	421	0.01	0.2	4.32193	0.50524	NA	NA	NA	NA	NA
gene_21037	421	1.22	0.17	-2.84327	0.0383844	NA	NA	NA	NA	NA
gene_21066	1214	1.04	1.64	0.657112	0.214488	NA	NA	NA	K05543//tRNA-dihydrouridine synthase 2 [EC:1.3.1.91]	gi|697138863|ref|XP_009623512.1|//PREDICTED: uncharacterized protein LOC104114706 [Nicotiana tomentosiformis]
gene_21066	1230	0.28	0.57	1.02554	0.186035	NA	NA	NA	K05543//tRNA-dihydrouridine synthase 2 [EC:1.3.1.91]	gi|565402667|ref|XP_006366794.1|//PREDICTED: uncharacterized protein LOC102585043 [Solanum tuberosum];gi|590706283|ref|XP_007047679.1|//Uncharacterized protein TCM_000903 [Theobroma cacao]
gene_21066	1232	1.01	0.63	-0.680932	0.210264	NA	NA	NA	K05543//tRNA-dihydrouridine synthase 2 [EC:1.3.1.91]	gi|565402667|ref|XP_006366794.1|//PREDICTED: uncharacterized protein LOC102585043 [Solanum tuberosum];gi|697138863|ref|XP_009623512.1|//PREDICTED: uncharacterized protein LOC104114706 [Nicotiana tomentosiformis]
gene_21095	2961	0.01	0.06	2.58496	0.259458	NA	NA	NA	K19882//O-palmitoleoyl-L-serine hydrolase [EC:3.1.1.98]	gi|697113047|ref|XP_009610405.1|//PREDICTED: uncharacterized protein LOC104104107 [Nicotiana tomentosiformis]
gene_21095	2961	0.13	0.25	0.943416	0.311438	NA	NA	NA	NA	gi|460395181|ref|XP_004243164.1|//PREDICTED: uncharacterized protein LOC101246263 [Solanum lycopersicum]
gene_21095	2961	0.34	0.22	-0.628031	0.242636	NA	NA	NA	K19882//O-palmitoleoyl-L-serine hydrolase [EC:3.1.1.98]	gi|697113047|ref|XP_009610405.1|//PREDICTED: uncharacterized protein LOC104104107 [Nicotiana tomentosiformis]
gene_21257	1565	0.01	0.06	2.58496	0.512534	NA	NA	NA	NA	gi|698549535|ref|XP_009768680.1|//PREDICTED: F-box protein At5g07610-like [Nicotiana sylvestris]
gene_21257	1565	0.01	0.13	3.70044	0.25394	NA	NA	NA	NA	gi|255570566|ref|XP_002526240.1|//conserved hypothetical protein [Ricinus communis]
gene_21257	1565	0.32	0.08	-2	0.107678	NA	NA	NA	NA	gi|698549535|ref|XP_009768680.1|//PREDICTED: F-box protein At5g07610-like [Nicotiana sylvestris]
gene_21283	1643	0.06	0.33	2.45943	0.075934	NA	NA	NA	K11649//SWI/SNF related-matrix-associated actin-dependent regulator of chromatin subfamily C;K15030//translation initiation factor 3 subunit M	gi|697185050|ref|XP_009601545.1|//PREDICTED: F-box/kelch-repeat protein At3g23880-like [Nicotiana tomentosiformis]
gene_21283	1643	0.09	0.23	1.35364	0.295976	NA	NA	NA	NA	gi|604319592|gb|EYU30756.1|//hypothetical protein MIMGU_mgv1a018041mg [Erythranthe guttata]
gene_21283	1643	0.27	0.15	-0.847997	0.383016	NA	NA	NA	K11649//SWI/SNF related-matrix-associated actin-dependent regulator of chromatin subfamily C;K15030//translation initiation factor 3 subunit M	gi|697185050|ref|XP_009601545.1|//PREDICTED: F-box/kelch-repeat protein At3g23880-like [Nicotiana tomentosiformis]
gene_21354	1576	0.35	0.62	0.824913	0.259718	NA	NA	NA	NA	gi|697126286|ref|XP_009617175.1|//PREDICTED: uncharacterized protein LOC104109549 [Nicotiana tomentosiformis]
gene_21354	1576	0.15	1.07	2.83458	9.77676e-05	NA	NA	NA	NA	gi|460381488|ref|XP_004236481.1|//PREDICTED: uncharacterized protein LOC101262301 [Solanum lycopersicum]
gene_21354	1576	0.61	0.4	-0.608809	0.320826	NA	NA	NA	NA	gi|697126286|ref|XP_009617175.1|//PREDICTED: uncharacterized protein LOC104109549 [Nicotiana tomentosiformis]
gene_21358	750	0.13	1.75	3.75077	0.000617788	NA	NA	NA	NA	NA
gene_21358	750	0.01	0.21	4.39232	0.25394	NA	NA	NA	NA	NA
gene_21358	750	0.63	0.18	-1.80735	0.107678	NA	NA	NA	NA	NA
gene_21415	619	0.8	2.32	1.53605	0.0307202	NA	NA	NA	K00555//tRNA (guanine26-N2/guanine27-N2)-dimethyltransferase [EC:2.1.1.215 2.1.1.216]	gi|698476437|ref|XP_009785539.1|//PREDICTED: tRNA (guanine(26)-N(2))-dimethyltransferase [Nicotiana sylvestris]
gene_21415	619	1.07	1.69	0.659412	0.297582	GO:0009536//plastid	GO:0008168//methyltransferase activity	GO:0016556//mRNA modification;GO:0032259//methylation;GO:0008033//tRNA processing	K00555//tRNA (guanine26-N2/guanine27-N2)-dimethyltransferase [EC:2.1.1.215 2.1.1.216]	gi|565385812|ref|XP_006358756.1|//PREDICTED: tRNA (guanine(26)-N(2))-dimethyltransferase-like [Solanum tuberosum]
gene_21415	660	2.95	1.44	-1.03465	0.00246018	NA	NA	NA	K00555//tRNA (guanine26-N2/guanine27-N2)-dimethyltransferase [EC:2.1.1.215 2.1.1.216]	gi|698476437|ref|XP_009785539.1|//PREDICTED: tRNA (guanine(26)-N(2))-dimethyltransferase [Nicotiana sylvestris]
gene_21459	1228	0.14	0.37	1.4021	0.305716	NA	NA	NA	NA	NA
gene_21459	895	0.24	0.62	1.36923	0.23337	NA	NA	NA	NA	NA
gene_21459	1055	0.73	0.31	-1.23563	0.0942062	NA	NA	NA	NA	NA
gene_21492	203	1.3	2.46	0.920147	0.473814	NA	NA	NA	NA	gi|697189991|ref|XP_009604061.1|//PREDICTED: uncharacterized protein LOC104098914 isoform X1 [Nicotiana tomentosiformis]
gene_21492	203	0.01	1.41	7.13955	0.127634	NA	NA	NA	NA	NA
gene_21492	203	0.45	0.01	-5.49185	0.497574	NA	NA	NA	NA	gi|697189991|ref|XP_009604061.1|//PREDICTED: uncharacterized protein LOC104098914 isoform X1 [Nicotiana tomentosiformis]
gene_21567	4294	0.02	0.04	1	0.643798	NA	NA	NA	K14638//solute carrier family 15 (peptide/histidine transporter), member 3/4	gi|698507879|ref|XP_009799242.1|//PREDICTED: subtilisin-like protease [Nicotiana sylvestris]
gene_21567	4294	0.02	0.09	2.16993	0.128466	NA	GO:0008236//serine-type peptidase activity	GO:0008152//metabolic process	NA	gi|253740260|gb|ACT34764.1|//subtilisin-like protease preproenzyme [Nicotiana tabacum]
gene_21567	4294	0.09	0.01	-3.16993	0.216482	NA	NA	NA	K14638//solute carrier family 15 (peptide/histidine transporter), member 3/4	gi|698507879|ref|XP_009799242.1|//PREDICTED: subtilisin-like protease [Nicotiana sylvestris]
gene_21585	389	0.01	0.53	5.72792	0.259458	NA	NA	NA	NA	NA
gene_21585	389	0.01	0.22	4.45943	0.50524	NA	NA	NA	NA	NA
gene_21585	389	0.38	0.01	-5.24793	0.248184	NA	NA	NA	NA	NA
gene_21653	2349	0.01	0.15	3.90689	0.0664906	NA	NA	NA	NA	gi|698560498|ref|XP_009771869.1|//PREDICTED: uncharacterized protein LOC104222339 [Nicotiana sylvestris]
gene_21653	2349	0.23	0.62	1.43063	0.0205846	NA	NA	NA	NA	gi|565348318|ref|XP_006341160.1|//PREDICTED: uncharacterized protein LOC102592289 [Solanum tuberosum]
gene_21653	2349	0.11	0.03	-1.87447	0.216482	NA	NA	NA	NA	gi|698560498|ref|XP_009771869.1|//PREDICTED: uncharacterized protein LOC104222339 [Nicotiana sylvestris]
gene_21766	356	0.01	0.59	5.88264	0.259458	NA	NA	NA	NA	NA
gene_21766	356	0.01	0.48	5.58496	0.25394	NA	NA	NA	NA	NA
gene_21766	356	0.21	0.01	-4.39232	0.497574	NA	NA	NA	NA	NA
gene_21780	1396	0.01	0.16	4	0.259458	NA	NA	NA	K03013//DNA-directed RNA polymerases I, II, and III subunit RPABC1;K02328//DNA polymerase delta subunit 2;K13111//WD40 repeat-containing protein SMU1;K17913//carlactone synthase / all-trans-10'-apo-beta-carotenal 13,14-cleaving dioxygenase [EC:1.13.11.69 1.13.11.70]	gi|971571778|ref|XP_015169783.1|//PREDICTED: uncharacterized protein LOC107062969 [Solanum tuberosum]
gene_21780	1396	0.01	0.28	4.80735	0.0322428	NA	NA	NA	NA	gi|565375597|ref|XP_006354309.1|//PREDICTED: uncharacterized protein LOC102580529 [Solanum tuberosum]
gene_21780	1396	0.28	0.14	-1	0.33978	NA	NA	NA	K02328//DNA polymerase delta subunit 2;K13111//WD40 repeat-containing protein SMU1;K17913//carlactone synthase / all-trans-10'-apo-beta-carotenal 13,14-cleaving dioxygenase [EC:1.13.11.69 1.13.11.70];K03013//DNA-directed RNA polymerases I, II, and III subunit RPABC1	gi|971571778|ref|XP_015169783.1|//PREDICTED: uncharacterized protein LOC107062969 [Solanum tuberosum]
gene_21814	2159	0.56	0.86	0.61891	0.56158	NA	NA	NA	NA	gi|697191184|ref|XP_009604658.1|//PREDICTED: metal tolerance protein 2 isoform X1 [Nicotiana tomentosiformis];gi|697191194|ref|XP_009604663.1|//PREDICTED: metal tolerance protein 2 isoform X6 [Nicotiana tomentosiformis]
gene_21814	2228	0.62	1.27	1.03449	0.0160751	GO:0016021//integral component of membrane	GO:0008324//cation transmembrane transporter activity	GO:0055085//transmembrane transport;GO:0006812//cation transport;GO:0044765//single-organism transport	K14689//solute carrier family 30 (zinc transporter), member 2	gi|565387243|ref|XP_006359411.1|//PREDICTED: metal tolerance protein C1-like isoform X2 [Solanum tuberosum];gi|565387241|ref|XP_006359410.1|//PREDICTED: metal tolerance protein C1-like isoform X1 [Solanum tuberosum]
gene_21814	1591	1.3	0.76	-0.77444	0.01555	NA	NA	NA	NA	gi|565387243|ref|XP_006359411.1|//PREDICTED: metal tolerance protein C1-like isoform X2 [Solanum tuberosum];gi|697191184|ref|XP_009604658.1|//PREDICTED: metal tolerance protein 2 isoform X1 [Nicotiana tomentosiformis];gi|697191194|ref|XP_009604663.1|//PREDICTED: metal tolerance protein 2 isoform X6 [Nicotiana tomentosiformis]
gene_21816	2190	0.01	0.17	4.08746	0.0664906	NA	NA	NA	K03686//molecular chaperone DnaJ;K04078//chaperonin GroES	gi|697180252|ref|XP_009599104.1|//PREDICTED: dnaJ homolog subfamily C member 14 [Nicotiana tomentosiformis]
gene_21816	2190	4.96	8.05	0.698649	5.747e-06	GO:0009507//chloroplast	NA	GO:0006457//protein folding;GO:0006950//response to stress	K03686//molecular chaperone DnaJ;K09527//DnaJ homolog subfamily C member 7	gi|460403959|ref|XP_004247453.1|//PREDICTED: uncharacterized protein LOC101257008 [Solanum lycopersicum]
gene_21816	2190	0.07	0.04	-0.807355	0.621362	NA	NA	NA	K03686//molecular chaperone DnaJ;K04078//chaperonin GroES	gi|697180252|ref|XP_009599104.1|//PREDICTED: dnaJ homolog subfamily C member 14 [Nicotiana tomentosiformis]
gene_21861	916	0.01	0.1	3.32193	0.512534	NA	NA	NA	NA	NA
gene_21861	916	0.09	0.43	2.25634	0.128466	NA	NA	NA	NA	NA
gene_21861	916	0.22	0.14	-0.652077	0.682952	NA	NA	NA	NA	NA
gene_21893	1234	0.98	1.54	0.652077	0.200204	NA	NA	NA	K01517//manganese-dependent ADP-ribose/CDP-alcohol diphosphatase [EC:3.6.1.13 3.6.1.16 3.6.1.53]	gi|697114014|ref|XP_009610896.1|//PREDICTED: high-affinity nitrate transporter 3.1-like [Nicotiana tomentosiformis]
gene_21893	1234	0.01	0.25	4.64386	0.0641504	NA	GO:0015112//nitrate transmembrane transporter activity	GO:0009611//response to wounding;GO:0010167//response to nitrate;GO:0015706//nitrate transport	NA	gi|565355197|ref|XP_006344486.1|//PREDICTED: high-affinity nitrate transporter 3.2-like [Solanum tuberosum]
gene_21893	1234	3	1.98	-0.599462	0.0491078	NA	NA	NA	K01517//manganese-dependent ADP-ribose/CDP-alcohol diphosphatase [EC:3.6.1.13 3.6.1.16 3.6.1.53]	gi|697114014|ref|XP_009610896.1|//PREDICTED: high-affinity nitrate transporter 3.1-like [Nicotiana tomentosiformis]
gene_2195	1391	0.13	0.26	1	0.473814	NA	NA	NA	K06268//serine/threonine-protein phosphatase 2B regulatory subunit	gi|698501063|ref|XP_009796250.1|//PREDICTED: calcineurin B-like protein 4 [Nicotiana sylvestris]
gene_2195	1395	0.37	0.72	0.960472	0.120827	GO:0005886//plasma membrane	GO:0043531//ADP binding;GO:0005524//ATP binding;GO:0005509//calcium ion binding;GO:0017111//nucleoside-triphosphatase activity	GO:0030007//cellular potassium ion homeostasis;GO:0008152//metabolic process;GO:0007165//signal transduction;GO:0006952//defense response;GO:0042539//hypotonic salinity response;GO:0005513//detection of calcium ion	K06268//serine/threonine-protein phosphatase 2B regulatory subunit	gi|460414596|ref|XP_004252654.1|//PREDICTED: calcineurin B-like protein 4-like [Solanum lycopersicum]
gene_2195	1391	0.28	0.09	-1.63743	0.177309	NA	NA	NA	K06268//serine/threonine-protein phosphatase 2B regulatory subunit	gi|698501063|ref|XP_009796250.1|//PREDICTED: calcineurin B-like protein 4 [Nicotiana sylvestris]
gene_21956	509	0.8	1.93	1.27053	0.130317	NA	NA	NA	NA	gi|698469298|ref|XP_009783549.1|//PREDICTED: uncharacterized protein LOC104232135 [Nicotiana sylvestris]
gene_21956	509	0.16	0.48	1.58496	0.381566	NA	NA	NA	K04728//ataxia telangiectasia mutated family protein [EC:2.7.11.1]	gi|565391307|ref|XP_006361364.1|//PREDICTED: uncharacterized protein LOC102596609 [Solanum tuberosum]
gene_21956	509	1.67	0.55	-1.60234	0.0479064	NA	NA	NA	NA	gi|698469298|ref|XP_009783549.1|//PREDICTED: uncharacterized protein LOC104232135 [Nicotiana sylvestris]
gene_21982	2377	0.08	0.19	1.24793	0.305716	NA	NA	NA	K13420//LRR receptor-like serine/threonine-protein kinase FLS2 [EC:2.7.11.1]	gi|697138961|ref|XP_009623562.1|//PREDICTED: probably inactive leucine-rich repeat receptor-like protein kinase At3g28040 [Nicotiana tomentosiformis]
gene_21982	2377	2.85	4.3	0.593375	0.00259136	GO:0016020//membrane	GO:0004672//protein kinase activity;GO:0000166//nucleotide binding;GO:0016491//oxidoreductase activity	GO:0016310//phosphorylation	K13420//LRR receptor-like serine/threonine-protein kinase FLS2 [EC:2.7.11.1]	gi|565385791|ref|XP_006358746.1|//PREDICTED: probably inactive leucine-rich repeat receptor-like protein kinase At3g28040-like [Solanum tuberosum]
gene_21982	2377	0.21	0.13	-0.691878	0.418628	NA	NA	NA	K13420//LRR receptor-like serine/threonine-protein kinase FLS2 [EC:2.7.11.1]	gi|697138961|ref|XP_009623562.1|//PREDICTED: probably inactive leucine-rich repeat receptor-like protein kinase At3g28040 [Nicotiana tomentosiformis]
gene_22	1227	0.01	0.07	2.80735	0.512534	NA	NA	NA	NA	gi|697127666|ref|XP_009617878.1|//PREDICTED: uncharacterized protein LOC104110143 [Nicotiana tomentosiformis]
gene_22	1227	0.01	0.06	2.58496	0.50524	NA	NA	NA	NA	gi|460401176|ref|XP_004246104.1|//PREDICTED: uncharacterized protein LOC101256997 [Solanum lycopersicum]
gene_22	1227	0.05	0.01	-2.32193	0.497574	NA	NA	NA	NA	gi|697127666|ref|XP_009617878.1|//PREDICTED: uncharacterized protein LOC104110143 [Nicotiana tomentosiformis]
gene_22031	1325	0.65	1.29	0.988859	0.113478	GO:0016021//integral component of membrane	GO:0022857//transmembrane transporter activity	GO:0055085//transmembrane transport	K07874//Ras-related protein Rab-1A;K01623//fructose-bisphosphate aldolase, class I [EC:4.1.2.13]	gi|698487828|ref|XP_009790539.1|//PREDICTED: WAT1-related protein At3g28050-like [Nicotiana sylvestris];gi|697098888|ref|XP_009629024.1|//PREDICTED: WAT1-related protein At3g28050-like [Nicotiana tomentosiformis]
gene_22031	1519	0.7	1.67	1.25442	0.00346206	GO:0016020//membrane	NA	NA	NA	gi|604302950|gb|EYU22475.1|//hypothetical protein MIMGU_mgv1a009299mg [Erythranthe guttata];gi|565379062|ref|XP_006355962.1|//PREDICTED: WAT1-related protein At3g28050-like [Solanum tuberosum];gi|460386004|ref|XP_004238690.1|//PREDICTED: auxin-induced protein 5NG4-like [Solanum lycopersicum]
gene_22031	1355	1.05	0.47	-1.15966	0.0485188	GO:0016021//integral component of membrane	GO:0022857//transmembrane transporter activity	GO:0055085//transmembrane transport	K01623//fructose-bisphosphate aldolase, class I [EC:4.1.2.13];K07874//Ras-related protein Rab-1A	gi|698487828|ref|XP_009790539.1|//PREDICTED: WAT1-related protein At3g28050-like [Nicotiana sylvestris];gi|460386004|ref|XP_004238690.1|//PREDICTED: auxin-induced protein 5NG4-like [Solanum lycopersicum];gi|697098888|ref|XP_009629024.1|//PREDICTED: WAT1-related protein At3g28050-like [Nicotiana tomentosiformis]
gene_22170	530	0.01	0.37	5.20945	0.259458	NA	NA	NA	NA	NA
gene_22170	530	0.53	0.92	0.795642	0.518156	NA	NA	NA	NA	NA
gene_22170	530	0.85	0.51	-0.736966	0.33978	NA	NA	NA	NA	NA
gene_22375	335	0.66	1.91	1.53303	0.192257	NA	NA	NA	NA	NA
gene_22375	335	0.26	1.03	1.98606	0.223688	NA	NA	NA	NA	NA
gene_22375	335	1.38	0.68	-1.02106	0.33978	NA	NA	NA	NA	NA
gene_22423	1101	0.34	1.57	2.20716	0.00189062	NA	NA	NA	NA	NA
gene_22423	1101	0.21	1.49	2.82685	0.000173047	NA	NA	NA	NA	NA
gene_22423	1101	0.77	0.53	-0.538866	0.398282	NA	NA	NA	NA	NA
gene_22479	812	0.36	0.57	0.662965	0.532638	NA	NA	NA	NA	NA
gene_22479	812	0.1	0.39	1.96347	0.223688	NA	NA	NA	NA	NA
gene_22479	812	0.49	0.25	-0.970854	0.33978	NA	NA	NA	NA	NA
gene_22527	1105	0.01	0.33	5.04439	0.0664906	NA	NA	NA	K14411//RNA-binding protein Musashi	gi|697107236|ref|XP_009607452.1|//PREDICTED: protein IQ-DOMAIN 1-like [Nicotiana tomentosiformis]
gene_22527	1105	0.64	5.43	3.08481	1.07106e-14	GO:0005886//plasma membrane	NA	NA	NA	gi|460374304|ref|XP_004232951.1|//PREDICTED: protein IQ-DOMAIN 1-like [Solanum lycopersicum]
gene_22527	1105	0.24	0.06	-2	0.216482	NA	NA	NA	K14411//RNA-binding protein Musashi	gi|697107236|ref|XP_009607452.1|//PREDICTED: protein IQ-DOMAIN 1-like [Nicotiana tomentosiformis]
gene_22550	1068	0.01	0.26	4.70044	0.131345	NA	NA	NA	NA	NA
gene_22550	1068	0.15	0.37	1.30256	0.295976	NA	NA	NA	NA	NA
gene_22550	1068	0.12	0.01	-3.58496	0.248184	NA	NA	NA	NA	NA
gene_22615	614	0.65	2.34	1.848	0.0137907	GO:0016021//integral component of membrane	NA	NA	NA	gi|698476478|ref|XP_009785557.1|//PREDICTED: arabinogalactan peptide 14-like [Nicotiana sylvestris]
gene_22615	614	36.58	78.06	1.09353	6.10186e-27	NA	NA	NA	NA	gi|565375204|ref|XP_006354124.1|//PREDICTED: arabinogalactan peptide 12-like [Solanum tuberosum]
gene_22615	614	1.57	1	-0.650765	0.301814	GO:0016021//integral component of membrane	NA	NA	NA	gi|698476478|ref|XP_009785557.1|//PREDICTED: arabinogalactan peptide 14-like [Nicotiana sylvestris]
gene_22812	568	0.01	0.34	5.08746	0.259458	NA	NA	NA	NA	NA
gene_22812	1016	0.29	1	1.78588	0.0668822	NA	NA	NA	NA	gi|296086730|emb|CBI32365.3|//unnamed protein product [Vitis vinifera]
gene_22812	1625	0.12	0.01	-3.58496	0.12379	NA	NA	NA	NA	NA
gene_22839	1075	0.78	1.28	0.714598	0.169836	NA	NA	NA	NA	NA
gene_22839	1075	0.17	0.47	1.46713	0.184886	NA	NA	NA	NA	NA
gene_22839	1075	0.78	0.35	-1.15612	0.0942062	NA	NA	NA	NA	NA
gene_22841	1072	0.1	0.51	2.3505	0.13338	NA	NA	NA	K18195//rhamnogalacturonan endolyase [EC:4.2.2.23];K11292//transcription elongation factor SPT6;K04079//molecular chaperone HtpG;K18577//mannosylglycoprotein endo-beta-mannosidase [EC:3.2.1.152]	gi|698535698|ref|XP_009764270.1|//PREDICTED: uncharacterized protein LOC104216010 [Nicotiana sylvestris]
gene_22841	1072	0.15	0.36	1.26303	0.461744	NA	NA	NA	K01855//tRNA pseudouridine38/39 synthase [EC:5.4.99.45];K10206//LL-diaminopimelate aminotransferase [EC:2.6.1.83];K14321//nucleoporin-like protein 2;K13148//integrator complex subunit 11 [EC:3.1.27.-];K14327//regulator of nonsense transcripts 2	gi|147771141|emb|CAN74183.1|//hypothetical protein VITISV_034261 [Vitis vinifera]
gene_22841	1072	0.59	0.37	-0.67319	0.448586	NA	NA	NA	K11292//transcription elongation factor SPT6;K18195//rhamnogalacturonan endolyase [EC:4.2.2.23];K04079//molecular chaperone HtpG;K18577//mannosylglycoprotein endo-beta-mannosidase [EC:3.2.1.152]	gi|698535698|ref|XP_009764270.1|//PREDICTED: uncharacterized protein LOC104216010 [Nicotiana sylvestris]
gene_22888	2700	0.01	0.23	4.52356	0.00862578	NA	NA	NA	NA	gi|698490921|ref|XP_009791906.1|//PREDICTED: uncharacterized protein LOC104239076 [Nicotiana sylvestris]
gene_22888	2700	0.03	0.17	2.5025	0.072629	NA	NA	NA	K09566//peptidyl-prolyl isomerase G (cyclophilin G) [EC:5.2.1.8]	gi|565356730|ref|XP_006345216.1|//PREDICTED: cell wall protein AWA1-like [Solanum tuberosum]
gene_22888	2700	0.1	0.05	-1	0.44915	NA	NA	NA	NA	gi|698490921|ref|XP_009791906.1|//PREDICTED: uncharacterized protein LOC104239076 [Nicotiana sylvestris]
gene_22988	813	0.59	0.92	0.640919	0.451854	NA	NA	NA	NA	NA
gene_22988	813	0.2	0.68	1.76553	0.113098	NA	NA	NA	NA	NA
gene_22988	813	0.33	0.16	-1.04439	0.44915	NA	NA	NA	NA	NA
gene_2302	682	0.15	0.56	1.90046	0.230646	NA	NA	NA	K00889//1-phosphatidylinositol-4-phosphate 5-kinase [EC:2.7.1.68]	gi|697139213|ref|XP_009623693.1|//PREDICTED: phosphatidylinositol 4-phosphate 5-kinase 2-like [Nicotiana tomentosiformis]
gene_2302	682	0.93	1.58	0.764622	0.197489	GO:0005886//plasma membrane	GO:0051015//actin filament binding;GO:0005524//ATP binding;GO:0016308//1-phosphatidylinositol-4-phosphate 5-kinase activity;GO:0003785//actin monomer binding	GO:0009958//positive gravitropism;GO:0003006//developmental process involved in reproduction;GO:0010311//lateral root formation;GO:0040007//growth;GO:0046854//phosphatidylinositol phosphorylation	K00889//1-phosphatidylinositol-4-phosphate 5-kinase [EC:2.7.1.68]	gi|8885992|gb|AAF80332.1|AF157047_1//putative phosphatidylinositol 4-phosphate 5-kinase [Nicotiana rustica]
gene_2302	682	0.89	0.39	-1.19033	0.143663	NA	NA	NA	K00889//1-phosphatidylinositol-4-phosphate 5-kinase [EC:2.7.1.68]	gi|697139213|ref|XP_009623693.1|//PREDICTED: phosphatidylinositol 4-phosphate 5-kinase 2-like [Nicotiana tomentosiformis]
gene_23024	1833	0.07	0.73	3.38247	0.000331112	NA	NA	NA	NA	gi|698586114|ref|XP_009778833.1|//PREDICTED: pheophytinase, chloroplastic-like isoform X1 [Nicotiana sylvestris];gi|698586118|ref|XP_009778834.1|//PREDICTED: pheophytinase, chloroplastic-like isoform X2 [Nicotiana sylvestris];gi|970012382|ref|XP_015067127.1|//PREDICTED: pheophytinase, chloroplastic isoform X1 [Solanum pennellii]
gene_23024	1678	0.05	0.18	1.848	0.223688	GO:0009941//chloroplast envelope;GO:0009507//chloroplast	GO:0016787//hydrolase activity;GO:0052689//carboxylic ester hydrolase activity	GO:0008152//metabolic process	NA	gi|565360410|ref|XP_006346961.1|//PREDICTED: abhydrolase domain-containing protein 4-like [Solanum tuberosum];gi|565347846|ref|XP_006340932.1|//PREDICTED: epoxide hydrolase 3-like [Solanum tuberosum]
gene_23024	1452	0.36	0.18	-1	0.176616	NA	NA	NA	NA	gi|698586118|ref|XP_009778834.1|//PREDICTED: pheophytinase, chloroplastic-like isoform X2 [Nicotiana sylvestris];gi|970012382|ref|XP_015067127.1|//PREDICTED: pheophytinase, chloroplastic isoform X1 [Solanum pennellii];gi|698586114|ref|XP_009778833.1|//PREDICTED: pheophytinase, chloroplastic-like isoform X1 [Nicotiana sylvestris]
gene_23035	5632	0.63	1.44	1.19265	0.691	NA	NA	NA	K05909//laccase [EC:1.10.3.2]	gi|698563897|ref|XP_009772835.1|//PREDICTED: laccase-11-like [Nicotiana sylvestris]
gene_23035	5632	0.55	0.85	0.628031	0.0271304	GO:0048046//apoplast	GO:0052716//hydroquinone:oxygen oxidoreductase activity;GO:0005507//copper ion binding	GO:0046274//lignin catabolic process;GO:0055114//oxidation-reduction process	K00423//L-ascorbate oxidase [EC:1.10.3.3]	gi|565347234|ref|XP_006340638.1|//PREDICTED: laccase-11-like [Solanum tuberosum]
gene_23035	5632	0.41	0.27	-0.602665	0.0941342	NA	NA	NA	K05909//laccase [EC:1.10.3.2]	gi|698563897|ref|XP_009772835.1|//PREDICTED: laccase-11-like [Nicotiana sylvestris]
gene_23084	840	0.01	0.11	3.45943	0.512534	NA	NA	NA	K06630//14-3-3 protein epsilon;K08738//cytochrome c	gi|643738368|gb|KDP44332.1|//hypothetical protein JCGZ_19199 [Jatropha curcas]
gene_23084	840	0.01	0.19	4.24793	0.25394	NA	NA	NA	NA	gi|568883575|ref|XP_006494539.1|//PREDICTED: uncharacterized protein LOC102621950 [Citrus sinensis]
gene_23084	840	0.32	0.01	-5	0.0617448	NA	NA	NA	K08738//cytochrome c;K06630//14-3-3 protein epsilon	gi|643738368|gb|KDP44332.1|//hypothetical protein JCGZ_19199 [Jatropha curcas]
gene_23121	857	0.67	1.52	1.18184	0.0885154	NA	NA	NA	NA	NA
gene_23121	857	0.37	1.01	1.44876	0.0803602	NA	NA	NA	K01115//phospholipase D1/2 [EC:3.1.4.4]	gi|565344780|ref|XP_006339482.1|//PREDICTED: uncharacterized protein LOC102595046 [Solanum tuberosum]
gene_23121	857	1.94	0.85	-1.19052	0.0193015	NA	NA	NA	NA	NA
gene_23163	710	0.27	0.8	1.56704	0.192257	NA	NA	NA	K04733//interleukin-1 receptor-associated kinase 4 [EC:2.7.11.1];K04730//interleukin-1 receptor-associated kinase 1 [EC:2.7.11.1]	gi|698427825|ref|XP_009788866.1|//PREDICTED: proline-rich receptor-like protein kinase PERK9 isoform X1 [Nicotiana sylvestris]
gene_23163	710	0.01	0.11	3.45943	0.50524	GO:0005886//plasma membrane	GO:0005524//ATP binding;GO:0004674//protein serine/threonine kinase activity	GO:0006468//protein phosphorylation	K04733//interleukin-1 receptor-associated kinase 4 [EC:2.7.11.1]	gi|460382965|ref|XP_004237206.1|//PREDICTED: proline-rich receptor-like protein kinase PERK9-like [Solanum lycopersicum]
gene_23163	710	0.29	0.19	-0.610053	0.682952	NA	NA	NA	K04733//interleukin-1 receptor-associated kinase 4 [EC:2.7.11.1];K04730//interleukin-1 receptor-associated kinase 1 [EC:2.7.11.1]	gi|698427825|ref|XP_009788866.1|//PREDICTED: proline-rich receptor-like protein kinase PERK9 isoform X1 [Nicotiana sylvestris]
gene_2330	2988	0.01	0.03	1.58496	0.512534	NA	NA	NA	K15271//ATP-dependent DNA helicase HFM1/MER3 [EC:3.6.4.12]	gi|698582207|ref|XP_009777765.1|//PREDICTED: pentatricopeptide repeat-containing protein At5g42450, mitochondrial-like [Nicotiana sylvestris]
gene_2330	2988	0.01	0.05	2.32193	0.25394	GO:0005739//mitochondrion	NA	NA	K15271//ATP-dependent DNA helicase HFM1/MER3 [EC:3.6.4.12];K15078//structure-specific endonuclease subunit SLX1 [EC:3.6.1.-]	gi|565357668|ref|XP_006345661.1|//PREDICTED: pentatricopeptide repeat-containing protein At5g42450, mitochondrial-like [Solanum tuberosum]
gene_2330	2988	0.13	0.04	-1.70044	0.177309	NA	NA	NA	K15271//ATP-dependent DNA helicase HFM1/MER3 [EC:3.6.4.12]	gi|698582207|ref|XP_009777765.1|//PREDICTED: pentatricopeptide repeat-containing protein At5g42450, mitochondrial-like [Nicotiana sylvestris]
gene_23417	1190	0.08	0.15	0.906891	0.643798	NA	NA	NA	K05747//Wiskott-Aldrich syndrome protein	gi|697155204|ref|XP_009631839.1|//PREDICTED: extensin-1-like [Nicotiana tomentosiformis]
gene_23417	1190	3.12	23.99	2.94282	4.1578e-62	NA	NA	NA	K03006//DNA-directed RNA polymerase II subunit RPB1 [EC:2.7.7.6]	gi|565359436|ref|XP_006346515.1|//PREDICTED: extensin-2-like [Solanum tuberosum]
gene_23417	1190	0.05	0.01	-2.32193	0.497574	NA	NA	NA	K05747//Wiskott-Aldrich syndrome protein	gi|697155204|ref|XP_009631839.1|//PREDICTED: extensin-1-like [Nicotiana tomentosiformis]
gene_23418	818	1.29	2.39	0.88964	0.093282	NA	NA	NA	NA	NA
gene_23418	818	0.59	1.35	1.19417	0.0824964	NA	NA	NA	NA	NA
gene_23418	818	1.88	1.14	-0.721699	0.139251	NA	NA	NA	NA	NA
gene_23435	2748	0.13	0.26	1	0.286904	NA	GO:0005525//GTP binding;GO:0003924//GTPase activity	NA	K01528//dynamin GTPase [EC:3.6.5.5];K17065//dynamin 1-like protein [EC:3.6.5.5]	gi|565363065|ref|XP_006348258.1|//PREDICTED: dynamin-related protein 5A [Solanum tuberosum]
gene_23435	2748	0.45	0.69	0.616671	0.174682	GO:0009504//cell plate	GO:0005525//GTP binding;GO:0003924//GTPase activity	GO:0031048//chromatin silencing by small RNA;GO:0006184//GTP catabolic process;GO:0009909//regulation of flower development;GO:0006275//regulation of DNA replication;GO:0006270//DNA replication initiation;GO:0051567//histone H3-K9 methylation;GO:0006306//DNA methylation;GO:0000911//cytokinesis by cell plate formation;GO:0000280//nuclear division;GO:0010389//regulation of G2/M transition of mitoti…	K01528//dynamin GTPase [EC:3.6.5.5]	gi|565363065|ref|XP_006348258.1|//PREDICTED: dynamin-related protein 5A-like [Solanum tuberosum]
gene_23435	2748	0.23	0.16	-0.523562	0.47422	NA	GO:0003924//GTPase activity;GO:0005525//GTP binding	NA	K01528//dynamin GTPase [EC:3.6.5.5];K17065//dynamin 1-like protein [EC:3.6.5.5]	gi|565363065|ref|XP_006348258.1|//PREDICTED: dynamin-related protein 5A [Solanum tuberosum]
gene_23500	2520	0.61	1.05	0.783508	0.0720882	NA	NA	NA	K11292//transcription elongation factor SPT6;K18577//mannosylglycoprotein endo-beta-mannosidase [EC:3.2.1.152]	gi|698510501|ref|XP_009800410.1|//PREDICTED: uncharacterized protein LOC104246308 [Nicotiana sylvestris]
gene_23500	2520	0.24	0.45	0.906891	0.159056	NA	NA	NA	K12619//5'-3' exoribonuclease 2 [EC:3.1.13.-];K13148//integrator complex subunit 11 [EC:3.1.27.-]	gi|147805881|emb|CAN76026.1|//hypothetical protein VITISV_027817 [Vitis vinifera]
gene_23500	2520	0.72	0.37	-0.960472	0.0342936	NA	NA	NA	K11292//transcription elongation factor SPT6;K18577//mannosylglycoprotein endo-beta-mannosidase [EC:3.2.1.152]	gi|698510501|ref|XP_009800410.1|//PREDICTED: uncharacterized protein LOC104246308 [Nicotiana sylvestris]
gene_23526	745	0.01	0.13	3.70044	0.512534	NA	NA	NA	K13420//LRR receptor-like serine/threonine-protein kinase FLS2 [EC:2.7.11.1]	gi|698470315|ref|XP_009783784.1|//PREDICTED: putative receptor-like protein kinase At3g47110 [Nicotiana sylvestris]
gene_23526	745	1.08	5.01	2.21378	9.13224e-07	NA	NA	NA	K13428//LRR receptor-like serine/threonine-protein kinase EFR [EC:2.7.11.1];K13420//LRR receptor-like serine/threonine-protein kinase FLS2 [EC:2.7.11.1]	gi|565385715|ref|XP_006358714.1|//PREDICTED: probable LRR receptor-like serine/threonine-protein kinase At3g47570-like [Solanum tuberosum]
gene_23526	745	0.63	0.36	-0.807355	0.383016	NA	NA	NA	K13420//LRR receptor-like serine/threonine-protein kinase FLS2 [EC:2.7.11.1]	gi|698470315|ref|XP_009783784.1|//PREDICTED: putative receptor-like protein kinase At3g47110 [Nicotiana sylvestris]
gene_23565	1878	0.05	0.33	2.72247	0.0426992	NA	GO:0008810//cellulase activity	GO:0030245//cellulose catabolic process	K01179//endoglucanase [EC:3.2.1.4]	gi|698515434|ref|XP_009802592.1|//PREDICTED: endoglucanase 11-like [Nicotiana sylvestris]
gene_23565	1878	0.12	0.24	1	0.352392	GO:0005576//extracellular region	GO:0008810//cellulase activity	GO:0005975//carbohydrate metabolic process	K01179//endoglucanase [EC:3.2.1.4]	gi|565383306|ref|XP_006357959.1|//PREDICTED: endoglucanase 11-like [Solanum tuberosum]
gene_23565	1878	0.1	0.07	-0.514573	0.682952	NA	GO:0008810//cellulase activity	GO:0030245//cellulose catabolic process	K01179//endoglucanase [EC:3.2.1.4]	gi|698515434|ref|XP_009802592.1|//PREDICTED: endoglucanase 11-like [Nicotiana sylvestris]
gene_23614	846	0.68	1.32	0.956931	0.184462	NA	NA	NA	NA	NA
gene_23614	846	0.28	0.47	0.747234	0.518156	NA	NA	NA	NA	NA
gene_23614	846	0.32	0.01	-5	0.0617448	NA	NA	NA	NA	NA
gene_23625	1265	0.01	0.07	2.80735	0.512534	NA	NA	NA	K18801//glucuronoxylan 4-O-methyltransferase [EC:2.1.1.112]	gi|698566138|ref|XP_009773426.1|//PREDICTED: glucuronoxylan 4-O-methyltransferase 3-like [Nicotiana sylvestris]
gene_23625	1739	0.32	1.1	1.78136	0.00323536	NA	NA	GO:0045491//xylan metabolic process;GO:0009808//lignin metabolic process	NA	gi|565344507|ref|XP_006339353.1|//PREDICTED: glucuronoxylan 4-O-methyltransferase 3-like [Solanum tuberosum]
gene_23625	1265	0.31	0.05	-2.63227	0.0692564	NA	NA	NA	K18801//glucuronoxylan 4-O-methyltransferase [EC:2.1.1.112]	gi|698566138|ref|XP_009773426.1|//PREDICTED: glucuronoxylan 4-O-methyltransferase 3-like [Nicotiana sylvestris]
gene_23723	1214	0.08	0.3	1.90689	0.230646	NA	NA	NA	NA	NA
gene_23723	1214	0.06	0.38	2.66297	0.072629	NA	NA	NA	NA	NA
gene_23723	1214	0.11	0.05	-1.1375	0.621362	NA	NA	NA	NA	NA
gene_23743	726	0.94	1.56	0.730813	0.287866	NA	NA	NA	NA	NA
gene_23743	726	0.01	0.33	5.04439	0.127634	NA	NA	NA	NA	NA
gene_23743	726	1.21	0.55	-1.1375	0.112826	NA	NA	NA	NA	NA
gene_23812	618	2.09	3.57	0.772421	0.11536	GO:0016021//integral component of membrane	NA	NA	K18266//protein NDRG1	gi|698578940|ref|XP_009776884.1|//PREDICTED: pollen-specific protein SF21-like [Nicotiana sylvestris]
gene_23812	618	1.45	2.22	0.614507	0.277246	NA	NA	GO:0060918//auxin transport	NA	gi|460387324|ref|XP_004239328.1|//PREDICTED: pollen-specific protein SF21-like [Solanum lycopersicum]
gene_23812	618	4.35	2.32	-0.906891	0.019411	GO:0016021//integral component of membrane	NA	NA	K18266//protein NDRG1	gi|698578940|ref|XP_009776884.1|//PREDICTED: pollen-specific protein SF21-like [Nicotiana sylvestris]
gene_23816	613	0.01	0.31	4.9542	0.259458	NA	NA	NA	K01738//cysteine synthase A [EC:2.5.1.47];K13024//inositol-hexakisphosphate/diphosphoinositol-pentakisphosphate 1-kinase [EC:2.7.4.24];K16196//eukaryotic translation initiation factor 2-alpha kinase 4 [EC:2.7.11.1];K14513//ethylene-insensitive protein 2	gi|697112988|ref|XP_009610374.1|//PREDICTED: uncharacterized protein LOC104104085 [Nicotiana tomentosiformis]
gene_23816	613	0.01	0.26	4.70044	0.25394	NA	GO:0003676//nucleic acid binding	GO:0015074//DNA integration	NA	gi|113205363|gb|AAT66771.2|//Putative polyprotein, identical [Solanum demissum]
gene_23816	613	0.68	0.11	-2.62803	0.0692564	NA	NA	NA	K01738//cysteine synthase A [EC:2.5.1.47];K13024//inositol-hexakisphosphate/diphosphoinositol-pentakisphosphate 1-kinase [EC:2.7.4.24];K14513//ethylene-insensitive protein 2;K16196//eukaryotic translation initiation factor 2-alpha kinase 4 [EC:2.7.11.1]	gi|697112988|ref|XP_009610374.1|//PREDICTED: uncharacterized protein LOC104104085 [Nicotiana tomentosiformis]
gene_23857	1230	0.08	0.15	0.906891	0.643798	NA	NA	NA	NA	gi|698475976|ref|XP_009785342.1|//PREDICTED: uncharacterized protein LOC104233615 isoform X1 [Nicotiana sylvestris];gi|698475978|ref|XP_009785343.1|//PREDICTED: uncharacterized protein LOC104233615 isoform X2 [Nicotiana sylvestris]
gene_23857	1230	0.13	0.76	2.54749	0.00783222	NA	NA	NA	NA	gi|565395537|ref|XP_006363395.1|//PREDICTED: uncharacterized protein LOC102595295 [Solanum tuberosum]
gene_23857	1230	0.21	0.05	-2.07039	0.216482	NA	NA	NA	NA	gi|698475976|ref|XP_009785342.1|//PREDICTED: uncharacterized protein LOC104233615 isoform X1 [Nicotiana sylvestris];gi|698475978|ref|XP_009785343.1|//PREDICTED: uncharacterized protein LOC104233615 isoform X2 [Nicotiana sylvestris]
gene_23923	2001	0.01	0.13	3.70044	0.131345	NA	NA	NA	NA	gi|697163533|ref|XP_009590587.1|//PREDICTED: ankyrin repeat-containing protein kinase A-like [Nicotiana tomentosiformis]
gene_23923	2001	0.27	0.54	1	0.140293	NA	NA	NA	NA	gi|565351474|ref|XP_006342681.1|//PREDICTED: uncharacterized protein LOC102596842 [Solanum tuberosum]
gene_23923	2001	0.38	0.13	-1.54749	0.0479064	NA	NA	NA	NA	gi|697163533|ref|XP_009590587.1|//PREDICTED: ankyrin repeat-containing protein kinase A-like [Nicotiana tomentosiformis]
gene_23938	1233	0.98	1.98	1.01465	0.0336324	NA	NA	NA	NA	NA
gene_23938	1233	0.95	2.14	1.17161	0.00736918	NA	NA	NA	NA	NA
gene_23938	1233	1.74	0.94	-0.888355	0.034947	NA	NA	NA	NA	NA
gene_23971	2893	0.1	0.18	0.847997	0.577272	NA	NA	NA	K17964//leucine-rich PPR motif-containing protein, mitochondrial	gi|698496743|ref|XP_009794396.1|//PREDICTED: pentatricopeptide repeat-containing protein At1g26460, mitochondrial [Nicotiana sylvestris]
gene_23971	2173	0.01	0.32	5	0.00205764	GO:0005739//mitochondrion	NA	NA	K15336//tRNA (cytosine38-C5)-methyltransferase [EC:2.1.1.204]	gi|590699305|ref|XP_007045890.1|//Tetratricopeptide repeat-like superfamily protein isoform 2 [Theobroma cacao];gi|565363971|ref|XP_006348701.1|//PREDICTED: pentatricopeptide repeat-containing protein At1g26460, mitochondrial-like [Solanum tuberosum]
gene_23971	3617	0.19	0.07	-1.44057	0.11626	NA	NA	NA	K17964//leucine-rich PPR motif-containing protein, mitochondrial	gi|698496743|ref|XP_009794396.1|//PREDICTED: pentatricopeptide repeat-containing protein At1g26460, mitochondrial [Nicotiana sylvestris]
gene_2448	1258	0.01	0.29	4.85798	0.0664906	NA	NA	NA	NA	gi|698503512|ref|XP_009797340.1|//PREDICTED: F-box protein At3g07870-like isoform X1 [Nicotiana sylvestris]
gene_2448	1258	0.01	0.12	3.58496	0.25394	NA	NA	NA	NA	gi|460410140|ref|XP_004250489.1|//PREDICTED: F-box protein At3g07870-like [Solanum lycopersicum]
gene_2448	1258	0.26	0.05	-2.37851	0.123414	NA	NA	NA	NA	gi|698503512|ref|XP_009797340.1|//PREDICTED: F-box protein At3g07870-like isoform X1 [Nicotiana sylvestris]
gene_24581	1758	0.01	0.15	3.90689	0.131345	NA	NA	NA	K01601//ribulose-bisphosphate carboxylase large chain [EC:4.1.1.39];K07759//poly(ADP-ribose) glycohydrolase [EC:3.2.1.143];K15502//serine/threonine-protein phosphatase 6 regulatory ankyrin repeat subunit A;K02469//DNA gyrase subunit A [EC:5.99.1.3];K01247//DNA-3-methyladenine glycosylase II [EC:3.2.2.21]	gi|698558251|ref|XP_009771234.1|//PREDICTED: uncharacterized protein LOC104221796 [Nicotiana sylvestris]
gene_24581	1758	0.01	0.04	2	0.50524	NA	NA	NA	K14861//nucleolar pre-ribosomal-associated protein 1	gi|571468817|ref|XP_006584454.1|//PREDICTED: putative nuclease HARBI1-like [Glycine max]
gene_24581	1758	0.15	0.04	-1.90689	0.0617448	NA	NA	NA	K15502//serine/threonine-protein phosphatase 6 regulatory ankyrin repeat subunit A;K02469//DNA gyrase subunit A [EC:5.99.1.3];K01601//ribulose-bisphosphate carboxylase large chain [EC:4.1.1.39];K01247//DNA-3-methyladenine glycosylase II [EC:3.2.2.21];K07759//poly(ADP-ribose) glycohydrolase [EC:3.2.1.143]	gi|698558251|ref|XP_009771234.1|//PREDICTED: uncharacterized protein LOC104221796 [Nicotiana sylvestris]
gene_24597	928	0.1	0.2	1	0.643798	NA	NA	NA	NA	NA
gene_24597	928	0.01	0.34	5.08746	0.0641504	NA	NA	NA	NA	NA
gene_24597	928	0.36	0.21	-0.777608	0.503044	NA	NA	NA	NA	NA
gene_24634	1446	0.01	0.12	3.58496	0.259458	NA	NA	NA	K13104//zinc finger protein 830	gi|698516855|ref|XP_009803312.1|//PREDICTED: uncharacterized protein LOC104248708 [Nicotiana sylvestris]
gene_24634	1446	0.01	0.05	2.32193	0.50524	NA	NA	NA	NA	gi|147810824|emb|CAN65034.1|//hypothetical protein VITISV_041070 [Vitis vinifera]
gene_24634	1446	0.38	0.22	-0.788496	0.418628	NA	NA	NA	K13104//zinc finger protein 830	gi|698516855|ref|XP_009803312.1|//PREDICTED: uncharacterized protein LOC104248708 [Nicotiana sylvestris]
gene_24647	270	0.01	0.42	5.39232	0.512534	NA	NA	NA	NA	NA
gene_24647	270	0.01	0.66	6.04439	0.25394	NA	NA	NA	NA	NA
gene_24647	270	0.61	0.01	-5.93074	0.248184	NA	NA	NA	NA	NA
gene_2465	2306	0.01	0.08	3	0.259458	NA	NA	NA	K15015//solute carrier family 32 (vesicular inhibitory amino acid transporter)	gi|698568492|ref|XP_009774062.1|//PREDICTED: vacuolar amino acid transporter 1-like [Nicotiana sylvestris];gi|697134082|ref|XP_009621094.1|//PREDICTED: vacuolar amino acid transporter 1-like isoform X1 [Nicotiana tomentosiformis]
gene_2465	2306	0.01	0.07	2.80735	0.25394	GO:0016020//membrane;GO:0009507//chloroplast	NA	NA	K15015//solute carrier family 32 (vesicular inhibitory amino acid transporter)	gi|460408773|ref|XP_004249816.1|//PREDICTED: vacuolar amino acid transporter 1-like [Solanum lycopersicum];gi|565343809|ref|XP_006339019.1|//PREDICTED: vacuolar amino acid transporter 1-like [Solanum tuberosum]
gene_2465	2306	0.03	0.01	-1.58496	0.497574	NA	NA	NA	K15015//solute carrier family 32 (vesicular inhibitory amino acid transporter)	gi|697134082|ref|XP_009621094.1|//PREDICTED: vacuolar amino acid transporter 1-like isoform X1 [Nicotiana tomentosiformis];gi|698568492|ref|XP_009774062.1|//PREDICTED: vacuolar amino acid transporter 1-like [Nicotiana sylvestris]
gene_24739	926	0.3	0.9	1.58496	0.101313	NA	NA	NA	NA	NA
gene_24739	956	1.09	2.3	1.07731	0.0213496	NA	NA	NA	NA	NA
gene_24739	936	0.63	0.42	-0.584963	0.448586	NA	NA	NA	NA	NA
gene_24789	452	0.01	1.55	7.27612	0.00862578	NA	NA	NA	NA	gi|698581410|ref|XP_009777541.1|//PREDICTED: uncharacterized protein LOC104227100 [Nicotiana sylvestris]
gene_24789	452	0.01	0.37	5.20945	0.25394	GO:0009536//plastid	GO:0003964//RNA-directed DNA polymerase activity;GO:0003723//RNA binding;GO:0003677//DNA binding;GO:0004523//RNA-DNA hybrid ribonuclease activity	GO:0006310//DNA recombination;GO:0006278//RNA-dependent DNA replication	NA	gi|407731642|gb|AFU25705.1|//gag-pol precursor [Castanea mollissima]
gene_24789	452	1.76	0.32	-2.45943	0.0126193	NA	NA	NA	NA	gi|698581410|ref|XP_009777541.1|//PREDICTED: uncharacterized protein LOC104227100 [Nicotiana sylvestris]
gene_24805	1941	0.26	0.46	0.823122	0.22895	NA	NA	NA	K19600//tubby-related protein 1	gi|698579867|ref|XP_009777134.1|//PREDICTED: tubby-like F-box protein 5 [Nicotiana sylvestris]
gene_24805	3598	0.02	0.04	1	0.63286	NA	GO:0016787//hydrolase activity	GO:0008152//metabolic process	NA	gi|460373216|ref|XP_004232417.1|//PREDICTED: tubby-like F-box protein 5-like isoform 1 [Solanum lycopersicum];gi|587869800|gb|EXB59102.1|//Tubby-like F-box protein 5 [Morus notabilis]
gene_24805	2151	0.12	0.01	-3.58496	0.12379	NA	NA	NA	K01051//pectinesterase [EC:3.1.1.11];K19600//tubby-related protein 1	gi|460373216|ref|XP_004232417.1|//PREDICTED: tubby-like F-box protein 5-like isoform 1 [Solanum lycopersicum];gi|698579867|ref|XP_009777134.1|//PREDICTED: tubby-like F-box protein 5 [Nicotiana sylvestris];gi|565347228|ref|XP_006340635.1|//PREDICTED: tubby-like F-box protein 5-like isoform X1 [Solanum tuberosum]
gene_24808	1429	0.01	0.06	2.58496	0.512534	NA	NA	NA	K14759//isochorismate synthase / 2-succinyl-5-enolpyruvyl-6-hydroxy-3-cyclohexene-1-carboxylate synthase / 2-succinyl-6-hydroxy-2,4-cyclohexadiene-1-carboxylate synthase / O-succinylbenzoate synthase [EC:5.4.4.2 2.2.1.9 4.2.99.20 4.2.1.113]	gi|698519659|ref|XP_009804699.1|//PREDICTED: epoxide hydrolase 4 [Nicotiana sylvestris]
gene_24808	1429	5.62	18.48	1.71732	1.16305e-30	NA	GO:0016787//hydrolase activity	GO:0008152//metabolic process	K14759//isochorismate synthase / 2-succinyl-5-enolpyruvyl-6-hydroxy-3-cyclohexene-1-carboxylate synthase / 2-succinyl-6-hydroxy-2,4-cyclohexadiene-1-carboxylate synthase / O-succinylbenzoate synthase [EC:5.4.4.2 2.2.1.9 4.2.99.20 4.2.1.113]	gi|565347214|ref|XP_006340628.1|//PREDICTED: protein PHYLLO, chloroplastic-like [Solanum tuberosum]
gene_24808	1429	0.05	0.01	-2.32193	0.497574	NA	NA	NA	K14759//isochorismate synthase / 2-succinyl-5-enolpyruvyl-6-hydroxy-3-cyclohexene-1-carboxylate synthase / 2-succinyl-6-hydroxy-2,4-cyclohexadiene-1-carboxylate synthase / O-succinylbenzoate synthase [EC:5.4.4.2 2.2.1.9 4.2.99.20 4.2.1.113]	gi|698519659|ref|XP_009804699.1|//PREDICTED: epoxide hydrolase 4 [Nicotiana sylvestris]
gene_24817	1937	0.01	0.05	2.32193	0.512534	NA	NA	NA	K03006//DNA-directed RNA polymerase II subunit RPB1 [EC:2.7.7.6];K20093//DNA excision repair protein ERCC-6-like [EC:3.6.4.12];K01369//legumain [EC:3.4.22.34];K12447//UDP-sugar pyrophosphorylase [EC:2.7.7.64];K03549//KUP system potassium uptake protein	gi|920680689|gb|KOM27543.1|//hypothetical protein LR48_Vigan437s000300 [Vigna angularis]
gene_24817	1937	0.01	0.08	3	0.25394	NA	NA	NA	NA	gi|12597806|gb|AAG60117.1|AC073555_1//copia-type polyprotein, putative [Arabidopsis thaliana]
gene_24817	1937	0.1	0.03	-1.73697	0.371972	NA	NA	NA	K20093//DNA excision repair protein ERCC-6-like [EC:3.6.4.12];K03006//DNA-directed RNA polymerase II subunit RPB1 [EC:2.7.7.6];K01369//legumain [EC:3.4.22.34];K03549//KUP system potassium uptake protein;K12447//UDP-sugar pyrophosphorylase [EC:2.7.7.64]	gi|920680689|gb|KOM27543.1|//hypothetical protein LR48_Vigan437s000300 [Vigna angularis]
gene_24858	3133	0.01	0.14	3.80735	0.0664906	NA	NA	NA	K03155//timeless	gi|697098657|ref|XP_009627833.1|//PREDICTED: protein timeless homolog isoform X2 [Nicotiana tomentosiformis]
gene_24858	3133	0.31	0.6	0.952694	0.0506654	NA	NA	NA	K03155//timeless	gi|565402345|ref|XP_006366642.1|//PREDICTED: protein timeless homolog [Solanum tuberosum]
gene_24858	3133	0.12	0.05	-1.26303	0.177309	NA	NA	NA	K03155//timeless	gi|697098657|ref|XP_009627833.1|//PREDICTED: protein timeless homolog isoform X2 [Nicotiana tomentosiformis]
gene_24865	1608	0.35	0.7	1	0.184462	NA	NA	NA	K07305//peptide-methionine (R)-S-oxide reductase [EC:1.8.4.12];K12447//UDP-sugar pyrophosphorylase [EC:2.7.7.64];K01623//fructose-bisphosphate aldolase, class I [EC:4.1.2.13];K01592//tyrosine decarboxylase [EC:4.1.1.25];K13420//LRR receptor-like serine/threonine-protein kinase FLS2 [EC:2.7.11.1]	gi|163955688|gb|ABY49842.1|//hypothetical protein [Vitis hybrid cultivar]
gene_24865	1608	0.01	0.38	5.24793	0.00409388	NA	NA	NA	K10896//fanconi anemia group M protein;K05391//cyclic nucleotide gated channel, other eukaryote;K04728//ataxia telangiectasia mutated family protein [EC:2.7.11.1];K05356//all-trans-nonaprenyl-diphosphate synthase [EC:2.5.1.84 2.5.1.85];K10760//adenylate isopentenyltransferase (cytokinin synthase)	gi|163955688|gb|ABY49842.1|//hypothetical protein [Vitis hybrid cultivar]
gene_24865	1608	1.02	0.53	-0.944505	0.0514132	NA	NA	NA	K01592//tyrosine decarboxylase [EC:4.1.1.25];K13420//LRR receptor-like serine/threonine-protein kinase FLS2 [EC:2.7.11.1];K12447//UDP-sugar pyrophosphorylase [EC:2.7.7.64];K07305//peptide-methionine (R)-S-oxide reductase [EC:1.8.4.12];K01623//fructose-bisphosphate aldolase, class I [EC:4.1.2.13]	gi|163955688|gb|ABY49842.1|//hypothetical protein [Vitis hybrid cultivar]
gene_24898	2991	0.24	0.41	0.77259	0.232704	NA	NA	NA	K04733//interleukin-1 receptor-associated kinase 4 [EC:2.7.11.1];K00276//primary-amine oxidase [EC:1.4.3.21];K04730//interleukin-1 receptor-associated kinase 1 [EC:2.7.11.1]	gi|697181420|ref|XP_009599702.1|//PREDICTED: G-type lectin S-receptor-like serine/threonine-protein kinase At5g35370 [Nicotiana tomentosiformis]
gene_24898	2991	0.46	1.55	1.75256	1.02769e-06	GO:0005886//plasma membrane	GO:0030246//carbohydrate binding;GO:0005524//ATP binding;GO:0004715//non-membrane spanning protein tyrosine kinase activity;GO:0004674//protein serine/threonine kinase activity	GO:0048544//recognition of pollen;GO:0018108//peptidyl-tyrosine phosphorylation	K13417//somatic embryogenesis receptor kinase 4 [EC:2.7.10.1 2.7.11.1];K04733//interleukin-1 receptor-associated kinase 4 [EC:2.7.11.1];K13416//brassinosteroid insensitive 1-associated receptor kinase 1 [EC:2.7.10.1 2.7.11.1]	gi|565370551|ref|XP_006351883.1|//PREDICTED: G-type lectin S-receptor-like serine/threonine-protein kinase At5g35370-like [Solanum tuberosum]
gene_24898	2991	0.25	0.15	-0.736966	0.258536	NA	NA	NA	K04733//interleukin-1 receptor-associated kinase 4 [EC:2.7.11.1];K04730//interleukin-1 receptor-associated kinase 1 [EC:2.7.11.1];K00276//primary-amine oxidase [EC:1.4.3.21]	gi|697181420|ref|XP_009599702.1|//PREDICTED: G-type lectin S-receptor-like serine/threonine-protein kinase At5g35370 [Nicotiana tomentosiformis]
gene_24900	408	0.26	1	1.94342	0.230646	NA	NA	NA	NA	NA
gene_24900	408	0.41	1.24	1.59664	0.184886	NA	NA	NA	NA	NA
gene_24900	408	0.18	0.01	-4.16993	0.497574	NA	NA	NA	NA	NA
gene_24936	864	1.33	2.25	0.758499	0.139944	GO:0005634//nucleus;GO:0000786//nucleosome	GO:0003677//DNA binding;GO:0046982//protein heterodimerization activity	NA	K11253//histone H3	gi|565487241|ref|XP_006301260.1|//hypothetical protein CARUB_v10021660mg, partial [Capsella rubella]
gene_24936	864	7.4	11.97	0.693826	0.000575858	GO:0048555//generative cell nucleus;GO:0009536//plastid;GO:0000786//nucleosome	GO:0003677//DNA binding;GO:0046982//protein heterodimerization activity	GO:0008283//cell proliferation;GO:0048235//pollen sperm cell differentiation;GO:0006334//nucleosome assembly;GO:0009567//double fertilization forming a zygote and endosperm	K11253//histone H3	gi|565487241|ref|XP_006301260.1|//hypothetical protein CARUB_v10021660mg, partial [Capsella rubella]
gene_24936	864	3.19	1.07	-1.57595	0.000218542	GO:0000786//nucleosome;GO:0005634//nucleus	GO:0046982//protein heterodimerization activity;GO:0003677//DNA binding	NA	K11253//histone H3	gi|565487241|ref|XP_006301260.1|//hypothetical protein CARUB_v10021660mg, partial [Capsella rubella]
gene_24971	1085	0.53	1.43	1.43195	0.026509	NA	NA	NA	K13464//jasmonate ZIM domain-containing protein	gi|697161813|ref|XP_009589699.1|//PREDICTED: protein TIFY 10B-like isoform X1 [Nicotiana tomentosiformis]
gene_24971	1079	2.33	4.7	1.01233	0.000926174	GO:0005634//nucleus	GO:0005515//protein binding	GO:0033554//cellular response to stress;GO:0009620//response to fungus;GO:0009555//pollen development;GO:0042742//defense response to bacterium;GO:0035556//intracellular signal transduction;GO:0044710//single-organism metabolic process;GO:0009628//response to abiotic stimulus;GO:0043067//regulation of programmed cell death;GO:0009908//flower development;GO:0009863//salicylic acid mediated signali…	K13464//jasmonate ZIM domain-containing protein	gi|389986097|gb|AFL46166.1|//jasmonate ZIM domain protein b [Nicotiana attenuata]
gene_24971	1085	0.78	0.3	-1.37851	0.0620746	NA	NA	NA	K13464//jasmonate ZIM domain-containing protein	gi|697161813|ref|XP_009589699.1|//PREDICTED: protein TIFY 10B-like isoform X1 [Nicotiana tomentosiformis]
gene_2504	934	0.01	0.1	3.32193	0.512534	NA	NA	NA	NA	NA
gene_2504	934	0.01	0.42	5.39232	0.0322428	NA	NA	NA	NA	NA
gene_2504	934	0.28	0.14	-1	0.44915	NA	NA	NA	NA	NA
gene_25053	1652	0.06	0.43	2.8413	0.0237716	NA	NA	NA	K09716//D-aminoacyl-tRNA deacylase [EC:3.1.1.96]	gi|698500056|ref|XP_009795810.1|//PREDICTED: D-aminoacyl-tRNA deacylase-like [Nicotiana sylvestris]
gene_25053	1652	0.6	0.98	0.707819	0.128963	GO:0005829//cytosol	GO:0051499//D-aminoacyl-tRNA deacylase activity	GO:0008152//metabolic process;GO:0009636//response to toxic substance	NA	gi|565395873|ref|XP_006363560.1|//PREDICTED: D-aminoacyl-tRNA deacylase-like [Solanum tuberosum]
gene_25053	1652	0.61	0.42	-0.53842	0.434556	NA	NA	NA	K09716//D-aminoacyl-tRNA deacylase [EC:3.1.1.96]	gi|698500056|ref|XP_009795810.1|//PREDICTED: D-aminoacyl-tRNA deacylase-like [Nicotiana sylvestris]
gene_25236	2259	0.13	0.81	2.63941	8.37	NA	NA	NA	K01184//polygalacturonase [EC:3.2.1.15]	gi|698538676|ref|XP_009765215.1|//PREDICTED: DCC family protein At1g52590, chloroplastic [Nicotiana sylvestris]
gene_25236	2448	7.25	11.18	0.624867	1.93851e-07	GO:0010287//plastoglobule	NA	NA	K01184//polygalacturonase [EC:3.2.1.15]	gi|460380539|ref|XP_004236013.1|//PREDICTED: DCC family protein At1g52590, chloroplastic-like [Solanum lycopersicum]
gene_25236	2448	0.87	0.5	-0.799087	0.0512934	NA	NA	NA	K01184//polygalacturonase [EC:3.2.1.15]	gi|698538676|ref|XP_009765215.1|//PREDICTED: DCC family protein At1g52590, chloroplastic [Nicotiana sylvestris]
gene_25298	1094	0.01	0.25	4.64386	0.131345	NA	NA	NA	NA	gi|697149236|ref|XP_009628822.1|//PREDICTED: uncharacterized protein LOC104119109 [Nicotiana tomentosiformis]
gene_25298	1094	0.01	0.5	5.64386	0.00814518	NA	NA	NA	NA	gi|565387024|ref|XP_006359305.1|//PREDICTED: uncharacterized protein At5g23160-like [Solanum tuberosum]
gene_25298	1094	0.06	0.01	-2.58496	0.497574	NA	NA	NA	NA	gi|697149236|ref|XP_009628822.1|//PREDICTED: uncharacterized protein LOC104119109 [Nicotiana tomentosiformis]
gene_25315	947	1.3	2.91	1.16251	0.0120951	GO:0005634//nucleus;GO:0005737//cytoplasm	GO:0043424//protein histidine kinase binding;GO:0009927//histidine phosphotransfer kinase activity	GO:0016310//phosphorylation;GO:0009736//cytokinin-activated signaling pathway;GO:0000160//phosphorelay signal transduction system	K14490//histidine-containing phosphotransfer peotein	gi|697150754|ref|XP_009629587.1|//PREDICTED: histidine-containing phosphotransfer protein 1-like [Nicotiana tomentosiformis]
gene_25315	947	7.03	12.52	0.832638	1.63171e-05	NA	GO:0032440//2-alkenal reductase [NAD(P)] activity;GO:0043424//protein histidine kinase binding;GO:0009927//histidine phosphotransfer kinase activity	GO:0080036//regulation of cytokinin-activated signaling pathway;GO:0016310//phosphorylation;GO:0000160//phosphorelay signal transduction system;GO:0051301//cell division;GO:0009553//embryo sac development;GO:0055114//oxidation-reduction process;GO:0016049//cell growth	K14490//histidine-containing phosphotransfer peotein	gi|460368603|ref|XP_004230155.1|//PREDICTED: histidine-containing phosphotransfer protein 1-like [Solanum lycopersicum]
gene_25315	947	1.12	0.69	-0.69883	0.242636	GO:0005634//nucleus;GO:0005737//cytoplasm	GO:0043424//protein histidine kinase binding;GO:0009927//histidine phosphotransfer kinase activity	GO:0000160//phosphorelay signal transduction system;GO:0016310//phosphorylation;GO:0009736//cytokinin-activated signaling pathway	K14490//histidine-containing phosphotransfer peotein	gi|697150754|ref|XP_009629587.1|//PREDICTED: histidine-containing phosphotransfer protein 1-like [Nicotiana tomentosiformis]
gene_25328	1250	0.01	0.07	2.80735	0.512534	NA	NA	NA	NA	NA
gene_25328	1250	0.01	0.99	6.62936	1.66727e-05	NA	NA	NA	NA	NA
gene_25328	1250	0.1	0.01	-3.32193	0.248184	NA	NA	NA	NA	NA
gene_25344	980	0.29	0.66	1.18641	0.243022	NA	NA	NA	K14841//ribosome biogenesis protein NSA1;K05747//Wiskott-Aldrich syndrome protein	gi|697180695|ref|XP_009599326.1|//PREDICTED: zinc finger protein ZAT11-like [Nicotiana tomentosiformis]
gene_25344	980	0.24	0.56	1.22239	0.23337	NA	NA	NA	NA	gi|565358247|ref|XP_006345939.1|//PREDICTED: zinc finger protein ZAT11-like [Solanum tuberosum]
gene_25344	980	0.33	0.07	-2.23704	0.216482	NA	NA	NA	K14841//ribosome biogenesis protein NSA1;K05747//Wiskott-Aldrich syndrome protein	gi|697180695|ref|XP_009599326.1|//PREDICTED: zinc finger protein ZAT11-like [Nicotiana tomentosiformis]
gene_25543	2519	0.27	0.58	1.10309	0.073154	NA	NA	NA	K15326//tRNA-splicing endonuclease subunit Sen54	gi|698462465|ref|XP_009781996.1|//PREDICTED: uncharacterized protein LOC104230808 isoform X2 [Nicotiana sylvestris]
gene_25543	2519	0.01	0.2	4.32193	0.0162057	NA	NA	NA	K15326//tRNA-splicing endonuclease subunit Sen54	gi|565369246|ref|XP_006351247.1|//PREDICTED: uncharacterized protein LOC102592019 [Solanum tuberosum]
gene_25543	2519	0.35	0.06	-2.54432	0.00227536	NA	NA	NA	K15326//tRNA-splicing endonuclease subunit Sen54	gi|698462465|ref|XP_009781996.1|//PREDICTED: uncharacterized protein LOC104230808 isoform X2 [Nicotiana sylvestris]
gene_25616	991	0.38	1.3	1.77444	0.0221514	NA	NA	NA	NA	NA
gene_25616	991	0.88	2.37	1.42931	0.00321874	NA	NA	NA	NA	NA
gene_25616	991	0.93	0.46	-1.0156	0.130863	NA	NA	NA	NA	NA
gene_25741	461	0.01	0.22	4.45943	0.512534	NA	NA	NA	NA	NA
gene_25741	461	0.01	0.18	4.16993	0.50524	NA	NA	NA	NA	NA
gene_25741	461	0.31	0.15	-1.04731	0.621362	NA	NA	NA	NA	NA
gene_25761	860	0.44	0.75	0.769387	0.412228	NA	NA	NA	K17604//zinc finger SWIM domain-containing protein 3	gi|697131304|ref|XP_009619707.1|//PREDICTED: protein FAR1-RELATED SEQUENCE 5-like [Nicotiana tomentosiformis]
gene_25761	860	0.01	0.55	5.78136	0.0162057	NA	NA	NA	NA	gi|502137833|ref|XP_004503202.1|//PREDICTED: protein FAR1-RELATED SEQUENCE 5-like [Cicer arietinum]
gene_25761	860	0.54	0.23	-1.23133	0.33978	NA	NA	NA	K17604//zinc finger SWIM domain-containing protein 3	gi|697131304|ref|XP_009619707.1|//PREDICTED: protein FAR1-RELATED SEQUENCE 5-like [Nicotiana tomentosiformis]
gene_25901	882	0.87	3.15	1.85626	0.000393398	NA	NA	NA	K01859//chalcone isomerase [EC:5.5.1.6]	gi|697146197|ref|XP_009627241.1|//PREDICTED: probable chalcone--flavonone isomerase 3 [Nicotiana tomentosiformis]
gene_25901	882	0.45	18.49	5.36068	1.56276e-54	NA	GO:0045430//chalcone isomerase activity	GO:0080167//response to karrikin;GO:0009813//flavonoid biosynthetic process	K01859//chalcone isomerase [EC:5.5.1.6]	gi|460388633|ref|XP_004239971.1|//PREDICTED: chalcone--flavonone isomerase-like [Solanum lycopersicum]
gene_25901	882	2.18	0.3	-2.86129	5.78328e-06	NA	NA	NA	K01859//chalcone isomerase [EC:5.5.1.6]	gi|697146197|ref|XP_009627241.1|//PREDICTED: probable chalcone--flavonone isomerase 3 [Nicotiana tomentosiformis]
gene_25930	2618	0.01	0.07	2.80735	0.259458	NA	NA	NA	K11292//transcription elongation factor SPT6;K18577//mannosylglycoprotein endo-beta-mannosidase [EC:3.2.1.152]	gi|148912035|gb|ABR18546.1|//hypothetical protein, partial [Catharanthus roseus]
gene_25930	2618	0.01	0.12	3.58496	0.0641504	NA	NA	NA	K14321//nucleoporin-like protein 2;K08775//breast cancer 2 susceptibility protein	gi|148912035|gb|ABR18546.1|//hypothetical protein, partial [Catharanthus roseus]
gene_25930	2618	0.1	0.05	-1	0.44915	NA	NA	NA	K11292//transcription elongation factor SPT6;K18577//mannosylglycoprotein endo-beta-mannosidase [EC:3.2.1.152]	gi|148912035|gb|ABR18546.1|//hypothetical protein, partial [Catharanthus roseus]
gene_25988	3072	0.01	0.23	4.52356	0.0043666	NA	NA	NA	K04733//interleukin-1 receptor-associated kinase 4 [EC:2.7.11.1];K04730//interleukin-1 receptor-associated kinase 1 [EC:2.7.11.1]	gi|698480784|ref|XP_009787421.1|//PREDICTED: G-type lectin S-receptor-like serine/threonine-protein kinase At4g27290 isoform X2 [Nicotiana sylvestris]
gene_25988	2810	0.49	0.78	0.670692	0.119783	NA	GO:0004672//protein kinase activity;GO:0000166//nucleotide binding	GO:0016310//phosphorylation	K04733//interleukin-1 receptor-associated kinase 4 [EC:2.7.11.1];K13430//serine/threonine-protein kinase PBS1 [EC:2.7.11.1]	gi|460385731|ref|XP_004238555.1|//PREDICTED: uncharacterized protein LOC101251977 [Solanum lycopersicum]
gene_25988	2810	0.04	0.01	-2	0.248184	NA	NA	NA	K04730//interleukin-1 receptor-associated kinase 1 [EC:2.7.11.1];K04733//interleukin-1 receptor-associated kinase 4 [EC:2.7.11.1]	gi|698480784|ref|XP_009787421.1|//PREDICTED: G-type lectin S-receptor-like serine/threonine-protein kinase At4g27290 isoform X2 [Nicotiana sylvestris]
gene_26093	858	0.11	0.54	2.29546	0.13338	NA	NA	NA	K01520//dUTP pyrophosphatase [EC:3.6.1.23]	gi|697177657|ref|XP_009597795.1|//PREDICTED: deoxyuridine 5'-triphosphate nucleotidohydrolase-like [Nicotiana tomentosiformis]
gene_26093	858	0.37	0.74	1	0.275142	GO:0005829//cytosol	GO:0000287//magnesium ion binding;GO:0042802//identical protein binding;GO:0004170//dUTP diphosphatase activity	GO:0006281//DNA repair;GO:0006261//DNA-dependent DNA replication;GO:0006226//dUMP biosynthetic process;GO:0046080//dUTP metabolic process	K01520//dUTP pyrophosphatase [EC:3.6.1.23]	gi|565362147|ref|XP_006347812.1|//PREDICTED: deoxyuridine 5'-triphosphate nucleotidohydrolase-like [Solanum tuberosum]
gene_26093	858	0.08	0.01	-3	0.497574	NA	NA	NA	K01520//dUTP pyrophosphatase [EC:3.6.1.23]	gi|697177657|ref|XP_009597795.1|//PREDICTED: deoxyuridine 5'-triphosphate nucleotidohydrolase-like [Nicotiana tomentosiformis]
gene_26127	1413	1.2	2.03	0.758445	0.159087	NA	NA	NA	K14209//solute carrier family 36 (proton-coupled amino acid transporter)	gi|697160135|ref|XP_009588848.1|//PREDICTED: proton-coupled amino acid transporter 3-like [Nicotiana tomentosiformis]
gene_26127	1315	0.97	2.47	1.34845	0.00584878	GO:0016021//integral component of membrane	NA	NA	K14209//solute carrier family 36 (proton-coupled amino acid transporter)	gi|565347894|ref|XP_006340956.1|//PREDICTED: proton-coupled amino acid transporter 3-like [Solanum tuberosum];gi|460373537|ref|XP_004232573.1|//PREDICTED: proton-coupled amino acid transporter 3-like [Solanum lycopersicum]
gene_26127	1499	2.06	1.45	-0.506591	0.14452	NA	NA	NA	K14209//solute carrier family 36 (proton-coupled amino acid transporter)	gi|697160135|ref|XP_009588848.1|//PREDICTED: proton-coupled amino acid transporter 3-like [Nicotiana tomentosiformis]
gene_26148	4524	0.01	0.06	2.58496	0.131345	NA	NA	NA	K05909//laccase [EC:1.10.3.2];K00620//glutamate N-acetyltransferase / amino-acid N-acetyltransferase [EC:2.3.1.35 2.3.1.1]	gi|970051210|ref|XP_015087184.1|//PREDICTED: uncharacterized protein LOC107030414 [Solanum pennellii]
gene_26148	4524	0.07	0.12	0.777608	0.39788	NA	NA	NA	K14321//nucleoporin-like protein 2;K13148//integrator complex subunit 11 [EC:3.1.27.-]	gi|460387812|ref|XP_004239567.1|//PREDICTED: uncharacterized protein LOC101262916 [Solanum lycopersicum]
gene_26148	4524	0.08	0.03	-1.41504	0.177309	NA	NA	NA	K00620//glutamate N-acetyltransferase / amino-acid N-acetyltransferase [EC:2.3.1.35 2.3.1.1];K05909//laccase [EC:1.10.3.2]	gi|970051210|ref|XP_015087184.1|//PREDICTED: uncharacterized protein LOC107030414 [Solanum pennellii]
gene_26153	999	0.01	0.09	3.16993	0.512534	NA	NA	NA	NA	NA
gene_26153	999	0.01	0.31	4.9542	0.0641504	NA	NA	NA	NA	NA
gene_26153	999	0.07	0.01	-2.80735	0.497574	NA	NA	NA	NA	NA
gene_26244	4142	0.24	0.46	0.938599	0.0678298	NA	NA	NA	NA	NA
gene_26244	4142	0.29	0.66	1.18641	0.00615806	NA	NA	NA	NA	NA
gene_26244	4142	0.42	0.25	-0.748461	0.10035	NA	NA	NA	NA	NA
gene_26322	2284	0.01	0.04	2	0.512534	NA	NA	NA	K05681//ATP-binding cassette, subfamily G (WHITE), member 2	gi|697176793|ref|XP_009597347.1|//PREDICTED: ABC transporter G family member 6-like [Nicotiana tomentosiformis]
gene_26322	2424	0.34	1.07	1.654	0.000609266	GO:0016020//membrane;GO:0005886//plasma membrane	GO:0005524//ATP binding;GO:0015416//organic phosphonate transmembrane-transporting ATPase activity	GO:0015748//organophosphate ester transport;GO:0006200//ATP catabolic process;GO:0009624//response to nematode;GO:0015716//organic phosphonate transport	K05681//ATP-binding cassette, subfamily G (WHITE), member 2;K12843//U4/U6 small nuclear ribonucleoprotein PRP3;K05658//ATP-binding cassette, subfamily B (MDR/TAP), member 1 [EC:3.6.3.44]	gi|37964399|gb|AAR06252.1|//stigma/style ABC transporter [Nicotiana tabacum]
gene_26322	2284	0.03	0.01	-1.58496	0.497574	NA	NA	NA	K05681//ATP-binding cassette, subfamily G (WHITE), member 2	gi|697176793|ref|XP_009597347.1|//PREDICTED: ABC transporter G family member 6-like [Nicotiana tomentosiformis]
gene_26347	178	0.01	0.74	6.20945	0.512534	NA	NA	NA	NA	gi|698499217|ref|XP_009795450.1|//PREDICTED: protein NRT1/ PTR FAMILY 1.2-like [Nicotiana sylvestris]
gene_26347	178	0.01	1.67	7.3837	0.127634	NA	NA	NA	NA	NA
gene_26347	178	1.63	0.53	-1.62081	0.371972	NA	NA	NA	NA	gi|698499217|ref|XP_009795450.1|//PREDICTED: protein NRT1/ PTR FAMILY 1.2-like [Nicotiana sylvestris]
gene_2639	798	0.12	0.23	0.938599	0.643798	NA	NA	NA	NA	NA
gene_2639	798	0.01	0.4	5.32193	0.0641504	NA	NA	NA	NA	NA
gene_2639	798	0.5	0.25	-1	0.33978	NA	NA	NA	NA	NA
gene_26442	4122	0.01	0.02	1	0.512534	NA	NA	NA	K20000//maturase K	gi|698504078|ref|XP_009797593.1|//PREDICTED: uncharacterized protein LOC104243998 [Nicotiana sylvestris]
gene_26442	4122	0.01	0.02	1	0.50524	NA	NA	NA	NA	gi|113205363|gb|AAT66771.2|//Putative polyprotein, identical [Solanum demissum]
gene_26442	4122	0.05	0.03	-0.736966	0.371972	NA	NA	NA	K20000//maturase K	gi|698504078|ref|XP_009797593.1|//PREDICTED: uncharacterized protein LOC104243998 [Nicotiana sylvestris]
gene_26630	1129	0.25	1.13	2.17632	0.00878388	GO:0005634//nucleus	GO:0004861//cyclin-dependent protein serine/threonine kinase inhibitor activity	GO:0071901//negative regulation of protein serine/threonine kinase activity;GO:0007050//cell cycle arrest	NA	gi|15963344|emb|CAC82731.1|//CDK/cyclin inhibitor [Nicotiana tomentosiformis]
gene_26630	1129	5.85	9.66	0.723587	0.000239182	GO:0005634//nucleus	GO:0004861//cyclin-dependent protein serine/threonine kinase inhibitor activity;GO:0005515//protein binding	GO:0010311//lateral root formation;GO:0045736//negative regulation of cyclin-dependent protein serine/threonine kinase activity;GO:0042023//DNA endoreduplication;GO:0045740//positive regulation of DNA replication;GO:0007050//cell cycle arrest;GO:0009737//response to abscisic acid;GO:0010440//stomatal lineage progression;GO:0000082//G1/S transition of mitotic cell cycle;GO:0048366//leaf development	NA	gi|15963344|emb|CAC82731.1|//CDK/cyclin inhibitor [Nicotiana tomentosiformis]
gene_26630	1129	1.1	0.46	-1.2578	0.0345884	GO:0005634//nucleus	GO:0004861//cyclin-dependent protein serine/threonine kinase inhibitor activity	GO:0007050//cell cycle arrest;GO:0071901//negative regulation of protein serine/threonine kinase activity	NA	gi|15963344|emb|CAC82731.1|//CDK/cyclin inhibitor [Nicotiana tomentosiformis]
gene_26661	871	0.11	0.64	2.54057	0.075934	NA	NA	NA	NA	NA
gene_26661	871	0.55	1.09	0.986825	0.174211	NA	NA	NA	NA	NA
gene_26661	871	0.46	0.3	-0.616671	0.543364	NA	NA	NA	NA	NA
gene_2667	437	2.64	5.54	1.06935	0.0347218	NA	NA	NA	NA	NA
gene_2667	437	0.19	0.76	2	0.223688	NA	NA	NA	NA	NA
gene_2667	437	5.15	3.62	-0.508583	0.213668	NA	NA	NA	NA	NA
gene_26691	1091	0.01	0.5	5.64386	0.0170393	NA	NA	NA	NA	gi|697130930|ref|XP_009619521.1|//PREDICTED: uncharacterized protein At4g00950-like [Nicotiana tomentosiformis]
gene_26691	1091	1.44	3	1.05889	0.00584878	NA	NA	NA	NA	gi|565345282|ref|XP_006339726.1|//PREDICTED: uncharacterized protein At4g00950-like [Solanum tuberosum]
gene_26691	1091	0.12	0.06	-1	0.621362	NA	NA	NA	NA	gi|697130930|ref|XP_009619521.1|//PREDICTED: uncharacterized protein At4g00950-like [Nicotiana tomentosiformis]
gene_26732	3001	0.03	0.2	2.73697	0.0426992	NA	NA	NA	K01176//alpha-amylase [EC:3.2.1.1]	gi|697103986|ref|XP_009605798.1|//PREDICTED: pentatricopeptide repeat-containing protein At4g21300 [Nicotiana tomentosiformis]
gene_26732	3001	0.15	0.48	1.67807	0.0100973	NA	NA	NA	K15271//ATP-dependent DNA helicase HFM1/MER3 [EC:3.6.4.12];K15078//structure-specific endonuclease subunit SLX1 [EC:3.6.1.-]	gi|460374796|ref|XP_004233195.1|//PREDICTED: pentatricopeptide repeat-containing protein At4g21300-like [Solanum lycopersicum]
gene_26732	3001	0.15	0.1	-0.584963	0.574966	NA	NA	NA	K01176//alpha-amylase [EC:3.2.1.1]	gi|697103986|ref|XP_009605798.1|//PREDICTED: pentatricopeptide repeat-containing protein At4g21300 [Nicotiana tomentosiformis]
gene_26790	2298	1.46	3.94	1.43223	0.00497	GO:0016021//integral component of membrane	GO:0030246//carbohydrate binding;GO:0004674//protein serine/threonine kinase activity;GO:0005524//ATP binding	GO:0006468//protein phosphorylation	K04730//interleukin-1 receptor-associated kinase 1 [EC:2.7.11.1]	gi|698522043|ref|XP_009757834.1|//PREDICTED: L-type lectin-domain containing receptor kinase S.4-like [Nicotiana sylvestris]
gene_26790	2298	0.35	1.54	2.1375	9.13224e-07	NA	GO:0030246//carbohydrate binding;GO:0005524//ATP binding;GO:0004693//cyclin-dependent protein serine/threonine kinase activity	GO:0006468//protein phosphorylation;GO:0007049//cell cycle	K04733//interleukin-1 receptor-associated kinase 4 [EC:2.7.11.1];K13417//somatic embryogenesis receptor kinase 4 [EC:2.7.10.1 2.7.11.1];K00924//null	gi|460401821|ref|XP_004246414.1|//PREDICTED: L-type lectin-domain containing receptor kinase S.4-like [Solanum lycopersicum]
gene_26790	2298	2.14	1.26	-0.764187	0.00474654	GO:0016021//integral component of membrane	GO:0004674//protein serine/threonine kinase activity;GO:0030246//carbohydrate binding;GO:0005524//ATP binding	GO:0006468//protein phosphorylation	K04730//interleukin-1 receptor-associated kinase 1 [EC:2.7.11.1]	gi|698522043|ref|XP_009757834.1|//PREDICTED: L-type lectin-domain containing receptor kinase S.4-like [Nicotiana sylvestris]
gene_26829	1227	0.08	0.15	0.906891	0.643798	NA	NA	NA	K04706//E3 SUMO-protein ligase PIAS1	gi|698515707|ref|XP_009802731.1|//PREDICTED: LOW QUALITY PROTEIN: uncharacterized protein LOC104248214 [Nicotiana sylvestris]
gene_26829	1227	0.19	0.51	1.4245	0.151115	NA	GO:0008270//zinc ion binding;GO:0016874//ligase activity;GO:0003676//nucleic acid binding	GO:0008152//metabolic process	NA	gi|460389892|ref|XP_004240580.1|//PREDICTED: E3 SUMO-protein ligase SIZ1-like [Solanum lycopersicum]
gene_26829	1227	0.11	0.05	-1.1375	0.621362	NA	NA	NA	K04706//E3 SUMO-protein ligase PIAS1	gi|698515707|ref|XP_009802731.1|//PREDICTED: LOW QUALITY PROTEIN: uncharacterized protein LOC104248214 [Nicotiana sylvestris]
gene_26836	1297	3.01	5.56	0.885321	0.0019212	NA	NA	NA	K09753//cinnamoyl-CoA reductase [EC:1.2.1.44]	gi|698552258|ref|XP_009769579.1|//PREDICTED: dihydroflavonol-4-reductase-like [Nicotiana sylvestris]
gene_26836	1509	0.15	1.02	2.76553	0.000304852	NA	GO:0003854//3-beta-hydroxy-delta5-steroid dehydrogenase activity	GO:0006694//steroid biosynthetic process;GO:0055114//oxidation-reduction process	K09753//cinnamoyl-CoA reductase [EC:1.2.1.44]	gi|565342274|ref|XP_006338284.1|//PREDICTED: tetraketide alpha-pyrone reductase 1-like [Solanum tuberosum]
gene_26836	1509	2.09	1.23	-0.764845	0.0225152	NA	NA	NA	K09753//cinnamoyl-CoA reductase [EC:1.2.1.44]	gi|565342274|ref|XP_006338284.1|//PREDICTED: tetraketide alpha-pyrone reductase 1-like [Solanum tuberosum];gi|698552258|ref|XP_009769579.1|//PREDICTED: dihydroflavonol-4-reductase-like [Nicotiana sylvestris]
gene_26895	769	0.38	2.31	2.60382	0.000604612	NA	NA	NA	K03139//transcription initiation factor TFIIF subunit beta [EC:3.6.4.12]	gi|698507289|ref|XP_009798991.1|//PREDICTED: general transcription factor IIF subunit 2 [Nicotiana sylvestris]
gene_26895	769	0.1	0.31	1.63227	0.381566	NA	GO:1901363//heterocyclic compound binding;GO:0097159//organic cyclic compound binding	GO:0010467//gene expression;GO:0044238//primary metabolic process;GO:0034645//cellular macromolecule biosynthetic process	K03139//transcription initiation factor TFIIF subunit beta [EC:3.6.4.12]	gi|565389759|ref|XP_006360617.1|//PREDICTED: general transcription factor IIF subunit 2-like [Solanum tuberosum]
gene_26895	769	1.05	0.52	-1.01381	0.163825	NA	NA	NA	K03139//transcription initiation factor TFIIF subunit beta [EC:3.6.4.12]	gi|698507289|ref|XP_009798991.1|//PREDICTED: general transcription factor IIF subunit 2 [Nicotiana sylvestris]
gene_26914	2492	0.01	0.14	3.80735	0.0664906	NA	GO:0004252//serine-type endopeptidase activity;GO:0070008//serine-type exopeptidase activity	GO:0006508//proteolysis	K01322//prolyl oligopeptidase [EC:3.4.21.26]	gi|970025999|ref|XP_015074303.1|//PREDICTED: prolyl endopeptidase-like [Solanum pennellii];gi|565350283|ref|XP_006342100.1|//PREDICTED: prolyl endopeptidase isoform X2 [Solanum tuberosum];gi|567120814|ref|XP_006390232.1|//hypothetical protein EUTSA_v10018135mg [Eutrema salsugineum]
gene_26914	2871	0.37	0.79	1.09433	0.0176969	GO:0016020//membrane;GO:0005829//cytosol;GO:0009507//chloroplast	GO:0004252//serine-type endopeptidase activity;GO:0070008//serine-type exopeptidase activity;GO:0008236//serine-type peptidase activity	GO:0048193//Golgi vesicle transport;GO:0006508//proteolysis;GO:0030244//cellulose biosynthetic process	K01322//prolyl oligopeptidase [EC:3.4.21.26]	gi|565350281|ref|XP_006342099.1|//PREDICTED: prolyl endopeptidase-like isoform X1 [Solanum tuberosum];gi|565350283|ref|XP_006342100.1|//PREDICTED: prolyl endopeptidase-like isoform X2 [Solanum tuberosum];gi|567120814|ref|XP_006390232.1|//hypothetical protein EUTSA_v10018135mg [Eutrema salsugineum]
gene_26914	2492	0.17	0.08	-1.08746	0.143663	NA	GO:0070008//serine-type exopeptidase activity;GO:0004252//serine-type endopeptidase activity	GO:0006508//proteolysis	K01322//prolyl oligopeptidase [EC:3.4.21.26]	gi|567120814|ref|XP_006390232.1|//hypothetical protein EUTSA_v10018135mg [Eutrema salsugineum];gi|970025999|ref|XP_015074303.1|//PREDICTED: prolyl endopeptidase-like [Solanum pennellii];gi|565350283|ref|XP_006342100.1|//PREDICTED: prolyl endopeptidase isoform X2 [Solanum tuberosum]
gene_26990	839	0.01	0.11	3.45943	0.512534	NA	NA	NA	NA	gi|971540624|ref|XP_015161749.1|//PREDICTED: uncharacterized protein LOC107059578 [Solanum tuberosum]
gene_26990	839	0.57	1.04	0.86755	0.246884	NA	NA	NA	NA	gi|460381339|ref|XP_004236408.1|//PREDICTED: uncharacterized protein LOC101262708 [Solanum lycopersicum]
gene_26990	839	0.4	0.16	-1.32193	0.285886	NA	NA	NA	NA	gi|971540624|ref|XP_015161749.1|//PREDICTED: uncharacterized protein LOC107059578 [Solanum tuberosum]
gene_27028	1090	0.01	0.25	4.64386	0.131345	NA	NA	NA	NA	NA
gene_27028	1090	0.01	0.21	4.39232	0.127634	NA	NA	NA	NA	NA
gene_27028	1090	0.12	0.01	-3.58496	0.248184	NA	NA	NA	NA	NA
gene_27153	943	0.24	1.3	2.43741	0.00486504	GO:0016021//integral component of membrane	GO:0016709//oxidoreductase activity, acting on paired donors, with incorporation or reduction of molecular oxygen, NAD(P)H as one donor, and incorporation of one atom of oxygen;GO:0020037//heme binding;GO:0005506//iron ion binding	GO:0044550//secondary metabolite biosynthetic process;GO:0055114//oxidation-reduction process	K00512//steroid 17alpha-monooxygenase / 17alpha-hydroxyprogesterone aldolase [EC:1.14.14.19 4.1.2.30];K15472//premnaspirodiene oxygenase [EC:1.14.13.121]	gi|698539552|ref|XP_009765480.1|//PREDICTED: premnaspirodiene oxygenase-like [Nicotiana sylvestris]
gene_27153	943	0.9	1.93	1.1006	0.0262874	GO:0016021//integral component of membrane	GO:0020037//heme binding;GO:0016705//oxidoreductase activity, acting on paired donors, with incorporation or reduction of molecular oxygen;GO:0005506//iron ion binding;GO:0004497//monooxygenase activity	GO:0055114//oxidation-reduction process	K00517//null;K13267//flavonoid 6-hydroxylase [EC:1.14.13.-];K09755//ferulate-5-hydroxylase [EC:1.14.-.-]	gi|565343868|ref|XP_006339046.1|//PREDICTED: premnaspirodiene oxygenase-like [Solanum tuberosum]
gene_27153	943	0.16	0.01	-4	0.248184	GO:0016021//integral component of membrane	GO:0016709//oxidoreductase activity, acting on paired donors, with incorporation or reduction of molecular oxygen, NAD(P)H as one donor, and incorporation of one atom of oxygen;GO:0005506//iron ion binding;GO:0020037//heme binding	GO:0044550//secondary metabolite biosynthetic process;GO:0055114//oxidation-reduction process	K15472//premnaspirodiene oxygenase [EC:1.14.13.121];K00512//steroid 17alpha-monooxygenase / 17alpha-hydroxyprogesterone aldolase [EC:1.14.14.19 4.1.2.30]	gi|698539552|ref|XP_009765480.1|//PREDICTED: premnaspirodiene oxygenase-like [Nicotiana sylvestris]
gene_27365	862	0.22	1.4	2.66985	0.00486504	NA	NA	NA	NA	NA
gene_27365	862	1.48	2.38	0.685364	0.135022	NA	NA	NA	NA	NA
gene_27365	862	0.77	0.38	-1.01886	0.206574	NA	NA	NA	NA	NA
gene_27390	2816	0.06	0.1	0.736966	0.710998	NA	NA	NA	NA	gi|697101342|ref|XP_009595599.1|//PREDICTED: protein tesmin/TSO1-like CXC 5 isoform X3 [Nicotiana tomentosiformis]
gene_27390	2816	0.11	0.35	1.66985	0.0326326	NA	NA	NA	NA	NA
gene_27390	2816	0.55	0.24	-1.1964	0.016036	NA	NA	NA	NA	gi|697101342|ref|XP_009595599.1|//PREDICTED: protein tesmin/TSO1-like CXC 5 isoform X3 [Nicotiana tomentosiformis]
gene_27409	1223	0.08	0.15	0.906891	0.643798	NA	NA	NA	NA	NA
gene_27409	1223	0.06	0.63	3.39232	0.00669254	NA	NA	NA	NA	NA
gene_27409	1223	0.42	0.11	-1.93289	0.0642644	NA	NA	NA	NA	NA
gene_27417	2142	0.01	0.08	3	0.259458	NA	NA	NA	K13065//shikimate O-hydroxycinnamoyltransferase [EC:2.3.1.133]	gi|697120550|ref|XP_009614241.1|//PREDICTED: shikimate O-hydroxycinnamoyltransferase-like [Nicotiana tomentosiformis]
gene_27417	2119	1.08	8.16	2.91754	3.57192e-38	NA	GO:0016747//transferase activity, transferring acyl groups other than amino-acyl groups	GO:0008152//metabolic process	K13065//shikimate O-hydroxycinnamoyltransferase [EC:2.3.1.133]	gi|40644899|emb|CAE46932.1|//hydroxycinnamoyl CoA quinate transferase [Nicotiana tabacum]
gene_27417	2142	0.03	0.01	-1.58496	0.497574	NA	NA	NA	K13065//shikimate O-hydroxycinnamoyltransferase [EC:2.3.1.133]	gi|697120550|ref|XP_009614241.1|//PREDICTED: shikimate O-hydroxycinnamoyltransferase-like [Nicotiana tomentosiformis]
gene_27484	1064	0.01	0.09	3.16993	0.512534	NA	NA	NA	NA	NA
gene_27484	1064	0.07	0.17	1.28011	0.63286	NA	NA	NA	NA	NA
gene_27484	1064	1	0.43	-1.21759	0.0622298	NA	NA	NA	NA	NA
gene_27599	177	0.01	0.75	6.22882	0.512534	NA	NA	NA	NA	gi|698462061|ref|XP_009781905.1|//PREDICTED: uncharacterized protein LOC104230725 isoform X3 [Nicotiana sylvestris]
gene_27599	177	0.01	2.24	7.80735	0.0641504	NA	GO:0005524//ATP binding;GO:0008568//microtubule-severing ATPase activity	GO:0006200//ATP catabolic process	NA	gi|565387201|ref|XP_006359391.1|//PREDICTED: uncharacterized protein LOC102597355 isoform X2 [Solanum tuberosum]
gene_27599	177	3.84	1.07	-1.8435	0.107678	NA	NA	NA	NA	gi|698462061|ref|XP_009781905.1|//PREDICTED: uncharacterized protein LOC104230725 isoform X3 [Nicotiana sylvestris]
gene_27790	1274	0.22	0.42	0.932886	0.364566	NA	NA	NA	NA	NA
gene_27790	1274	0.01	0.12	3.58496	0.25394	NA	NA	NA	NA	NA
gene_27790	1274	0.66	0.35	-0.915111	0.185504	NA	NA	NA	NA	NA
gene_27791	1613	1.08	2.1	0.959358	0.0155251	NA	NA	NA	K18822//soyasapogenol B glucuronide galactosyltransferase [EC:2.4.1.272]	gi|697138080|ref|XP_009623115.1|//PREDICTED: scopoletin glucosyltransferase-like [Nicotiana tomentosiformis]
gene_27791	1613	0.1	0.29	1.53605	0.184886	NA	GO:0016758//transferase activity, transferring hexosyl groups	GO:0008152//metabolic process	K13496//UDP-glucosyl transferase 73C [EC:2.4.1.-]	gi|58430496|dbj|BAD89042.1|//UDP-glucose glucosyltransferase [Solanum aculeatissimum]
gene_27791	1613	2.5	1.38	-0.85726	0.00430322	NA	NA	NA	K18822//soyasapogenol B glucuronide galactosyltransferase [EC:2.4.1.272]	gi|697138080|ref|XP_009623115.1|//PREDICTED: scopoletin glucosyltransferase-like [Nicotiana tomentosiformis]
gene_2790	2181	0.08	0.2	1.32193	0.305716	NA	NA	NA	NA	NA
gene_2790	2181	0.14	0.59	2.07529	0.00772068	NA	NA	NA	NA	NA
gene_2790	2181	0.46	0.3	-0.616671	0.242636	NA	NA	NA	NA	NA
gene_28163	1528	0.01	0.23	4.52356	0.0664906	NA	NA	NA	NA	NA
gene_28163	1188	2.09	3.6	0.784494	0.170309	NA	NA	NA	NA	NA
gene_28163	1128	0.5	0.29	-0.785875	0.0942062	NA	NA	NA	NA	NA
gene_28186	1222	0.23	1.33	2.53172	0.00104642	NA	NA	NA	NA	NA
gene_28186	1222	0.01	0.06	2.58496	0.50524	NA	NA	NA	NA	NA
gene_28186	1222	0.58	0.21	-1.46566	0.0752078	NA	NA	NA	NA	NA
gene_28201	1834	0.01	0.05	2.32193	0.512534	NA	NA	NA	K06883//uncharacterized protein;K03469//ribonuclease HI [EC:3.1.26.4]	gi|923929117|ref|XP_013733378.1|//PREDICTED: uncharacterized protein LOC106436970 [Brassica napus]
gene_28201	1834	0.01	0.04	2	0.50524	NA	NA	NA	NA	gi|47232551|dbj|BAD18986.1|//GAG-POL precursor [Vitis vinifera]
gene_28201	1834	0.17	0.07	-1.28011	0.44915	NA	NA	NA	K03469//ribonuclease HI [EC:3.1.26.4];K06883//uncharacterized protein	gi|923929117|ref|XP_013733378.1|//PREDICTED: uncharacterized protein LOC106436970 [Brassica napus]
gene_28210	1250	0.01	0.07	0.280735	0.512534	NA	NA	NA	NA	gi|697191496|ref|XP_009604814.1|//PREDICTED: sugar transport protein 2-like [Nicotiana tomentosiformis]
gene_28210	1250	0.13	1.49	3.51873	6.37166e-06	NA	NA	NA	NA	NA
gene_28210	1250	0.26	0.01	-4.70044	0.0307974	NA	NA	NA	NA	gi|697191496|ref|XP_009604814.1|//PREDICTED: sugar transport protein 2-like [Nicotiana tomentosiformis]
gene_28294	622	0.01	0.15	3.90689	0.512534	NA	NA	NA	NA	NA
gene_28294	622	0.01	0.26	4.70044	0.25394	NA	NA	NA	NA	NA
gene_28294	622	0.33	0.01	-5.04439	0.12379	NA	NA	NA	NA	NA
gene_28431	999	0.01	0.18	4.16993	0.259458	NA	NA	NA	NA	gi|590720051|ref|XP_007051224.1|//Uncharacterized protein TCM_004894 [Theobroma cacao]
gene_28431	999	0.01	0.08	3	0.50524	NA	NA	NA	NA	gi|590720051|ref|XP_007051224.1|//Uncharacterized protein TCM_004894 [Theobroma cacao]
gene_28431	999	0.07	0.01	-2.80735	0.497574	NA	NA	NA	NA	gi|590720051|ref|XP_007051224.1|//Uncharacterized protein TCM_004894 [Theobroma cacao]
gene_2852	4433	0.33	0.87	1.39855	0.000382054	NA	NA	NA	NA	gi|698481803|ref|XP_009787860.1|//PREDICTED: F-box/FBD/LRR-repeat protein At1g13570-like [Nicotiana sylvestris]
gene_2852	4433	0.15	0.36	1.26303	0.0259304	NA	NA	NA	NA	gi|565380026|ref|XP_006356417.1|//PREDICTED: F-box/FBD/LRR-repeat protein At1g13570-like [Solanum tuberosum]
gene_2852	4433	0.6	0.41	-0.549339	0.119928	NA	NA	NA	NA	gi|698481803|ref|XP_009787860.1|//PREDICTED: F-box/FBD/LRR-repeat protein At1g13570-like [Nicotiana sylvestris]
gene_28577	3100	0.01	0.11	3.45943	0.0664906	NA	NA	NA	NA	gi|698530852|ref|XP_009762249.1|//PREDICTED: non-lysosomal glucosylceramidase-like isoform X1 [Nicotiana sylvestris]
gene_28577	3100	0.06	0.12	1	0.295976	NA	NA	NA	NA	NA
gene_28577	3100	0.14	0.04	-1.80735	0.0383844	NA	NA	NA	NA	gi|698530852|ref|XP_009762249.1|//PREDICTED: non-lysosomal glucosylceramidase-like isoform X1 [Nicotiana sylvestris]
gene_28598	1772	0.05	0.25	2.32193	0.13338	NA	NA	NA	K04733//interleukin-1 receptor-associated kinase 4 [EC:2.7.11.1];K04730//interleukin-1 receptor-associated kinase 1 [EC:2.7.11.1]	gi|697156902|ref|XP_009587205.1|//PREDICTED: G-type lectin S-receptor-like serine/threonine-protein kinase At4g27290 [Nicotiana tomentosiformis];gi|697156910|ref|XP_009587207.1|//PREDICTED: G-type lectin S-receptor-like serine/threonine-protein kinase At4g27290 isoform X1 [Nicotiana tomentosiformis]
gene_28598	2214	0.01	0.2	4.32193	0.0322428	NA	GO:0005524//ATP binding;GO:0004674//protein serine/threonine kinase activity;GO:0004672//protein kinase activity;GO:0000166//nucleotide binding	GO:0016310//phosphorylation;GO:0048544//recognition of pollen;GO:0006468//protein phosphorylation	K13417//somatic embryogenesis receptor kinase 4 [EC:2.7.10.1 2.7.11.1];K00924//null;K04733//interleukin-1 receptor-associated kinase 4 [EC:2.7.11.1];K13430//serine/threonine-protein kinase PBS1 [EC:2.7.11.1]	gi|565380878|ref|XP_006356818.1|//PREDICTED: G-type lectin S-receptor-like serine/threonine-protein kinase At4g27290-like [Solanum tuberosum]
gene_28598	1772	0.05	0.01	-2.32193	0.497574	NA	NA	NA	K04733//interleukin-1 receptor-associated kinase 4 [EC:2.7.11.1];K04730//interleukin-1 receptor-associated kinase 1 [EC:2.7.11.1]	gi|697156910|ref|XP_009587207.1|//PREDICTED: G-type lectin S-receptor-like serine/threonine-protein kinase At4g27290 isoform X1 [Nicotiana tomentosiformis];gi|565380878|ref|XP_006356818.1|//PREDICTED: G-type lectin S-receptor-like serine/threonine-protein kinase At4g27290-like [Solanum tuberosum];gi|697156902|ref|XP_009587205.1|//PREDICTED: G-type lectin S-receptor-like serine/threonine-protein k…
gene_28649	323	1.17	2	0.773491	0.577272	NA	NA	NA	NA	NA
gene_28649	323	0.54	4.3	2.99331	0.00078873	NA	NA	NA	NA	NA
gene_28649	323	1.14	0.24	-2.24793	0.0692564	NA	NA	NA	NA	NA
gene_2868	497	0.22	1.19	2.43539	0.075934	NA	NA	NA	NA	NA
gene_2868	497	0.01	0.18	4.16993	0.50524	NA	NA	NA	NA	NA
gene_2868	497	0.14	0.01	-3.80735	0.497574	NA	NA	NA	NA	NA
gene_2873	1730	1.7	3	0.819428	0.0086963	NA	NA	NA	K14561//U3 small nucleolar ribonucleoprotein protein IMP4	gi|698558162|ref|XP_009771223.1|//PREDICTED: thylakoid lumenal 17.9 kDa protein, chloroplastic [Nicotiana sylvestris]
gene_2873	1750	11.73	18.93	0.690471	9.74238e-08	GO:0031977//thylakoid lumen	NA	NA	K14561//U3 small nucleolar ribonucleoprotein protein IMP4	gi|565369778|ref|XP_006351511.1|//PREDICTED: thylakoid lumenal 17.9 kDa protein, chloroplastic-like isoform X1 [Solanum tuberosum]
gene_2873	1909	2.34	1.65	-0.504043	0.155658	NA	NA	NA	K14561//U3 small nucleolar ribonucleoprotein protein IMP4	gi|698558162|ref|XP_009771223.1|//PREDICTED: thylakoid lumenal 17.9 kDa protein, chloroplastic [Nicotiana sylvestris]
gene_28966	1100	0.01	0.17	4.08746	0.259458	NA	NA	NA	K03013//DNA-directed RNA polymerases I, II, and III subunit RPABC1	gi|698525042|ref|XP_009759331.1|//PREDICTED: uncharacterized protein LOC104211892 [Nicotiana sylvestris]
gene_28966	1100	0.01	0.07	2.80735	0.50524	NA	NA	NA	NA	gi|110288969|gb|AAP53328.2|//transposon protein, putative, CACTA, En/Spm sub-class [Oryza sativa Japonica Group]
gene_28966	1100	0.12	0.01	-3.58496	0.248184	NA	NA	NA	K03013//DNA-directed RNA polymerases I, II, and III subunit RPABC1	gi|698525042|ref|XP_009759331.1|//PREDICTED: uncharacterized protein LOC104211892 [Nicotiana sylvestris]
gene_29132	651	0.45	2.49	2.46815	0.00180015	NA	NA	NA	K01369//legumain [EC:3.4.22.34];K03549//KUP system potassium uptake protein;K12447//UDP-sugar pyrophosphorylase [EC:2.7.7.64];K05387//glutamate receptor, ionotropic, plant;K05658//ATP-binding cassette, subfamily B (MDR/TAP), member 1 [EC:3.6.3.44]	gi|147766872|emb|CAN60947.1|//hypothetical protein VITISV_015758 [Vitis vinifera]
gene_29132	651	0.12	0.62	2.36923	0.128466	NA	NA	NA	NA	gi|460383214|ref|XP_004237326.1|//PREDICTED: uncharacterized protein LOC101252478 [Solanum lycopersicum]
gene_29132	651	1.58	0.94	-0.749192	0.224826	NA	NA	NA	K05387//glutamate receptor, ionotropic, plant;K05658//ATP-binding cassette, subfamily B (MDR/TAP), member 1 [EC:3.6.3.44];K03549//KUP system potassium uptake protein;K01369//legumain [EC:3.4.22.34];K12447//UDP-sugar pyrophosphorylase [EC:2.7.7.64]	gi|147766872|emb|CAN60947.1|//hypothetical protein VITISV_015758 [Vitis vinifera]
gene_29232	2085	0.52	1.14	1.13245	0.0204818	NA	NA	NA	K17604//zinc finger SWIM domain-containing protein 3;K17086//transmembrane 9 superfamily member 2/4;K14808//ATP-dependent RNA helicase DDX54/DBP10 [EC:3.6.4.13]	gi|971561199|ref|XP_015166883.1|//PREDICTED: uncharacterized protein LOC107061689 [Solanum tuberosum]
gene_29232	2085	0.15	0.62	2.04731	0.004683	NA	NA	NA	NA	gi|113205233|gb|AAT39304.2|//Transposon MuDR mudrA-like protein, putative [Solanum demissum]
gene_29232	2085	0.91	0.6	-0.600904	0.155658	NA	NA	NA	K17604//zinc finger SWIM domain-containing protein 3;K14808//ATP-dependent RNA helicase DDX54/DBP10 [EC:3.6.4.13];K17086//transmembrane 9 superfamily member 2/4	gi|971561199|ref|XP_015166883.1|//PREDICTED: uncharacterized protein LOC107061689 [Solanum tuberosum]
gene_29304	706	0.01	0.4	5.32193	0.131345	NA	NA	NA	NA	NA
gene_29304	706	0.11	0.45	2.03242	0.223688	NA	NA	NA	NA	NA
gene_29304	706	0.48	0.29	-0.726982	0.503044	NA	NA	NA	NA	NA
gene_29404	528	0.19	0.56	1.55943	0.390764	NA	NA	NA	NA	NA
gene_29404	528	0.01	0.46	5.52356	0.127634	NA	NA	NA	NA	NA
gene_29404	528	0.67	0.4	-0.744161	0.503044	NA	NA	NA	NA	NA
gene_29416	1216	0.01	0.22	4.45943	0.131345	NA	NA	NA	NA	gi|697128073|ref|XP_009618085.1|//PREDICTED: uncharacterized protein LOC104110324 [Nicotiana tomentosiformis]
gene_29416	1216	0.64	1.02	0.672425	0.259134	NA	NA	NA	NA	gi|565347826|ref|XP_006340922.1|//PREDICTED: uncharacterized protein LOC102593407 [Solanum tuberosum]
gene_29416	1216	0.21	0.05	-2.07039	0.216482	NA	NA	NA	NA	gi|697128073|ref|XP_009618085.1|//PREDICTED: uncharacterized protein LOC104110324 [Nicotiana tomentosiformis]
gene_29451	1706	0.01	0.08	3	0.512534	NA	NA	NA	K13457//disease resistance protein RPM1	gi|698484031|ref|XP_009788847.1|//PREDICTED: putative late blight resistance protein homolog R1B-16 [Nicotiana sylvestris]
gene_29451	1706	1.01	1.83	0.857488	0.025143	NA	NA	NA	K13457//disease resistance protein RPM1	gi|8547237|gb|AAF76312.1|AF220603_4//Prf [Solanum lycopersicum]
gene_29451	1706	0.15	0.04	-1.90689	0.216482	NA	NA	NA	K13457//disease resistance protein RPM1	gi|698484031|ref|XP_009788847.1|//PREDICTED: putative late blight resistance protein homolog R1B-16 [Nicotiana sylvestris]
gene_29468	1768	1.03	1.96	0.928209	0.0175703	NA	NA	NA	K15102//solute carrier family 25 (mitochondrial phosphate transporter), member 3	gi|698533062|ref|XP_009763353.1|//PREDICTED: mitochondrial phosphate carrier protein 1, mitochondrial-like [Nicotiana sylvestris]
gene_29468	1807	1.4	3.82	1.44815	1.33041e-07	GO:0016021//integral component of membrane	NA	GO:0006810//transport;GO:0009651//response to salt stress	K15102//solute carrier family 25 (mitochondrial phosphate transporter), member 3	gi|565397543|ref|XP_006364350.1|//PREDICTED: mitochondrial phosphate carrier protein 1, mitochondrial-like [Solanum tuberosum]
gene_29468	1768	1.51	0.64	-1.2384	0.00175265	NA	NA	NA	K15102//solute carrier family 25 (mitochondrial phosphate transporter), member 3	gi|698533062|ref|XP_009763353.1|//PREDICTED: mitochondrial phosphate carrier protein 1, mitochondrial-like [Nicotiana sylvestris]
gene_29549	1010	0.01	0.18	4.16993	0.259458	NA	NA	NA	NA	gi|697158056|ref|XP_009587775.1|//PREDICTED: classical arabinogalactan protein 26-like [Nicotiana tomentosiformis]
gene_29549	1010	1.64	4.57	1.4785	2.0847e-05	GO:0031225//anchored component of membrane	NA	GO:0080167//response to karrikin	NA	gi|565372447|ref|XP_006352805.1|//PREDICTED: classical arabinogalactan protein 26-like [Solanum tuberosum]
gene_29549	1010	0.13	0.01	-3.70044	0.248184	NA	NA	NA	NA	gi|697158056|ref|XP_009587775.1|//PREDICTED: classical arabinogalactan protein 26-like [Nicotiana tomentosiformis]
gene_29551	1288	4.18	7.7	0.881356	0.000108907	GO:0005737//cytoplasm	GO:0005506//iron ion binding;GO:0045431//flavonol synthase activity;GO:0031418//L-ascorbic acid binding;GO:0045486//naringenin 3-dioxygenase activity	GO:0051555//flavonol biosynthetic process;GO:0055114//oxidation-reduction process	K05278//flavonol synthase [EC:1.14.11.23]	gi|697106576|ref|XP_009607118.1|//PREDICTED: flavonol synthase/flavanone 3-hydroxylase [Nicotiana tomentosiformis]
gene_29551	1288	4.92	21.77	2.14561	4.8508e-43	GO:0005737//cytoplasm	GO:0005506//iron ion binding;GO:0045431//flavonol synthase activity;GO:0031418//L-ascorbic acid binding;GO:0045486//naringenin 3-dioxygenase activity	GO:0051555//flavonol biosynthetic process;GO:0009733//response to auxin;GO:0080167//response to karrikin;GO:0009416//response to light stimulus;GO:0055114//oxidation-reduction process	K05278//flavonol synthase [EC:1.14.11.23]	gi|91258986|gb|ABE28017.1|//flavonol synthase [Nicotiana tabacum]
gene_29551	1288	6.43	1.95	-1.72134	1.51525e-12	GO:0005737//cytoplasm	GO:0031418//L-ascorbic acid binding;GO:0005506//iron ion binding;GO:0045431//flavonol synthase activity;GO:0045486//naringenin 3-dioxygenase activity	GO:0055114//oxidation-reduction process;GO:0051555//flavonol biosynthetic process	K05278//flavonol synthase [EC:1.14.11.23]	gi|697106576|ref|XP_009607118.1|//PREDICTED: flavonol synthase/flavanone 3-hydroxylase [Nicotiana tomentosiformis]
gene_29724	924	0.01	0.5	5.64386	0.0336594	NA	NA	NA	NA	gi|698561359|ref|XP_009772104.1|//PREDICTED: uncharacterized protein LOC104222561 [Nicotiana sylvestris]
gene_29724	924	0.01	0.3	4.90689	0.127634	NA	NA	NA	NA	NA
gene_29724	924	0.39	0.21	-0.893085	0.503044	NA	NA	NA	NA	gi|698561359|ref|XP_009772104.1|//PREDICTED: uncharacterized protein LOC104222561 [Nicotiana sylvestris]
gene_2975	1113	0.01	0.08	3	0.512534	NA	NA	NA	NA	NA
gene_2975	1113	0.01	0.21	4.39232	0.127634	NA	NA	NA	NA	NA
gene_2975	1113	0.12	0.01	-3.58496	0.248184	NA	NA	NA	NA	NA
gene_29817	849	0.01	0.22	4.45943	0.259458	NA	NA	NA	NA	gi|723659273|ref|XP_010323347.1|//PREDICTED: pentatricopeptide repeat-containing protein At3g03580 isoform X2 [Solanum lycopersicum]
gene_29817	849	0.01	0.09	3.16993	0.50524	NA	NA	NA	NA	gi|460367449|ref|XP_004229586.1|//PREDICTED: pentatricopeptide repeat-containing protein At3g03580-like [Solanum lycopersicum]
gene_29817	849	0.16	0.01	-4	0.248184	NA	NA	NA	NA	gi|723659273|ref|XP_010323347.1|//PREDICTED: pentatricopeptide repeat-containing protein At3g03580 isoform X2 [Solanum lycopersicum]
gene_29880	703	0.97	1.61	0.731004	0.287866	NA	NA	NA	K08669//HtrA serine peptidase 2 [EC:3.4.21.108];K11338//RuvB-like protein 2 [EC:3.6.4.12]	gi|698429680|ref|XP_009791860.1|//PREDICTED: protease Do-like 9 [Nicotiana sylvestris]
gene_29880	703	0.92	1.82	0.984233	0.113601	NA	GO:0032440//2-alkenal reductase [NAD(P)] activity;GO:0004252//serine-type endopeptidase activity;GO:0003677//DNA binding	GO:0006508//proteolysis;GO:0055114//oxidation-reduction process	K01362//null	gi|565396806|ref|XP_006363999.1|//PREDICTED: protease Do-like 9-like [Solanum tuberosum]
gene_29880	703	2.22	0.77	-1.52763	0.00672004	NA	NA	NA	K08669//HtrA serine peptidase 2 [EC:3.4.21.108];K11338//RuvB-like protein 2 [EC:3.6.4.12]	gi|698429680|ref|XP_009791860.1|//PREDICTED: protease Do-like 9 [Nicotiana sylvestris]
gene_29995	4138	1.13	1.91	0.75725	0.000914418	NA	NA	NA	K13420//LRR receptor-like serine/threonine-protein kinase FLS2 [EC:2.7.11.1]	gi|697128892|ref|XP_009618499.1|//PREDICTED: probable LRR receptor-like serine/threonine-protein kinase At3g47570 [Nicotiana tomentosiformis]
gene_29995	4115	6.9	11.05	0.679378	2.86214e-14	NA	NA	NA	K13420//LRR receptor-like serine/threonine-protein kinase FLS2 [EC:2.7.11.1]	gi|565360050|ref|XP_006346794.1|//PREDICTED: probable LRR receptor-like serine/threonine-protein kinase At3g47570-like [Solanum tuberosum]
gene_29995	4089	1.45	0.94	-0.62532	0.0095463	NA	NA	NA	K13420//LRR receptor-like serine/threonine-protein kinase FLS2 [EC:2.7.11.1]	gi|697128892|ref|XP_009618499.1|//PREDICTED: probable LRR receptor-like serine/threonine-protein kinase At3g47570 [Nicotiana tomentosiformis]
gene_30315	1424	0.45	0.69	0.616671	0.388728	NA	NA	NA	K01592//tyrosine decarboxylase [EC:4.1.1.25]	gi|698491043|ref|XP_009791961.1|//PREDICTED: uncharacterized protein LOC104239119 [Nicotiana sylvestris]
gene_30315	1614	0.35	0.62	0.824913	0.197489	NA	NA	NA	NA	gi|604331276|gb|EYU36134.1|//hypothetical protein MIMGU_mgv11b020324mg, partial [Erythranthe guttata];gi|255582356|ref|XP_002531967.1|//conserved hypothetical protein [Ricinus communis]
gene_30315	1424	0.54	0.31	-0.800691	0.258536	NA	NA	NA	K01592//tyrosine decarboxylase [EC:4.1.1.25]	gi|698491043|ref|XP_009791961.1|//PREDICTED: uncharacterized protein LOC104239119 [Nicotiana sylvestris]
gene_30322	384	1.96	3.5	0.836501	0.209316	NA	NA	NA	NA	NA
gene_30322	384	0.67	2.43	1.85872	0.0369348	NA	NA	NA	NA	NA
gene_30322	384	4.66	1.73	-1.42956	0.00867716	NA	NA	NA	NA	NA
gene_30357	590	0.17	0.65	1.9349	0.230646	NA	NA	NA	NA	NA
gene_30357	590	0.42	0.69	0.716207	0.518156	NA	NA	NA	NA	NA
gene_30357	590	0.35	0.23	-0.605721	0.682952	NA	NA	NA	NA	NA
gene_30359	526	0.01	0.56	5.80735	0.131345	NA	NA	NA	NA	NA
gene_30359	526	0.31	0.62	1	0.461744	NA	NA	NA	NA	NA
gene_30359	526	0.13	0.01	-3.70044	0.497574	NA	NA	NA	NA	NA
gene_3061	670	0.29	0.57	0.974909	0.473814	NA	NA	NA	NA	gi|698565544|ref|XP_009773289.1|//PREDICTED: uncharacterized protein LOC104223528 [Nicotiana sylvestris]
gene_3061	670	0.12	0.48	2	0.223688	NA	NA	NA	NA	gi|565371823|ref|XP_006352500.1|//PREDICTED: uncharacterized protein LOC102589791 [Solanum tuberosum]
gene_3061	670	0.1	0.01	-3.32193	0.497574	NA	NA	NA	NA	gi|698565544|ref|XP_009773289.1|//PREDICTED: uncharacterized protein LOC104223528 [Nicotiana sylvestris]
gene_30643	406	0.01	1.51	7.2384	0.0170393	NA	NA	NA	NA	NA
gene_30643	406	0.21	1.25	2.57347	0.072629	NA	NA	NA	NA	NA
gene_30643	406	1.09	0.72	-0.598259	0.543364	NA	NA	NA	NA	NA
gene_3066	354	0.01	0.3	4.90689	0.512534	NA	NA	NA	NA	NA
gene_3066	354	0.01	1.45	7.17991	0.0162057	NA	NA	NA	NA	NA
gene_3066	354	0.64	0.21	-1.60768	0.371972	NA	NA	NA	NA	NA
gene_30700	1398	0.01	0.26	4.70044	0.0664906	NA	NA	NA	K09422//myb proto-oncogene protein, plant	gi|698512465|ref|XP_009801248.1|//PREDICTED: protein ODORANT1-like [Nicotiana sylvestris]
gene_30700	1398	0.06	1.16	4.27302	1.21776e-05	NA	GO:0003677//DNA binding;GO:0003682//chromatin binding	GO:1901700//response to oxygen-containing compound;GO:0001101//response to acid;GO:0006970//response to osmotic stress;GO:0009725//response to hormone	K09422//myb proto-oncogene protein, plant	gi|565360796|ref|XP_006347152.1|//PREDICTED: transcription factor MYB86-like [Solanum tuberosum]
gene_30700	1398	0.09	0.05	-0.847997	0.621362	NA	NA	NA	K09422//myb proto-oncogene protein, plant	gi|698512465|ref|XP_009801248.1|//PREDICTED: protein ODORANT1-like [Nicotiana sylvestris]
gene_30734	2543	0.01	0.04	2	0.512534	NA	NA	NA	K03469//ribonuclease HI [EC:3.1.26.4]	gi|969998850|ref|XP_015077958.1|//PREDICTED: LOW QUALITY PROTEIN: uncharacterized protein LOC107021760 [Solanum pennellii]
gene_30734	2543	0.01	0.03	1.58496	0.50524	NA	NA	NA	K12821//pre-mRNA-processing factor 40;K03128//transcription initiation factor TFIID subunit 2	gi|460398895|ref|XP_004244982.1|//PREDICTED: uncharacterized protein LOC101253213 [Solanum lycopersicum]
gene_30734	2543	0.11	0.01	-3.45943	0.0617448	NA	NA	NA	K03469//ribonuclease HI [EC:3.1.26.4]	gi|969998850|ref|XP_015077958.1|//PREDICTED: LOW QUALITY PROTEIN: uncharacterized protein LOC107021760 [Solanum pennellii]
gene_30864	2989	0.18	0.41	1.18763	0.0885154	GO:0005774//vacuolar membrane;GO:0009941//chloroplast envelope	GO:0003727//single-stranded RNA binding	GO:0006397//mRNA processing;GO:0009657//plastid organization;GO:0006417//regulation of translation;GO:1901918//negative regulation of exoribonuclease activity	K20310//trafficking protein particle complex subunit 13;K12869//crooked neck	gi|698510589|ref|XP_009800451.1|//PREDICTED: psbB mRNA maturation factor Mbb1, chloroplastic [Nicotiana sylvestris]
gene_30864	2988	6.82	14.07	1.04478	1.8565e-23	GO:0005774//vacuolar membrane;GO:0005634//nucleus;GO:0009941//chloroplast envelope;GO:0044446//intracellular organelle part;GO:0009507//chloroplast	GO:0003727//single-stranded RNA binding	GO:0009902//chloroplast relocation;GO:0080090//regulation of primary metabolic process;GO:0060255//regulation of macromolecule metabolic process;GO:0009965//leaf morphogenesis;GO:0045893//positive regulation of transcription, DNA-templated;GO:0031323//regulation of cellular metabolic process;GO:0010207//photosystem II assembly;GO:1901918//negative regulation of exoribonuclease activity;GO:0010027…	K12855//pre-mRNA-processing factor 6;K12869//crooked neck	gi|565386969|ref|XP_006359278.1|//PREDICTED: psbB mRNA maturation factor Mbb1, chloroplastic-like [Solanum tuberosum]
gene_30864	2989	0.38	0.23	-0.724366	0.195833	GO:0005774//vacuolar membrane;GO:0009941//chloroplast envelope	GO:0003727//single-stranded RNA binding	GO:1901918//negative regulation of exoribonuclease activity;GO:0006397//mRNA processing;GO:0009657//plastid organization;GO:0006417//regulation of translation	K20310//trafficking protein particle complex subunit 13;K12869//crooked neck	gi|698510589|ref|XP_009800451.1|//PREDICTED: psbB mRNA maturation factor Mbb1, chloroplastic [Nicotiana sylvestris]
gene_3101	845	0.11	0.44	2	0.230646	NA	NA	NA	K06269//serine/threonine-protein phosphatase PP1 catalytic subunit [EC:3.1.3.16]	gi|698458825|ref|XP_009781149.1|//PREDICTED: serine/threonine-protein phosphatase PP1 isozyme 1 [Nicotiana sylvestris]
gene_3101	845	0.09	0.19	1.078	0.63286	NA	GO:0016787//hydrolase activity	GO:0008152//metabolic process	K06269//serine/threonine-protein phosphatase PP1 catalytic subunit [EC:3.1.3.16]	gi|565385658|ref|XP_006358707.1|//PREDICTED: serine/threonine-protein phosphatase PP1 isozyme 1-like [Solanum tuberosum]
gene_3101	845	0.16	0.08	-1	0.621362	NA	NA	NA	K06269//serine/threonine-protein phosphatase PP1 catalytic subunit [EC:3.1.3.16]	gi|698458825|ref|XP_009781149.1|//PREDICTED: serine/threonine-protein phosphatase PP1 isozyme 1 [Nicotiana sylvestris]
gene_31153	1645	0.01	0.16	4	0.131345	NA	NA	NA	K01623//fructose-bisphosphate aldolase, class I [EC:4.1.2.13]	gi|698513881|ref|XP_009801859.1|//PREDICTED: F-box protein At1g10780 [Nicotiana sylvestris]
gene_31153	1645	0.28	1.31	2.22607	0.000132015	GO:0009506//plasmodesma	NA	NA	NA	gi|565365368|ref|XP_006349386.1|//PREDICTED: F-box protein At1g10780-like [Solanum tuberosum]
gene_31153	1645	0.08	0.04	-1	0.621362	NA	NA	NA	K01623//fructose-bisphosphate aldolase, class I [EC:4.1.2.13]	gi|698513881|ref|XP_009801859.1|//PREDICTED: F-box protein At1g10780 [Nicotiana sylvestris]
gene_31256	340	0.01	0.31	4.9542	0.512534	NA	NA	NA	NA	NA
gene_31256	340	0.26	0.51	0.971986	0.63286	NA	NA	NA	NA	NA
gene_31256	340	0.23	0.01	-4.52356	0.497574	NA	NA	NA	NA	NA
gene_31299	1946	0.01	0.05	2.32193	0.512534	NA	NA	NA	NA	NA
gene_31299	1946	0.01	0.35	5.12928	0.00409388	NA	NA	NA	NA	NA
gene_31299	1946	0.03	0.01	-1.58496	0.497574	NA	NA	NA	NA	NA
gene_3141	387	0.01	0.27	4.75489	0.512534	NA	NA	NA	NA	NA
gene_3141	387	0.01	0.22	4.45943	0.50524	NA	NA	NA	NA	NA
gene_3141	387	0.58	0.01	-5.85798	0.12379	NA	NA	NA	NA	NA
gene_3145	2303	0.64	1.38	1.10852	0.0072089	GO:0005737//cytoplasm	GO:0005524//ATP binding;GO:0004335//galactokinase activity	GO:0046835//carbohydrate phosphorylation;GO:0006012//galactose metabolic process	K18677//galacturonokinase [EC:2.7.1.44]	gi|697161314|ref|XP_009589433.1|//PREDICTED: galacturonokinase isoform X2 [Nicotiana tomentosiformis];gi|720023253|ref|XP_010263281.1|//PREDICTED: galacturonokinase isoform X1 [Nelumbo nucifera]
gene_3145	1820	4.21	6.4	0.604252	0.00138914	GO:0005829//cytosol;GO:0005737//cytoplasm	GO:0047912//galacturonokinase activity;GO:0005524//ATP binding;GO:0016301//kinase activity;GO:0000166//nucleotide binding;GO:0016773//phosphotransferase activity, alcohol group as acceptor;GO:0004335//galactokinase activity	GO:0046835//carbohydrate phosphorylation;GO:0005996//monosaccharide metabolic process;GO:0016310//phosphorylation;GO:0006012//galactose metabolic process;GO:0046396//D-galacturonate metabolic process	K00849//galactokinase [EC:2.7.1.6]	gi|590581881|ref|XP_007014469.1|//Galacturonic acid kinase isoform 2 [Theobroma cacao];gi|565391777|ref|XP_006361588.1|//PREDICTED: LOW QUALITY PROTEIN: galacturonokinase-like [Solanum tuberosum]
gene_3145	2070	1.31	0.58	-1.17544	0.0058733	NA	NA	NA	K18677//galacturonokinase [EC:2.7.1.44]	gi|697161314|ref|XP_009589433.1|//PREDICTED: galacturonokinase isoform X2 [Nicotiana tomentosiformis];gi|565391777|ref|XP_006361588.1|//PREDICTED: LOW QUALITY PROTEIN: galacturonokinase-like [Solanum tuberosum]
gene_31494	1868	0.01	0.19	4.24793	0.0664906	NA	NA	NA	K09597//signal peptide peptidase-like 2B [EC:3.4.23.-]	gi|698524833|ref|XP_009759225.1|//PREDICTED: uncharacterized protein LOC104211798 [Nicotiana sylvestris]
gene_31494	1868	1.66	2.67	0.685657	0.0171227	NA	NA	NA	NA	gi|565393492|ref|XP_006362409.1|//PREDICTED: uncharacterized protein LOC102590379 [Solanum tuberosum]
gene_31494	1868	0.07	0.03	-1.22239	0.621362	NA	NA	NA	K09597//signal peptide peptidase-like 2B [EC:3.4.23.-]	gi|698524833|ref|XP_009759225.1|//PREDICTED: uncharacterized protein LOC104211798 [Nicotiana sylvestris]
gene_31648	1058	0.09	0.43	2.25634	0.13338	NA	NA	NA	K20283//golgin subfamily A member 4	gi|698524816|ref|XP_009759217.1|//PREDICTED: tropomyosin-2 isoform X3 [Nicotiana sylvestris];gi|698524814|ref|XP_009759215.1|//PREDICTED: tropomyosin-2 isoform X2 [Nicotiana sylvestris]
gene_31648	1258	0.15	0.74	2.30256	0.00783222	NA	NA	NA	K06669//structural maintenance of chromosome 3 (chondroitin sulfate proteoglycan 6)	gi|460375808|ref|XP_004233696.1|//PREDICTED: uncharacterized protein LOC101249606 [Solanum lycopersicum]
gene_31648	1301	0.25	0.01	-4.64386	0.0307974	NA	NA	NA	K20283//golgin subfamily A member 4	gi|698524814|ref|XP_009759215.1|//PREDICTED: tropomyosin-2 isoform X2 [Nicotiana sylvestris];gi|698524816|ref|XP_009759217.1|//PREDICTED: tropomyosin-2 isoform X3 [Nicotiana sylvestris]
gene_31738	1574	0.18	0.79	2.13386	0.00878388	NA	NA	NA	NA	gi|970064134|ref|XP_015059024.1|//PREDICTED: uncharacterized protein LOC107005055 [Solanum pennellii]
gene_31738	1574	11.46	20.01	0.804114	5.25138e-12	NA	NA	NA	NA	gi|460411077|ref|XP_004250941.1|//PREDICTED: uncharacterized protein LOC101249788 [Solanum lycopersicum]
gene_31738	1574	0.33	0.12	-1.45943	0.223448	NA	NA	NA	NA	gi|970064134|ref|XP_015059024.1|//PREDICTED: uncharacterized protein LOC107005055 [Solanum pennellii]
gene_32029	6963	0.06	0.27	2.16993	0.000669408	NA	NA	NA	K01176//alpha-amylase [EC:3.2.1.1];K11000//callose synthase [EC:2.4.1.-]	gi|698451442|ref|XP_009777621.1|//PREDICTED: putative pentatricopeptide repeat-containing protein At5g09950 [Nicotiana sylvestris]
gene_32029	7219	0.16	0.32	1	0.0176969	GO:0005739//mitochondrion	NA	GO:0009451//RNA modification	K15271//ATP-dependent DNA helicase HFM1/MER3 [EC:3.6.4.12];K15078//structure-specific endonuclease subunit SLX1 [EC:3.6.1.-]	gi|460396634|ref|XP_004243876.1|//PREDICTED: putative pentatricopeptide repeat-containing protein At5g09950-like [Solanum lycopersicum]
gene_32029	7004	0.06	0.01	-2.58496	0.0153613	NA	NA	NA	K11000//callose synthase [EC:2.4.1.-];K01176//alpha-amylase [EC:3.2.1.1]	gi|698451442|ref|XP_009777621.1|//PREDICTED: putative pentatricopeptide repeat-containing protein At5g09950 [Nicotiana sylvestris];gi|460396634|ref|XP_004243876.1|//PREDICTED: putative pentatricopeptide repeat-containing protein At5g09950 [Solanum lycopersicum]
gene_3220	564	0.01	0.34	5.08746	0.259458	NA	NA	NA	K09872//aquaporin PIP	gi|697131233|ref|XP_009619670.1|//PREDICTED: aquaporin PIP2-1-like [Nicotiana tomentosiformis]
gene_3220	564	7.26	154.12	4.40794	9.38752e-248	GO:0016021//integral component of membrane	GO:0005215//transporter activity	GO:0006810//transport	K09872//aquaporin PIP	gi|560891734|dbj|BAO18626.1|//plasmamembrane intrinsic protein 2;1 [Solanum lycopersicum]
gene_3220	564	0.12	0.01	-3.58496	0.497574	NA	NA	NA	K09872//aquaporin PIP	gi|697131233|ref|XP_009619670.1|//PREDICTED: aquaporin PIP2-1-like [Nicotiana tomentosiformis]
gene_32201	423	0.01	0.48	5.58496	0.259458	NA	NA	NA	NA	NA
gene_32201	423	0.01	0.79	6.30378	0.0641504	NA	NA	NA	NA	NA
gene_32201	423	0.69	0.34	-1.02106	0.44915	NA	NA	NA	NA	NA
gene_32224	963	0.01	0.29	4.85798	0.131345	NA	NA	NA	NA	gi|698508770|ref|XP_009799635.1|//PREDICTED: aspartic proteinase-like protein 2 isoform X2 [Nicotiana sylvestris]
gene_32224	963	0.33	0.57	0.788496	0.39788	NA	GO:0004190//aspartic-type endopeptidase activity	GO:0006508//proteolysis	NA	gi|460405051|ref|XP_004247991.1|//PREDICTED: aspartic proteinase-like protein 2-like [Solanum lycopersicum]
gene_32224	963	0.34	0.01	-5.08746	0.0307974	NA	NA	NA	NA	gi|698508770|ref|XP_009799635.1|//PREDICTED: aspartic proteinase-like protein 2 isoform X2 [Nicotiana sylvestris]
gene_32245	1148	0.01	0.24	4.58496	0.131345	NA	NA	NA	NA	gi|698586195|ref|XP_009778855.1|//PREDICTED: uncharacterized protein LOC104228144 [Nicotiana sylvestris]
gene_32245	1148	0.78	1.95	1.32193	0.00709296	NA	NA	NA	NA	gi|565345300|ref|XP_006339735.1|//PREDICTED: uncharacterized protein LOC102589709 [Solanum tuberosum]
gene_32245	1148	0.11	0.06	-0.874469	0.621362	NA	NA	NA	NA	gi|698586195|ref|XP_009778855.1|//PREDICTED: uncharacterized protein LOC104228144 [Nicotiana sylvestris]
gene_32256	1316	0.07	0.14	1	0.643798	NA	NA	NA	K13024//inositol-hexakisphosphate/diphosphoinositol-pentakisphosphate 1-kinase [EC:2.7.4.24];K01303//acylaminoacyl-peptidase [EC:3.4.19.1];K13379//reversibly glycosylated polypeptide / UDP-arabinopyranose mutase [EC:2.4.1.- 5.4.99.30];K17790//mitochondrial import inner membrane translocase subunit TIM22	gi|923929373|ref|XP_013733491.1|//PREDICTED: uncharacterized protein LOC106437110 [Brassica napus]
gene_32256	1316	0.01	0.06	2.58496	0.50524	NA	NA	NA	NA	gi|6691191|gb|AAF24529.1|AC007534_10//F7F22.15 [Arabidopsis thaliana]
gene_32256	1316	0.2	0.05	-2	0.216482	NA	NA	NA	K17790//mitochondrial import inner membrane translocase subunit TIM22;K13379//reversibly glycosylated polypeptide / UDP-arabinopyranose mutase [EC:2.4.1.- 5.4.99.30];K13024//inositol-hexakisphosphate/diphosphoinositol-pentakisphosphate 1-kinase [EC:2.7.4.24];K01303//acylaminoacyl-peptidase [EC:3.4.19.1]	gi|923929373|ref|XP_013733491.1|//PREDICTED: uncharacterized protein LOC106437110 [Brassica napus]
gene_32295	730	0.27	0.52	0.945552	0.473814	NA	NA	NA	K12486//stromal membrane-associated protein;K04498//E1A/CREB-binding protein [EC:2.3.1.48]	gi|698484707|ref|XP_009789146.1|//PREDICTED: uncharacterized protein LOC104236832 [Nicotiana sylvestris]
gene_32295	730	0.01	0.51	5.67243	0.0641504	NA	NA	NA	K10896//fanconi anemia group M protein	gi|113205290|gb|ABI34329.1|//Integrase core domain containing protein [Solanum demissum]
gene_32295	730	0.74	0.46	-0.685891	0.418628	NA	NA	NA	K04498//E1A/CREB-binding protein [EC:2.3.1.48];K12486//stromal membrane-associated protein	gi|698484707|ref|XP_009789146.1|//PREDICTED: uncharacterized protein LOC104236832 [Nicotiana sylvestris]
gene_32297	968	0.01	0.19	4.24793	0.259458	NA	NA	NA	NA	gi|697125147|ref|XP_009616589.1|//PREDICTED: uncharacterized protein LOC104109092 [Nicotiana tomentosiformis]
gene_32297	968	0.01	0.08	3	0.50524	NA	NA	NA	NA	gi|460383173|ref|XP_004237306.1|//PREDICTED: uncharacterized protein LOC101264512 [Solanum lycopersicum]
gene_32297	968	0.28	0.09	-1.63743	0.216482	NA	NA	NA	NA	gi|697125147|ref|XP_009616589.1|//PREDICTED: uncharacterized protein LOC104109092 [Nicotiana tomentosiformis]
gene_32301	300	0.38	1.1	1.53343	0.390764	NA	NA	NA	NA	NA
gene_32301	300	0.01	0.29	4.85798	0.50524	NA	NA	NA	NA	NA
gene_32301	300	0.26	0.01	-4.70044	0.497574	NA	NA	NA	NA	NA
gene_32493	923	0.21	0.4	0.929611	0.473814	NA	NA	NA	NA	NA
gene_32493	923	0.09	0.26	1.53051	0.381566	NA	NA	NA	NA	NA
gene_32493	923	0.72	0.14	-2.36257	0.0219572	NA	NA	NA	NA	NA
gene_32553	794	0.36	1.29	1.8413	0.0395194	NA	NA	NA	NA	NA
gene_32553	794	0.01	0.6	5.90689	0.0162057	NA	NA	NA	NA	NA
gene_32553	794	0.76	0.17	-2.16046	0.0377982	NA	NA	NA	NA	NA
gene_32622	1310	0.01	0.34	5.08746	0.0336594	NA	NA	NA	NA	NA
gene_32622	1310	0.01	0.12	3.58496	0.25394	NA	NA	NA	NA	NA
gene_32622	1310	0.64	0.34	-0.912537	0.185504	NA	NA	NA	NA	NA
gene_32751	684	0.01	0.39	5.2854	0.259458	NA	NA	NA	NA	NA
gene_32751	684	0.01	0.12	3.58496	0.50524	NA	NA	NA	NA	NA
gene_32751	684	0.29	0.01	-4.85798	0.248184	NA	NA	NA	NA	NA
gene_32807	948	0.2	0.78	1.96347	0.0716798	NA	NA	NA	K08726//soluble epoxide hydrolase / lipid-phosphate phosphatase [EC:3.3.2.10 3.1.3.76];K13701//abhydrolase domain-containing protein 8	gi|698498429|ref|XP_009795121.1|//PREDICTED: bifunctional epoxide hydrolase 2-like [Nicotiana sylvestris]
gene_32807	948	0.75	1.66	1.14622	0.045784	NA	NA	NA	NA	gi|565360633|ref|XP_006347071.1|//PREDICTED: bifunctional epoxide hydrolase 2-like [Solanum tuberosum]
gene_32807	948	0.63	0.41	-0.619728	0.448586	NA	NA	NA	K13701//abhydrolase domain-containing protein 8;K08726//soluble epoxide hydrolase / lipid-phosphate phosphatase [EC:3.3.2.10 3.1.3.76]	gi|698498429|ref|XP_009795121.1|//PREDICTED: bifunctional epoxide hydrolase 2-like [Nicotiana sylvestris]
gene_32905	364	0.3	1.05	1.80735	0.390764	NA	NA	NA	NA	NA
gene_32905	364	1.22	2.34	0.939627	0.311438	NA	NA	NA	NA	NA
gene_32905	364	1.41	0.66	-1.09516	0.33978	NA	NA	NA	NA	NA
gene_32911	666	0.15	0.43	1.51937	0.390764	NA	NA	NA	K11292//transcription elongation factor SPT6;K18577//mannosylglycoprotein endo-beta-mannosidase [EC:3.2.1.152];K04079//molecular chaperone HtpG	gi|697158453|ref|XP_009587989.1|//PREDICTED: uncharacterized protein LOC104085612 [Nicotiana tomentosiformis]
gene_32911	666	0.49	1.81	1.88514	0.0126132	NA	NA	NA	K14321//nucleoporin-like protein 2;K13148//integrator complex subunit 11 [EC:3.1.27.-]	gi|565349835|ref|XP_006341888.1|//PREDICTED: uncharacterized protein LOC102596385 [Solanum tuberosum]
gene_32911	666	0.31	0.1	-1.63227	0.371972	NA	NA	NA	K04079//molecular chaperone HtpG;K18577//mannosylglycoprotein endo-beta-mannosidase [EC:3.2.1.152];K11292//transcription elongation factor SPT6	gi|697158453|ref|XP_009587989.1|//PREDICTED: uncharacterized protein LOC104085612 [Nicotiana tomentosiformis]
gene_32958	3816	0.01	0.13	3.70044	0.0336594	GO:0016021//integral component of membrane	GO:0016705//oxidoreductase activity, acting on paired donors, with incorporation or reduction of molecular oxygen;GO:0020037//heme binding;GO:0005506//iron ion binding;GO:0004497//monooxygenase activity	GO:0055114//oxidation-reduction process	K00512//steroid 17alpha-monooxygenase / 17alpha-hydroxyprogesterone aldolase [EC:1.14.14.19 4.1.2.30];K15472//premnaspirodiene oxygenase [EC:1.14.13.121]	gi|698513891|ref|XP_009801864.1|//PREDICTED: LOW QUALITY PROTEIN: 5-epiaristolochene 1,3-dihydroxylase-like [Nicotiana sylvestris]
gene_32958	3816	0.37	1.88	2.34514	1.19284e-13	GO:0016021//integral component of membrane	GO:0020037//heme binding;GO:0016705//oxidoreductase activity, acting on paired donors, with incorporation or reduction of molecular oxygen;GO:0005506//iron ion binding;GO:0004497//monooxygenase activity	GO:0055114//oxidation-reduction process	K16085//9beta-pimara-7,15-diene oxidase [EC:1.14.13.144];K13267//flavonoid 6-hydroxylase [EC:1.14.13.-];K16083//ent-isokaurene C2-hydroxylase [EC:1.14.13.143]	gi|85068682|gb|ABC69421.1|//CYP71D20v2 [Nicotiana tabacum]
gene_32958	3816	0.16	0.01	-4	0.00190621	GO:0016021//integral component of membrane	GO:0016705//oxidoreductase activity, acting on paired donors, with incorporation or reduction of molecular oxygen;GO:0020037//heme binding;GO:0005506//iron ion binding;GO:0004497//monooxygenase activity	GO:0055114//oxidation-reduction process	K15472//premnaspirodiene oxygenase [EC:1.14.13.121];K00512//steroid 17alpha-monooxygenase / 17alpha-hydroxyprogesterone aldolase [EC:1.14.14.19 4.1.2.30]	gi|698513891|ref|XP_009801864.1|//PREDICTED: LOW QUALITY PROTEIN: 5-epiaristolochene 1,3-dihydroxylase-like [Nicotiana sylvestris]
gene_33010	2466	0.11	0.18	0.710493	0.532638	NA	NA	NA	K13412//calcium-dependent protein kinase [EC:2.7.11.1]	gi|565363397|ref|XP_006348423.1|//PREDICTED: calcium-dependent protein kinase 20-like [Solanum tuberosum]
gene_33010	2466	0.06	0.68	3.5025	2.16966e-05	NA	GO:0005524//ATP binding;GO:0004674//protein serine/threonine kinase activity;GO:0005509//calcium ion binding	GO:0006468//protein phosphorylation	K13412//calcium-dependent protein kinase [EC:2.7.11.1]	gi|460407295|ref|XP_004249089.1|//PREDICTED: calcium-dependent protein kinase 20-like [Solanum lycopersicum]
gene_33010	2466	0.26	0.18	-0.530515	0.47422	NA	NA	NA	K13412//calcium-dependent protein kinase [EC:2.7.11.1]	gi|565363397|ref|XP_006348423.1|//PREDICTED: calcium-dependent protein kinase 20-like [Solanum tuberosum]
gene_3318	3390	0.01	0.05	2.32193	0.259458	NA	NA	NA	K19984//exocyst complex component 5;K02184//formin 2	gi|698481544|ref|XP_009787754.1|//PREDICTED: formin-like protein 6 [Nicotiana sylvestris]
gene_3318	3390	0.2	1.23	2.62059	2.6224e-09	GO:0043229//intracellular organelle	NA	NA	K01115//phospholipase D1/2 [EC:3.1.4.4];K15174//RNA polymerase II-associated factor 1	gi|565352564|ref|XP_006343211.1|//PREDICTED: formin-like protein 6-like [Solanum tuberosum]
gene_3318	3390	0.02	0.01	-1	0.497574	NA	NA	NA	K02184//formin 2;K19984//exocyst complex component 5	gi|698481544|ref|XP_009787754.1|//PREDICTED: formin-like protein 6 [Nicotiana sylvestris]
gene_33336	802	2.4	4.07	0.761994	0.0547812	NA	NA	NA	NA	NA
gene_33336	802	0.1	0.2	1	0.63286	NA	NA	NA	NA	NA
gene_33336	802	3.93	2.24	-0.811031	0.019193	NA	NA	NA	NA	NA
gene_33454	1410	1.51	3.76	1.31618	0.0954	NA	NA	NA	K12135//zinc finger protein CONSTANS;K19720//collagen, type III, alpha	gi|697117107|ref|XP_009612483.1|//PREDICTED: probable salt tolerance-like protein At1g75540 [Nicotiana tomentosiformis]
gene_33454	1410	0.18	1.97	3.45213	2.32572e-08	NA	NA	NA	K12135//zinc finger protein CONSTANS	gi|565351258|ref|XP_006342575.1|//PREDICTED: probable salt tolerance-like protein At1g75540-like [Solanum tuberosum]
gene_33454	1410	2.15	1.41	-0.608641	0.0678484	NA	NA	NA	K12135//zinc finger protein CONSTANS;K19720//collagen, type III, alpha	gi|697117107|ref|XP_009612483.1|//PREDICTED: probable salt tolerance-like protein At1g75540 [Nicotiana tomentosiformis]
gene_33482	237	0.01	2.67	8.0607	0.0336594	NA	NA	NA	NA	gi|969999105|ref|XP_015080794.1|//PREDICTED: uncharacterized protein LOC107024343 [Solanum pennellii]
gene_33482	237	0.92	1.62	0.816288	0.461744	NA	NA	NA	NA	gi|77548583|gb|ABA91380.1|//retrotransposon protein, putative, Ty1-copia subclass [Oryza sativa Japonica Group]
gene_33482	237	5.9	2.27	-1.37802	0.033708	NA	NA	NA	NA	gi|969999105|ref|XP_015080794.1|//PREDICTED: uncharacterized protein LOC107024343 [Solanum pennellii]
gene_33555	703	0.28	1.21	2.11151	0.0427672	GO:0016020//membrane	GO:0046872//metal ion binding	NA	K19037//E3 ubiquitin-protein ligase ATL23 [EC:2.3.2.27]	gi|697151862|ref|XP_009630162.1|//PREDICTED: E3 ubiquitin-protein ligase ATL23-like [Nicotiana tomentosiformis]
gene_33555	703	0.8	2.27	1.50462	0.0135427	NA	GO:0008270//zinc ion binding	NA	K11982//E3 ubiquitin-protein ligase RNF115/126 [EC:2.3.2.27];K15692//E3 ubiquitin-protein ligase RNF13 [EC:2.3.2.27];K05283//phosphatidylinositol glycan, class W [EC:2.3.-.-]	gi|255539054|ref|XP_002510592.1|//ring finger protein, putative [Ricinus communis]
gene_33555	703	0.29	0.01	-4.85798	0.12379	GO:0016020//membrane	GO:0046872//metal ion binding	NA	K19037//E3 ubiquitin-protein ligase ATL23 [EC:2.3.2.27]	gi|697151862|ref|XP_009630162.1|//PREDICTED: E3 ubiquitin-protein ligase ATL23-like [Nicotiana tomentosiformis]
gene_33679	2718	0.26	0.68	1.38702	0.0193651	NA	NA	NA	K00873//pyruvate kinase [EC:2.7.1.40]	gi|698500978|ref|XP_009796210.1|//PREDICTED: pyruvate kinase isozyme A, chloroplastic-like [Nicotiana sylvestris]
gene_33679	2410	5.01	7.68	0.616296	2.59742e-05	GO:0005622//intracellular	GO:0030955//potassium ion binding;GO:0000287//magnesium ion binding;GO:0052725//inositol-1,3,4-trisphosphate 6-kinase activity;GO:0005524//ATP binding;GO:0004743//pyruvate kinase activity;GO:0052726//inositol-1,3,4-trisphosphate 5-kinase activity;GO:0047325//inositol tetrakisphosphate 1-kinase activity	GO:0016310//phosphorylation;GO:0006096//glycolytic process;GO:0032957//inositol trisphosphate metabolic process	K00873//pyruvate kinase [EC:2.7.1.40]	gi|460369662|ref|XP_004230676.1|//PREDICTED: pyruvate kinase isozyme A, chloroplastic-like [Solanum lycopersicum]
gene_33679	2718	0.97	0.48	-1.01495	0.0076932	NA	NA	NA	K00873//pyruvate kinase [EC:2.7.1.40]	gi|698500978|ref|XP_009796210.1|//PREDICTED: pyruvate kinase isozyme A, chloroplastic-like [Nicotiana sylvestris]
gene_33739	1708	3.75	5.73	0.611645	0.00484724	NA	NA	NA	K00699//glucuronosyltransferase [EC:2.4.1.17];K13030//cyanohydrin beta-glucosyltransferase [EC:2.4.1.85]	gi|209954713|dbj|BAG80547.1|//glycosyltransferase [Lycium barbarum]
gene_33739	1708	0.01	0.27	4.75489	0.0162057	NA	GO:0050403//trans-zeatin O-beta-D-glucosyltransferase activity;GO:0050502//cis-zeatin O-beta-D-glucosyltransferase activity	GO:0008152//metabolic process	K13692//UDP-glucose:(indol-3-yl)acetate beta-D-glucosyltransferase [EC:2.4.1.121];K13030//cyanohydrin beta-glucosyltransferase [EC:2.4.1.85];K13068//sinapate 1-glucosyltransferase [EC:2.4.1.120]	gi|209954713|dbj|BAG80547.1|//glycosyltransferase [Lycium barbarum]
gene_33739	1708	3.7	2.56	-0.531381	0.019068	NA	NA	NA	K13030//cyanohydrin beta-glucosyltransferase [EC:2.4.1.85];K00699//glucuronosyltransferase [EC:2.4.1.17]	gi|209954713|dbj|BAG80547.1|//glycosyltransferase [Lycium barbarum]
gene_33821	497	0.21	0.4	0.929611	0.643798	NA	NA	NA	NA	NA
gene_33821	497	0.33	0.83	1.33065	0.295976	NA	NA	NA	NA	NA
gene_33821	497	8.58	5.52	-0.636309	0.0331466	NA	NA	NA	NA	NA
gene_33909	467	0.44	0.85	0.949959	0.473814	NA	NA	NA	NA	NA
gene_33909	467	0.18	0.35	0.959358	0.63286	NA	NA	NA	K12811//ATP-dependent RNA helicase DDX46/PRP5 [EC:3.6.4.13];K11984//U4/U6.U5 tri-snRNP-associated protein 1	NA
gene_33909	467	1.08	0.61	-0.82415	0.383016	NA	NA	NA	NA	NA
gene_33936	7081	0.13	0.24	0.884523	0.170253	NA	NA	NA	K14486//auxin response factor	gi|697133836|ref|XP_009620963.1|//PREDICTED: auxin response factor 19-like [Nicotiana tomentosiformis]
gene_33936	6522	0.78	1.38	0.823122	1.88922e-05	GO:0005634//nucleus	GO:0003677//DNA binding;GO:0046983//protein dimerization activity	GO:0006355//regulation of transcription, DNA-templated;GO:0009734//auxin-activated signaling pathway	K14486//auxin response factor	gi|460396254|ref|XP_004243692.1|//PREDICTED: uncharacterized protein LOC100191131 [Solanum lycopersicum]
gene_33936	7566	0.17	0.1	-0.765535	0.158583	GO:0005634//nucleus	GO:0003677//DNA binding;GO:0046983//protein dimerization activity	GO:0009734//auxin-activated signaling pathway;GO:0006355//regulation of transcription, DNA-templated	K14486//auxin response factor	gi|460396254|ref|XP_004243692.1|//PREDICTED: uncharacterized protein LOC100191131 [Solanum lycopersicum];gi|697133836|ref|XP_009620963.1|//PREDICTED: auxin response factor 19-like [Nicotiana tomentosiformis]
gene_34058	1228	0.01	0.07	2.80735	0.512534	NA	NA	NA	NA	NA
gene_34058	1228	0.01	0.19	4.24793	0.127634	NA	NA	NA	NA	NA
gene_34058	1228	0.32	0.05	-2.67807	0.0692564	NA	NA	NA	NA	NA
gene_34112	2630	0.29	0.83	1.51706	0.00369674	GO:0016021//integral component of membrane	NA	NA	K20283//golgin subfamily A member 4	gi|697114411|ref|XP_009611110.1|//PREDICTED: WPP domain-interacting tail-anchored protein 2 [Nicotiana tomentosiformis]
gene_34112	2636	6.21	9.52	0.616368	1.84564e-06	NA	NA	NA	K09291//nucleoprotein TPR;K10400//kinesin family member 15	gi|460386640|ref|XP_004239005.1|//PREDICTED: WPP domain-interacting tail-anchored protein 2-like [Solanum lycopersicum]
gene_34112	2527	0.4	0.27	-0.567041	0.338364	GO:0016021//integral component of membrane	NA	NA	K20283//golgin subfamily A member 4	gi|697114411|ref|XP_009611110.1|//PREDICTED: WPP domain-interacting tail-anchored protein 2 [Nicotiana tomentosiformis]
gene_3418	750	0.01	0.13	3.70044	0.512534	NA	NA	NA	NA	gi|697118671|ref|XP_009613271.1|//PREDICTED: F-box protein At5g03100-like [Nicotiana tomentosiformis]
gene_3418	750	0.01	0.32	5	0.127634	NA	NA	NA	NA	gi|565391140|ref|XP_006361283.1|//PREDICTED: putative F-box/LRR-repeat protein At3g28410-like [Solanum tuberosum]
gene_3418	750	0.18	0.01	-4.16993	0.248184	NA	NA	NA	NA	gi|697118671|ref|XP_009613271.1|//PREDICTED: F-box protein At5g03100-like [Nicotiana tomentosiformis]
gene_34262	1195	0.16	0.61	1.93074	0.0716798	NA	NA	NA	NA	NA
gene_34262	1195	0.01	0.46	5.52356	0.00814518	NA	NA	NA	NA	NA
gene_34262	1209	0.38	0.16	-1.24793	0.223448	NA	NA	NA	NA	NA
gene_34286	393	0.27	0.79	1.54889	0.390764	NA	NA	NA	K13116//ATP-dependent RNA helicase DDX41 [EC:3.6.4.13]	gi|970020009|ref|XP_015071216.1|//PREDICTED: DEAD-box ATP-dependent RNA helicase 35 [Solanum pennellii]
gene_34286	393	0.01	0.64	6	0.127634	GO:0005634//nucleus	GO:0005524//ATP binding;GO:0008270//zinc ion binding;GO:0008026//ATP-dependent helicase activity;GO:0003676//nucleic acid binding	GO:0000741//karyogamy;GO:0006200//ATP catabolic process;GO:0009560//embryo sac egg cell differentiation	K13116//ATP-dependent RNA helicase DDX41 [EC:3.6.4.13]	gi|565348815|ref|XP_006341396.1|//PREDICTED: DEAD-box ATP-dependent RNA helicase 35-like [Solanum tuberosum]
gene_34286	393	0.76	0.01	-6.24793	0.0617448	NA	NA	NA	K13116//ATP-dependent RNA helicase DDX41 [EC:3.6.4.13]	gi|970020009|ref|XP_015071216.1|//PREDICTED: DEAD-box ATP-dependent RNA helicase 35 [Solanum pennellii]
gene_34303	4893	0.55	0.87	0.661584	0.0432828	NA	NA	NA	K00620//glutamate N-acetyltransferase / amino-acid N-acetyltransferase [EC:2.3.1.35 2.3.1.1];K17982//geranyllinalool synthase [EC:4.2.3.144];K18195//rhamnogalacturonan endolyase [EC:4.2.2.23]	gi|697131490|ref|XP_009619804.1|//PREDICTED: uncharacterized protein LOC104111748 isoform X1 [Nicotiana tomentosiformis];gi|697131492|ref|XP_009619805.1|//PREDICTED: uncharacterized protein LOC104111748 isoform X2 [Nicotiana tomentosiformis]
gene_34303	4879	0.34	0.65	0.934905	0.0140618	NA	NA	NA	K14321//nucleoporin-like protein 2;K13148//integrator complex subunit 11 [EC:3.1.27.-]	gi|332322087|emb|CCA65979.1|//hypothetical protein [Beta vulgaris subsp. vulgaris]
gene_34303	4893	0.81	0.45	-0.847997	0.00470758	NA	NA	NA	K00620//glutamate N-acetyltransferase / amino-acid N-acetyltransferase [EC:2.3.1.35 2.3.1.1];K17982//geranyllinalool synthase [EC:4.2.3.144];K18195//rhamnogalacturonan endolyase [EC:4.2.2.23]	gi|697131490|ref|XP_009619804.1|//PREDICTED: uncharacterized protein LOC104111748 isoform X1 [Nicotiana tomentosiformis];gi|697131492|ref|XP_009619805.1|//PREDICTED: uncharacterized protein LOC104111748 isoform X2 [Nicotiana tomentosiformis]
gene_34403	1350	0.01	0.07	2.80735	0.512534	NA	NA	NA	K01889//phenylalanyl-tRNA synthetase alpha chain [EC:6.1.1.20]	gi|697158618|ref|XP_009588070.1|//PREDICTED: F-box protein CPR30-like isoform X1 [Nicotiana tomentosiformis]
gene_34403	1350	0.01	0.06	2.58496	0.50524	NA	NA	NA	NA	gi|565399521|ref|XP_006365298.1|//PREDICTED: F-box/kelch-repeat protein At3g23880-like [Solanum tuberosum]
gene_34403	1350	0.76	0.28	-1.44057	0.033708	NA	NA	NA	K01889//phenylalanyl-tRNA synthetase alpha chain [EC:6.1.1.20]	gi|697158618|ref|XP_009588070.1|//PREDICTED: F-box protein CPR30-like isoform X1 [Nicotiana tomentosiformis]
gene_34650	1361	0.01	0.11	3.45943	0.512534	NA	NA	NA	K20092//chromodomain-helicase-DNA-binding protein 1-like [EC:3.6.4.12]	gi|697134271|ref|XP_009621186.1|//PREDICTED: chromodomain-helicase-DNA-binding protein 1-like, partial [Nicotiana tomentosiformis]
gene_34650	1361	0.06	0.11	0.874469	0.63286	NA	GO:0003824//catalytic activity;GO:0003676//nucleic acid binding	NA	K11665//DNA helicase INO80 [EC:3.6.4.12]	gi|565362381|ref|XP_006347926.1|//PREDICTED: chromodomain-helicase-DNA-binding protein 1-like isoform X1 [Solanum tuberosum]
gene_34650	1361	0.08	0.05	-0.678072	0.996358	NA	NA	NA	K20092//chromodomain-helicase-DNA-binding protein 1-like [EC:3.6.4.12]	gi|697134271|ref|XP_009621186.1|//PREDICTED: chromodomain-helicase-DNA-binding protein 1-like, partial [Nicotiana tomentosiformis]
gene_34665	1016	0.01	0.63	5.97728	0.00862578	NA	NA	NA	K16219//protein N-terminal methyltransferase [EC:2.1.1.244]	gi|697111264|ref|XP_009609507.1|//PREDICTED: uncharacterized protein LOC104103310 isoform X1 [Nicotiana tomentosiformis]
gene_34665	1016	0.01	0.08	3	0.50524	NA	NA	NA	NA	gi|565348393|ref|XP_006341197.1|//PREDICTED: uncharacterized protein LOC102604803 [Solanum tuberosum]
gene_34665	1016	0.32	0.13	-1.29956	0.285886	NA	NA	NA	K16219//protein N-terminal methyltransferase [EC:2.1.1.244]	gi|697111264|ref|XP_009609507.1|//PREDICTED: uncharacterized protein LOC104103310 isoform X1 [Nicotiana tomentosiformis]
gene_34676	1317	0.42	0.68	0.695145	0.358824	NA	NA	NA	K03283//heat shock 70kDa protein 1/8;K16219//protein N-terminal methyltransferase [EC:2.1.1.244]	gi|697111268|ref|XP_009609510.1|//PREDICTED: uncharacterized protein LOC104103312 [Nicotiana tomentosiformis]
gene_34676	1317	0.06	0.18	1.58496	0.381566	NA	NA	NA	NA	gi|565348393|ref|XP_006341197.1|//PREDICTED: uncharacterized protein LOC102604803 [Solanum tuberosum]
gene_34676	1317	0.39	0.1	-1.96347	0.0642644	NA	NA	NA	K03283//heat shock 70kDa protein 1/8;K16219//protein N-terminal methyltransferase [EC:2.1.1.244]	gi|697111268|ref|XP_009609510.1|//PREDICTED: uncharacterized protein LOC104103312 [Nicotiana tomentosiformis]
gene_34677	582	0.01	0.33	5.04439	0.259458	NA	NA	NA	NA	gi|697172700|ref|XP_009595287.1|//PREDICTED: uncharacterized protein LOC104091614 [Nicotiana tomentosiformis]
gene_34677	582	0.01	0.14	3.80735	0.50524	NA	NA	NA	NA	gi|565351468|ref|XP_006342678.1|//PREDICTED: uncharacterized protein LOC102595828 [Solanum tuberosum]
gene_34677	582	0.43	0.15	-1.51937	0.371972	NA	NA	NA	NA	gi|697172700|ref|XP_009595287.1|//PREDICTED: uncharacterized protein LOC104091614 [Nicotiana tomentosiformis]
gene_34682	3411	0.41	0.72	0.812373	0.0143762	GO:0016021//integral component of membrane	GO:0005524//ATP binding;GO:0042626//ATPase activity, coupled to transmembrane movement of substances	GO:0055085//transmembrane transport	K05658//ATP-binding cassette, subfamily B (MDR/TAP), member 1 [EC:3.6.3.44]	gi|697171139|ref|XP_009594498.1|//PREDICTED: ABC transporter B family member 21-like isoform X1 [Nicotiana tomentosiformis];gi|697171141|ref|XP_009594499.1|//PREDICTED: ABC transporter B family member 11-like isoform X2 [Nicotiana tomentosiformis];gi|970059779|ref|XP_015056641.1|//PREDICTED: ABC transporter B family member 21-like isoform X1 [Solanum pennellii];gi|970059781|ref|XP_015056642.1|//P…
gene_34682	2683	0.71	1.22	0.78099	0.330642	GO:0016020//membrane;GO:0005774//vacuolar membrane;GO:0009506//plasmodesma;GO:0016021//integral component of membrane;GO:0005886//plasma membrane	GO:0005524//ATP binding;GO:0010328//auxin influx transmembrane transporter activity;GO:0000166//nucleotide binding;GO:0042626//ATPase activity, coupled to transmembrane movement of substances;GO:0010329//auxin efflux transmembrane transporter activity;GO:0008559//xenobiotic-transporting ATPase activity;GO:0080161//auxin transmembrane transporter activity;GO:0015415//phosphate ion transmembrane-tr…	GO:0010315//auxin efflux;GO:0055085//transmembrane transport;GO:0044707//single-multicellular organism process;GO:0009733//response to auxin;GO:0008152//metabolic process;GO:0060919//auxin influx;GO:0060918//auxin transport;GO:0048767//root hair elongation;GO:0010540//basipetal auxin transport;GO:0009630//gravitropism;GO:0006200//ATP catabolic process;GO:0009735//response to cytokinin;GO:0035435/…	K05658//ATP-binding cassette, subfamily B (MDR/TAP), member 1 [EC:3.6.3.44]	gi|474320738|gb|EMS62269.1|//ABC transporter B family member 4 [Triticum urartu];gi|460411975|ref|XP_004251379.1|//PREDICTED: ABC transporter B family member 21-like [Solanum lycopersicum];gi|565364834|ref|XP_006349123.1|//PREDICTED: ABC transporter B family member 21-like [Solanum tuberosum];gi|571533531|ref|XP_006600412.1|//PREDICTED: ABC transporter B family member 11-like isoform X5 [Glycine …
gene_34682	4574	0.21	0.14	-0.584963	0.180696	GO:0016021//integral component of membrane	GO:0005524//ATP binding;GO:0042626//ATPase activity, coupled to transmembrane movement of substances	GO:0055085//transmembrane transport	K05658//ATP-binding cassette, subfamily B (MDR/TAP), member 1 [EC:3.6.3.44]	gi|970059781|ref|XP_015056642.1|//PREDICTED: ABC transporter B family member 21-like isoform X2 [Solanum pennellii];gi|565364834|ref|XP_006349123.1|//PREDICTED: ABC transporter B family member 21-like [Solanum tuberosum];gi|571533531|ref|XP_006600412.1|//PREDICTED: ABC transporter B family member 11-like isoform X5 [Glycine max];gi|460411977|ref|XP_004251380.1|//PREDICTED: ABC transporter B famil…
gene_34928	1970	0.15	0.4	1.41504	0.101313	NA	GO:0004722//protein serine/threonine phosphatase activity	GO:0006470//protein dephosphorylation	K19704//protein phosphatase PTC1 [EC:3.1.3.16];K17506//protein phosphatase 1L [EC:3.1.3.16];K19477//cGMP-dependent protein kinase 2 [EC:2.7.11.12]	gi|697188407|ref|XP_009603244.1|//PREDICTED: probable protein phosphatase 2C 34 [Nicotiana tomentosiformis]
gene_34928	1936	2.42	5.26	1.12006	2.70118e-07	NA	GO:0004721//phosphoprotein phosphatase activity	GO:0009414//response to water deprivation;GO:0016311//dephosphorylation	K04345//null	gi|460368831|ref|XP_004230268.1|//PREDICTED: probable protein phosphatase 2C 73-like [Solanum lycopersicum]
gene_34928	1860	0.03	0.01	-1.58496	0.497574	NA	GO:0004722//protein serine/threonine phosphatase activity	GO:0006470//protein dephosphorylation	K19477//cGMP-dependent protein kinase 2 [EC:2.7.11.12];K17506//protein phosphatase 1L [EC:3.1.3.16];K19704//protein phosphatase PTC1 [EC:3.1.3.16]	gi|697188407|ref|XP_009603244.1|//PREDICTED: probable protein phosphatase 2C 34 [Nicotiana tomentosiformis]
gene_34963	968	0.2	0.38	0.925999	0.473814	NA	NA	NA	K15747//beta-ring hydroxylase [EC:1.14.-.-];K16219//protein N-terminal methyltransferase [EC:2.1.1.244];K17600//vacuolar protein sorting-associated protein 54	gi|697109664|ref|XP_009608696.1|//PREDICTED: F-box protein PP2-B10-like [Nicotiana tomentosiformis]
gene_34963	968	0.01	0.16	4	0.25394	NA	NA	NA	NA	gi|460415651|ref|XP_004253171.1|//PREDICTED: F-box protein PP2-B10-like [Solanum lycopersicum]
gene_34963	968	0.68	0.34	-1	0.206574	NA	NA	NA	K17600//vacuolar protein sorting-associated protein 54;K16219//protein N-terminal methyltransferase [EC:2.1.1.244];K15747//beta-ring hydroxylase [EC:1.14.-.-]	gi|697109664|ref|XP_009608696.1|//PREDICTED: F-box protein PP2-B10-like [Nicotiana tomentosiformis]
gene_35016	1077	0.09	0.17	0.917538	0.643798	NA	NA	NA	K12135//zinc finger protein CONSTANS	gi|697152237|ref|XP_009630350.1|//PREDICTED: zinc finger protein CONSTANS-LIKE 13-like [Nicotiana tomentosiformis]
gene_35016	1077	0.66	4.56	2.7885	3.17306e-11	GO:0005622//intracellular	GO:0008270//zinc ion binding	GO:0010224//response to UV-B	K12135//zinc finger protein CONSTANS	gi|565389691|ref|XP_006360584.1|//PREDICTED: uncharacterized protein LOC102586344 [Solanum tuberosum]
gene_35016	1077	0.3	0.18	-0.736966	0.503044	NA	NA	NA	K12135//zinc finger protein CONSTANS	gi|697152237|ref|XP_009630350.1|//PREDICTED: zinc finger protein CONSTANS-LIKE 13-like [Nicotiana tomentosiformis]
gene_3505	802	0.01	0.11	3.45943	0.987544	NA	NA	NA	K19613//leucine-rich repeat protein SHOC2;K13457//disease resistance protein RPM1;K18577//mannosylglycoprotein endo-beta-mannosidase [EC:3.2.1.152]	gi|698565343|ref|XP_009773239.1|//PREDICTED: putative late blight resistance protein homolog R1A-10 [Nicotiana sylvestris]
gene_3505	802	0.01	0.1	3.32193	0.50524	NA	GO:0005488//binding	NA	K03353//anaphase-promoting complex subunit 6;K08334//beclin 1;K13148//integrator complex subunit 11 [EC:3.1.27.-]	gi|565396961|ref|XP_006364074.1|//PREDICTED: putative late blight resistance protein homolog R1A-4-like [Solanum tuberosum];gi|342365809|gb|AEL30343.1|//RNA-directed DNA polymerase [Arachis hypogaea]
gene_3505	4799	0.02	0.01	-1	0.497574	NA	NA	NA	K13457//disease resistance protein RPM1;K19613//leucine-rich repeat protein SHOC2;K18577//mannosylglycoprotein endo-beta-mannosidase [EC:3.2.1.152]	gi|698565343|ref|XP_009773239.1|//PREDICTED: putative late blight resistance protein homolog R1A-10 [Nicotiana sylvestris]
gene_35071	946	0.2	0.49	1.29278	0.305716	NA	NA	NA	K05747//Wiskott-Aldrich syndrome protein	gi|697121745|ref|XP_009614852.1|//PREDICTED: ninja-family protein 3-like [Nicotiana tomentosiformis]
gene_35071	946	0.01	0.08	3	0.50524	GO:0009506//plasmodesma;GO:0005622//intracellular	GO:0000166//nucleotide binding;GO:0003676//nucleic acid binding	GO:0006810//transport	NA	gi|565372185|ref|XP_006352677.1|//PREDICTED: ninja-family protein AFP3-like [Solanum tuberosum]
gene_35071	946	1.01	0.42	-1.26589	0.0511114	NA	NA	NA	K05747//Wiskott-Aldrich syndrome protein	gi|697121745|ref|XP_009614852.1|//PREDICTED: ninja-family protein 3-like [Nicotiana tomentosiformis]
gene_35235	1902	2.01	3.17	0.657287	0.0189492	NA	NA	NA	K09754//coumaroylquinate(coumaroylshikimate) 3'-monooxygenase [EC:1.14.13.36]	gi|565398429|ref|XP_006364777.1|//PREDICTED: cytochrome P450 98A2-like [Solanum tuberosum]
gene_35235	1902	2.32	26.78	3.52896	4.47972e-132	NA	GO:0020037//heme binding;GO:0005506//iron ion binding;GO:0016711//flavonoid 3'-monooxygenase activity	GO:0055114//oxidation-reduction process	K09754//coumaroylquinate(coumaroylshikimate) 3'-monooxygenase [EC:1.14.13.36]	gi|85068608|gb|ABC69384.1|//CYP98A33v1 [Nicotiana tabacum]
gene_35235	1902	2.67	1.2	-1.15381	3.45298e-05	NA	NA	NA	K09754//coumaroylquinate(coumaroylshikimate) 3'-monooxygenase [EC:1.14.13.36]	gi|565398429|ref|XP_006364777.1|//PREDICTED: cytochrome P450 98A2-like [Solanum tuberosum]
gene_35266	1706	0.01	0.1	3.32193	0.259458	NA	NA	NA	K10746//exonuclease 1 [EC:3.1.-.-]	gi|697182225|ref|XP_009600117.1|//PREDICTED: exonuclease 1 isoform X2 [Nicotiana tomentosiformis];gi|697182223|ref|XP_009600116.1|//PREDICTED: exonuclease 1 isoform X1 [Nicotiana tomentosiformis]
gene_35266	1783	0.09	0.6	2.73697	0.00251774	NA	GO:0016788//hydrolase activity, acting on ester bonds;GO:0004518//nuclease activity	GO:0090304//nucleic acid metabolic process	K10746//exonuclease 1 [EC:3.1.-.-]	gi|565349153|ref|XP_006341562.1|//PREDICTED: exonuclease 1-like [Solanum tuberosum]
gene_35266	1706	0.14	0.07	-1	0.44915	NA	NA	NA	K10746//exonuclease 1 [EC:3.1.-.-]	gi|697182225|ref|XP_009600117.1|//PREDICTED: exonuclease 1 isoform X2 [Nicotiana tomentosiformis];gi|697182223|ref|XP_009600116.1|//PREDICTED: exonuclease 1 isoform X1 [Nicotiana tomentosiformis]
gene_35396	565	0.01	0.51	5.67243	0.131345	NA	NA	NA	NA	NA
gene_35396	565	0.01	0.43	5.42626	0.127634	NA	NA	NA	NA	NA
gene_35396	565	0.25	0.01	-4.64386	0.248184	NA	NA	NA	NA	NA
gene_35422	998	0.01	0.46	5.52356	0.0336594	NA	NA	NA	K10753//histone chaperone ASF1	gi|697098489|ref|XP_009626964.1|//PREDICTED: probable histone chaperone ASF1A [Nicotiana tomentosiformis]
gene_35422	998	0.79	2.12	1.42414	0.00562392	GO:0005634//nucleus;GO:0005737//cytoplasm	NA	GO:0006333//chromatin assembly or disassembly;GO:0051301//cell division;GO:0010091//trichome branching;GO:0008361//regulation of cell size;GO:0031567//cell size control checkpoint;GO:0009294//DNA mediated transformation;GO:0000724//double-strand break repair via homologous recombination	K10753//histone chaperone ASF1	gi|565354606|ref|XP_006344201.1|//PREDICTED: probable histone chaperone ASF1A-like [Solanum tuberosum]
gene_35422	998	0.46	0.26	-0.823122	0.383016	NA	NA	NA	K10753//histone chaperone ASF1	gi|697098489|ref|XP_009626964.1|//PREDICTED: probable histone chaperone ASF1A [Nicotiana tomentosiformis]
gene_35443	949	4.92	8.94	0.861617	0.00141154	NA	NA	NA	K18195//rhamnogalacturonan endolyase [EC:4.2.2.23];K11292//transcription elongation factor SPT6;K18577//mannosylglycoprotein endo-beta-mannosidase [EC:3.2.1.152]	gi|698519783|ref|XP_009804761.1|//PREDICTED: uncharacterized protein LOC104249929 [Nicotiana sylvestris];gi|697172551|ref|XP_009595210.1|//PREDICTED: uncharacterized protein LOC104091548 [Nicotiana tomentosiformis];gi|697138748|ref|XP_009623455.1|//PREDICTED: uncharacterized protein LOC104114666 [Nicotiana tomentosiformis];gi|698485387|ref|XP_009789469.1|//PREDICTED: uncharacterized protein LOC10…
gene_35443	966	2.3	4.42	0.942413	0.0145039	NA	NA	NA	K01855//tRNA pseudouridine38/39 synthase [EC:5.4.99.45];K12619//5'-3' exoribonuclease 2 [EC:3.1.13.-];K13217//pre-mRNA-processing factor 39;K13148//integrator complex subunit 11 [EC:3.1.27.-];K14327//regulator of nonsense transcripts 2	gi|147778479|emb|CAN69430.1|//hypothetical protein VITISV_024658 [Vitis vinifera];gi|565363505|ref|XP_006348477.1|//PREDICTED: uncharacterized protein LOC102581419 [Solanum tuberosum];gi|460390322|ref|XP_004240784.1|//PREDICTED: putative ribonuclease H protein At1g65750-like [Solanum lycopersicum];gi|147863128|emb|CAN78776.1|//hypothetical protein VITISV_029750 [Vitis vinifera]
gene_35443	1209	5.3	3.25	-0.705553	0.000509884	NA	NA	NA	K18195//rhamnogalacturonan endolyase [EC:4.2.2.23];K11292//transcription elongation factor SPT6;K18577//mannosylglycoprotein endo-beta-mannosidase [EC:3.2.1.152]	gi|697172551|ref|XP_009595210.1|//PREDICTED: uncharacterized protein LOC104091548 [Nicotiana tomentosiformis];gi|698485387|ref|XP_009789469.1|//PREDICTED: uncharacterized protein LOC104237088 [Nicotiana sylvestris];gi|697138748|ref|XP_009623455.1|//PREDICTED: uncharacterized protein LOC104114666 [Nicotiana tomentosiformis];gi|460398751|ref|XP_004244916.1|//PREDICTED: uncharacterized protein LOC10…
gene_35463	1014	0.01	0.27	4.75489	0.131345	NA	NA	NA	K04730//interleukin-1 receptor-associated kinase 1 [EC:2.7.11.1]	gi|697123808|ref|XP_009615903.1|//PREDICTED: uncharacterized protein LOC104108542 [Nicotiana tomentosiformis]
gene_35463	1014	0.01	0.08	3	0.50524	NA	NA	NA	NA	gi|460389361|ref|XP_004240324.1|//PREDICTED: uncharacterized protein LOC101250411 [Solanum lycopersicum]
gene_35463	1014	0.06	0.01	-2.58496	0.497574	NA	NA	NA	K04730//interleukin-1 receptor-associated kinase 1 [EC:2.7.11.1]	gi|697123808|ref|XP_009615903.1|//PREDICTED: uncharacterized protein LOC104108542 [Nicotiana tomentosiformis]
gene_35601	1254	0.01	0.14	3.80735	0.259458	NA	NA	NA	NA	gi|697166410|ref|XP_009592036.1|//PREDICTED: rab11 family-interacting protein 4-like, partial [Nicotiana tomentosiformis]
gene_35601	1254	3.03	5.28	0.80122	0.00160532	NA	NA	NA	NA	gi|27529834|dbj|BAC53932.1|//hypothetical protein [Nicotiana tabacum]
gene_35601	1254	0.06	0.01	-2.58496	0.497574	NA	NA	NA	NA	gi|697166410|ref|XP_009592036.1|//PREDICTED: rab11 family-interacting protein 4-like, partial [Nicotiana tomentosiformis]
gene_35620	2561	0.99	2.09	1.078	0.000676262	GO:0005737//cytoplasm	GO:0045548//phenylalanine ammonia-lyase activity	GO:0009800//cinnamic acid biosynthetic process;GO:0006559//L-phenylalanine catabolic process	K10775//phenylalanine ammonia-lyase [EC:4.3.1.24]	gi|972777118|ref|NP_001305567.1|//phenylalanine ammonia-lyase-like [Solanum tuberosum]
gene_35620	2561	10.35	41.13	1.99056	2.19854e-145	GO:0005737//cytoplasm	GO:0045548//phenylalanine ammonia-lyase activity	GO:0009800//cinnamic acid biosynthetic process;GO:0006559//L-phenylalanine catabolic process	K10775//phenylalanine ammonia-lyase [EC:4.3.1.24]	gi|129594|sp|P25872.1|PAL1_TOBAC//RecName: Full=Phenylalanine ammonia-lyase
gene_35620	2561	1.1	0.59	-0.898717	0.00975872	GO:0005737//cytoplasm	GO:0045548//phenylalanine ammonia-lyase activity	GO:0006559//L-phenylalanine catabolic process;GO:0009800//cinnamic acid biosynthetic process	K10775//phenylalanine ammonia-lyase [EC:4.3.1.24]	gi|972777118|ref|NP_001305567.1|//phenylalanine ammonia-lyase-like [Solanum tuberosum]
gene_35716	428	4.33	7.57	0.805926	0.0407342	NA	NA	NA	NA	gi|697110819|ref|XP_009609281.1|//PREDICTED: protein FAR1-RELATED SEQUENCE 3 isoform X3 [Nicotiana tomentosiformis];gi|697110815|ref|XP_009609279.1|//PREDICTED: protein FAR1-RELATED SEQUENCE 3 isoform X1 [Nicotiana tomentosiformis]
gene_35716	440	2.48	3.78	0.608046	0.172013	NA	NA	NA	NA	gi|565390824|ref|XP_006361134.1|//PREDICTED: protein FAR1-RELATED SEQUENCE 3-like isoform X1 [Solanum tuberosum]
gene_35716	413	9.42	5.63	-0.742592	0.0216646	NA	NA	NA	NA	gi|697110819|ref|XP_009609281.1|//PREDICTED: protein FAR1-RELATED SEQUENCE 3 isoform X3 [Nicotiana tomentosiformis];gi|697110815|ref|XP_009609279.1|//PREDICTED: protein FAR1-RELATED SEQUENCE 3 isoform X1 [Nicotiana tomentosiformis]
gene_35752	2833	0.03	0.15	2.32193	0.13338	NA	NA	NA	NA	NA
gene_35752	2833	0.07	0.21	1.58496	0.067996	NA	NA	NA	NA	NA
gene_35752	2833	0.41	0.22	-0.89812	0.132636	NA	NA	NA	NA	NA
gene_35834	390	0.27	1.32	2.28951	0.13338	NA	NA	NA	NA	NA
gene_35834	390	0.44	1.08	1.29546	0.295976	NA	NA	NA	NA	NA
gene_35834	390	1.91	1.32	-0.533035	0.47422	NA	NA	NA	NA	NA
gene_35880	800	0.6	0.93	0.632268	0.451854	NA	NA	NA	K17969//mitochondrial fission 1 protein	gi|698527011|ref|XP_009760350.1|//PREDICTED: mitochondrial fission 1 protein A-like [Nicotiana sylvestris]
gene_35880	800	0.8	1.29	0.689299	0.297582	NA	NA	NA	NA	gi|565393284|ref|XP_006362311.1|//PREDICTED: mitochondrial fission 1 protein A-like [Solanum tuberosum]
gene_35880	800	0.75	0.5	-0.584963	0.448586	NA	NA	NA	K17969//mitochondrial fission 1 protein	gi|698527011|ref|XP_009760350.1|//PREDICTED: mitochondrial fission 1 protein A-like [Nicotiana sylvestris]
gene_35956	1634	4.38	7.91	0.852747	15.3	NA	NA	NA	K17193//anthocyanidin 3-O-glucoside 2'''-O-xylosyltransferase [EC:2.4.2.51]	gi|697156782|ref|XP_009587143.1|//PREDICTED: anthocyanidin 3-O-glucosyltransferase [Nicotiana tomentosiformis]
gene_35956	1634	0.14	2.87	4.35755	3.3802e-15	NA	GO:0047213//anthocyanidin 3-O-glucosyltransferase activity	GO:0009718//anthocyanin-containing compound biosynthetic process	K13496//UDP-glucosyl transferase 73C [EC:2.4.1.-];K13691//pathogen-inducible salicylic acid glucosyltransferase [EC:2.4.1.-]	gi|565404251|ref|XP_006367560.1|//PREDICTED: anthocyanidin 3-O-glucosyltransferase-like [Solanum tuberosum]
gene_35956	1634	4.03	1.56	-1.36923	8.06786e-08	NA	NA	NA	K17193//anthocyanidin 3-O-glucoside 2'''-O-xylosyltransferase [EC:2.4.2.51]	gi|697156782|ref|XP_009587143.1|//PREDICTED: anthocyanidin 3-O-glucosyltransferase [Nicotiana tomentosiformis]
gene_36152	471	4.61	7.4	0.682759	0.0772116	NA	NA	NA	K13496//UDP-glucosyl transferase 73C [EC:2.4.1.-]	gi|698523063|ref|XP_009758335.1|//PREDICTED: UDP-glycosyltransferase 73C3-like [Nicotiana sylvestris]
gene_36152	471	17.35	41.4	1.2547	5.81258e-14	NA	GO:0016758//transferase activity, transferring hexosyl groups	NA	K13496//UDP-glucosyl transferase 73C [EC:2.4.1.-]	gi|460408370|ref|XP_004249618.1|//PREDICTED: UDP-glycosyltransferase 73C4-like isoform 1 [Solanum lycopersicum]
gene_36152	471	4.11	2.76	-0.57447	0.178536	NA	NA	NA	K13496//UDP-glucosyl transferase 73C [EC:2.4.1.-]	gi|698523063|ref|XP_009758335.1|//PREDICTED: UDP-glycosyltransferase 73C3-like [Nicotiana sylvestris]
gene_36176	877	0.01	0.11	3.45943	0.512534	NA	NA	NA	NA	gi|697152977|ref|XP_009630729.1|//PREDICTED: ethylene-responsive transcription factor CRF3-like [Nicotiana tomentosiformis]
gene_36176	877	0.09	0.45	2.32193	0.128466	NA	NA	NA	NA	NA
gene_36176	877	0.45	0.15	-1.58496	0.177309	NA	NA	NA	NA	gi|697152977|ref|XP_009630729.1|//PREDICTED: ethylene-responsive transcription factor CRF3-like [Nicotiana tomentosiformis]
gene_36192	263	1.36	3.47	1.35133	0.158418	NA	NA	NA	NA	NA
gene_36192	263	2.06	4.11	0.996494	0.174211	NA	NA	NA	NA	NA
gene_36192	263	3.45	2.16	-0.675565	0.35371	NA	NA	NA	NA	NA
gene_36210	2133	0.14	0.33	1.23704	0.158418	NA	NA	NA	NA	gi|747049410|ref|XP_011070750.1|//PREDICTED: amino-acid permease BAT1 homolog isoform X2 [Sesamum indicum]
gene_36210	2133	0.51	0.96	0.912537	0.0642504	GO:0016021//integral component of membrane	GO:0005313//L-glutamate transmembrane transporter activity;GO:0015185//gamma-aminobutyric acid transmembrane transporter activity;GO:0015189//L-lysine transmembrane transporter activity;GO:0015181//arginine transmembrane transporter activity;GO:0015180//L-alanine transmembrane transporter activity	GO:0015819//lysine transport;GO:0015808//L-alanine transport;GO:0015813//L-glutamate transport;GO:0003333//amino acid transmembrane transport;GO:0015812//gamma-aminobutyric acid transport;GO:0015809//arginine transport	NA	gi|565354566|ref|XP_006344181.1|//PREDICTED: amino-acid permease BAT1 homolog isoform X2 [Solanum tuberosum]
gene_36210	2133	0.24	0.09	-1.41504	0.143663	NA	NA	NA	NA	gi|747049410|ref|XP_011070750.1|//PREDICTED: amino-acid permease BAT1 homolog isoform X2 [Sesamum indicum]
gene_36220	953	0.3	0.77	1.3599	0.158418	NA	NA	NA	NA	NA
gene_36220	953	0.08	2.39	4.90087	3.46762e-08	NA	NA	NA	NA	NA
gene_36220	953	0.35	0.14	-1.32193	0.285886	NA	NA	NA	NA	NA
gene_36339	906	0.32	0.92	1.52356	0.101313	NA	NA	NA	NA	gi|224081419|ref|XP_002306403.1|//hypothetical protein POPTR_0005s09890g [Populus trichocarpa]
gene_36339	906	0.01	0.52	5.70044	0.0162057	NA	NA	NA	NA	gi|359484635|ref|XP_003633135.1|//PREDICTED: uncharacterized protein LOC100853706 [Vitis vinifera]
gene_36339	906	1.17	0.73	-0.68054	0.242636	NA	NA	NA	NA	gi|224081419|ref|XP_002306403.1|//hypothetical protein POPTR_0005s09890g [Populus trichocarpa]
gene_36447	1528	0.01	0.06	2.58496	0.512534	NA	NA	NA	NA	NA
gene_36447	1528	0.31	0.76	1.29373	0.0555246	NA	NA	NA	NA	NA
gene_36447	1528	0.5	0.21	-1.25154	0.0942062	NA	NA	NA	NA	NA
gene_3647	1656	0.49	1.45	1.5652	0.113829	NA	NA	NA	K17361//acyl-coenzyme A thioesterase 9 [EC:3.1.2.-]	gi|698529123|ref|XP_009761392.1|//PREDICTED: uncharacterized protein LOC104213559 isoform X3 [Nicotiana sylvestris];gi|698529119|ref|XP_009761389.1|//PREDICTED: acyl-coenzyme A thioesterase 9, mitochondrial isoform X1 [Nicotiana sylvestris]
gene_3647	2237	2.38	3.72	0.644341	0.0118641	GO:0005777//peroxisome	NA	NA	K13217//pre-mRNA-processing factor 39;K13148//integrator complex subunit 11 [EC:3.1.27.-]	gi|565367561|ref|XP_006350432.1|//PREDICTED: acyl-coenzyme A thioesterase 9, mitochondrial-like [Solanum tuberosum]
gene_3647	2185	0.76	0.52	-0.547488	0.178536	NA	NA	NA	K17361//acyl-coenzyme A thioesterase 9 [EC:3.1.2.-]	gi|698529119|ref|XP_009761389.1|//PREDICTED: acyl-coenzyme A thioesterase 9, mitochondrial isoform X1 [Nicotiana sylvestris];gi|698529123|ref|XP_009761392.1|//PREDICTED: uncharacterized protein LOC104213559 isoform X3 [Nicotiana sylvestris]
gene_36583	1049	3.72	10.09	1.43955	2.99e-05	NA	NA	NA	K08233//polyneuridine-aldehyde esterase [EC:3.1.1.78]	gi|698567303|ref|XP_009773739.1|//PREDICTED: salicylic acid-binding protein 2-like isoform X1 [Nicotiana sylvestris]
gene_36583	1068	2.06	9.06	2.13687	3.47818e-15	NA	GO:0016787//hydrolase activity	NA	K08233//polyneuridine-aldehyde esterase [EC:3.1.1.78]	gi|164507175|gb|ABY59789.1|//methyl jasmonate esterase [Nicotiana attenuata]
gene_36583	1065	1.28	0.61	-1.06926	0.0485188	NA	NA	NA	K08233//polyneuridine-aldehyde esterase [EC:3.1.1.78]	gi|698567303|ref|XP_009773739.1|//PREDICTED: salicylic acid-binding protein 2-like isoform X1 [Nicotiana sylvestris]
gene_36707	1015	0.01	0.72	6.16993	0.0043666	GO:0005886//plasma membrane	GO:0046872//metal ion binding;GO:0005524//ATP binding;GO:0004672//protein kinase activity;GO:0004721//phosphoprotein phosphatase activity	GO:0006470//protein dephosphorylation;GO:0006468//protein phosphorylation	K19477//cGMP-dependent protein kinase 2 [EC:2.7.11.12]	gi|697107268|ref|XP_009607468.1|//PREDICTED: protein phosphatase 2C and cyclic nucleotide-binding/kinase domain-containing protein [Nicotiana tomentosiformis]
gene_36707	1015	3.11	5.09	0.710751	0.0135027	GO:0005952//cAMP-dependent protein kinase complex	GO:0046872//metal ion binding;GO:0005524//ATP binding;GO:0008603//cAMP-dependent protein kinase regulator activity;GO:0004672//protein kinase activity;GO:0004722//protein serine/threonine phosphatase activity	GO:0045859//regulation of protein kinase activity;GO:0006470//protein dephosphorylation	K04345//null	gi|167989427|gb|ACA13523.1|//putative cyclic nucleotide-dependent hybrid protein phosphatase 2C/protein kinase isoform A variant 1 [Nicotiana tabacum]
gene_36707	1015	0.32	0.06	-2.41504	0.123414	GO:0005886//plasma membrane	GO:0004721//phosphoprotein phosphatase activity;GO:0005524//ATP binding;GO:0004672//protein kinase activity;GO:0046872//metal ion binding	GO:0006468//protein phosphorylation;GO:0006470//protein dephosphorylation	K19477//cGMP-dependent protein kinase 2 [EC:2.7.11.12]	gi|697107268|ref|XP_009607468.1|//PREDICTED: protein phosphatase 2C and cyclic nucleotide-binding/kinase domain-containing protein [Nicotiana tomentosiformis]
gene_36727	715	0.01	0.53	5.72792	0.0664906	NA	NA	NA	NA	gi|697130553|ref|XP_009619333.1|//PREDICTED: protein ZINC INDUCED FACILITATOR-LIKE 1-like [Nicotiana tomentosiformis]
gene_36727	715	0.01	0.11	3.45943	0.50524	NA	NA	NA	NA	gi|590633682|ref|XP_007028172.1|//Zinc induced facilitator-like 1 isoform 4 [Theobroma cacao]
gene_36727	715	0.24	0.09	-1.41504	0.216482	NA	NA	NA	NA	gi|697130553|ref|XP_009619333.1|//PREDICTED: protein ZINC INDUCED FACILITATOR-LIKE 1-like [Nicotiana tomentosiformis]
gene_36823	372	1.17	2.53	1.11263	0.195264	NA	NA	NA	K10738//DNA helicase MCM9 [EC:3.6.4.12]	gi|697124452|ref|XP_009616223.1|//PREDICTED: uncharacterized protein LOC104108802 [Nicotiana tomentosiformis]
gene_36823	372	1.17	3.14	1.42426	0.0668822	NA	NA	NA	K14007//protein transport protein SEC24	gi|313184298|emb|CBL94163.1|//putative RNA-directed DNA polymerase (Reverse transcriptase) [Malus domestica]
gene_36823	372	5.25	3.6	-0.544321	0.22636	NA	NA	NA	K10738//DNA helicase MCM9 [EC:3.6.4.12]	gi|697124452|ref|XP_009616223.1|//PREDICTED: uncharacterized protein LOC104108802 [Nicotiana tomentosiformis]
gene_36869	1464	0.45	1.65	1.87447	8.83	NA	NA	NA	NA	gi|697132760|ref|XP_009620433.1|//PREDICTED: uncharacterized protein LOC104112266 [Nicotiana tomentosiformis];gi|697098389|ref|XP_009626450.1|//PREDICTED: uncharacterized protein LOC104117147 [Nicotiana tomentosiformis]
gene_36869	1051	0.36	0.74	1.03953	0.217878	NA	NA	NA	NA	NA
gene_36869	1360	0.75	0.21	-1.8365	0.0752078	NA	NA	NA	NA	gi|697098389|ref|XP_009626450.1|//PREDICTED: uncharacterized protein LOC104117147 [Nicotiana tomentosiformis];gi|697132760|ref|XP_009620433.1|//PREDICTED: uncharacterized protein LOC104112266 [Nicotiana tomentosiformis]
gene_36911	1110	0.01	0.08	3	0.512534	NA	NA	NA	NA	NA
gene_36911	1110	0.07	1.05	3.90689	0.00029716	NA	NA	NA	NA	NA
gene_36911	1110	0.12	0.06	-1	0.621362	NA	NA	NA	NA	NA
gene_37039	1869	0.01	0.09	3.16993	0.259458	NA	NA	NA	NA	gi|697167777|ref|XP_009592754.1|//PREDICTED: uncharacterized protein LOC104089532 [Nicotiana tomentosiformis]
gene_37039	1869	0.04	0.12	1.58496	0.381566	NA	NA	NA	NA	NA
gene_37039	1869	0.1	0.03	-1.73697	0.371972	NA	NA	NA	NA	gi|697167777|ref|XP_009592754.1|//PREDICTED: uncharacterized protein LOC104089532 [Nicotiana tomentosiformis]
gene_37138	676	0.29	0.7	1.2713	0.305716	NA	NA	NA	NA	NA
gene_37138	676	0.01	0.12	3.58496	0.50524	NA	NA	NA	NA	NA
gene_37138	676	0.2	0.01	-4.32193	0.248184	NA	NA	NA	NA	NA
gene_37145	386	0.01	0.27	4.75489	0.512534	NA	NA	NA	NA	NA
gene_37145	386	0.01	0.22	4.45943	0.50524	NA	NA	NA	NA	NA
gene_37145	386	0.19	0.01	-4.24793	0.497574	NA	NA	NA	NA	NA
gene_37181	550	0.01	0.17	4.08746	0.987544	NA	NA	NA	NA	gi|698572001|ref|XP_009775032.1|//PREDICTED: uncharacterized protein LOC104224987 isoform X1 [Nicotiana sylvestris]
gene_37181	550	0.3	0.59	0.975752	0.461744	NA	NA	NA	K11323//histone arginine demethylase JMJD6 [EC:1.14.11.-]	gi|565397139|ref|XP_006364158.1|//PREDICTED: uncharacterized protein LOC102580264 [Solanum tuberosum]
gene_37181	550	0.25	0.13	-0.943416	0.621362	NA	NA	NA	NA	gi|698572001|ref|XP_009775032.1|//PREDICTED: uncharacterized protein LOC104224987 isoform X1 [Nicotiana sylvestris]
gene_37207	263	0.01	0.43	5.42626	0.512534	NA	NA	NA	NA	NA
gene_37207	263	0.01	0.34	5.08746	0.50524	NA	NA	NA	NA	NA
gene_37207	263	1.57	0.01	-7.29462	0.0307974	NA	NA	NA	NA	NA
gene_37264	1360	0.07	0.46	2.71621	0.0426992	NA	NA	NA	NA	NA
gene_37264	1360	0.06	0.63	3.39232	0.0036223	NA	NA	NA	NA	NA
gene_37264	1360	0.19	0.01	-4.24793	0.0617448	NA	NA	NA	NA	NA
gene_37368	577	0.01	0.84	6.39232	0.0336594	NA	NA	NA	K06627//cyclin A	gi|697173696|ref|XP_009595773.1|//PREDICTED: cyclin-A2-2-like isoform X1 [Nicotiana tomentosiformis]
gene_37368	577	0.14	5.06	5.17564	3.42418e-10	GO:0005634//nucleus	GO:0016538//cyclin-dependent protein serine/threonine kinase regulator activity;GO:0019901//protein kinase binding	GO:0043248//proteasome assembly;GO:0051302//regulation of cell division;GO:0010311//lateral root formation;GO:0051788//response to misfolded protein;GO:0042023//DNA endoreduplication;GO:0010090//trichome morphogenesis;GO:0008283//cell proliferation;GO:0010389//regulation of G2/M transition of mitotic cell cycle;GO:0043161//proteasome-mediated ubiquitin-dependent protein catabolic process;GO:20001…	K06627//cyclin A	gi|849072|dbj|BAA09367.1|//A-type cyclin [Nicotiana tabacum]
gene_37368	577	0.34	0.01	-5.08746	0.248184	NA	NA	NA	K06627//cyclin A	gi|697173696|ref|XP_009595773.1|//PREDICTED: cyclin-A2-2-like isoform X1 [Nicotiana tomentosiformis]
gene_37418	1054	0.09	0.43	2.25634	0.13338	NA	NA	NA	NA	NA
gene_37418	1054	0.45	0.82	0.865699	0.246884	NA	NA	NA	NA	NA
gene_37418	1054	0.31	0.12	-1.36923	0.285886	NA	NA	NA	NA	NA
gene_37428	5472	0.07	0.12	0.777608	0.412228	NA	NA	NA	K11450//lysine-specific histone demethylase 1A [EC:1.-.-.-];K12183//ESCRT-I complex subunit TSG101	gi|565378379|ref|XP_006355634.1|//PREDICTED: PLASMODESMATA CALLOSE-BINDING PROTEIN 1-like [Solanum tuberosum]
gene_37428	5472	0.12	0.38	1.66297	0.00132871	NA	NA	NA	K01115//phospholipase D1/2 [EC:3.1.4.4];K14709//solute carrier family 39 (zinc transporter), member 1/2/3;K14489//arabidopsis histidine kinase 2/3/4 (cytokinin receptor) [EC:2.7.13.3]	gi|565378379|ref|XP_006355634.1|//PREDICTED: circumsporozoite protein-like [Solanum tuberosum]
gene_37428	5472	0.08	0.03	-1.41504	0.107678	NA	NA	NA	K12183//ESCRT-I complex subunit TSG101;K11450//lysine-specific histone demethylase 1A [EC:1.-.-.-]	gi|565378379|ref|XP_006355634.1|//PREDICTED: PLASMODESMATA CALLOSE-BINDING PROTEIN 1-like [Solanum tuberosum]
gene_37516	240	0.01	0.98	6.61471	0.259458	NA	NA	NA	NA	NA
gene_37516	240	0.01	0.32	5	0.994774	NA	NA	NA	NA	NA
gene_37516	240	0.36	0.01	-5.16993	0.497574	NA	NA	NA	NA	NA
gene_37523	2098	0.01	0.04	2	0.512534	NA	NA	NA	NA	gi|698541566|ref|XP_009766125.1|//PREDICTED: uncharacterized protein LOC104217544 [Nicotiana sylvestris]
gene_37523	2098	0.01	0.18	4.16993	0.0322428	NA	NA	NA	NA	gi|565374161|ref|XP_006353632.1|//PREDICTED: uncharacterized protein LOC102596788 [Solanum tuberosum]
gene_37523	2098	0.06	0.01	-2.58496	0.248184	NA	NA	NA	NA	gi|698541566|ref|XP_009766125.1|//PREDICTED: uncharacterized protein LOC104217544 [Nicotiana sylvestris]
gene_3758	1475	0.87	1.7	0.966447	0.0385642	NA	NA	NA	NA	gi|698543669|ref|XP_009766818.1|//PREDICTED: zinc finger protein ZAT5-like [Nicotiana sylvestris]
gene_3758	1475	0.42	1.31	1.64111	0.00146042	NA	NA	NA	NA	gi|565364838|ref|XP_006349125.1|//PREDICTED: zinc finger protein ZAT5-like [Solanum tuberosum]
gene_3758	1475	0.57	0.3	-0.925999	0.185504	NA	NA	NA	NA	gi|698543669|ref|XP_009766818.1|//PREDICTED: zinc finger protein ZAT5-like [Nicotiana sylvestris]
gene_37592	3294	0.01	0.03	1.58496	0.512534	NA	NA	NA	K01191//alpha-mannosidase [EC:3.2.1.24];K12819//pre-mRNA-processing factor SLU7;K13356//alcohol-forming fatty acyl-CoA reductase [EC:1.2.1.84];K08247//methionine S-methyltransferase [EC:2.1.1.12]	gi|970039742|ref|XP_015081209.1|//PREDICTED: uncharacterized protein LOC107024752 [Solanum pennellii]
gene_37592	3294	0.05	0.18	1.848	0.067996	NA	GO:0046872//metal ion binding;GO:0003676//nucleic acid binding	GO:0006259//DNA metabolic process	K03655//ATP-dependent DNA helicase RecG [EC:3.6.4.12];K15360//centromere protein X	gi|113205316|gb|ABI34339.1|//Polyprotein, 3'-partial, putative [Solanum demissum]
gene_37592	3294	0.03	0.02	-0.584963	0.996358	NA	NA	NA	K01191//alpha-mannosidase [EC:3.2.1.24];K12819//pre-mRNA-processing factor SLU7;K08247//methionine S-methyltransferase [EC:2.1.1.12];K13356//alcohol-forming fatty acyl-CoA reductase [EC:1.2.1.84]	gi|970039742|ref|XP_015081209.1|//PREDICTED: uncharacterized protein LOC107024752 [Solanum pennellii]
gene_37715	2090	0.35	0.63	0.847997	0.169836	NA	NA	NA	NA	NA
gene_37715	2090	0.04	0.22	2.45943	0.072629	NA	NA	NA	NA	NA
gene_37715	2090	0.39	0.24	-0.70044	0.281126	NA	NA	NA	NA	NA
gene_37798	464	0.22	1.08	2.29546	0.13338	NA	NA	NA	NA	gi|697182704|ref|XP_009600363.1|//PREDICTED: uncharacterized protein LOC104095847 [Nicotiana tomentosiformis]
gene_37798	464	0.01	0.54	5.75489	0.127634	NA	NA	NA	NA	gi|460365851|ref|XP_004228810.1|//PREDICTED: uncharacterized protein LOC101255127 [Solanum lycopersicum]
gene_37798	464	1.24	0.62	-1	0.26305	NA	NA	NA	NA	gi|697182704|ref|XP_009600363.1|//PREDICTED: uncharacterized protein LOC104095847 [Nicotiana tomentosiformis]
gene_37802	1043	0.72	1.58	1.13386	0.0605708	NA	NA	NA	K13344//peroxin-13	gi|698529554|ref|XP_009761593.1|//PREDICTED: uncharacterized protein LOC104213747 isoform X1 [Nicotiana sylvestris]
gene_37802	1043	0.38	0.67	0.818162	0.311438	NA	NA	NA	NA	gi|460372241|ref|XP_004231940.1|//PREDICTED: uncharacterized protein LOC101266579 [Solanum lycopersicum]
gene_37802	1043	1.26	0.75	-0.748461	0.158583	NA	NA	NA	K13344//peroxin-13	gi|698529554|ref|XP_009761593.1|//PREDICTED: uncharacterized protein LOC104213747 isoform X1 [Nicotiana sylvestris]
gene_37811	1785	0.26	0.45	0.791413	0.325158	NA	NA	NA	K08238//xyloglucan 6-xylosyltransferase [EC:2.4.2.39]	gi|697107196|ref|XP_009607432.1|//PREDICTED: glycosyltransferase 6-like [Nicotiana tomentosiformis]
gene_37811	1785	0.56	1.03	0.879146	0.078249	GO:0043231//intracellular membrane-bounded organelle	GO:0016757//transferase activity, transferring glycosyl groups	NA	K08238//xyloglucan 6-xylosyltransferase [EC:2.4.2.39]	gi|55956978|emb|CAI11453.1|//alpha-6-galactosyltransferase [Nicotiana benthamiana]
gene_37811	1785	0.71	0.35	-1.02046	0.0686744	NA	NA	NA	K08238//xyloglucan 6-xylosyltransferase [EC:2.4.2.39]	gi|697107196|ref|XP_009607432.1|//PREDICTED: glycosyltransferase 6-like [Nicotiana tomentosiformis]
gene_37813	2091	3.34	9	1.43008	1.27e-09	NA	NA	NA	K08238//xyloglucan 6-xylosyltransferase [EC:2.4.2.39]	gi|697141506|ref|XP_009624871.1|//PREDICTED: putative glycosyltransferase 7 [Nicotiana tomentosiformis]
gene_37813	2091	0.96	3.25	1.75933	2.65362e-09	GO:0005768//endosome;GO:0016021//integral component of membrane;GO:0005802//trans-Golgi network	GO:0016758//transferase activity, transferring hexosyl groups	GO:0008152//metabolic process	K08238//xyloglucan 6-xylosyltransferase [EC:2.4.2.39]	gi|565396405|ref|XP_006363812.1|//PREDICTED: putative glycosyltransferase 7-like isoform X1 [Solanum tuberosum]
gene_37813	2091	9.51	5.63	-0.75631	8.79732e-09	NA	NA	NA	K08238//xyloglucan 6-xylosyltransferase [EC:2.4.2.39]	gi|697141506|ref|XP_009624871.1|//PREDICTED: putative glycosyltransferase 7 [Nicotiana tomentosiformis]
gene_37850	2350	0.04	0.07	0.807355	0.643798	NA	NA	NA	K08857//NIMA (never in mitosis gene a)-related kinase [EC:2.7.11.1];K11647//SWI/SNF-related matrix-associated actin-dependent regulator of chromatin subfamily A member 2/4 [EC:3.6.4.-]	gi|697160801|ref|XP_009589178.1|//PREDICTED: uncharacterized protein LOC104086579 [Nicotiana tomentosiformis]
gene_37850	2550	0.47	1.12	1.25277	0.00136086	NA	GO:1901363//heterocyclic compound binding;GO:0097159//organic cyclic compound binding	NA	K08857//NIMA (never in mitosis gene a)-related kinase [EC:2.7.11.1]	gi|565375513|ref|XP_006354273.1|//PREDICTED: serine/threonine-protein kinase Nek6-like [Solanum tuberosum]
gene_37850	2350	0.13	0.05	-1.37851	0.285886	NA	NA	NA	K11647//SWI/SNF-related matrix-associated actin-dependent regulator of chromatin subfamily A member 2/4 [EC:3.6.4.-];K08857//NIMA (never in mitosis gene a)-related kinase [EC:2.7.11.1]	gi|697160801|ref|XP_009589178.1|//PREDICTED: uncharacterized protein LOC104086579 [Nicotiana tomentosiformis]
gene_37910	2097	0.09	0.29	1.68806	0.118409	NA	NA	NA	NA	gi|697109984|ref|XP_009608856.1|//PREDICTED: uncharacterized protein LOC104102749 isoform X2 [Nicotiana tomentosiformis]
gene_37910	2097	0.29	0.47	0.696608	0.297582	NA	GO:0003677//DNA binding;GO:0003682//chromatin binding	NA	NA	gi|565346951|ref|XP_006340498.1|//PREDICTED: uncharacterized protein LOC102589940 isoform X1 [Solanum tuberosum]
gene_37910	2097	0.18	0.06	-1.58496	0.177309	NA	NA	NA	NA	gi|697109984|ref|XP_009608856.1|//PREDICTED: uncharacterized protein LOC104102749 isoform X2 [Nicotiana tomentosiformis]
gene_37931	2206	0.04	0.14	1.80735	0.390764	NA	NA	NA	K09753//cinnamoyl-CoA reductase [EC:1.2.1.44]	gi|698485863|ref|XP_009789693.1|//PREDICTED: bifunctional dihydroflavonol 4-reductase/flavanone 4-reductase-like isoform X1 [Nicotiana sylvestris]
gene_37931	2206	0.41	1.67	2.02615	9.24036e-07	NA	GO:0003854//3-beta-hydroxy-delta5-steroid dehydrogenase activity;GO:0050662//coenzyme binding	GO:0006694//steroid biosynthetic process;GO:0080167//response to karrikin;GO:0044237//cellular metabolic process;GO:0055114//oxidation-reduction process	K09753//cinnamoyl-CoA reductase [EC:1.2.1.44]	gi|565404029|ref|XP_006367452.1|//PREDICTED: tetraketide alpha-pyrone reductase 1-like [Solanum tuberosum]
gene_37931	2206	0.07	0.01	-2.80735	0.248184	NA	NA	NA	K09753//cinnamoyl-CoA reductase [EC:1.2.1.44]	gi|698485863|ref|XP_009789693.1|//PREDICTED: bifunctional dihydroflavonol 4-reductase/flavanone 4-reductase-like isoform X1 [Nicotiana sylvestris]
gene_37943	1825	0.01	0.07	2.80735	0.512534	NA	GO:0016616//oxidoreductase activity, acting on the CH-OH group of donors, NAD or NADP as acceptor	GO:0044710//single-organism metabolic process	K09753//cinnamoyl-CoA reductase [EC:1.2.1.44];K13082//bifunctional dihydroflavonol 4-reductase/flavanone 4-reductase [EC:1.1.1.219 1.1.1.234]	gi|698485863|ref|XP_009789693.1|//PREDICTED: bifunctional dihydroflavonol 4-reductase/flavanone 4-reductase-like isoform X1 [Nicotiana sylvestris]
gene_37943	1620	0.72	2.97	2.04439	1.82996e-08	NA	GO:0045552//dihydrokaempferol 4-reductase activity;GO:0003854//3-beta-hydroxy-delta5-steroid dehydrogenase activity;GO:0050662//coenzyme binding	GO:0006694//steroid biosynthetic process;GO:0080167//response to karrikin;GO:0044237//cellular metabolic process;GO:0055114//oxidation-reduction process	K09753//cinnamoyl-CoA reductase [EC:1.2.1.44];K13082//bifunctional dihydroflavonol 4-reductase/flavanone 4-reductase [EC:1.1.1.219 1.1.1.234]	gi|565404029|ref|XP_006367452.1|//PREDICTED: tetraketide alpha-pyrone reductase 1-like [Solanum tuberosum]
gene_37943	2248	0.16	0.06	-1.41504	0.682952	NA	GO:0016616//oxidoreductase activity, acting on the CH-OH group of donors, NAD or NADP as acceptor	GO:0044710//single-organism metabolic process	K09753//cinnamoyl-CoA reductase [EC:1.2.1.44];K13082//bifunctional dihydroflavonol 4-reductase/flavanone 4-reductase [EC:1.1.1.219 1.1.1.234]	gi|698485863|ref|XP_009789693.1|//PREDICTED: bifunctional dihydroflavonol 4-reductase/flavanone 4-reductase-like isoform X1 [Nicotiana sylvestris]
gene_38149	2645	1.57	2.62	0.738802	0.0048647	NA	NA	NA	K02541//DNA replication licensing factor MCM3 [EC:3.6.4.12]	gi|698512382|ref|XP_009801209.1|//PREDICTED: DNA replication licensing factor MCM3 homolog 2 isoform X2 [Nicotiana sylvestris]
gene_38149	2645	4.62	8.68	0.909802	4.2438e-11	GO:0005634//nucleus;GO:0042555//MCM complex	GO:0003677//DNA binding;GO:0005524//ATP binding;GO:0003678//DNA helicase activity	GO:0006270//DNA replication initiation;GO:0032508//DNA duplex unwinding;GO:0007049//cell cycle	K02541//DNA replication licensing factor MCM3 [EC:3.6.4.12]	gi|565400076|ref|XP_006365559.1|//PREDICTED: DNA replication licensing factor MCM3 homolog 2-like [Solanum tuberosum]
gene_38149	2645	1.9	1.13	-0.749677	0.0042653	NA	NA	NA	K02541//DNA replication licensing factor MCM3 [EC:3.6.4.12]	gi|698512382|ref|XP_009801209.1|//PREDICTED: DNA replication licensing factor MCM3 homolog 2 isoform X2 [Nicotiana sylvestris]
gene_38151	991	0.19	0.46	1.27563	0.305716	NA	NA	NA	NA	gi|698547848|ref|XP_009768149.1|//PREDICTED: transcription factor TGA7-like [Nicotiana sylvestris]
gene_38151	991	0.72	1.66	1.20511	0.045784	NA	NA	NA	NA	gi|565380969|ref|XP_006356862.1|//PREDICTED: TGACG-sequence-specific DNA-binding protein TGA-2.1-like [Solanum tuberosum]
gene_38151	991	0.55	0.26	-1.08092	0.26305	NA	NA	NA	NA	gi|698547848|ref|XP_009768149.1|//PREDICTED: transcription factor TGA7-like [Nicotiana sylvestris]
gene_38175	1787	0.71	1.26	0.827533	0.00745964	NA	NA	NA	K05909//laccase [EC:1.10.3.2]	gi|698534993|ref|XP_009764041.1|//PREDICTED: uncharacterized protein LOC104215834 isoform X1 [Nicotiana sylvestris];gi|698456631|ref|XP_009780664.1|//PREDICTED: uncharacterized protein LOC104229683 [Nicotiana sylvestris]
gene_38175	1415	0.29	0.99	1.77138	0.00281696	NA	NA	NA	NA	gi|565369149|ref|XP_006351199.1|//PREDICTED: uncharacterized protein LOC102603405 [Solanum tuberosum];gi|460375982|ref|XP_004233781.1|//PREDICTED: uncharacterized protein LOC101253658 [Solanum lycopersicum]
gene_38175	1977	0.85	0.58	-0.55141	0.62485	NA	NA	NA	K05909//laccase [EC:1.10.3.2]	gi|698456631|ref|XP_009780664.1|//PREDICTED: uncharacterized protein LOC104229683 [Nicotiana sylvestris];gi|565369149|ref|XP_006351199.1|//PREDICTED: uncharacterized protein LOC102603405 [Solanum tuberosum];gi|698534993|ref|XP_009764041.1|//PREDICTED: uncharacterized protein LOC104215834 isoform X1 [Nicotiana sylvestris]
gene_38275	4139	0.01	0.02	1	0.512534	NA	NA	NA	NA	gi|698481342|ref|XP_009787669.1|//PREDICTED: uncharacterized protein LOC104235577 [Nicotiana sylvestris]
gene_38275	4139	0.02	0.2	3.32193	0.0036223	NA	NA	NA	NA	NA
gene_38275	4139	0.02	0.01	-1	0.497574	NA	NA	NA	NA	gi|698481342|ref|XP_009787669.1|//PREDICTED: uncharacterized protein LOC104235577 [Nicotiana sylvestris]
gene_3829	1795	0.05	0.1	1	0.643798	NA	NA	NA	K11968//ariadne-1 [EC:2.3.2.27]	gi|698512555|ref|XP_009801289.1|//PREDICTED: uncharacterized protein LOC104247051 isoform X4 [Nicotiana sylvestris];gi|698512552|ref|XP_009801288.1|//PREDICTED: C2 and GRAM domain-containing protein At1g03370-like isoform X3 [Nicotiana sylvestris]
gene_3829	1795	0.04	0.17	2.08746	0.381566	NA	NA	NA	NA	gi|460391056|ref|XP_004241139.1|//PREDICTED: C2 and GRAM domain-containing protein At1g03370-like [Solanum lycopersicum]
gene_3829	1795	0.11	0.07	-0.652077	0.682952	NA	NA	NA	K11968//ariadne-1 [EC:2.3.2.27]	gi|698512555|ref|XP_009801289.1|//PREDICTED: uncharacterized protein LOC104247051 isoform X4 [Nicotiana sylvestris];gi|698512552|ref|XP_009801288.1|//PREDICTED: C2 and GRAM domain-containing protein At1g03370-like isoform X3 [Nicotiana sylvestris]
gene_38428	985	0.19	0.75	1.98089	0.0716798	NA	NA	NA	NA	NA
gene_38428	985	0.01	0.4	5.32193	0.0322428	NA	NA	NA	NA	NA
gene_38428	985	0.33	0.2	-0.722466	0.503044	NA	NA	NA	NA	NA
gene_38449	2158	0.13	14.14	6.76513	8.63e-92	NA	NA	NA	K03294//basic amino acid/polyamine antiporter, APA family;K01870//isoleucyl-tRNA synthetase [EC:6.1.1.5];K17616//CTD small phosphatase-like protein 2 [EC:3.1.3.-]	gi|697148434|ref|XP_009628400.1|//PREDICTED: uncharacterized protein LOC104118760 isoform X2 [Nicotiana tomentosiformis]
gene_38449	2430	0.48	1.82	1.92283	3.2209e-07	GO:0005654//nucleoplasm;GO:0000794//condensed nuclear chromosome;GO:0000785//chromatin	GO:0003677//DNA binding	GO:0032504//multicellular organism reproduction;GO:0043247//telomere maintenance in response to DNA damage;GO:0010332//response to gamma radiation;GO:0006302//double-strand break repair;GO:0007131//reciprocal meiotic recombination;GO:0042138//meiotic DNA double-strand break formation;GO:0007062//sister chromatid cohesion;GO:0051026//chiasma assembly;GO:0032204//regulation of telomere maintenance;…	NA	gi|527201752|gb|EPS68759.1|//hypothetical protein M569_06008 [Genlisea aurea];gi|460382955|ref|XP_004237201.1|//PREDICTED: uncharacterized protein LOC101262302 [Solanum lycopersicum];gi|565389411|ref|XP_006360449.1|//PREDICTED: HORMA domain-containing protein 1-like [Solanum tuberosum]
gene_38449	2314	0.16	0.05	-1.67807	0.177309	NA	NA	NA	K17616//CTD small phosphatase-like protein 2 [EC:3.1.3.-]	gi|697148434|ref|XP_009628400.1|//PREDICTED: uncharacterized protein LOC104118760 isoform X2 [Nicotiana tomentosiformis]
gene_38496	3317	0.03	0.05	0.736966	0.643798	NA	NA	NA	NA	gi|698487109|ref|XP_009790238.1|//PREDICTED: uncharacterized protein LOC104237732 [Nicotiana sylvestris]
gene_38496	3317	0.85	1.66	0.965648	0.000617292	NA	NA	NA	NA	gi|565385974|ref|XP_006358820.1|//PREDICTED: uncharacterized protein LOC102585091 [Solanum tuberosum]
gene_38496	3317	0.11	0.06	-0.874469	0.33978	NA	NA	NA	NA	gi|698487109|ref|XP_009790238.1|//PREDICTED: uncharacterized protein LOC104237732 [Nicotiana sylvestris]
gene_38513	656	0.6	1.31	1.12653	0.195264	NA	NA	NA	K11498//centromeric protein E	gi|697175564|ref|XP_009596723.1|//PREDICTED: kinesin heavy chain isoform X1 [Nicotiana tomentosiformis]
gene_38513	656	0.74	1.22	0.721284	0.343276	GO:0043234//protein complex;GO:0015630//microtubule cytoskeleton;GO:0044430//cytoskeletal part	GO:0000166//nucleotide binding	NA	K11498//centromeric protein E	gi|565400025|ref|XP_006365535.1|//PREDICTED: centromere-associated protein E-like [Solanum tuberosum]
gene_38513	656	1.88	1.24	-0.600393	0.275022	NA	NA	NA	K11498//centromeric protein E	gi|697175564|ref|XP_009596723.1|//PREDICTED: kinesin heavy chain isoform X1 [Nicotiana tomentosiformis]
gene_38555	1260	0.01	0.07	2.80735	0.512534	NA	NA	NA	K04730//interleukin-1 receptor-associated kinase 1 [EC:2.7.11.1]	gi|697106249|ref|XP_009606962.1|//PREDICTED: probable receptor-like protein kinase At4g39110 [Nicotiana tomentosiformis];gi|698443729|ref|XP_009765018.1|//PREDICTED: probable receptor-like protein kinase At4g39110 [Nicotiana sylvestris]
gene_38555	1260	0.01	0.06	2.58496	0.50524	GO:0009507//chloroplast	GO:0005524//ATP binding;GO:0004715//non-membrane spanning protein tyrosine kinase activity;GO:0004674//protein serine/threonine kinase activity	GO:0018108//peptidyl-tyrosine phosphorylation	K04733//interleukin-1 receptor-associated kinase 4 [EC:2.7.11.1];K00924//null	gi|565392696|ref|XP_006362028.1|//PREDICTED: probable receptor-like protein kinase At4g39110-like [Solanum tuberosum];gi|359474779|ref|XP_002280183.2|//PREDICTED: probable receptor-like protein kinase At4g39110-like [Vitis vinifera];gi|460370071|ref|XP_004230878.1|//PREDICTED: probable receptor-like protein kinase At4g39110-like [Solanum lycopersicum]
gene_38555	1260	0.1	0.01	-3.32193	0.248184	NA	NA	NA	K04730//interleukin-1 receptor-associated kinase 1 [EC:2.7.11.1]	gi|698443729|ref|XP_009765018.1|//PREDICTED: probable receptor-like protein kinase At4g39110 [Nicotiana sylvestris];gi|697106249|ref|XP_009606962.1|//PREDICTED: probable receptor-like protein kinase At4g39110 [Nicotiana tomentosiformis]
gene_38575	2077	0.01	0.04	2	0.512534	GO:0005622//intracellular	GO:0005215//transporter activity	GO:0006810//transport	K19996//phosphatidylinositol transfer protein SFH5;K02433//aspartyl-tRNA(Asn)/glutamyl-tRNA(Gln) amidotransferase subunit A [EC:6.3.5.6 6.3.5.7]	gi|698540208|ref|XP_009765680.1|//PREDICTED: phosphatidylinositol/phosphatidylcholine transfer protein SFH12-like [Nicotiana sylvestris]
gene_38575	2077	0.63	2.94	2.22239	5.06902e-11	GO:0005622//intracellular	GO:0005215//transporter activity	GO:0006810//transport	NA	gi|460370065|ref|XP_004230875.1|//PREDICTED: uncharacterized protein LOC101268327 [Solanum lycopersicum]
gene_38575	2077	0.03	0.01	-1.58496	0.497574	GO:0005622//intracellular	GO:0005215//transporter activity	GO:0006810//transport	K02433//aspartyl-tRNA(Asn)/glutamyl-tRNA(Gln) amidotransferase subunit A [EC:6.3.5.6 6.3.5.7];K19996//phosphatidylinositol transfer protein SFH5	gi|698540208|ref|XP_009765680.1|//PREDICTED: phosphatidylinositol/phosphatidylcholine transfer protein SFH12-like [Nicotiana sylvestris]
gene_38631	1323	0.01	0.41	5.35755	0.0336594	NA	NA	NA	K06287//septum formation protein	gi|698564221|ref|XP_009772923.1|//PREDICTED: maf-like protein DDB_G0281937 isoform X9 [Nicotiana sylvestris]
gene_38631	1323	0.01	0.06	2.58496	0.50524	NA	NA	NA	K06287//septum formation protein	gi|565347193|ref|XP_006340618.1|//PREDICTED: maf-like protein DDB_G0281937-like isoform X1 [Solanum tuberosum]
gene_38631	1323	0.24	0.06	-2	0.123414	NA	NA	NA	K06287//septum formation protein	gi|698564221|ref|XP_009772923.1|//PREDICTED: maf-like protein DDB_G0281937 isoform X9 [Nicotiana sylvestris]
gene_38633	1541	0.01	0.06	2.58496	0.512534	GO:0016020//membrane	NA	NA	K13420//LRR receptor-like serine/threonine-protein kinase FLS2 [EC:2.7.11.1]	gi|568878538|ref|XP_006492246.1|//PREDICTED: protein TOO MANY MOUTHS [Citrus sinensis]
gene_38633	1541	0.01	0.15	3.90689	0.127634	GO:0009505//plant-type cell wall;GO:0031225//anchored component of membrane;GO:0005886//plasma membrane	GO:0016491//oxidoreductase activity	GO:0010103//stomatal complex morphogenesis;GO:0008152//metabolic process;GO:0007165//signal transduction;GO:0048443//stamen development;GO:0002237//response to molecule of bacterial origin	K13420//LRR receptor-like serine/threonine-protein kinase FLS2 [EC:2.7.11.1]	gi|568878538|ref|XP_006492246.1|//PREDICTED: protein TOO MANY MOUTHS-like isoform X1 [Citrus sinensis]
gene_38633	1541	0.04	0.01	-2	0.497574	GO:0016020//membrane	NA	NA	K13420//LRR receptor-like serine/threonine-protein kinase FLS2 [EC:2.7.11.1]	gi|568878538|ref|XP_006492246.1|//PREDICTED: protein TOO MANY MOUTHS [Citrus sinensis]
gene_38637	1506	0.01	0.12	3.58496	0.259458	NA	NA	NA	NA	gi|698448551|ref|XP_009772652.1|//PREDICTED: uncharacterized protein LOC104222996 [Nicotiana sylvestris]
gene_38637	1506	0.01	0.1	3.32193	0.25394	NA	NA	NA	NA	gi|460395064|ref|XP_004243109.1|//PREDICTED: uncharacterized protein LOC101263429 [Solanum lycopersicum]
gene_38637	1506	0.04	0.01	-2	0.497574	NA	NA	NA	NA	gi|698448551|ref|XP_009772652.1|//PREDICTED: uncharacterized protein LOC104222996 [Nicotiana sylvestris]
gene_38639	4259	0.01	0.06	2.58496	0.259458	NA	NA	NA	K13336//peroxin-3;K05605//3-hydroxyisobutyryl-CoA hydrolase [EC:3.1.2.4];K00963//UTP--glucose-1-phosphate uridylyltransferase [EC:2.7.7.9];K14805//ATP-dependent RNA helicase DDX24/MAK5 [EC:3.6.4.13]	gi|969998696|ref|XP_015076192.1|//PREDICTED: uncharacterized protein LOC107020370 [Solanum pennellii]
gene_38639	2074	0.61	0.92	0.592825	0.390426	NA	NA	NA	NA	gi|502146275|ref|XP_004506381.1|//PREDICTED: enzymatic polyprotein-like [Cicer arietinum]
gene_38639	2028	0.13	0.09	-0.530515	0.721256	NA	NA	NA	K13336//peroxin-3;K14805//ATP-dependent RNA helicase DDX24/MAK5 [EC:3.6.4.13];K00963//UTP--glucose-1-phosphate uridylyltransferase [EC:2.7.7.9];K05605//3-hydroxyisobutyryl-CoA hydrolase [EC:3.1.2.4]	gi|969998696|ref|XP_015076192.1|//PREDICTED: uncharacterized protein LOC107020370 [Solanum pennellii]
gene_38713	1717	0.01	0.18	4.16993	0.131345	NA	NA	NA	NA	gi|697124539|ref|XP_009616270.1|//PREDICTED: uncharacterized protein LOC104108847 [Nicotiana tomentosiformis]
gene_38713	1717	0.04	0.54	3.75489	0.000261258	NA	NA	NA	NA	gi|596291989|ref|XP_007226435.1|//hypothetical protein PRUPE_ppa023622mg [Prunus persica]
gene_38713	1717	0.34	0.01	-5.08746	0.00190621	NA	NA	NA	NA	gi|697124539|ref|XP_009616270.1|//PREDICTED: uncharacterized protein LOC104108847 [Nicotiana tomentosiformis]
gene_3873	777	0.5	1.2	1.26303	0.130317	NA	NA	NA	NA	NA
gene_3873	777	0.01	0.61	5.93074	0.0162057	NA	NA	NA	NA	NA
gene_3873	777	0.95	0.6	-0.662965	0.35371	NA	NA	NA	NA	NA
gene_38765	934	0.51	1.68	1.71989	0.0125609	NA	NA	NA	NA	gi|698475847|ref|XP_009785279.1|//PREDICTED: pentatricopeptide repeat-containing protein At3g13160, mitochondrial-like [Nicotiana sylvestris]
gene_38765	934	0.51	0.93	0.866733	0.246884	NA	NA	NA	NA	gi|565352696|ref|XP_006343276.1|//PREDICTED: pentatricopeptide repeat-containing protein At1g55890, mitochondrial-like [Solanum tuberosum]
gene_38765	934	0.57	0.21	-1.44057	0.143663	NA	NA	NA	NA	gi|698475847|ref|XP_009785279.1|//PREDICTED: pentatricopeptide repeat-containing protein At3g13160, mitochondrial-like [Nicotiana sylvestris]
gene_38846	3451	0.03	0.18	2.58496	0.0426992	NA	NA	NA	K05909//laccase [EC:1.10.3.2];K15115//solute carrier family 25 (mitochondrial folate transporter), member 32;K00620//glutamate N-acetyltransferase / amino-acid N-acetyltransferase [EC:2.3.1.35 2.3.1.1];K18195//rhamnogalacturonan endolyase [EC:4.2.2.23];K18577//mannosylglycoprotein endo-beta-mannosidase [EC:3.2.1.152]	gi|697142750|ref|XP_009625480.1|//PREDICTED: LINE-1 retrotransposable element ORF2 protein [Nicotiana tomentosiformis]
gene_38846	3451	0.04	0.07	0.807355	0.697324	NA	NA	NA	K12619//5'-3' exoribonuclease 2 [EC:3.1.13.-];K13217//pre-mRNA-processing factor 39;K14321//nucleoporin-like protein 2;K13148//integrator complex subunit 11 [EC:3.1.27.-]	gi|332322090|emb|CCA65981.1|//hypothetical protein [Beta vulgaris subsp. vulgaris]
gene_38846	3451	0.16	0.07	-1.19265	0.176616	NA	NA	NA	K18577//mannosylglycoprotein endo-beta-mannosidase [EC:3.2.1.152];K00620//glutamate N-acetyltransferase / amino-acid N-acetyltransferase [EC:2.3.1.35 2.3.1.1];K05909//laccase [EC:1.10.3.2];K18195//rhamnogalacturonan endolyase [EC:4.2.2.23];K15115//solute carrier family 25 (mitochondrial folate transporter), member 32	gi|697142750|ref|XP_009625480.1|//PREDICTED: LINE-1 retrotransposable element ORF2 protein [Nicotiana tomentosiformis]
gene_38855	2834	0.03	0.22	2.87447	0.0426992	NA	NA	NA	NA	gi|698537317|ref|XP_009764790.1|//PREDICTED: aluminum-activated malate transporter 9 [Nicotiana sylvestris];gi|697124473|ref|XP_009616234.1|//PREDICTED: aluminum-activated malate transporter 9 [Nicotiana tomentosiformis]
gene_38855	2667	0.4	0.66	0.722466	0.152341	GO:0009705//plant-type vacuole membrane	GO:0005253//anion channel activity	GO:0015743//malate transport	NA	gi|565349280|ref|XP_006341623.1|//PREDICTED: aluminum-activated malate transporter 9-like [Solanum tuberosum];gi|460380066|ref|XP_004235779.1|//PREDICTED: aluminum-activated malate transporter 9-like [Solanum lycopersicum]
gene_38855	3022	0.17	0.01	-4.08746	0.0038217	NA	NA	NA	NA	gi|697124473|ref|XP_009616234.1|//PREDICTED: aluminum-activated malate transporter 9 [Nicotiana tomentosiformis];gi|698537317|ref|XP_009764790.1|//PREDICTED: aluminum-activated malate transporter 9 [Nicotiana sylvestris]
gene_38980	1823	0.01	0.05	2.32193	0.512534	GO:0016021//integral component of membrane	GO:0016747//transferase activity, transferring acyl groups other than amino-acyl groups	GO:0006633//fatty acid biosynthetic process	K15397//3-ketoacyl-CoA synthase [EC:2.3.1.199]	gi|565360319|ref|XP_006346917.1|//PREDICTED: 3-ketoacyl-CoA synthase 5-like [Solanum tuberosum]
gene_38980	1823	10.7	20.31	0.924579	3.02322e-17	GO:0016020//membrane;GO:0005783//endoplasmic reticulum	GO:0009922//fatty acid elongase activity	GO:0009826//unidimensional cell growth;GO:0009409//response to cold;GO:0048868//pollen tube development;GO:0010025//wax biosynthetic process;GO:0009416//response to light stimulus;GO:0006633//fatty acid biosynthetic process	K15397//3-ketoacyl-CoA synthase [EC:2.3.1.199]	gi|565360319|ref|XP_006346917.1|//PREDICTED: 3-ketoacyl-CoA synthase 6-like [Solanum tuberosum]
gene_38980	1823	0.03	0.01	-1.58496	0.497574	GO:0016021//integral component of membrane	GO:0016747//transferase activity, transferring acyl groups other than amino-acyl groups	GO:0006633//fatty acid biosynthetic process	K15397//3-ketoacyl-CoA synthase [EC:2.3.1.199]	gi|565360319|ref|XP_006346917.1|//PREDICTED: 3-ketoacyl-CoA synthase 5-like [Solanum tuberosum]
gene_39003	1590	2.77	5.28	0.930652	0.00019071	NA	GO:0016747//transferase activity, transferring acyl groups other than amino-acyl groups	GO:0009058//biosynthetic process	K00660//chalcone synthase [EC:2.3.1.74]	gi|224708764|gb|ACN60400.1|//chalcone synthase, partial [Capsicum annuum]
gene_39003	1590	1.51	6.48	2.10145	1.93603e-16	NA	GO:0016210//naringenin-chalcone synthase activity	GO:0009813//flavonoid biosynthetic process	K00660//chalcone synthase [EC:2.3.1.74]	gi|588284447|gb|AHK22740.1|//chalcone synthase [Nicotiana tabacum]
gene_39003	1590	4.19	1.28	-1.71081	2.40326e-10	NA	GO:0016747//transferase activity, transferring acyl groups other than amino-acyl groups	GO:0009058//biosynthetic process	K00660//chalcone synthase [EC:2.3.1.74]	gi|224708764|gb|ACN60400.1|//chalcone synthase, partial [Capsicum annuum]
gene_39150	247	0.01	1.88	7.55459	0.0664906	NA	NA	NA	K12830//splicing factor 3B subunit 3	gi|698459680|ref|XP_009781352.1|//PREDICTED: pre-mRNA-splicing factor prp12 [Nicotiana sylvestris]
gene_39150	247	0.74	4.06	2.45588	0.0136527	GO:0005634//nucleus	GO:0003676//nucleic acid binding	NA	NA	gi|565369472|ref|XP_006351359.1|//PREDICTED: pre-mRNA-splicing factor prp12-like isoform X2 [Solanum tuberosum]
gene_39150	247	1.71	0.34	-2.33039	0.123414	NA	NA	NA	K12830//splicing factor 3B subunit 3	gi|698459680|ref|XP_009781352.1|//PREDICTED: pre-mRNA-splicing factor prp12 [Nicotiana sylvestris]
gene_3917	2503	0.17	0.28	0.719892	0.158418	NA	NA	NA	NA	gi|697164610|ref|XP_009591113.1|//PREDICTED: protein ENHANCED DISEASE RESISTANCE 2-like [Nicotiana tomentosiformis]
gene_3917	2079	1.45	2.68	0.88618	0.000696982	NA	NA	NA	NA	gi|565368141|ref|XP_006350711.1|//PREDICTED: uncharacterized protein LOC102602612 [Solanum tuberosum]
gene_3917	2198	0.18	0.11	-0.710493	0.26305	NA	NA	NA	NA	gi|697164610|ref|XP_009591113.1|//PREDICTED: protein ENHANCED DISEASE RESISTANCE 2-like [Nicotiana tomentosiformis];gi|565368141|ref|XP_006350711.1|//PREDICTED: uncharacterized protein LOC102602612 [Solanum tuberosum]
gene_39239	1164	0.42	1.09	1.37587	0.0472332	NA	NA	NA	K12399//AP-3 complex subunit sigma	gi|698450260|ref|XP_009775371.1|//PREDICTED: AP-3 complex subunit sigma-like [Nicotiana sylvestris]
gene_39239	1108	1.27	1.97	0.633367	0.206136	GO:0030125//clathrin vesicle coat;GO:0030123//AP-3 adaptor complex	GO:0008565//protein transporter activity	GO:0006886//intracellular protein transport;GO:0016192//vesicle-mediated transport	K12399//AP-3 complex subunit sigma	gi|460370234|ref|XP_004230959.1|//PREDICTED: AP-3 complex subunit sigma-like [Solanum lycopersicum]
gene_39239	1258	0.91	0.51	-0.835369	0.242636	NA	NA	NA	K12399//AP-3 complex subunit sigma	gi|698450260|ref|XP_009775371.1|//PREDICTED: AP-3 complex subunit sigma-like [Nicotiana sylvestris]
gene_39267	678	0.01	0.14	3.80735	0.512534	NA	NA	NA	K10357//myosin V	gi|697139840|ref|XP_009624016.1|//PREDICTED: myosin-7 isoform X3 [Nicotiana tomentosiformis]
gene_39267	678	0.01	0.12	3.58496	0.50524	NA	GO:0000166//nucleotide binding	NA	K10357//myosin V	gi|565347909|ref|XP_006340963.1|//PREDICTED: myosin-7-like [Solanum tuberosum]
gene_39267	678	0.3	0.1	-1.58496	0.371972	NA	NA	NA	K10357//myosin V	gi|697139840|ref|XP_009624016.1|//PREDICTED: myosin-7 isoform X3 [Nicotiana tomentosiformis]
gene_39365	4143	0.12	0.27	1.16993	0.0146519	NA	NA	NA	K11643//chromodomain-helicase-DNA-binding protein 4 [EC:3.6.4.12];K11642//chromodomain-helicase-DNA-binding protein 3 [EC:3.6.4.12]	gi|698472317|ref|XP_009784236.1|//PREDICTED: chromodomain-helicase-DNA-binding protein 3 homolog, partial [Nicotiana sylvestris]
gene_39365	2725	0.01	0.33	5.04439	0.000261258	NA	GO:1901363//heterocyclic compound binding;GO:0097159//organic cyclic compound binding;GO:0046872//metal ion binding;GO:0043167//ion binding;GO:0003676//nucleic acid binding	NA	K11643//chromodomain-helicase-DNA-binding protein 4 [EC:3.6.4.12];K03580//ATP-dependent helicase HepA [EC:3.6.4.-]	gi|565385577|ref|XP_006358677.1|//PREDICTED: chromodomain-helicase-DNA-binding protein 4-like [Solanum tuberosum];gi|460405956|ref|XP_004248440.1|//PREDICTED: chromodomain-helicase-DNA-binding protein 3-like [Solanum lycopersicum]
gene_39365	3239	0.12	0.06	-1	0.223448	NA	NA	NA	K11643//chromodomain-helicase-DNA-binding protein 4 [EC:3.6.4.12];K11642//chromodomain-helicase-DNA-binding protein 3 [EC:3.6.4.12]	gi|698472317|ref|XP_009784236.1|//PREDICTED: chromodomain-helicase-DNA-binding protein 3 homolog, partial [Nicotiana sylvestris]
gene_39376	629	0.01	0.46	5.52356	0.131345	NA	NA	NA	K13457//disease resistance protein RPM1	gi|698542004|ref|XP_009766276.1|//PREDICTED: putative late blight resistance protein homolog R1A-4 isoform X1 [Nicotiana sylvestris]
gene_39376	629	2.32	4.74	1.03076	0.011685	NA	NA	NA	NA	gi|565363764|ref|XP_006348601.1|//PREDICTED: putative late blight resistance protein homolog R1B-16-like [Solanum tuberosum]
gene_39376	629	0.11	0.01	-3.45943	0.497574	NA	NA	NA	K13457//disease resistance protein RPM1	gi|698542004|ref|XP_009766276.1|//PREDICTED: putative late blight resistance protein homolog R1A-4 isoform X1 [Nicotiana sylvestris]
gene_3957	2261	0.05	0.17	1.76553	0.230646	NA	NA	NA	K14016//ubiquitin fusion degradation protein 1	gi|698521325|ref|XP_009757473.1|//PREDICTED: ubiquitin fusion degradation protein 1 homolog isoform X2 [Nicotiana sylvestris]
gene_3957	2261	0.01	0.12	3.58496	0.127634	GO:0005829//cytosol	NA	GO:0006511//ubiquitin-dependent protein catabolic process	K14016//ubiquitin fusion degradation protein 1	gi|321149977|gb|ADW66136.1|//ubiquitin fusion degradation protein 1 [Solanum nigrum]
gene_3957	2261	0.37	0.18	-1.03953	0.112826	NA	NA	NA	K14016//ubiquitin fusion degradation protein 1	gi|698521325|ref|XP_009757473.1|//PREDICTED: ubiquitin fusion degradation protein 1 homolog isoform X2 [Nicotiana sylvestris]
gene_39582	3952	0.76	1.27	0.740757	0.0159506	NA	NA	NA	NA	gi|697183146|ref|XP_009600593.1|//PREDICTED: uncharacterized protein LOC104096018 isoform X3 [Nicotiana tomentosiformis]
gene_39582	3952	0.2	0.38	0.925999	0.104726	NA	NA	NA	NA	gi|565400388|ref|XP_006365712.1|//PREDICTED: uncharacterized protein LOC102590636 [Solanum tuberosum]
gene_39582	3952	0.7	0.42	-0.736966	0.0303306	NA	NA	NA	NA	gi|697183146|ref|XP_009600593.1|//PREDICTED: uncharacterized protein LOC104096018 isoform X3 [Nicotiana tomentosiformis]
gene_39675	714	0.27	0.53	0.973033	0.473814	NA	NA	NA	NA	NA
gene_39675	714	0.23	0.45	0.968291	0.461744	NA	NA	NA	NA	NA
gene_39675	714	0.57	0.38	-0.584963	0.543364	NA	NA	NA	NA	NA
gene_3972	318	0.71	1.36	0.937716	0.473814	NA	NA	NA	NA	NA
gene_3972	318	0.01	0.82	6.35755	0.127634	NA	NA	NA	NA	NA
gene_3972	318	1.96	1.21	-0.695847	0.418628	NA	NA	NA	NA	NA
gene_39768	345	0.01	0.31	4.9542	0.512534	NA	NA	NA	NA	gi|697185773|ref|XP_009601924.1|//PREDICTED: uncharacterized protein LOC104097110 isoform X3 [Nicotiana tomentosiformis]
gene_39768	345	0.75	2.99	1.99518	0.0224596	NA	NA	NA	NA	gi|565345868|ref|XP_006340002.1|//PREDICTED: uncharacterized protein LOC102590930 [Solanum tuberosum]
gene_39768	345	0.22	0.01	-4.45943	0.497574	NA	NA	NA	NA	gi|697185773|ref|XP_009601924.1|//PREDICTED: uncharacterized protein LOC104097110 isoform X3 [Nicotiana tomentosiformis]
gene_39875	852	0.01	0.33	5.04439	0.131345	NA	NA	NA	K06236//collagen, type I, alpha;K14491//two-component response regulator ARR-B family;K14317//nuclear pore complex protein Nup214	gi|697104057|ref|XP_009605835.1|//PREDICTED: putative Myb family transcription factor At1g14600 [Nicotiana tomentosiformis]
gene_39875	852	0.01	0.19	4.24793	0.25394	NA	GO:0003677//DNA binding;GO:0003682//chromatin binding	NA	K14491//two-component response regulator ARR-B family	gi|565377087|ref|XP_006355021.1|//PREDICTED: putative Myb family transcription factor At1g14600-like isoform X2 [Solanum tuberosum]
gene_39875	852	0.08	0.01	-3	0.497574	NA	NA	NA	K06236//collagen, type I, alpha;K14317//nuclear pore complex protein Nup214;K14491//two-component response regulator ARR-B family	gi|697104057|ref|XP_009605835.1|//PREDICTED: putative Myb family transcription factor At1g14600 [Nicotiana tomentosiformis]
gene_39882	1037	0.09	0.53	2.558	0.075934	NA	NA	NA	NA	NA
gene_39882	1037	1.52	2.71	0.834222	0.0365306	NA	NA	NA	NA	NA
gene_39882	1037	0.19	0.06	-1.66297	0.371972	NA	NA	NA	NA	NA
gene_399	1489	1.76	4.46	1.34147	0.727	GO:0016021//integral component of membrane	GO:0005338//nucleotide-sugar transmembrane transporter activity	GO:0015780//nucleotide-sugar transport;GO:1901679//nucleotide transmembrane transport	K15285//solute carrier family 35, member E3	gi|565391832|ref|XP_006361615.1|//PREDICTED: UDP-galactose transporter 2-like [Solanum tuberosum]
gene_399	1488	0.82	2.04	1.31487	0.00116293	GO:0016021//integral component of membrane;GO:0005886//plasma membrane;GO:0000139//Golgi membrane	GO:0005338//nucleotide-sugar transmembrane transporter activity	GO:0015780//nucleotide-sugar transport;GO:1901679//nucleotide transmembrane transport	K15285//solute carrier family 35, member E3	gi|565391832|ref|XP_006361615.1|//PREDICTED: UDP-galactose transporter 2-like [Solanum tuberosum]
gene_399	1489	1.29	0.82	-0.653675	0.147587	GO:0016021//integral component of membrane	GO:0005338//nucleotide-sugar transmembrane transporter activity	GO:1901679//nucleotide transmembrane transport;GO:0015780//nucleotide-sugar transport	K15285//solute carrier family 35, member E3	gi|565391832|ref|XP_006361615.1|//PREDICTED: UDP-galactose transporter 2-like [Solanum tuberosum]
gene_39999	902	0.01	0.12	3.58496	0.512534	NA	NA	NA	K04733//interleukin-1 receptor-associated kinase 4 [EC:2.7.11.1]	gi|698444329|ref|XP_009766040.1|//PREDICTED: wall-associated receptor kinase 3-like [Nicotiana sylvestris]
gene_39999	902	0.01	0.57	5.83289	0.0162057	NA	NA	NA	K04733//interleukin-1 receptor-associated kinase 4 [EC:2.7.11.1];K00924//null	gi|565401714|ref|XP_006366340.1|//PREDICTED: wall-associated receptor kinase 2-like [Solanum tuberosum]
gene_39999	902	0.15	0.01	-3.90689	0.248184	NA	NA	NA	K04733//interleukin-1 receptor-associated kinase 4 [EC:2.7.11.1]	gi|698444329|ref|XP_009766040.1|//PREDICTED: wall-associated receptor kinase 3-like [Nicotiana sylvestris]
gene_40093	758	0.01	0.25	4.64386	0.259458	NA	NA	NA	NA	NA
gene_40093	758	0.01	0.31	4.9542	0.127634	NA	NA	NA	NA	NA
gene_40093	758	0.44	0.26	-0.758992	0.503044	NA	NA	NA	NA	NA
gene_40254	374	0.29	0.56	0.949374	0.643798	NA	NA	NA	NA	NA
gene_40254	374	0.46	1.14	1.30933	0.295976	NA	NA	NA	NA	NA
gene_40254	374	0.6	0.01	-5.90689	0.12379	NA	NA	NA	NA	NA
gene_40271	1112	0.01	0.16	4	0.259458	NA	NA	NA	NA	gi|697130302|ref|XP_009619210.1|//PREDICTED: tetrapyrrole-binding protein, chloroplastic, partial [Nicotiana tomentosiformis]
gene_40271	1246	36.85	68.72	0.899065	3.29582e-37	GO:0009536//plastid	GO:0005488//binding	NA	NA	gi|565361087|ref|XP_006347292.1|//PREDICTED: tetrapyrrole-binding protein, chloroplastic-like [Solanum tuberosum]
gene_40271	1535	0.04	0.01	-2	0.497574	NA	NA	NA	NA	gi|697130302|ref|XP_009619210.1|//PREDICTED: tetrapyrrole-binding protein, chloroplastic, partial [Nicotiana tomentosiformis]
gene_40707	765	0.13	0.86	2.72583	0.0426992	NA	NA	NA	K03255//protein TIF31	gi|697148975|ref|XP_009628682.1|//PREDICTED: uncharacterized protein LOC104118999 isoform X2 [Nicotiana tomentosiformis]
gene_40707	768	17.24	42.53	1.30272	4.84942e-25	NA	NA	NA	NA	gi|565379637|ref|XP_006356227.1|//PREDICTED: clustered mitochondria protein-like [Solanum tuberosum]
gene_40707	765	0.88	0.09	-3.28951	0.0114604	NA	NA	NA	K03255//protein TIF31	gi|697148975|ref|XP_009628682.1|//PREDICTED: uncharacterized protein LOC104118999 isoform X2 [Nicotiana tomentosiformis]
gene_4076	1437	0.01	0.19	4.24793	0.131345	NA	NA	NA	NA	gi|698485084|ref|XP_009789325.1|//PREDICTED: uncharacterized protein LOC104236970 [Nicotiana sylvestris]
gene_4076	1437	0.27	0.59	1.12776	0.149478	NA	NA	NA	NA	gi|460391932|ref|XP_004241572.1|//PREDICTED: uncharacterized protein LOC101251297 [Solanum lycopersicum]
gene_4076	1437	0.09	0.01	-3.16993	0.248184	NA	NA	NA	NA	gi|698485084|ref|XP_009789325.1|//PREDICTED: uncharacterized protein LOC104236970 [Nicotiana sylvestris]
gene_40779	450	0.01	0.45	5.49185	0.259458	NA	NA	NA	K05747//Wiskott-Aldrich syndrome protein	gi|697099882|ref|XP_009588425.1|//PREDICTED: extensin-3-like [Nicotiana tomentosiformis]
gene_40779	450	20.28	59.52	1.55332	3.47006e-25	NA	GO:0005199//structural constituent of cell wall	GO:0043248//proteasome assembly;GO:0043161//proteasome-mediated ubiquitin-dependent protein catabolic process;GO:0009735//response to cytokinin;GO:0051788//response to misfolded protein;GO:0048767//root hair elongation	K01115//phospholipase D1/2 [EC:3.1.4.4];K15174//RNA polymerase II-associated factor 1	gi|296127|emb|CAA51466.1|//pAP8 product [Nicotiana tabacum]
gene_40779	450	0.32	0.16	-1	0.621362	NA	NA	NA	K05747//Wiskott-Aldrich syndrome protein	gi|697099882|ref|XP_009588425.1|//PREDICTED: extensin-3-like [Nicotiana tomentosiformis]
gene_40781	2408	0.04	0.07	0.807355	0.643798	NA	NA	NA	K13412//calcium-dependent protein kinase [EC:2.7.11.1]	gi|969998118|ref|XP_015071199.1|//PREDICTED: calcium-dependent protein kinase 26-like [Solanum pennellii]
gene_40781	2453	0.96	1.64	0.77259	0.0260568	NA	GO:0005524//ATP binding;GO:0005509//calcium ion binding;GO:0004683//calmodulin-dependent protein kinase activity	GO:0006468//protein phosphorylation	K13412//calcium-dependent protein kinase [EC:2.7.11.1]	gi|460366070|ref|XP_004228916.1|//PREDICTED: calcium-dependent protein kinase 2-like [Solanum lycopersicum]
gene_40781	2408	0.1	0.03	-1.73697	0.216482	NA	NA	NA	K13412//calcium-dependent protein kinase [EC:2.7.11.1]	gi|969998118|ref|XP_015071199.1|//PREDICTED: calcium-dependent protein kinase 26-like [Solanum pennellii]
gene_40785	4464	0.4	0.8	1	0.00953208	NA	NA	NA	K17964//leucine-rich PPR motif-containing protein, mitochondrial	gi|698525385|ref|XP_009759509.1|//PREDICTED: putative pentatricopeptide repeat-containing protein At5g06400, mitochondrial [Nicotiana sylvestris]
gene_40785	4464	0.65	1.07	0.719099	0.0149613	GO:0005739//mitochondrion	NA	NA	K15336//tRNA (cytosine38-C5)-methyltransferase [EC:2.1.1.204]	gi|460366068|ref|XP_004228915.1|//PREDICTED: putative pentatricopeptide repeat-containing protein At5g06400, mitochondrial-like [Solanum lycopersicum];gi|565363694|ref|XP_006348568.1|//PREDICTED: putative pentatricopeptide repeat-containing protein At5g06400, mitochondrial-like [Solanum tuberosum]
gene_40785	4464	0.79	0.48	-0.718818	0.0206996	NA	NA	NA	K17964//leucine-rich PPR motif-containing protein, mitochondrial	gi|698525385|ref|XP_009759509.1|//PREDICTED: putative pentatricopeptide repeat-containing protein At5g06400, mitochondrial [Nicotiana sylvestris]
gene_40805	616	0.01	0.47	5.55459	0.131345	NA	NA	NA	NA	gi|698504208|ref|XP_009797649.1|//PREDICTED: chitinase-like protein PB1E7.04c isoform X2 [Nicotiana sylvestris]
gene_40805	616	0.01	0.39	5.2854	0.127634	NA	NA	NA	NA	gi|565392165|ref|XP_006361777.1|//PREDICTED: chitinase-like protein PB1E7.04c-like [Solanum tuberosum]
gene_40805	616	0.9	0.22	-2.03242	0.0642644	NA	NA	NA	NA	gi|698504208|ref|XP_009797649.1|//PREDICTED: chitinase-like protein PB1E7.04c isoform X2 [Nicotiana sylvestris]
gene_40973	479	0.01	0.21	4.39232	0.512534	NA	NA	NA	NA	gi|697144181|ref|XP_009626203.1|//PREDICTED: uncharacterized protein LOC104116947 [Nicotiana tomentosiformis]
gene_40973	479	0.01	0.52	5.70044	0.127634	NA	NA	NA	NA	gi|147805346|emb|CAN74099.1|//hypothetical protein VITISV_028591 [Vitis vinifera]
gene_40973	479	0.45	0.15	-1.58496	0.371972	NA	NA	NA	NA	gi|697144181|ref|XP_009626203.1|//PREDICTED: uncharacterized protein LOC104116947 [Nicotiana tomentosiformis]
gene_41115	1979	0.05	0.13	1.37851	0.390764	NA	NA	NA	K20495	gi|698560318|ref|XP_009771815.1|//PREDICTED: uncharacterized protein LOC104222287 isoform X5 [Nicotiana sylvestris];gi|698560308|ref|XP_009771812.1|//PREDICTED: uncharacterized protein LOC104222287 isoform X2 [Nicotiana sylvestris]
gene_41115	2069	0.35	0.81	1.21057	0.021686	NA	NA	NA	NA	gi|460371178|ref|XP_004231420.1|//PREDICTED: uncharacterized protein LOC101243651 [Solanum lycopersicum]
gene_41115	1979	0.03	0.01	-1.58496	0.497574	NA	NA	NA	K20495	gi|698560308|ref|XP_009771812.1|//PREDICTED: uncharacterized protein LOC104222287 isoform X2 [Nicotiana sylvestris];gi|698560318|ref|XP_009771815.1|//PREDICTED: uncharacterized protein LOC104222287 isoform X5 [Nicotiana sylvestris]
gene_41128	2472	0.01	0.11	3.45943	0.131345	NA	NA	NA	K07399//cytochrome c biogenesis protein	gi|698436897|ref|XP_009802676.1|//PREDICTED: cytochrome c biogenesis protein CCS1, chloroplastic-like [Nicotiana sylvestris]
gene_41128	1983	0.03	0.23	2.9386	0.072629	NA	NA	NA	K07399//cytochrome c biogenesis protein	gi|565365852|ref|XP_006349612.1|//PREDICTED: cytochrome c biogenesis protein CCS1, chloroplastic-like [Solanum tuberosum];gi|565399952|ref|XP_006365503.1|//PREDICTED: cytochrome c biogenesis protein CCS1, chloroplastic-like isoform X2 [Solanum tuberosum]
gene_41128	1984	0.1	0.06	-0.736966	0.682952	NA	NA	NA	K07399//cytochrome c biogenesis protein	gi|698436897|ref|XP_009802676.1|//PREDICTED: cytochrome c biogenesis protein CCS1, chloroplastic-like [Nicotiana sylvestris]
gene_41159	1669	1	2.19	1.13093	0.00599174	NA	NA	NA	K13484//5-hydroxyisourate hydrolase / 2-oxo-4-hydroxy-4-carboxy-5-ureidoimidazoline decarboxylase [EC:3.5.2.17 4.1.1.97];K06662//cell cycle checkpoint protein	gi|698523270|ref|XP_009758443.1|//PREDICTED: uncharacterized protein LOC104211135 [Nicotiana sylvestris]
gene_41159	1739	0.09	0.18	1	0.461744	GO:0005634//nucleus;GO:0005739//mitochondrion	GO:0003697//single-stranded DNA binding;GO:0005515//protein binding;GO:0003690//double-stranded DNA binding;GO:0050897//cobalt ion binding	GO:0000724//double-strand break repair via homologous recombination	NA	gi|565382493|ref|XP_006357572.1|//PREDICTED: uncharacterized protein LOC102599307 [Solanum tuberosum]
gene_41159	1617	0.95	0.59	-0.687213	0.0855266	NA	NA	NA	K13484//5-hydroxyisourate hydrolase / 2-oxo-4-hydroxy-4-carboxy-5-ureidoimidazoline decarboxylase [EC:3.5.2.17 4.1.1.97];K06662//cell cycle checkpoint protein	gi|698523270|ref|XP_009758443.1|//PREDICTED: uncharacterized protein LOC104211135 [Nicotiana sylvestris]
gene_41164	498	0.01	0.2	4.32193	0.512534	NA	NA	NA	NA	NA
gene_41164	498	0.01	0.66	6.04439	0.0641504	NA	NA	NA	NA	NA
gene_41164	498	0.29	0.14	-1.05063	0.621362	NA	NA	NA	NA	NA
gene_41212	292	0.43	0.96	1.1587	0.643798	NA	NA	NA	NA	NA
gene_41212	292	0.92	2.91	1.66131	0.095992	NA	NA	NA	NA	NA
gene_41212	292	0.26	0.01	-4.70044	0.997572	NA	NA	NA	NA	NA
gene_41434	259	0.01	0.44	5.45943	0.512534	NA	NA	NA	NA	NA
gene_41434	259	0.01	0.7	6.12928	0.25394	NA	NA	NA	NA	NA
gene_41434	259	1.92	0.63	-1.60768	0.177309	NA	NA	NA	NA	NA
gene_41439	981	0.67	1.68	1.32623	0.0339282	NA	NA	NA	NA	gi|697103782|ref|XP_009605690.1|//PREDICTED: growth-regulating factor 4-like isoform X2 [Nicotiana tomentosiformis]
gene_41439	981	0.32	0.56	0.807355	0.39788	NA	NA	NA	NA	gi|109289919|gb|AAP45172.2|//hypothetical protein SBB1_14t00021 [Solanum bulbocastanum]
gene_41439	981	1.14	0.73	-0.643065	0.259338	NA	NA	NA	NA	gi|697103782|ref|XP_009605690.1|//PREDICTED: growth-regulating factor 4-like isoform X2 [Nicotiana tomentosiformis]
gene_41476	952	0.09	0.39	2.11548	0.230646	NA	NA	NA	K00574//cyclopropane-fatty-acyl-phospholipid synthase [EC:2.1.1.79]	gi|697142858|ref|XP_009625533.1|//PREDICTED: uncharacterized protein LOC104116392 isoform X2 [Nicotiana tomentosiformis]
gene_41476	999	0.5	1.02	1.02857	0.120827	GO:0005737//cytoplasm	GO:0008825//cyclopropane-fatty-acyl-phospholipid synthase activity;GO:0008168//methyltransferase activity	GO:0008152//metabolic process;GO:0032259//methylation;GO:0008610//lipid biosynthetic process	K00574//cyclopropane-fatty-acyl-phospholipid synthase [EC:2.1.1.79]	gi|565375891|ref|XP_006354448.1|//PREDICTED: uncharacterized protein LOC102604983 [Solanum tuberosum]
gene_41476	1539	0.17	0.01	-4.08746	0.0617448	NA	NA	NA	K00574//cyclopropane-fatty-acyl-phospholipid synthase [EC:2.1.1.79]	gi|697142858|ref|XP_009625533.1|//PREDICTED: uncharacterized protein LOC104116392 isoform X2 [Nicotiana tomentosiformis]
gene_41490	464	0.01	2.15	7.74819	0.00111902	NA	NA	NA	NA	NA
gene_41490	464	0.01	0.36	5.16993	0.50524	NA	NA	NA	NA	NA
gene_41490	464	0.15	0.01	-3.90689	0.497574	NA	NA	NA	NA	NA
gene_41643	1251	0.01	2.67	8.0607	1.16e-05	NA	NA	NA	K01601//ribulose-bisphosphate carboxylase large chain [EC:4.1.1.39];K07759//poly(ADP-ribose) glycohydrolase [EC:3.2.1.143]	gi|698512806|ref|XP_009801400.1|//PREDICTED: uncharacterized protein LOC104247143 [Nicotiana sylvestris]
gene_41643	1251	0.13	0.43	1.72583	0.113098	NA	NA	NA	NA	gi|565378940|ref|XP_006355902.1|//PREDICTED: uncharacterized protein LOC102590554 [Solanum tuberosum]
gene_41643	1251	2.16	1.46	-0.565063	0.114853	NA	NA	NA	K07759//poly(ADP-ribose) glycohydrolase [EC:3.2.1.143];K01601//ribulose-bisphosphate carboxylase large chain [EC:4.1.1.39]	gi|698512806|ref|XP_009801400.1|//PREDICTED: uncharacterized protein LOC104247143 [Nicotiana sylvestris]
gene_41667	1703	0.01	0.1	3.32193	0.512534	NA	NA	NA	K01303//acylaminoacyl-peptidase [EC:3.4.19.1];K06883//uncharacterized protein;K08064//nuclear transcription factor Y, alpha	gi|969998850|ref|XP_015077958.1|//PREDICTED: LOW QUALITY PROTEIN: uncharacterized protein LOC107021760 [Solanum pennellii]
gene_41667	1703	0.09	0.18	1	0.461744	NA	NA	NA	NA	gi|460415829|ref|XP_004253256.1|//PREDICTED: uncharacterized protein LOC101260219 [Solanum lycopersicum]
gene_41667	1703	0.18	0.1	-0.847997	0.44915	NA	NA	NA	K01303//acylaminoacyl-peptidase [EC:3.4.19.1];K06883//uncharacterized protein;K08064//nuclear transcription factor Y, alpha	gi|969998850|ref|XP_015077958.1|//PREDICTED: LOW QUALITY PROTEIN: uncharacterized protein LOC107021760 [Solanum pennellii]
gene_4181	2769	0.01	0.03	1.58496	0.512534	NA	NA	NA	NA	NA
gene_4181	2769	0.01	0.05	2.32193	0.25394	NA	NA	NA	NA	NA
gene_4181	2769	0.02	0.01	-1	0.497574	NA	NA	NA	NA	NA
gene_41907	1575	0.01	0.28	4.80735	0.0336594	NA	NA	NA	NA	NA
gene_41907	1575	0.3	0.52	0.793549	0.343276	NA	NA	NA	NA	gi|565391307|ref|XP_006361364.1|//PREDICTED: uncharacterized protein LOC102596609 [Solanum tuberosum]
gene_41907	1575	0.13	0.01	-3.70044	0.12379	NA	NA	NA	NA	NA
gene_41979	309	0.01	0.35	5.12928	0.512534	NA	NA	NA	NA	NA
gene_41979	309	0.01	0.28	4.80735	0.50524	NA	NA	NA	NA	NA
gene_41979	309	0.51	0.01	-5.67243	0.248184	NA	NA	NA	NA	NA
gene_41989	593	1.85	3.9	1.07595	0.0347218	NA	NA	NA	K17943//pumilio RNA-binding family	gi|697124911|ref|XP_009616462.1|//PREDICTED: pumilio homolog 2-like isoform X3 [Nicotiana tomentosiformis]
gene_41989	593	0.14	0.41	1.5502	0.381566	GO:0005829//cytosol	GO:0003729//mRNA binding	NA	NA	gi|590589107|ref|XP_007016356.1|//Pumilio 2 isoform 3 [Theobroma cacao]
gene_41989	593	1.64	1.04	-0.657112	0.301814	NA	NA	NA	K17943//pumilio RNA-binding family	gi|697124911|ref|XP_009616462.1|//PREDICTED: pumilio homolog 2-like isoform X3 [Nicotiana tomentosiformis]
gene_42181	3204	0.36	0.71	0.979822	0.0289246	GO:0016021//integral component of membrane;GO:0005886//plasma membrane	GO:0030246//carbohydrate binding;GO:0004674//protein serine/threonine kinase activity;GO:0005524//ATP binding	GO:0006468//protein phosphorylation	K04730//interleukin-1 receptor-associated kinase 1 [EC:2.7.11.1]	gi|565378509|ref|XP_006355698.1|//PREDICTED: L-type lectin-domain containing receptor kinase S.4-like [Solanum tuberosum]
gene_42181	2906	2.48	3.89	0.64943	0.000721146	NA	GO:0030246//carbohydrate binding;GO:0005524//ATP binding;GO:0004693//cyclin-dependent protein serine/threonine kinase activity	GO:0006468//protein phosphorylation;GO:0007049//cell cycle	K13417//somatic embryogenesis receptor kinase 4 [EC:2.7.10.1 2.7.11.1];K04733//interleukin-1 receptor-associated kinase 4 [EC:2.7.11.1];K13418//somatic embryogenesis receptor kinase 1 [EC:2.7.10.1 2.7.11.1]	gi|565378509|ref|XP_006355698.1|//PREDICTED: L-type lectin-domain containing receptor kinase S.4-like [Solanum tuberosum]
gene_42181	4592	0.56	0.25	-1.1635	0.107669	GO:0016021//integral component of membrane;GO:0005886//plasma membrane	GO:0030246//carbohydrate binding;GO:0005524//ATP binding;GO:0004674//protein serine/threonine kinase activity	GO:0006468//protein phosphorylation	K04730//interleukin-1 receptor-associated kinase 1 [EC:2.7.11.1]	gi|565378509|ref|XP_006355698.1|//PREDICTED: L-type lectin-domain containing receptor kinase S.4-like [Solanum tuberosum]
gene_42275	960	0.01	0.1	3.32193	0.512534	NA	NA	NA	NA	gi|698550006|ref|XP_009768838.1|//PREDICTED: uncharacterized protein LOC104219797, partial [Nicotiana sylvestris]
gene_42275	960	0.01	0.08	3	0.50524	NA	NA	NA	NA	gi|460400237|ref|XP_004245642.1|//PREDICTED: uncharacterized protein LOC101243808 [Solanum lycopersicum]
gene_42275	960	0.27	0.07	-1.94753	0.216482	NA	NA	NA	NA	gi|698550006|ref|XP_009768838.1|//PREDICTED: uncharacterized protein LOC104219797, partial [Nicotiana sylvestris]
gene_42317	1662	0.01	0.05	2.32193	0.512534	NA	NA	NA	K02178//checkpoint serine/threonine-protein kinase [EC:2.7.11.1]	gi|697186247|ref|XP_009602161.1|//PREDICTED: mitotic spindle checkpoint protein BUBR1 [Nicotiana tomentosiformis]
gene_42317	1662	0.47	0.88	0.904843	0.143611	NA	NA	NA	K02178//checkpoint serine/threonine-protein kinase [EC:2.7.11.1]	gi|565350478|ref|XP_006342196.1|//PREDICTED: mitotic spindle checkpoint protein BUBR1-like [Solanum tuberosum]
gene_42317	1662	0.12	0.01	-3.58496	0.12379	NA	NA	NA	K02178//checkpoint serine/threonine-protein kinase [EC:2.7.11.1]	gi|697186247|ref|XP_009602161.1|//PREDICTED: mitotic spindle checkpoint protein BUBR1 [Nicotiana tomentosiformis]
gene_42367	902	0.23	0.41	0.83399	0.473814	NA	NA	NA	NA	NA
gene_42367	902	0.27	0.42	0.63743	0.738024	NA	NA	NA	NA	NA
gene_42367	902	0.08	0.01	-3	0.497574	NA	NA	NA	NA	NA
gene_4239	4641	0.92	1.94	1.07635	0.0963	NA	NA	NA	K10895//fanconi anemia group I protein	gi|697129826|ref|XP_009618975.1|//PREDICTED: Fanconi anemia group I protein [Nicotiana tomentosiformis]
gene_4239	4638	0.2	0.36	0.847997	0.0955238	GO:0009506//plasmodesma	NA	GO:0042138//meiotic DNA double-strand break formation;GO:0007131//reciprocal meiotic recombination;GO:0007062//sister chromatid cohesion;GO:0033044//regulation of chromosome organization;GO:0045132//meiotic chromosome segregation	K10895//fanconi anemia group I protein	gi|565351803|ref|XP_006342841.1|//PREDICTED: Fanconi anemia group I protein-like [Solanum tuberosum]
gene_4239	4641	1.86	1.26	-0.561879	0.00281784	NA	NA	NA	K10895//fanconi anemia group I protein	gi|697129826|ref|XP_009618975.1|//PREDICTED: Fanconi anemia group I protein [Nicotiana tomentosiformis]
gene_42533	595	1.17	1.78	0.605369	0.388728	NA	NA	NA	K10773//endonuclease III [EC:4.2.99.18]	gi|697159059|ref|XP_009588285.1|//PREDICTED: uncharacterized protein LOC104085871 isoform X2 [Nicotiana tomentosiformis]
gene_42533	595	0.01	0.14	3.80735	0.50524	GO:0005634//nucleus	GO:0003906//DNA-(apurinic or apyrimidinic site) lyase activity;GO:0003677//DNA binding	GO:0006284//base-excision repair;GO:0000737//DNA catabolic process, endonucleolytic	K10773//endonuclease III [EC:4.2.99.18]	gi|565356316|ref|XP_006345014.1|//PREDICTED: protein ROS1-like [Solanum tuberosum]
gene_42533	595	1.51	0.69	-1.12988	0.112826	NA	NA	NA	K10773//endonuclease III [EC:4.2.99.18]	gi|697159059|ref|XP_009588285.1|//PREDICTED: uncharacterized protein LOC104085871 isoform X2 [Nicotiana tomentosiformis]
gene_4255	471	0.01	0.21	4.39232	0.512534	NA	NA	NA	NA	NA
gene_4255	471	0.35	0.53	0.598637	0.697324	NA	NA	NA	NA	NA
gene_4255	471	0.46	0.15	-1.61667	0.371972	NA	NA	NA	NA	NA
gene_42581	1189	0.16	0.45	1.49185	0.305716	GO:0016021//integral component of membrane;GO:0005886//plasma membrane	NA	NA	NA	gi|698418314|ref|XP_009796741.1|//PREDICTED: CASP-like protein 5B2 [Nicotiana sylvestris]
gene_42581	1189	1.38	2.22	0.685891	0.0633832	GO:0016021//integral component of membrane;GO:0005886//plasma membrane	NA	NA	NA	gi|565365594|ref|XP_006349490.1|//PREDICTED: CASP-like protein At3g53850-like [Solanum tuberosum]
gene_42581	1189	0.22	0.01	-4.45943	0.12379	GO:0016021//integral component of membrane;GO:0005886//plasma membrane	NA	NA	NA	gi|698418314|ref|XP_009796741.1|//PREDICTED: CASP-like protein 5B2 [Nicotiana sylvestris]
gene_42684	1048	0.01	0.26	4.70044	0.131345	NA	NA	NA	K03350//anaphase-promoting complex subunit 3	gi|698449919|ref|XP_009774832.1|//PREDICTED: uncharacterized protein LOC104224821 [Nicotiana sylvestris]
gene_42684	1048	0.01	0.05	2.32193	0.994774	NA	NA	NA	NA	gi|565352223|ref|XP_006343046.1|//PREDICTED: uncharacterized protein LOC102580149 [Solanum tuberosum]
gene_42684	1048	0.06	0.01	-2.58496	0.497574	NA	NA	NA	K03350//anaphase-promoting complex subunit 3	gi|698449919|ref|XP_009774832.1|//PREDICTED: uncharacterized protein LOC104224821 [Nicotiana sylvestris]
gene_42692	1312	1.22	1.85	0.600644	0.14786	NA	NA	NA	NA	gi|747069433|ref|XP_011081510.1|//PREDICTED: uncharacterized protein LOC105164546 [Sesamum indicum];gi|661877363|emb|CDP18809.1|//unnamed protein product [Coffea canephora]
gene_42692	1183	1.12	1.83	0.708345	0.195927	GO:0009506//plasmodesma	NA	NA	NA	gi|565357637|ref|XP_006345646.1|//PREDICTED: uncharacterized protein LOC102580486 [Solanum tuberosum]
gene_42692	1220	1.62	1.07	-0.598383	0.094822	NA	NA	NA	NA	gi|661877363|emb|CDP18809.1|//unnamed protein product [Coffea canephora];gi|747069433|ref|XP_011081510.1|//PREDICTED: uncharacterized protein LOC105164546 [Sesamum indicum]
gene_427	1958	0.14	0.27	0.947533	0.364566	NA	NA	NA	K01988//lactosylceramide 4-alpha-galactosyltransferase [EC:2.4.1.228]	gi|697140434|ref|XP_009624321.1|//PREDICTED: lactosylceramide 4-alpha-galactosyltransferase [Nicotiana tomentosiformis]
gene_427	1958	0.71	2.58	1.86148	1.08937e-07	NA	GO:0008378//galactosyltransferase activity	NA	K01988//lactosylceramide 4-alpha-galactosyltransferase [EC:2.4.1.228]	gi|565360639|ref|XP_006347074.1|//PREDICTED: uncharacterized protein At4g19900-like [Solanum tuberosum]
gene_427	1958	0.26	0.16	-0.70044	0.418628	NA	NA	NA	K01988//lactosylceramide 4-alpha-galactosyltransferase [EC:2.4.1.228]	gi|697140434|ref|XP_009624321.1|//PREDICTED: lactosylceramide 4-alpha-galactosyltransferase [Nicotiana tomentosiformis]
gene_42700	1741	0.05	0.2	2	0.230646	NA	NA	NA	NA	gi|697158512|ref|XP_009588021.1|//PREDICTED: uncharacterized protein LOC104085633 [Nicotiana tomentosiformis]
gene_42700	1741	0.09	0.48	2.41504	0.0136527	NA	NA	NA	NA	NA
gene_42700	1741	0.29	0.18	-0.688056	0.418628	NA	NA	NA	NA	gi|697158512|ref|XP_009588021.1|//PREDICTED: uncharacterized protein LOC104085633 [Nicotiana tomentosiformis]
gene_42762	2310	0.09	0.15	0.736966	0.473814	NA	NA	NA	K17964//leucine-rich PPR motif-containing protein, mitochondrial	gi|971563899|ref|XP_015167622.1|//PREDICTED: pentatricopeptide repeat-containing protein At5g13770, chloroplastic [Solanum tuberosum]
gene_42762	2310	13.79	21.09	0.612937	1.24201e-12	NA	NA	GO:0009658//chloroplast organization	K15336//tRNA (cytosine38-C5)-methyltransferase [EC:2.1.1.204]	gi|460382917|ref|XP_004237182.1|//PREDICTED: pentatricopeptide repeat-containing protein At5g13770, chloroplastic-like [Solanum lycopersicum]
gene_42762	1923	0.05	0.03	-0.736966	0.621362	NA	NA	NA	K17964//leucine-rich PPR motif-containing protein, mitochondrial	gi|971563899|ref|XP_015167622.1|//PREDICTED: pentatricopeptide repeat-containing protein At5g13770, chloroplastic [Solanum tuberosum]
gene_42868	1677	0.01	0.05	2.32193	0.512534	NA	GO:0004190//aspartic-type endopeptidase activity	GO:0006508//proteolysis	NA	gi|697177815|ref|XP_009597883.1|//PREDICTED: basic 7S globulin-like [Nicotiana tomentosiformis]
gene_42868	1677	0.69	1.24	0.845672	0.0711964	NA	GO:0004190//aspartic-type endopeptidase activity	GO:0006508//proteolysis	K00924//null	gi|568215625|ref|NP_001274964.1|//xyloglucan-specific endoglucanase inhibitor 4 precursor [Solanum tuberosum]
gene_42868	1677	0.04	0.01	-2	0.497574	NA	GO:0004190//aspartic-type endopeptidase activity	GO:0006508//proteolysis	NA	gi|697177815|ref|XP_009597883.1|//PREDICTED: basic 7S globulin-like [Nicotiana tomentosiformis]
gene_42880	1281	0.14	0.49	1.80735	0.118409	NA	NA	NA	K09422//myb proto-oncogene protein, plant	gi|697142003|ref|XP_009625117.1|//PREDICTED: myb-related protein 308-like [Nicotiana tomentosiformis]
gene_42880	1281	0.61	1.03	0.755763	0.1943	NA	NA	NA	K09422//myb proto-oncogene protein, plant	gi|460398357|ref|XP_004244728.1|//PREDICTED: protein ODORANT1-like [Solanum lycopersicum]
gene_42880	1281	0.35	0.1	-1.80735	0.107678	NA	NA	NA	K09422//myb proto-oncogene protein, plant	gi|697142003|ref|XP_009625117.1|//PREDICTED: myb-related protein 308-like [Nicotiana tomentosiformis]
gene_42899	2602	0.5	1.35	1.43296	0.000500808	NA	NA	NA	K09422//myb proto-oncogene protein, plant	gi|425872948|gb|AFY06678.1|//asymmetric leaves 1 [Nicotiana tabacum]
gene_42899	2564	2.88	5.81	1.01247	4.05324e-09	GO:0000793//condensed chromosome;GO:0005730//nucleolus	GO:0003677//DNA binding;GO:0003682//chromatin binding;GO:0042803//protein homodimerization activity	GO:0050832//defense response to fungus;GO:0045892//negative regulation of transcription, DNA-templated;GO:0009733//response to auxin;GO:0008356//asymmetric cell division;GO:0010338//leaf formation;GO:0045088//regulation of innate immune response;GO:0042742//defense response to bacterium;GO:0009753//response to jasmonic acid;GO:0009739//response to gibberellin;GO:0009751//response to salicylic aci…	K09422//myb proto-oncogene protein, plant	gi|425872948|gb|AFY06678.1|//asymmetric leaves 1 [Nicotiana tabacum]
gene_42899	2539	1.26	0.81	-0.63743	0.0377318	NA	NA	NA	K09422//myb proto-oncogene protein, plant	gi|425872948|gb|AFY06678.1|//asymmetric leaves 1 [Nicotiana tabacum]
gene_42956	1139	0.01	0.16	4	0.259458	NA	NA	NA	K10750//chromatin assembly factor 1 subunit A;K11131//H/ACA ribonucleoprotein complex subunit 4 [EC:5.4.99.-]	gi|590673696|ref|XP_007038966.1|//Uncharacterized protein TCM_015357 [Theobroma cacao]
gene_42956	1139	0.01	0.07	2.80735	0.50524	NA	NA	GO:0044260//cellular macromolecule metabolic process;GO:0090304//nucleic acid metabolic process	K12811//ATP-dependent RNA helicase DDX46/PRP5 [EC:3.6.4.13];K14565//nucleolar protein 58;K03243//translation initiation factor 5B;K11131//H/ACA ribonucleoprotein complex subunit 4 [EC:5.4.99.-]	gi|357463451|ref|XP_003602007.1|//hypothetical protein MTR_3g087790 [Medicago truncatula]
gene_42956	1139	1.09	0.51	-1.09576	0.0596382	NA	NA	NA	K11131//H/ACA ribonucleoprotein complex subunit 4 [EC:5.4.99.-];K10750//chromatin assembly factor 1 subunit A	gi|590673696|ref|XP_007038966.1|//Uncharacterized protein TCM_015357 [Theobroma cacao]
gene_42960	1550	0.01	0.06	2.58496	0.512534	NA	NA	NA	K05282//gibberellin 20-oxidase [EC:1.14.11.12];K05278//flavonol synthase [EC:1.14.11.23];K06892//feruloyl-CoA ortho-hydroxylase [EC:1.14.11.-]	gi|697125155|ref|XP_009616591.1|//PREDICTED: 1-aminocyclopropane-1-carboxylate oxidase 5-like [Nicotiana tomentosiformis]
gene_42960	1550	3.31	7.9	1.25502	5.66418e-10	NA	GO:0016706//oxidoreductase activity, acting on paired donors, with incorporation or reduction of molecular oxygen, 2-oxoglutarate as one donor, and incorporation of one atom each of oxygen into both donors;GO:0005506//iron ion binding	GO:0055114//oxidation-reduction process	K05282//gibberellin 20-oxidase [EC:1.14.11.12];K06892//feruloyl-CoA ortho-hydroxylase [EC:1.14.11.-]	gi|565359376|ref|XP_006346491.1|//PREDICTED: codeine O-demethylase-like [Solanum tuberosum]
gene_42960	1550	0.08	0.01	-3	0.248184	NA	NA	NA	K06892//feruloyl-CoA ortho-hydroxylase [EC:1.14.11.-];K05282//gibberellin 20-oxidase [EC:1.14.11.12];K05278//flavonol synthase [EC:1.14.11.23]	gi|697125155|ref|XP_009616591.1|//PREDICTED: 1-aminocyclopropane-1-carboxylate oxidase 5-like [Nicotiana tomentosiformis]
gene_42972	335	1.8	3.82	1.08558	0.107307	NA	GO:0003964//RNA-directed DNA polymerase activity;GO:0008270//zinc ion binding;GO:0004519//endonuclease activity;GO:0004190//aspartic-type endopeptidase activity;GO:0003676//nucleic acid binding	GO:0015074//DNA integration;GO:0006508//proteolysis;GO:0090305//nucleic acid phosphodiester bond hydrolysis;GO:0006278//RNA-dependent DNA replication	K00799//glutathione S-transferase [EC:2.5.1.18];K01369//legumain [EC:3.4.22.34];K16279//E3 ubiquitin-protein ligase KEG [EC:2.7.11.1 2.3.2.27];K05658//ATP-binding cassette, subfamily B (MDR/TAP), member 1 [EC:3.6.3.44];K09527//DnaJ homolog subfamily C member 7	gi|130582|sp|P10978.1|POLX_TOBAC//RecName: Full=Retrovirus-related Pol polyprotein from transposon TNT 1-94; Includes: RecName: Full=Protease; Includes: RecName: Full=Reverse transcriptase; Includes: RecName: Full=Endonuclease
gene_42972	335	3.23	5.41	0.744094	0.128963	NA	NA	NA	NA	gi|130582|sp|P10978.1|POLX_TOBAC//RecName: Full=Retrovirus-related Pol polyprotein from transposon TNT 1-94; Includes: RecName: Full=Protease; Includes: RecName: Full=Reverse transcriptase; Includes: RecName: Full=Endonuclease [Nicotiana tabacum]
gene_42972	335	3.57	1.23	-1.53727	0.0258588	NA	GO:0003964//RNA-directed DNA polymerase activity;GO:0004190//aspartic-type endopeptidase activity;GO:0003676//nucleic acid binding;GO:0008270//zinc ion binding;GO:0004519//endonuclease activity	GO:0015074//DNA integration;GO:0006278//RNA-dependent DNA replication;GO:0090305//nucleic acid phosphodiester bond hydrolysis;GO:0006508//proteolysis	K16279//E3 ubiquitin-protein ligase KEG [EC:2.7.11.1 2.3.2.27];K01369//legumain [EC:3.4.22.34];K00799//glutathione S-transferase [EC:2.5.1.18];K09527//DnaJ homolog subfamily C member 7;K05658//ATP-binding cassette, subfamily B (MDR/TAP), member 1 [EC:3.6.3.44]	gi|130582|sp|P10978.1|POLX_TOBAC//RecName: Full=Retrovirus-related Pol polyprotein from transposon TNT 1-94; Includes: RecName: Full=Protease; Includes: RecName: Full=Reverse transcriptase; Includes: RecName: Full=Endonuclease
gene_42988	985	0.01	0.09	3.16993	0.512534	NA	NA	NA	NA	NA
gene_42988	985	0.24	0.4	0.736966	0.518156	NA	NA	NA	NA	NA
gene_42988	985	0.13	0.07	-0.893085	0.621362	NA	NA	NA	NA	NA
gene_43308	682	0.29	0.7	1.2713	0.305716	NA	NA	NA	NA	gi|923929397|ref|XP_013733500.1|//PREDICTED: protein IQ-DOMAIN 1-like [Brassica napus]
gene_43308	682	0.24	1.88	2.96963	0.00078873	NA	NA	NA	NA	NA
gene_43308	682	0.2	0.1	-1	0.621362	NA	NA	NA	NA	gi|923929397|ref|XP_013733500.1|//PREDICTED: protein IQ-DOMAIN 1-like [Brassica napus]
gene_43370	1167	0.32	0.85	1.40939	0.0854838	GO:0005739//mitochondrion;GO:0009507//chloroplast	GO:0003677//DNA binding;GO:0003913//DNA photolyase activity	GO:0006281//DNA repair;GO:0018298//protein-chromophore linkage	K01669//deoxyribodipyrimidine photo-lyase [EC:4.1.99.3]	gi|698505690|ref|XP_009798283.1|//PREDICTED: cryptochrome DASH, chloroplastic/mitochondrial-like isoform X1 [Nicotiana sylvestris]
gene_43370	1167	6.26	11.53	0.881158	1.25089e-06	GO:0005739//mitochondrion;GO:0009507//chloroplast	GO:0003677//DNA binding;GO:0003913//DNA photolyase activity	GO:0006281//DNA repair;GO:0018298//protein-chromophore linkage	K01669//deoxyribodipyrimidine photo-lyase [EC:4.1.99.3]	gi|565377493|ref|XP_006355213.1|//PREDICTED: cryptochrome DASH, chloroplastic/mitochondrial-like [Solanum tuberosum]
gene_43370	1167	0.33	0.17	-0.956931	0.33978	GO:0009507//chloroplast;GO:0005739//mitochondrion	GO:0003913//DNA photolyase activity;GO:0003677//DNA binding	GO:0006281//DNA repair;GO:0018298//protein-chromophore linkage	K01669//deoxyribodipyrimidine photo-lyase [EC:4.1.99.3]	gi|698505690|ref|XP_009798283.1|//PREDICTED: cryptochrome DASH, chloroplastic/mitochondrial-like isoform X1 [Nicotiana sylvestris]
gene_43375	712	0.14	0.4	1.51457	0.390764	NA	NA	NA	NA	NA
gene_43375	712	0.57	1.01	0.825321	0.311438	NA	NA	NA	NA	NA
gene_43375	712	0.86	0.28	-1.61891	0.0906018	NA	NA	NA	NA	NA
gene_43472	806	4.42	7.06	0.675622	0.0215352	NA	NA	NA	K10840//centrin-2	gi|698458865|ref|XP_009781161.1|//PREDICTED: calcium-binding protein PBP1-like [Nicotiana sylvestris]
gene_43472	806	0.01	0.1	3.32193	0.50524	NA	GO:0005509//calcium ion binding	NA	K02183//calmodulin	gi|460373937|ref|XP_004232768.1|//PREDICTED: calcium-binding protein KIC-like [Solanum lycopersicum]
gene_43472	806	4.74	2.56	-0.888743	0.0051683	NA	NA	NA	K10840//centrin-2	gi|698458865|ref|XP_009781161.1|//PREDICTED: calcium-binding protein PBP1-like [Nicotiana sylvestris]
gene_4358	825	0.23	0.68	1.5639	0.192257	NA	NA	NA	NA	NA
gene_4358	825	0.01	1.05	6.71425	0.0005198	NA	NA	NA	K10400//kinesin family member 15	gi|565359337|ref|XP_006346472.1|//PREDICTED: phragmoplast orienting kinesin 2-like [Solanum tuberosum]
gene_4358	825	0.49	0.24	-1.02975	0.33978	NA	NA	NA	NA	NA
gene_43708	2710	0.17	0.26	0.612977	0.451854	NA	NA	NA	K16732//protein regulator of cytokinesis 1	gi|698529656|ref|XP_009761644.1|//PREDICTED: 65-kDa microtubule-associated protein 3-like [Nicotiana sylvestris];gi|698439335|ref|XP_009758362.1|//PREDICTED: 65-kDa microtubule-associated protein 3 [Nicotiana sylvestris]
gene_43708	2621	0.68	1.25	0.878321	0.0229896	GO:0055028//cortical microtubule;GO:0009574//preprophase band	GO:0008017//microtubule binding	GO:0000911//cytokinesis by cell plate formation;GO:0000280//nuclear division;GO:0000226//microtubule cytoskeleton organization;GO:0052096//formation by symbiont of syncytium involving giant cell for nutrient acquisition from host;GO:0046785//microtubule polymerization;GO:0000910//cytokinesis;GO:0009624//response to nematode	K06638//mitotic spindle assembly checkpoint protein MAD1	gi|604305947|gb|EYU25004.1|//hypothetical protein MIMGU_mgv1a001889mg [Erythranthe guttata];gi|565362654|ref|XP_006348061.1|//PREDICTED: 65-kDa microtubule-associated protein 3-like [Solanum tuberosum]
gene_43708	2710	0.3	0.09	-1.73697	0.0300986	NA	NA	NA	K16732//protein regulator of cytokinesis 1	gi|698439335|ref|XP_009758362.1|//PREDICTED: 65-kDa microtubule-associated protein 3 [Nicotiana sylvestris];gi|698529656|ref|XP_009761644.1|//PREDICTED: 65-kDa microtubule-associated protein 3-like [Nicotiana sylvestris]
gene_43781	1222	0.08	0.3	1.90689	0.230646	NA	NA	NA	K14638//solute carrier family 15 (peptide/histidine transporter), member 3/4	gi|697173516|ref|XP_009595682.1|//PREDICTED: protein NRT1/ PTR FAMILY 7.3-like [Nicotiana tomentosiformis]
gene_43781	1222	0.01	0.44	5.45943	0.0162057	GO:0005886//plasma membrane	GO:0015112//nitrate transmembrane transporter activity	GO:0010106//cellular response to iron ion starvation;GO:0006598//polyamine catabolic process;GO:0009734//auxin-activated signaling pathway;GO:0010167//response to nitrate;GO:0015706//nitrate transport;GO:0042128//nitrate assimilation;GO:0042398//cellular modified amino acid biosynthetic process;GO:0006826//iron ion transport;GO:0006857//oligopeptide transport;GO:0009698//phenylpropanoid metabolic…	K14638//solute carrier family 15 (peptide/histidine transporter), member 3/4	gi|460397987|ref|XP_004244546.1|//PREDICTED: nitrate transporter 1.5-like [Solanum lycopersicum]
gene_43781	1222	0.27	0.01	-4.75489	0.0307974	NA	NA	NA	K14638//solute carrier family 15 (peptide/histidine transporter), member 3/4	gi|697173516|ref|XP_009595682.1|//PREDICTED: protein NRT1/ PTR FAMILY 7.3-like [Nicotiana tomentosiformis]
gene_43840	571	2.81	5.26	0.904493	0.0363174	NA	NA	NA	K07152//protein SCO1/2	gi|698521875|ref|XP_009757745.1|//PREDICTED: protein SCO1 homolog 1, mitochondrial isoform X1 [Nicotiana sylvestris]
gene_43840	571	3.01	5.97	0.987967	0.00920522	GO:0005743//mitochondrial inner membrane	GO:0016787//hydrolase activity;GO:0005507//copper ion binding	GO:0033617//mitochondrial respiratory chain complex IV assembly;GO:0006626//protein targeting to mitochondrion;GO:0006878//cellular copper ion homeostasis;GO:0019243//methylglyoxal catabolic process to D-lactate;GO:0009790//embryo development;GO:0006825//copper ion transport	K07152//protein SCO1/2	gi|565402982|ref|XP_006366947.1|//PREDICTED: protein SCO1 homolog 1, mitochondrial-like [Solanum tuberosum]
gene_43840	571	2.81	1.81	-0.63458	0.194312	NA	NA	NA	K07152//protein SCO1/2	gi|698521875|ref|XP_009757745.1|//PREDICTED: protein SCO1 homolog 1, mitochondrial isoform X1 [Nicotiana sylvestris]
gene_4386	3124	0.01	0.06	2.58496	0.259458	NA	NA	NA	K03469//ribonuclease HI [EC:3.1.26.4]	gi|969998850|ref|XP_015077958.1|//PREDICTED: LOW QUALITY PROTEIN: uncharacterized protein LOC107021760 [Solanum pennellii]
gene_4386	3124	0.97	1.54	0.666874	0.0202968	NA	NA	NA	K15360//centromere protein X	gi|460370628|ref|XP_004231153.1|//PREDICTED: uncharacterized protein LOC101251339 [Solanum lycopersicum]
gene_4386	3124	0.16	0.08	-1	0.383016	NA	NA	NA	K03469//ribonuclease HI [EC:3.1.26.4]	gi|969998850|ref|XP_015077958.1|//PREDICTED: LOW QUALITY PROTEIN: uncharacterized protein LOC107021760 [Solanum pennellii]
gene_43923	1002	0.01	0.64	6	0.00862578	NA	NA	NA	K19042//E3 ubiquitin-protein ligase BOI and related proteins [EC:2.3.2.27]	gi|697134324|ref|XP_009621213.1|//PREDICTED: probable BOI-related E3 ubiquitin-protein ligase 2 [Nicotiana tomentosiformis]
gene_43923	1002	0.32	1.09	1.76818	0.0204006	NA	NA	NA	K11498//centromeric protein E	gi|460406405|ref|XP_004248655.1|//PREDICTED: uncharacterized protein LOC101247168 [Solanum lycopersicum]
gene_43923	1002	0.2	0.13	-0.621488	0.682952	NA	NA	NA	K19042//E3 ubiquitin-protein ligase BOI and related proteins [EC:2.3.2.27]	gi|697134324|ref|XP_009621213.1|//PREDICTED: probable BOI-related E3 ubiquitin-protein ligase 2 [Nicotiana tomentosiformis]
gene_44005	893	0.11	0.21	0.932886	0.643798	NA	NA	NA	NA	gi|697186297|ref|XP_009602187.1|//PREDICTED: uncharacterized protein LOC104097332 [Nicotiana tomentosiformis]
gene_44005	893	0.42	1.01	1.26589	0.0803602	NA	NA	NA	NA	gi|113205384|gb|ABI34371.1|//Gag/pol polyprotein, 3'-partial, putative [Solanum demissum]
gene_44005	893	0.37	0.07	-2.4021	0.123414	NA	NA	NA	NA	gi|697186297|ref|XP_009602187.1|//PREDICTED: uncharacterized protein LOC104097332 [Nicotiana tomentosiformis]
gene_44010	3214	0.26	1	1.94342	5.77	NA	NA	NA	NA	gi|697169522|ref|XP_009593654.1|//PREDICTED: uncharacterized protein LOC104090291 [Nicotiana tomentosiformis]
gene_44010	3214	0.99	2.5	1.33643	7.88832e-08	NA	NA	NA	K12821//pre-mRNA-processing factor 40;K03128//transcription initiation factor TFIID subunit 2;K13091//RNA-binding protein 39	gi|460379406|ref|XP_004235453.1|//PREDICTED: uncharacterized protein LOC101255569 [Solanum lycopersicum]
gene_44010	3214	1.75	1.23	-0.508697	0.0326844	NA	NA	NA	NA	gi|697169522|ref|XP_009593654.1|//PREDICTED: uncharacterized protein LOC104090291 [Nicotiana tomentosiformis]
gene_44031	8420	0.01	0.02	1	0.259458	NA	NA	NA	K20000//maturase K	gi|698504078|ref|XP_009797593.1|//PREDICTED: uncharacterized protein LOC104243998 [Nicotiana sylvestris]
gene_44031	8420	0.01	0.05	2.32193	0.072629	NA	NA	NA	NA	gi|113205363|gb|AAT66771.2|//Putative polyprotein, identical [Solanum demissum]
gene_44031	8420	0.07	0.03	-1.22239	0.176616	NA	NA	NA	K20000//maturase K	gi|698504078|ref|XP_009797593.1|//PREDICTED: uncharacterized protein LOC104243998 [Nicotiana sylvestris]
gene_44041	1308	0.01	0.24	4.58496	0.131345	NA	NA	NA	NA	NA
gene_44041	1308	0.09	0.7	2.95936	0.0036223	NA	NA	NA	NA	NA
gene_44041	1308	1.58	0.51	-1.63136	0.000889982	NA	NA	NA	NA	NA
gene_44136	799	0.01	0.12	3.58496	0.512534	NA	NA	NA	NA	NA
gene_44136	799	0.01	0.6	5.90689	0.0162057	NA	NA	NA	NA	NA
gene_44136	799	0.59	0.25	-1.23879	0.223448	NA	NA	NA	NA	NA
gene_44185	2102	0.69	1.05	0.605721	0.19007	NA	NA	NA	K00517	gi|697127041|ref|XP_009617550.1|//PREDICTED: cytochrome P450 78A5-like [Nicotiana tomentosiformis]
gene_44185	2102	1.39	2.14	0.622526	0.0378886	NA	GO:0020037//heme binding;GO:0005506//iron ion binding;GO:0033772//flavonoid 3',5'-hydroxylase activity	GO:0055114//oxidation-reduction process	K00517//null;K05280//flavonoid 3'-monooxygenase [EC:1.14.13.21]	gi|565356512|ref|XP_006345108.1|//PREDICTED: cytochrome P450 78A5-like [Solanum tuberosum]
gene_44185	2102	0.33	0.12	-1.45943	0.0752078	NA	NA	NA	K00517	gi|697127041|ref|XP_009617550.1|//PREDICTED: cytochrome P450 78A5-like [Nicotiana tomentosiformis]
gene_44213	691	0.01	0.14	3.80735	0.512534	NA	NA	NA	NA	NA
gene_44213	691	0.23	0.35	0.605721	0.697324	NA	NA	NA	NA	NA
gene_44213	691	0.3	0.2	-0.584963	0.682952	NA	NA	NA	NA	NA
gene_44350	1911	0.05	0.23	2.20163	0.13338	GO:0030529//intracellular ribonucleoprotein complex	NA	NA	K02900//large subunit ribosomal protein L27Ae	gi|697149415|ref|XP_009628919.1|//PREDICTED: uncharacterized protein LOC104119189 [Nicotiana tomentosiformis]
gene_44350	1911	0.12	0.6	2.32193	0.00474402	GO:0016020//membrane;GO:0009506//plasmodesma;GO:0005730//nucleolus;GO:0022625//cytosolic large ribosomal subunit	GO:0003735//structural constituent of ribosome	GO:0009908//flower development;GO:0010229//inflorescence development;GO:0006412//translation	K02900//large subunit ribosomal protein L27Ae	gi|351725671|ref|NP_001235309.1|//uncharacterized protein LOC100527895 [Glycine max]
gene_44350	1911	0.37	0.23	-0.685891	0.35371	GO:0030529//ribonucleoprotein complex	NA	NA	K02900//large subunit ribosomal protein L27Ae	gi|697149415|ref|XP_009628919.1|//PREDICTED: uncharacterized protein LOC104119189 [Nicotiana tomentosiformis]
gene_44532	2425	0.01	0.29	4.85798	0.0043666	NA	NA	NA	K04733//interleukin-1 receptor-associated kinase 4 [EC:2.7.11.1];K04730//interleukin-1 receptor-associated kinase 1 [EC:2.7.11.1]	gi|697183475|ref|XP_009600764.1|//PREDICTED: probable serine/threonine-protein kinase At1g18390 [Nicotiana tomentosiformis]
gene_44532	2369	0.18	0.58	1.68806	0.00713132	NA	GO:0004672//protein kinase activity;GO:0000166//nucleotide binding	GO:0006468//protein phosphorylation	K04733//interleukin-1 receptor-associated kinase 4 [EC:2.7.11.1];K00924//null	gi|565354835|ref|XP_006344314.1|//PREDICTED: probable serine/threonine-protein kinase At1g18390-like [Solanum tuberosum];gi|460386434|ref|XP_004238903.1|//PREDICTED: probable serine/threonine-protein kinase At1g18390-like [Solanum lycopersicum]
gene_44532	2425	0.15	0.08	-0.906891	0.503044	NA	NA	NA	K04730//interleukin-1 receptor-associated kinase 1 [EC:2.7.11.1];K04733//interleukin-1 receptor-associated kinase 4 [EC:2.7.11.1]	gi|460386434|ref|XP_004238903.1|//PREDICTED: probable serine/threonine-protein kinase At1g18390-like [Solanum lycopersicum];gi|697183475|ref|XP_009600764.1|//PREDICTED: probable serine/threonine-protein kinase At1g18390 [Nicotiana tomentosiformis]
gene_44590	323	0.01	0.33	5.04439	0.512534	NA	NA	NA	K02886//large subunit ribosomal protein L2	gi|697163757|ref|XP_009590698.1|//PREDICTED: uncharacterized protein LOC104087841 [Nicotiana tomentosiformis]
gene_44590	323	0.01	0.27	4.75489	0.50524	NA	NA	NA	NA	gi|113205348|gb|ABI34354.1|//Retrotransposon gag protein [Solanum demissum]
gene_44590	323	0.24	0.01	-4.58496	0.497574	NA	NA	NA	K02886//large subunit ribosomal protein L2	gi|697163757|ref|XP_009590698.1|//PREDICTED: uncharacterized protein LOC104087841 [Nicotiana tomentosiformis]
gene_446	758	0.64	1.24	0.954196	0.22895	GO:0016021//integral component of membrane	NA	NA	K08472//mlo protein	gi|698573152|ref|XP_009775329.1|//PREDICTED: transmembrane protein 64-like isoform X1 [Nicotiana sylvestris]
gene_446	758	1.27	1.99	0.64794	0.22652	NA	NA	NA	NA	gi|565385182|ref|XP_006358493.1|//PREDICTED: uncharacterized protein LOC102597255 isoform X1 [Solanum tuberosum]
gene_448	1741	2.34	1.5	-0.641546	0.0234492	NA	NA	NA	K03453//bile acid:Na+ symporter, BASS family	gi|697160948|ref|XP_009589251.1|//PREDICTED: probable sodium/metabolite cotransporter BASS3, chloroplastic isoform X1 [Nicotiana tomentosiformis]
gene_44897	597	0.83	1.94	1.22487	0.107307	NA	NA	NA	K19613//leucine-rich repeat protein SHOC2;K13457//disease resistance protein RPM1	gi|697180835|ref|XP_009599401.1|//PREDICTED: putative late blight resistance protein homolog R1A-4 [Nicotiana tomentosiformis]
gene_44897	597	0.55	1.35	1.29546	0.123334	NA	NA	NA	NA	gi|565396961|ref|XP_006364074.1|//PREDICTED: putative late blight resistance protein homolog R1A-4-like [Solanum tuberosum]
gene_44897	597	1.86	0.92	-1.0156	0.105116	NA	NA	NA	K19613//leucine-rich repeat protein SHOC2;K13457//disease resistance protein RPM1	gi|697180835|ref|XP_009599401.1|//PREDICTED: putative late blight resistance protein homolog R1A-4 [Nicotiana tomentosiformis]
gene_44914	1138	0.08	0.32	2	0.230646	NA	NA	NA	NA	gi|698461683|ref|XP_009781830.1|//PREDICTED: uncharacterized protein LOC104230664 [Nicotiana sylvestris]
gene_44914	1138	0.21	0.55	1.38904	0.151115	NA	NA	NA	NA	NA
gene_44914	1138	0.11	0.06	-0.874469	0.996358	NA	NA	NA	NA	gi|698461683|ref|XP_009781830.1|//PREDICTED: uncharacterized protein LOC104230664 [Nicotiana sylvestris]
gene_44974	262	2.73	8.28	1.60073	0.00493862	NA	NA	NA	K07198//5'-AMP-activated protein kinase, catalytic alpha subunit [EC:2.7.11.11];K03006//DNA-directed RNA polymerase II subunit RPB1 [EC:2.7.7.6];K16570//gamma-tubulin complex component 3;K12447//UDP-sugar pyrophosphorylase [EC:2.7.7.64];K05387//glutamate receptor, ionotropic, plant	gi|661878516|emb|CDP17738.1|//unnamed protein product [Coffea canephora]
gene_44974	262	6.56	10.94	0.737845	0.070457	NA	GO:0005488//binding	NA	K12619//5'-3' exoribonuclease 2 [EC:3.1.13.-]	gi|241993361|gb|ACS74199.1|//putative gag-pol polyprotein [Fragaria x ananassa]
gene_44974	262	10.29	6.66	-0.627649	0.129106	NA	NA	NA	K03006//DNA-directed RNA polymerase II subunit RPB1 [EC:2.7.7.6];K05387//glutamate receptor, ionotropic, plant;K12447//UDP-sugar pyrophosphorylase [EC:2.7.7.64];K16570//gamma-tubulin complex component 3;K07198//5'-AMP-activated protein kinase, catalytic alpha subunit [EC:2.7.11.11]	gi|661878516|emb|CDP17738.1|//unnamed protein product [Coffea canephora]
gene_45048	1111	0.74	3.03	2.03372	13.5	NA	NA	NA	K05605//3-hydroxyisobutyryl-CoA hydrolase [EC:3.1.2.4]	gi|697163382|ref|XP_009590511.1|//PREDICTED: probable strigolactone esterase D14 [Nicotiana tomentosiformis]
gene_45048	1107	1.51	4.15	1.45856	1.06141e-05	NA	NA	NA	NA	gi|565342019|ref|XP_006338161.1|//PREDICTED: probable strigolactone esterase D14-like [Solanum tuberosum]
gene_45048	1126	0.7	0.4	-0.807355	0.258536	NA	NA	NA	K05605//3-hydroxyisobutyryl-CoA hydrolase [EC:3.1.2.4]	gi|697163382|ref|XP_009590511.1|//PREDICTED: probable strigolactone esterase D14 [Nicotiana tomentosiformis]
gene_45167	426	0.01	0.95	6.56986	0.0664906	NA	NA	NA	K13648//alpha-1,4-galacturonosyltransferase [EC:2.4.1.43]	gi|698498057|ref|XP_009794961.1|//PREDICTED: probable galacturonosyltransferase 12 [Nicotiana sylvestris]
gene_45167	426	0.01	0.59	5.88264	0.127634	NA	GO:0016757//transferase activity, transferring glycosyl groups	GO:0071555//cell wall organization;GO:0010417//glucuronoxylan biosynthetic process	K13648//alpha-1,4-galacturonosyltransferase [EC:2.4.1.43]	gi|565388674|ref|XP_006360097.1|//PREDICTED: probable galacturonosyltransferase 12-like [Solanum tuberosum]
gene_45167	426	1.2	0.34	-1.81943	0.107678	NA	NA	NA	K13648//alpha-1,4-galacturonosyltransferase [EC:2.4.1.43]	gi|698498057|ref|XP_009794961.1|//PREDICTED: probable galacturonosyltransferase 12 [Nicotiana sylvestris]
gene_45244	1453	0.01	0.12	3.58496	0.259458	NA	NA	NA	NA	gi|697190242|ref|XP_009604181.1|//PREDICTED: uncharacterized protein LOC104099020 [Nicotiana tomentosiformis]
gene_45244	1453	0.27	0.64	1.24511	0.100776	NA	NA	NA	NA	gi|566167479|ref|XP_006384666.1|//hypothetical protein POPTR_0004s19980g [Populus trichocarpa]
gene_45244	1453	0.27	0.05	-2.43296	0.123414	NA	NA	NA	NA	gi|697190242|ref|XP_009604181.1|//PREDICTED: uncharacterized protein LOC104099020 [Nicotiana tomentosiformis]
gene_45261	1126	0.01	0.08	3	0.512534	NA	NA	NA	K11153//retinol dehydrogenase 12 [EC:1.1.1.300]	gi|697093364|ref|XP_009597884.1|//PREDICTED: short-chain dehydrogenase TIC 32, chloroplastic [Nicotiana tomentosiformis]
gene_45261	1126	0.21	0.9	2.09954	0.0135051	GO:0005634//nucleus	GO:0016630//protochlorophyllide reductase activity	GO:0055114//oxidation-reduction process	K00100//null;K00079//carbonyl reductase 1 [EC:1.1.1.184 1.1.1.189 1.1.1.197];K00218//protochlorophyllide reductase [EC:1.3.1.33]	gi|565361387|ref|XP_006347438.1|//PREDICTED: short-chain dehydrogenase TIC 32, chloroplastic-like [Solanum tuberosum];gi|565355267|ref|XP_006344514.1|//PREDICTED: short-chain dehydrogenase TIC 32, chloroplastic-like [Solanum tuberosum]
gene_45261	1126	0.06	0.01	-2.58496	0.497574	NA	NA	NA	K11153//retinol dehydrogenase 12 [EC:1.1.1.300]	gi|697093364|ref|XP_009597884.1|//PREDICTED: short-chain dehydrogenase TIC 32, chloroplastic [Nicotiana tomentosiformis]
gene_45342	662	0.45	1.29	1.51937	0.101313	NA	NA	NA	K06228//fused [EC:2.7.11.1];K01188//beta-glucosidase [EC:3.2.1.21]	gi|147776799|emb|CAN76956.1|//hypothetical protein VITISV_022305 [Vitis vinifera]
gene_45342	662	0.24	0.61	1.34577	0.128466	NA	GO:0005524//ATP binding;GO:0004674//protein serine/threonine kinase activity	GO:0006468//protein phosphorylation	NA	gi|586667729|ref|XP_006833265.1|//hypothetical protein AMTR_s04311p00004950, partial [Amborella trichopoda]
gene_45342	662	0.72	0.41	-0.812373	0.383016	NA	NA	NA	K01188//beta-glucosidase [EC:3.2.1.21];K06228//fused [EC:2.7.11.1]	gi|147776799|emb|CAN76956.1|//hypothetical protein VITISV_022305 [Vitis vinifera]
gene_45374	236	0.01	0.5	5.64386	0.512534	NA	NA	NA	NA	NA
gene_45374	236	0.78	3.12	2	0.067996	NA	NA	NA	NA	NA
gene_45374	236	0.73	0.01	-6.18982	0.248184	NA	NA	NA	NA	NA
gene_45504	942	0.01	0.1	3.32193	0.512534	NA	NA	NA	K20028//palmitoyltransferase ZDHHC2/15/20 [EC:2.3.1.225];K14513//ethylene-insensitive protein 2;K13356//alcohol-forming fatty acyl-CoA reductase [EC:1.2.1.84];K08247//methionine S-methyltransferase [EC:2.1.1.12];K17470//sulfate transporter 1, high-affinity	gi|969998696|ref|XP_015076192.1|//PREDICTED: uncharacterized protein LOC107020370 [Solanum pennellii]
gene_45504	942	0.34	1.08	1.66742	0.0326326	NA	NA	NA	NA	gi|113205363|gb|AAT66771.2|//Putative polyprotein, identical [Solanum demissum]
gene_45504	942	0.27	0.07	-1.94753	0.371972	NA	NA	NA	K13356//alcohol-forming fatty acyl-CoA reductase [EC:1.2.1.84];K14513//ethylene-insensitive protein 2;K17470//sulfate transporter 1, high-affinity;K08247//methionine S-methyltransferase [EC:2.1.1.12];K20028//palmitoyltransferase ZDHHC2/15/20 [EC:2.3.1.225]	gi|969998696|ref|XP_015076192.1|//PREDICTED: uncharacterized protein LOC107020370 [Solanum pennellii]
gene_45522	1834	0.15	0.24	0.678072	0.532638	NA	GO:0016787//hydrolase activity	GO:0006629//lipid metabolic process	K16818//phospholipase A1 [EC:3.1.1.32]	gi|698463004|ref|XP_009782117.1|//PREDICTED: phospholipase A1-Igamma2, chloroplastic-like [Nicotiana sylvestris]
gene_45522	1834	0.21	1	2.25154	0.00036137	GO:0009507//chloroplast	GO:0008970//phosphatidylcholine 1-acylhydrolase activity;GO:0004806//triglyceride lipase activity;GO:0047714//galactolipase activity	GO:0016036//cellular response to phosphate starvation;GO:0006612//protein targeting to membrane;GO:0019375//galactolipid biosynthetic process;GO:0010363//regulation of plant-type hypersensitive response;GO:0009863//salicylic acid mediated signaling pathway;GO:0009867//jasmonic acid mediated signaling pathway;GO:0009697//salicylic acid biosynthetic process;GO:0042631//cellular response to water de…	K01058//null	gi|565366130|ref|XP_006349747.1|//PREDICTED: phospholipase A1-Igamma2, chloroplastic-like [Solanum tuberosum]
gene_45522	1834	0.59	0.28	-1.07529	0.0735056	NA	GO:0016787//hydrolase activity	GO:0006629//lipid metabolic process	K16818//phospholipase A1 [EC:3.1.1.32]	gi|698463004|ref|XP_009782117.1|//PREDICTED: phospholipase A1-Igamma2, chloroplastic-like [Nicotiana sylvestris]
gene_45561	1577	0.35	0.57	0.703607	0.358824	NA	NA	NA	NA	NA
gene_45561	1577	0.3	0.88	1.55254	0.0157149	NA	NA	NA	NA	NA
gene_45561	1577	0.77	0.44	-0.807355	0.14582	NA	NA	NA	NA	NA
gene_45697	559	0.01	0.52	5.70044	0.131345	NA	NA	NA	K16196//eukaryotic translation initiation factor 2-alpha kinase 4 [EC:2.7.11.1];K14513//ethylene-insensitive protein 2;K01191//alpha-mannosidase [EC:3.2.1.24];K02886//large subunit ribosomal protein L2	gi|698474795|ref|XP_009784834.1|//PREDICTED: uncharacterized protein LOC104233185, partial [Nicotiana sylvestris]
gene_45697	559	1.91	4.51	1.23955	0.0073364	NA	NA	NA	NA	gi|47824950|gb|AAT38724.1|//Putative retrotransposon protein, identical [Solanum demissum]
gene_45697	559	0.62	0.12	-2.36923	0.123414	NA	NA	NA	K14513//ethylene-insensitive protein 2;K02886//large subunit ribosomal protein L2;K16196//eukaryotic translation initiation factor 2-alpha kinase 4 [EC:2.7.11.1];K01191//alpha-mannosidase [EC:3.2.1.24]	gi|698474795|ref|XP_009784834.1|//PREDICTED: uncharacterized protein LOC104233185, partial [Nicotiana sylvestris]
gene_45718	346	0.01	0.61	5.93074	0.259458	NA	NA	NA	NA	NA
gene_45718	346	0.01	0.5	5.64386	0.25394	NA	NA	NA	NA	NA
gene_45718	346	0.44	0.22	-1	0.621362	NA	NA	NA	NA	NA
gene_45787	3461	0.08	0.45	2.49185	0.00104642	GO:0016020//membrane	GO:0000166//nucleotide binding	NA	K05681//ATP-binding cassette, subfamily G (WHITE), member 2	gi|697115374|ref|XP_009611611.1|//PREDICTED: ABC transporter G family member 11-like isoform X2 [Nicotiana tomentosiformis];gi|697115396|ref|XP_009611615.1|//PREDICTED: ABC transporter G family member 11-like isoform X2 [Nicotiana tomentosiformis];gi|697115372|ref|XP_009611610.1|//PREDICTED: ABC transporter G family member 11-like isoform X1 [Nicotiana tomentosiformis]
gene_45787	2219	0.04	0.17	2.08746	0.128466	GO:0016020//membrane	GO:0005524//ATP binding;GO:0015416//organic phosphonate transmembrane-transporting ATPase activity;GO:0000166//nucleotide binding;GO:0017111//nucleoside-triphosphatase activity;GO:0016887//ATPase activity	GO:0015748//organophosphate ester transport;GO:0071702//organic substance transport;GO:0008152//metabolic process;GO:0006200//ATP catabolic process;GO:0015716//organic phosphonate transport;GO:0044765//single-organism transport	K05681//ATP-binding cassette, subfamily G (WHITE), member 2;K12843//U4/U6 small nuclear ribonucleoprotein PRP3;K05658//ATP-binding cassette, subfamily B (MDR/TAP), member 1 [EC:3.6.3.44]	gi|225462868|ref|XP_002270647.1|//PREDICTED: ABC transporter G family member 11 [Vitis vinifera];gi|565370492|ref|XP_006351854.1|//PREDICTED: ABC transporter G family member 11-like [Solanum tuberosum];gi|567862300|ref|XP_006423804.1|//hypothetical protein CICLE_v10027954mg [Citrus clementina]
gene_45787	3956	0.13	0.09	-0.530515	0.780996	GO:0016020//membrane	GO:0000166//nucleotide binding	NA	K05681//ATP-binding cassette, subfamily G (WHITE), member 2	gi|697115374|ref|XP_009611611.1|//PREDICTED: ABC transporter G family member 11-like isoform X2 [Nicotiana tomentosiformis];gi|697115372|ref|XP_009611610.1|//PREDICTED: ABC transporter G family member 11-like isoform X1 [Nicotiana tomentosiformis];gi|697115396|ref|XP_009611615.1|//PREDICTED: ABC transporter G family member 11-like isoform X2 [Nicotiana tomentosiformis]
gene_45911	204	3.57	5.65	0.662327	0.325158	NA	NA	NA	K03018//DNA-directed RNA polymerase III subunit RPC1 [EC:2.7.7.6]	gi|698528537|ref|XP_009761101.1|//PREDICTED: DNA-directed RNA polymerase III subunit rpc1-like [Nicotiana sylvestris]
gene_45911	204	0.01	0.92	6.52356	0.50524	NA	GO:0016779//nucleotidyltransferase activity	NA	K03018//DNA-directed RNA polymerase III subunit RPC1 [EC:2.7.7.6]	gi|565399213|ref|XP_006365152.1|//PREDICTED: DNA-directed RNA polymerase III subunit rpc1-like isoform X2 [Solanum tuberosum]
gene_45911	204	2.88	1.16	-1.31194	0.177309	NA	NA	NA	K03018//DNA-directed RNA polymerase III subunit RPC1 [EC:2.7.7.6]	gi|698528537|ref|XP_009761101.1|//PREDICTED: DNA-directed RNA polymerase III subunit rpc1-like [Nicotiana sylvestris]
gene_46068	1154	0.89	1.34	0.590356	0.37986	NA	NA	NA	K10704//ubiquitin-conjugating enzyme E2 variant	gi|698507921|ref|XP_009799262.1|//PREDICTED: ubiquitin-conjugating enzyme E2 variant 1B-like [Nicotiana sylvestris]
gene_46068	1154	0.75	1.15	0.616671	0.277246	GO:0031372//UBC13-MMS2 complex	GO:0016881//acid-amino acid ligase activity	GO:0006301//postreplication repair	K10704//ubiquitin-conjugating enzyme E2 variant	gi|590696752|ref|XP_007045250.1|//Mms zwei [Theobroma cacao]
gene_46068	1154	0.79	0.5	-0.659925	0.398282	NA	NA	NA	K10704//ubiquitin-conjugating enzyme E2 variant	gi|698507921|ref|XP_009799262.1|//PREDICTED: ubiquitin-conjugating enzyme E2 variant 1B-like [Nicotiana sylvestris]
gene_46117	1108	7.87	13.47	0.775314	2.15	NA	NA	NA	NA	gi|697166354|ref|XP_009592009.1|//PREDICTED: uncharacterized protein LOC104088939 [Nicotiana tomentosiformis]
gene_46117	1108	2.27	44.68	4.29886	1.76828e-145	NA	NA	NA	NA	gi|93280156|gb|ABF06706.1|//UP-9A [Nicotiana tabacum]
gene_46117	1108	20.37	10.42	-0.967091	1.23013e-13	NA	NA	NA	NA	gi|697166354|ref|XP_009592009.1|//PREDICTED: uncharacterized protein LOC104088939 [Nicotiana tomentosiformis]
gene_46128	1433	0.01	0.06	2.58496	0.512534	NA	NA	NA	K01206//alpha-L-fucosidase [EC:3.2.1.51]	gi|698503109|ref|XP_009797172.1|//PREDICTED: acetylajmalan esterase-like [Nicotiana sylvestris]
gene_46128	1433	5.75	18.41	1.67886	8.11556e-30	NA	NA	NA	K00514//zeta-carotene desaturase [EC:1.3.5.6];K01206//alpha-L-fucosidase [EC:3.2.1.51]	gi|565355945|ref|XP_006344835.1|//PREDICTED: acetylajmalan esterase-like [Solanum tuberosum]
gene_46128	1433	0.04	0.01	-2	0.497574	NA	NA	NA	K01206//alpha-L-fucosidase [EC:3.2.1.51]	gi|698503109|ref|XP_009797172.1|//PREDICTED: acetylajmalan esterase-like [Nicotiana sylvestris]
gene_46134	1209	0.01	0.07	2.80735	0.512534	NA	NA	NA	K06966//uncharacterized protein	gi|697112710|ref|XP_009610234.1|//PREDICTED: cytokinin riboside 5'-monophosphate phosphoribohydrolase LOG3-like [Nicotiana tomentosiformis]
gene_46134	1204	6.8	12	0.819428	1.44759e-06	GO:0005829//cytosol	GO:0016787//hydrolase activity	GO:0008152//metabolic process	K06966//uncharacterized protein	gi|565343922|ref|XP_006339070.1|//PREDICTED: cytokinin riboside 5'-monophosphate phosphoribohydrolase LOG3-like [Solanum tuberosum]
gene_46134	1063	0.27	0.12	-1.16993	0.285886	NA	NA	NA	K06966//uncharacterized protein	gi|697112710|ref|XP_009610234.1|//PREDICTED: cytokinin riboside 5'-monophosphate phosphoribohydrolase LOG3-like [Nicotiana tomentosiformis]
gene_46142	305	0.01	0.36	5.16993	0.512534	NA	NA	NA	K11292//transcription elongation factor SPT6	gi|971550778|ref|XP_015164317.1|//PREDICTED: uncharacterized protein LOC107060675 [Solanum tuberosum]
gene_46142	305	0.01	0.57	5.83289	0.25394	NA	NA	NA	K01855//tRNA pseudouridine38/39 synthase [EC:5.4.99.45];K10206//LL-diaminopimelate aminotransferase [EC:2.6.1.83];K01754//threonine dehydratase [EC:4.3.1.19];K14321//nucleoporin-like protein 2	gi|565385821|ref|XP_006358759.1|//PREDICTED: uncharacterized protein LOC102586991 [Solanum tuberosum]
gene_46142	305	0.26	0.01	-4.70044	0.497574	NA	NA	NA	K11292//transcription elongation factor SPT6	gi|971550778|ref|XP_015164317.1|//PREDICTED: uncharacterized protein LOC107060675 [Solanum tuberosum]
gene_46233	650	0.01	0.15	3.90689	0.512534	NA	NA	NA	NA	NA
gene_46233	650	0.01	0.12	3.58496	0.50524	NA	NA	NA	NA	NA
gene_46233	650	0.32	0.1	-1.67807	0.371972	NA	NA	NA	NA	NA
gene_4624	1192	0.01	0.08	3	0.512534	NA	NA	NA	NA	gi|697096706|ref|XP_009617716.1|//PREDICTED: uncharacterized protein LOC104110003 isoform X1 [Nicotiana tomentosiformis]
gene_4624	1192	0.01	0.78	6.2854	0.000261258	NA	NA	NA	NA	NA
gene_4624	1192	0.11	0.01	-3.45943	0.248184	NA	NA	NA	NA	gi|697096706|ref|XP_009617716.1|//PREDICTED: uncharacterized protein LOC104110003 isoform X1 [Nicotiana tomentosiformis]
gene_46314	568	0.35	0.85	1.28011	0.305716	NA	NA	NA	NA	gi|697159681|ref|XP_009588607.1|//PREDICTED: optic atrophy 3 protein homolog [Nicotiana tomentosiformis]
gene_46314	568	1.59	2.57	0.692742	0.210778	NA	NA	NA	NA	gi|460395651|ref|XP_004243395.1|//PREDICTED: OPA3-like protein-like [Solanum lycopersicum]
gene_46314	568	0.37	0.12	-1.62449	0.371972	NA	NA	NA	NA	gi|697159681|ref|XP_009588607.1|//PREDICTED: optic atrophy 3 protein homolog [Nicotiana tomentosiformis]
gene_46330	1254	0.14	0.39	1.47805	0.13338	NA	NA	NA	NA	gi|697169522|ref|XP_009593654.1|//PREDICTED: uncharacterized protein LOC104090291 [Nicotiana tomentosiformis]
gene_46330	1254	0.25	0.6	1.26303	0.186035	NA	NA	NA	NA	gi|460383171|ref|XP_004237305.1|//PREDICTED: uncharacterized protein LOC101264208 [Solanum lycopersicum]
gene_46330	1254	0.75	0.48	-0.643856	0.301814	NA	NA	NA	NA	gi|697169522|ref|XP_009593654.1|//PREDICTED: uncharacterized protein LOC104090291 [Nicotiana tomentosiformis]
gene_4634	7058	0.01	0.05	2.32193	0.0664906	NA	NA	NA	K05665//ATP-binding cassette, subfamily C (CFTR/MRP), member 1	gi|565348699|ref|XP_006341341.1|//PREDICTED: putative ABC transporter C family member 15 [Solanum tuberosum];gi|698548661|ref|XP_009768405.1|//PREDICTED: putative ABC transporter C family member 15 isoform X1 [Nicotiana sylvestris]
gene_4634	5435	3.86	6.26	0.697562	6.99566e-10	GO:0009506//plasmodesma;GO:0016021//integral component of membrane;GO:0005886//plasma membrane	GO:0005524//ATP binding;GO:0042626//ATPase activity, coupled to transmembrane movement of substances;GO:0016491//oxidoreductase activity	GO:0055085//transmembrane transport;GO:0006200//ATP catabolic process;GO:0009624//response to nematode	K05666//ATP-binding cassette, subfamily C (CFTR/MRP), member 2;K05658//ATP-binding cassette, subfamily B (MDR/TAP), member 1 [EC:3.6.3.44]	gi|565348699|ref|XP_006341341.1|//PREDICTED: ABC transporter C family member 9-like [Solanum tuberosum]
gene_4634	6564	0.15	0.03	-2.32193	0.0042835	NA	NA	NA	K05665//ATP-binding cassette, subfamily C (CFTR/MRP), member 1	gi|565348699|ref|XP_006341341.1|//PREDICTED: putative ABC transporter C family member 15 [Solanum tuberosum];gi|698548661|ref|XP_009768405.1|//PREDICTED: putative ABC transporter C family member 15 isoform X1 [Nicotiana sylvestris]
gene_46358	163	0.01	0.84	6.39232	0.512534	NA	NA	NA	NA	NA
gene_46358	163	0.71	3.73	2.39328	0.128466	NA	NA	NA	NA	NA
gene_46358	163	0.62	0.01	-5.9542	0.497574	NA	NA	NA	NA	NA
gene_46506	1841	2.98	4.87	0.708609	0.0175167	NA	NA	NA	NA	NA
gene_46506	1110	2.5	4.98	0.994218	0.0316234	NA	NA	NA	NA	NA
gene_46506	1623	4.41	2.9	-0.604726	0.201546	NA	NA	NA	NA	NA
gene_4654	646	0.01	0.35	5.12928	0.259458	NA	NA	NA	NA	gi|697181454|ref|XP_009599720.1|//PREDICTED: UPF0505 protein C16orf62 homolog [Nicotiana tomentosiformis]
gene_4654	646	0.01	0.33	5.04439	0.25394	NA	NA	NA	NA	NA
gene_4654	646	0.48	0.3	-0.678072	0.44915	NA	NA	NA	NA	gi|697181454|ref|XP_009599720.1|//PREDICTED: UPF0505 protein C16orf62 homolog [Nicotiana tomentosiformis]
gene_46613	329	0.34	0.98	1.52725	0.390764	NA	NA	NA	K14324//histone deacetylase complex subunit SAP18	gi|698536529|ref|XP_009764542.1|//PREDICTED: histone deacetylase complex subunit SAP18-like, partial [Nicotiana sylvestris]
gene_46613	329	0.01	0.26	4.70044	0.50524	GO:0005730//nucleolus	NA	GO:0009651//response to salt stress;GO:0009737//response to abscisic acid	K14324//histone deacetylase complex subunit SAP18	gi|604326907|gb|EYU32901.1|//hypothetical protein MIMGU_mgv1a015456mg [Erythranthe guttata]
gene_46613	329	0.47	0.01	-5.55459	0.248184	NA	NA	NA	K14324//histone deacetylase complex subunit SAP18	gi|698536529|ref|XP_009764542.1|//PREDICTED: histone deacetylase complex subunit SAP18-like, partial [Nicotiana sylvestris]
gene_46616	606	0.16	0.63	1.97728	0.230646	NA	NA	NA	K12393//AP-1 complex subunit mu	gi|698533002|ref|XP_009763320.1|//PREDICTED: AP-1 complex subunit mu-2 [Nicotiana sylvestris]
gene_46616	606	2.82	5.2	0.882816	0.022729	GO:0030125//clathrin vesicle coat;GO:0005829//cytosol;GO:0030131//clathrin adaptor complex	NA	GO:0006886//intracellular protein transport;GO:0016192//vesicle-mediated transport	K12393//AP-1 complex subunit mu	gi|565401766|ref|XP_006366366.1|//PREDICTED: AP-1 complex subunit mu-2-like [Solanum tuberosum]
gene_46616	606	0.34	0.11	-1.62803	0.371972	NA	NA	NA	K12393//AP-1 complex subunit mu	gi|698533002|ref|XP_009763320.1|//PREDICTED: AP-1 complex subunit mu-2 [Nicotiana sylvestris]
gene_46654	494	0.41	0.8	0.964376	0.473814	NA	GO:0004674//protein serine/threonine kinase activity;GO:0005524//ATP binding	GO:0006468//protein phosphorylation	K04368//mitogen-activated protein kinase kinase 1 [EC:2.7.12.2]	gi|697186257|ref|XP_009602166.1|//PREDICTED: mitogen-activated protein kinase kinase 9 [Nicotiana tomentosiformis]
gene_46654	494	3.69	7.16	0.956339	0.0104103	NA	GO:0005524//ATP binding;GO:0004674//protein serine/threonine kinase activity	GO:0018130//heterocycle biosynthetic process;GO:0007165//signal transduction;GO:0044271//cellular nitrogen compound biosynthetic process;GO:0006468//protein phosphorylation;GO:0080090//regulation of primary metabolic process;GO:0019438//aromatic compound biosynthetic process;GO:0071310//cellular response to organic substance;GO:0031325//positive regulation of cellular metabolic process;GO:0098542…	NA	gi|315258235|gb|ADT91696.1|//mitogen-activated protein kinase kinase 1 [Nicotiana attenuata]
gene_46654	494	0.86	0.57	-0.593375	0.543364	NA	GO:0004674//protein serine/threonine kinase activity;GO:0005524//ATP binding	GO:0006468//protein phosphorylation	K04368//mitogen-activated protein kinase kinase 1 [EC:2.7.12.2]	gi|697186257|ref|XP_009602166.1|//PREDICTED: mitogen-activated protein kinase kinase 9 [Nicotiana tomentosiformis]
gene_46680	1659	1.1	2.09	0.925999	0.0175703	NA	NA	NA	K16222//Dof zinc finger protein DOF5.5	gi|698487965|ref|XP_009790601.1|//PREDICTED: dof zinc finger protein DOF3.1-like [Nicotiana sylvestris]
gene_46680	1659	1.26	3.84	1.60768	7.38024e-08	NA	NA	NA	NA	gi|565352144|ref|XP_006343007.1|//PREDICTED: dof zinc finger protein DOF3.1-like [Solanum tuberosum]
gene_46680	1659	1.85	0.96	-0.946419	0.00665468	NA	NA	NA	K16222//Dof zinc finger protein DOF5.5	gi|698487965|ref|XP_009790601.1|//PREDICTED: dof zinc finger protein DOF3.1-like [Nicotiana sylvestris]
gene_46857	1406	0.07	0.32	2.19265	0.13338	NA	NA	NA	K11699//RNA-dependent RNA polymerase [EC:2.7.7.48]	gi|698522471|ref|XP_009758053.1|//PREDICTED: RNA-dependent RNA polymerase 6 [Nicotiana sylvestris]
gene_46857	1406	0.32	0.58	0.857981	0.217878	NA	GO:0000166//nucleotide binding;GO:0003968//RNA-directed RNA polymerase activity;GO:0003676//nucleic acid binding	GO:0048467//gynoecium development;GO:0048827//phyllome development;GO:0016246//RNA interference;GO:0051607//defense response to virus;GO:0001172//transcription, RNA-templated	NA	gi|194719815|emb|CAR47810.1|//RNA-dependent RNA polymerase 6 [Nicotiana tabacum]
gene_46857	1406	0.12	0.01	-3.58496	0.248184	NA	NA	NA	K11699//RNA-dependent RNA polymerase [EC:2.7.7.48]	gi|698522471|ref|XP_009758053.1|//PREDICTED: RNA-dependent RNA polymerase 6 [Nicotiana sylvestris]
gene_46907	412	0.01	1.73	7.43463	0.00862578	NA	NA	NA	NA	gi|697126158|ref|XP_009617114.1|//PREDICTED: uncharacterized protein LOC104109498 [Nicotiana tomentosiformis]
gene_46907	412	1.03	2.5	1.27928	0.100776	NA	NA	NA	NA	NA
gene_46907	412	4.57	2.29	-0.996847	0.0514132	NA	NA	NA	NA	gi|697126158|ref|XP_009617114.1|//PREDICTED: uncharacterized protein LOC104109498 [Nicotiana tomentosiformis]
gene_46990	332	0.67	2.58	1.94514	0.0716798	NA	NA	NA	NA	NA
gene_46990	332	0.26	1.3	2.32193	0.128466	NA	NA	NA	NA	NA
gene_46990	332	0.93	0.46	-1.0156	0.44915	NA	NA	NA	NA	NA
gene_47070	209	0.63	1.18	0.905363	0.643798	NA	NA	NA	NA	NA
gene_47070	209	0.01	0.91	6.50779	0.25394	NA	NA	NA	NA	NA
gene_47070	209	0.43	0.01	-5.42626	0.497574	NA	NA	NA	NA	NA
gene_47165	581	0.01	0.5	5.64386	0.131345	NA	NA	NA	NA	NA
gene_47165	581	0.01	0.56	5.80735	0.0641504	NA	NA	NA	NA	NA
gene_47165	581	0.6	0.36	-0.736966	0.503044	NA	NA	NA	NA	NA
gene_47217	621	0.48	2.16	2.16993	0.00878388	NA	NA	NA	K13024//inositol-hexakisphosphate/diphosphoinositol-pentakisphosphate 1-kinase [EC:2.7.4.24];K01303//acylaminoacyl-peptidase [EC:3.4.19.1];K14709//solute carrier family 39 (zinc transporter), member 1/2/3;K06207//GTP-binding protein;K01191//alpha-mannosidase [EC:3.2.1.24]	gi|698495777|ref|XP_009793982.1|//PREDICTED: uncharacterized protein LOC104240794 [Nicotiana sylvestris]
gene_47217	621	0.52	1.43	1.45943	0.0803602	NA	NA	NA	NA	gi|147804663|emb|CAN62382.1|//hypothetical protein VITISV_037851 [Vitis vinifera]
gene_47217	621	2	1.32	-0.599462	0.275022	NA	NA	NA	K13024//inositol-hexakisphosphate/diphosphoinositol-pentakisphosphate 1-kinase [EC:2.7.4.24];K06207//GTP-binding protein;K01191//alpha-mannosidase [EC:3.2.1.24];K14709//solute carrier family 39 (zinc transporter), member 1/2/3;K01303//acylaminoacyl-peptidase [EC:3.4.19.1]	gi|698495777|ref|XP_009793982.1|//PREDICTED: uncharacterized protein LOC104240794 [Nicotiana sylvestris]
gene_47224	647	0.15	0.29	0.95109	0.643798	NA	NA	NA	K14771//U3 small nucleolar RNA-associated protein 19	gi|698504103|ref|XP_009797602.1|//PREDICTED: EG45-like domain containing protein isoform X2 [Nicotiana sylvestris]
gene_47224	647	0.01	0.12	3.58496	0.50524	GO:0048046//apoplast;GO:0005618//cell wall	NA	GO:0010230//alternative respiration	NA	gi|460399597|ref|XP_004245324.1|//PREDICTED: EG45-like domain containing protein 2-like [Solanum lycopersicum]
gene_47224	647	0.95	0.63	-0.592576	0.448586	NA	NA	NA	K14771//U3 small nucleolar RNA-associated protein 19	gi|698504103|ref|XP_009797602.1|//PREDICTED: EG45-like domain containing protein isoform X2 [Nicotiana sylvestris]
gene_47248	1288	0.34	1.01	1.57075	0.0472332	NA	NA	NA	NA	NA
gene_47248	1101	12.8	23.47	0.874674	2.21142e-10	NA	NA	NA	NA	NA
gene_47248	1374	0.44	0.14	-1.65208	0.0906018	NA	NA	NA	NA	NA
gene_47257	1599	0.34	0.73	1.10236	0.128782	NA	NA	NA	NA	gi|698459759|ref|XP_009781368.1|//PREDICTED: uncharacterized protein LOC104230301 isoform X2 [Nicotiana sylvestris]
gene_47257	1599	0.01	0.05	2.32193	0.50524	NA	NA	NA	NA	NA
gene_47257	1599	1.16	0.64	-0.857981	0.0520552	NA	NA	NA	NA	gi|698459759|ref|XP_009781368.1|//PREDICTED: uncharacterized protein LOC104230301 isoform X2 [Nicotiana sylvestris]
gene_47258	421	0.01	0.48	5.58496	0.259458	NA	NA	NA	NA	NA
gene_47258	421	0.01	0.4	5.32193	0.25394	NA	NA	NA	NA	NA
gene_47258	421	0.17	0.01	-4.08746	0.497574	NA	NA	NA	NA	NA
gene_47311	748	0.13	0.75	2.52838	0.075934	NA	NA	NA	NA	NA
gene_47311	748	0.54	0.96	0.830075	0.311438	NA	NA	NA	NA	NA
gene_47311	748	0.54	0.27	-1	0.33978	NA	NA	NA	NA	NA
gene_47345	1757	0.01	0.05	2.32193	0.512534	NA	GO:0005506//iron ion binding;GO:0051213//dioxygenase activity	GO:0055114//oxidation-reduction process	K05278//flavonol synthase [EC:1.14.11.23]	gi|698470211|ref|XP_009783758.1|//PREDICTED: flavonol synthase/flavanone 3-hydroxylase-like [Nicotiana sylvestris]
gene_47345	1757	1.1	2.14	0.960107	0.00600306	NA	GO:0016706//oxidoreductase activity, acting on paired donors, with incorporation or reduction of molecular oxygen, 2-oxoglutarate as one donor, and incorporation of one atom each of oxygen into both donors;GO:0005506//iron ion binding	GO:0080167//response to karrikin;GO:0055114//oxidation-reduction process	K05278//flavonol synthase [EC:1.14.11.23];K05277//leucoanthocyanidin dioxygenase [EC:1.14.11.19];K06892//feruloyl-CoA ortho-hydroxylase [EC:1.14.11.-]	gi|460378977|ref|XP_004235243.1|//PREDICTED: leucoanthocyanidin dioxygenase-like [Solanum lycopersicum]
gene_47345	1757	0.04	0.01	-2	0.497574	NA	GO:0005506//iron ion binding;GO:0051213//dioxygenase activity	GO:0055114//oxidation-reduction process	K05278//flavonol synthase [EC:1.14.11.23]	gi|698470211|ref|XP_009783758.1|//PREDICTED: flavonol synthase/flavanone 3-hydroxylase-like [Nicotiana sylvestris]
gene_47560	331	0.67	2.91	2.11879	0.0427672	NA	NA	NA	NA	NA
gene_47560	331	0.01	0.78	6.2854	0.127634	NA	NA	NA	NA	NA
gene_47560	331	1.63	0.23	-2.82517	0.0383844	NA	NA	NA	NA	NA
gene_47589	232	0.01	0.57	5.83289	0.512534	NA	NA	NA	NA	NA
gene_47589	232	1.72	4.67	1.44101	0.0803602	NA	NA	NA	NA	NA
gene_47589	232	2.05	0.01	-7.67948	0.0307974	NA	NA	NA	NA	NA
gene_47631	314	0.01	0.69	6.10852	0.259458	NA	NA	NA	NA	NA
gene_47631	314	0.01	0.28	4.80735	0.50524	NA	NA	NA	NA	NA
gene_47631	314	0.5	0.01	-5.64386	0.497574	NA	NA	NA	NA	NA
gene_47701	1355	0.27	0.86	1.67138	0.128782	NA	NA	NA	K01904//4-coumarate--CoA ligase [EC:6.2.1.12]	gi|565361665|ref|XP_006347575.1|//PREDICTED: 4-coumarate--CoA ligase 2-like [Solanum tuberosum];gi|697189323|ref|XP_009603714.1|//PREDICTED: 4-coumarate--CoA ligase 2 [Nicotiana tomentosiformis]
gene_47701	2035	0.12	6.05	5.65583	1.43319e-43	NA	GO:0047077//Photinus-luciferin 4-monooxygenase (ATP-hydrolyzing) activity;GO:0016874//ligase activity	GO:0055114//oxidation-reduction process;GO:0010584//pollen exine formation	K01904//4-coumarate--CoA ligase [EC:6.2.1.12]	gi|565361665|ref|XP_006347575.1|//PREDICTED: 4-coumarate--CoA ligase 2-like [Solanum tuberosum]
gene_47701	2035	0.47	0.15	-1.6477	0.0258588	NA	NA	NA	K01904//4-coumarate--CoA ligase [EC:6.2.1.12]	gi|565361665|ref|XP_006347575.1|//PREDICTED: 4-coumarate--CoA ligase 2-like [Solanum tuberosum];gi|697189323|ref|XP_009603714.1|//PREDICTED: 4-coumarate--CoA ligase 2 [Nicotiana tomentosiformis]
gene_47822	687	0.24	0.43	0.841302	0.390764	NA	NA	NA	K06883//uncharacterized protein;K00383//glutathione reductase (NADPH) [EC:1.8.1.7];K12819//pre-mRNA-processing factor SLU7;K13356//alcohol-forming fatty acyl-CoA reductase [EC:1.2.1.84];K08247//methionine S-methyltransferase [EC:2.1.1.12]	gi|970039742|ref|XP_015081209.1|//PREDICTED: uncharacterized protein LOC107024752 [Solanum pennellii]
gene_47822	687	0.01	1.62	7.33985	0.000131312	NA	GO:0003964//RNA-directed DNA polymerase activity;GO:0003723//RNA binding	GO:0015074//DNA integration;GO:0006278//RNA-dependent DNA replication	K03655//ATP-dependent DNA helicase RecG [EC:3.6.4.12];K15360//centromere protein X	gi|565402780|ref|XP_006366848.1|//PREDICTED: uncharacterized protein LOC102605741 [Solanum tuberosum]
gene_47822	687	1.04	0.2	-2.37851	0.0219572	NA	NA	NA	K00383//glutathione reductase (NADPH) [EC:1.8.1.7];K12819//pre-mRNA-processing factor SLU7;K08247//methionine S-methyltransferase [EC:2.1.1.12];K06883//uncharacterized protein;K13356//alcohol-forming fatty acyl-CoA reductase [EC:1.2.1.84]	gi|970039742|ref|XP_015081209.1|//PREDICTED: uncharacterized protein LOC107024752 [Solanum pennellii]
gene_47872	733	0.39	1.16	1.57258	0.0427672	NA	NA	NA	NA	NA
gene_47872	733	0.55	0.98	0.83335	0.311438	NA	NA	NA	NA	NA
gene_47872	733	1.2	0.38	-1.65896	0.0300986	NA	NA	NA	NA	NA
gene_47896	3704	0.01	0.02	1	0.512534	NA	NA	NA	NA	gi|698568489|ref|XP_009774061.1|//PREDICTED: uncharacterized protein LOC104224175 [Nicotiana sylvestris]
gene_47896	3704	0.08	0.16	1	0.275142	NA	NA	NA	NA	gi|565350745|ref|XP_006342323.1|//PREDICTED: putative ribonuclease H protein At1g65750-like [Solanum tuberosum]
gene_47896	3704	0.05	0.02	-1.32193	0.371972	NA	NA	NA	NA	gi|698568489|ref|XP_009774061.1|//PREDICTED: uncharacterized protein LOC104224175 [Nicotiana sylvestris]
gene_48011	1150	1.63	6.16	1.91806	0.000374	NA	NA	NA	NA	NA
gene_48011	1150	0.2	11.64	5.86295	4.60362e-47	NA	NA	NA	NA	NA
gene_48011	1150	2.04	0.84	-1.28011	0.00301092	NA	NA	NA	NA	NA
gene_48062	510	0.2	0.39	0.963474	0.643798	NA	NA	NA	NA	gi|923929639|ref|XP_013733614.1|//PREDICTED: uncharacterized protein LOC106437249 [Brassica napus]
gene_48062	510	0.16	1.45	3.17991	0.012292	NA	NA	NA	NA	NA
gene_48062	510	4.16	2.89	-0.525514	0.20526	NA	NA	NA	NA	gi|923929639|ref|XP_013733614.1|//PREDICTED: uncharacterized protein LOC106437249 [Brassica napus]
gene_48131	5818	2.48	4.38	0.820591	6.61e-05	NA	NA	NA	K01490//AMP deaminase [EC:3.5.4.6];K15198//transcription factor TFIIIB component B''	gi|697170002|ref|XP_009593913.1|//PREDICTED: uncharacterized protein LOC104090513 [Nicotiana tomentosiformis];gi|697173555|ref|XP_009595701.1|//PREDICTED: agamous-like MADS-box protein AGL27 [Nicotiana tomentosiformis]
gene_48131	5562	0.36	0.88	1.28951	1.36348e-05	NA	NA	NA	K10589//ubiquitin-protein ligase E3 C [EC:2.3.2.26];K15198//transcription factor TFIIIB component B'';K08334//beclin 1	gi|34452087|gb|AAQ72500.1|//MADS-box protein 15 [Petunia x hybrida];gi|113205142|gb|AAT40504.2|//Polyprotein, putative [Solanum demissum]
gene_48131	5943	3.18	1.49	-1.09371	2.90442e-16	NA	NA	NA	K01490//AMP deaminase [EC:3.5.4.6];K15198//transcription factor TFIIIB component B''	gi|697173555|ref|XP_009595701.1|//PREDICTED: agamous-like MADS-box protein AGL27 [Nicotiana tomentosiformis];gi|697170002|ref|XP_009593913.1|//PREDICTED: uncharacterized protein LOC104090513 [Nicotiana tomentosiformis]
gene_48293	1590	2.6	4.55	0.807355	0.00210712	NA	GO:0016747//transferase activity, transferring acyl groups other than amino-acyl groups	GO:0009058//biosynthetic process	K00660//chalcone synthase [EC:2.3.1.74]	gi|388883247|dbj|BAM17288.1|//chalcone synthase [Petunia x hybrida]
gene_48293	1590	1.03	5.52	2.42202	1.11932e-16	NA	GO:0016210//naringenin-chalcone synthase activity	GO:0009813//flavonoid biosynthetic process	K00660//chalcone synthase [EC:2.3.1.74]	gi|588284447|gb|AHK22740.1|//chalcone synthase [Nicotiana tabacum]
gene_48293	1590	3.62	0.92	-1.97628	7.8619e-11	NA	GO:0016747//transferase activity, transferring acyl groups other than amino-acyl groups	GO:0009058//biosynthetic process	K00660//chalcone synthase [EC:2.3.1.74]	gi|388883247|dbj|BAM17288.1|//chalcone synthase [Petunia x hybrida]
gene_48345	373	0.01	0.28	4.80735	0.512534	NA	NA	NA	NA	NA
gene_48345	373	0.92	1.82	0.984233	0.275142	NA	NA	NA	NA	NA
gene_48345	373	2.41	0.8	-1.59096	0.0479064	NA	NA	NA	NA	NA
gene_48423	842	0.01	0.11	3.45943	0.512534	NA	NA	NA	NA	gi|697093291|ref|XP_009611141.1|//PREDICTED: uncharacterized protein LOC104104451 [Nicotiana tomentosiformis]
gene_48423	842	0.19	1.03	2.43857	0.0136527	GO:0005737//cytoplasm	NA	GO:0031048//chromatin silencing by small RNA;GO:0000226//microtubule cytoskeleton organization;GO:0048451//petal formation;GO:0051567//histone H3-K9 methylation;GO:0006306//DNA methylation;GO:0000911//cytokinesis by cell plate formation;GO:0006346//methylation-dependent chromatin silencing;GO:0048453//sepal formation;GO:0031507//heterochromatin assembly;GO:0000724//double-strand break repair via …	NA	gi|565349362|ref|XP_006341662.1|//PREDICTED: myosin-9-like [Solanum tuberosum]
gene_48423	842	0.16	0.08	-1	0.621362	NA	NA	NA	NA	gi|697093291|ref|XP_009611141.1|//PREDICTED: uncharacterized protein LOC104104451 [Nicotiana tomentosiformis]
gene_48425	1849	0.15	0.29	0.95109	0.364566	NA	GO:0008270//zinc ion binding	NA	K03452//magnesium/proton exchanger;K11000//callose synthase [EC:2.4.1.-]	gi|460379354|ref|XP_004235427.1|//PREDICTED: pentatricopeptide repeat-containing protein At3g46790, chloroplastic-like [Solanum lycopersicum]
gene_48425	1849	0.13	0.41	1.65711	0.0599746	NA	NA	NA	K15271//ATP-dependent DNA helicase HFM1/MER3 [EC:3.6.4.12];K15078//structure-specific endonuclease subunit SLX1 [EC:3.6.1.-]	gi|460379354|ref|XP_004235427.1|//PREDICTED: pentatricopeptide repeat-containing protein At2g27610-like [Solanum lycopersicum]
gene_48425	1849	0.41	0.1	-2.03562	0.020737	NA	GO:0008270//zinc ion binding	NA	K03452//magnesium/proton exchanger;K11000//callose synthase [EC:2.4.1.-]	gi|460379354|ref|XP_004235427.1|//PREDICTED: pentatricopeptide repeat-containing protein At3g46790, chloroplastic-like [Solanum lycopersicum]
gene_48445	303	0.01	0.36	5.16993	0.512534	NA	NA	NA	NA	NA
gene_48445	303	0.01	0.29	4.85798	0.50524	NA	NA	NA	NA	NA
gene_48445	303	0.52	0.26	-1	0.621362	NA	NA	NA	NA	NA
gene_48471	6432	0.01	0.17	4.08746	0.000145169	NA	NA	NA	NA	gi|697166709|ref|XP_009592185.1|//PREDICTED: uncharacterized protein LOC104089071 [Nicotiana tomentosiformis]
gene_48471	6432	0.02	0.65	5.02237	1.07232e-15	NA	NA	NA	NA	gi|460379406|ref|XP_004235453.1|//PREDICTED: uncharacterized protein LOC101255569 [Solanum lycopersicum]
gene_48471	6432	1.31	0.8	-0.711495	0.000288498	NA	NA	NA	NA	gi|697166709|ref|XP_009592185.1|//PREDICTED: uncharacterized protein LOC104089071 [Nicotiana tomentosiformis]
gene_48485	458	0.01	0.22	4.45943	0.512534	NA	NA	NA	K08497//protein transport protein SEC20	gi|698503544|ref|XP_009797355.1|//PREDICTED: uncharacterized protein LOC104243797 [Nicotiana sylvestris]
gene_48485	458	0.01	0.38	5.24793	0.25394	NA	NA	GO:0048193//Golgi vesicle transport;GO:0030244//cellulose biosynthetic process	K08497//protein transport protein SEC20	gi|460404632|ref|XP_004247785.1|//PREDICTED: uncharacterized protein LOC101268430 [Solanum lycopersicum]
gene_48485	458	0.94	0.25	-1.91073	0.0692564	NA	NA	NA	K08497//protein transport protein SEC20	gi|698503544|ref|XP_009797355.1|//PREDICTED: uncharacterized protein LOC104243797 [Nicotiana sylvestris]
gene_48502	525	0.01	0.19	4.24793	0.512534	NA	NA	NA	NA	gi|698576283|ref|XP_009776169.1|//PREDICTED: SPX domain-containing membrane protein At4g22990-like [Nicotiana sylvestris]
gene_48502	525	0.31	0.78	1.33121	0.295976	GO:0016021//integral component of membrane	NA	GO:0055085//transmembrane transport	NA	gi|565384954|ref|XP_006358386.1|//PREDICTED: SPX domain-containing membrane protein At4g22990-like [Solanum tuberosum]
gene_48502	525	0.4	0.13	-1.62149	0.371972	NA	NA	NA	NA	gi|698576283|ref|XP_009776169.1|//PREDICTED: SPX domain-containing membrane protein At4g22990-like [Nicotiana sylvestris]
gene_48594	1209	2.64	4.34	0.717157	0.022061	NA	NA	NA	NA	gi|698477692|ref|XP_009786048.1|//PREDICTED: uncharacterized protein LOC104234215 [Nicotiana sylvestris]
gene_48594	1209	0.59	2.01	1.76841	0.00048732	NA	NA	NA	NA	gi|460365341|ref|XP_004228561.1|//PREDICTED: uncharacterized protein LOC101253518 [Solanum lycopersicum]
gene_48594	1209	3.42	2.04	-0.745427	0.0120588	NA	NA	NA	NA	gi|698477692|ref|XP_009786048.1|//PREDICTED: uncharacterized protein LOC104234215 [Nicotiana sylvestris]
gene_48611	3711	0.03	0.09	1.58496	0.230646	NA	NA	NA	K07305//peptide-methionine (R)-S-oxide reductase [EC:1.8.4.12];K03006//DNA-directed RNA polymerase II subunit RPB1 [EC:2.7.7.6];K03549//KUP system potassium uptake protein;K12447//UDP-sugar pyrophosphorylase [EC:2.7.7.64];K13420//LRR receptor-like serine/threonine-protein kinase FLS2 [EC:2.7.11.1]	gi|723693275|ref|XP_010319957.1|//PREDICTED: uncharacterized protein LOC104647082 [Solanum lycopersicum]
gene_48611	3158	0.08	0.67	3.06609	2.92992e-06	NA	NA	NA	K04728//ataxia telangiectasia mutated family protein [EC:2.7.11.1];K05356//all-trans-nonaprenyl-diphosphate synthase [EC:2.5.1.84 2.5.1.85];K10760//adenylate isopentenyltransferase (cytokinin synthase)	gi|460371167|ref|XP_004231415.1|//PREDICTED: uncharacterized protein LOC101266877 [Solanum lycopersicum]
gene_48611	2824	0.04	0.02	-1	0.621362	NA	NA	NA	K12447//UDP-sugar pyrophosphorylase [EC:2.7.7.64];K13420//LRR receptor-like serine/threonine-protein kinase FLS2 [EC:2.7.11.1];K03549//KUP system potassium uptake protein;K03006//DNA-directed RNA polymerase II subunit RPB1 [EC:2.7.7.6];K07305//peptide-methionine (R)-S-oxide reductase [EC:1.8.4.12]	gi|723693275|ref|XP_010319957.1|//PREDICTED: uncharacterized protein LOC104647082 [Solanum lycopersicum]
gene_48636	608	0.01	0.16	4	0.512534	NA	NA	NA	NA	NA
gene_48636	608	0.01	0.4	5.32193	0.127634	NA	NA	NA	NA	NA
gene_48636	608	0.34	0.11	-1.62803	0.371972	NA	NA	NA	NA	NA
gene_48651	2566	0.01	0.03	1.58496	0.512534	NA	NA	NA	K10523//speckle-type POZ protein;K19882//O-palmitoleoyl-L-serine hydrolase [EC:3.1.1.98];K20293//conserved oligomeric Golgi complex subunit 6	gi|698503500|ref|XP_009797335.1|//PREDICTED: uncharacterized protein LOC104243781, partial [Nicotiana sylvestris]
gene_48651	2566	0.01	0.15	3.90689	0.0322428	NA	NA	NA	NA	gi|460383171|ref|XP_004237305.1|//PREDICTED: uncharacterized protein LOC101264208 [Solanum lycopersicum]
gene_48651	2566	0.02	0.01	-1	0.497574	NA	NA	NA	K10523//speckle-type POZ protein;K19882//O-palmitoleoyl-L-serine hydrolase [EC:3.1.1.98];K20293//conserved oligomeric Golgi complex subunit 6	gi|698503500|ref|XP_009797335.1|//PREDICTED: uncharacterized protein LOC104243781, partial [Nicotiana sylvestris]
gene_48685	1052	0.01	0.17	4.08746	0.259458	NA	NA	NA	NA	NA
gene_48685	1052	0.45	1.16	1.36613	0.0555246	NA	NA	NA	NA	NA
gene_48685	1052	0.5	0.25	-1	0.383016	NA	NA	NA	NA	NA
gene_48781	1206	0.01	0.08	3	0.512534	NA	NA	NA	NA	NA
gene_48781	1206	0.59	3.22	2.44827	3.8471e-08	NA	NA	NA	NA	NA
gene_48781	1206	0.05	0.01	-2.32193	0.497574	NA	NA	NA	NA	NA
gene_48787	326	1.72	2.63	0.612654	0.451854	NA	NA	NA	K03501//16S rRNA (guanine527-N7)-methyltransferase [EC:2.1.1.170]	gi|698422057|ref|XP_009780077.1|//PREDICTED: uncharacterized protein LOC104229190 [Nicotiana sylvestris]
gene_48787	326	4.55	7.44	0.709436	0.111562	GO:0005737//cytoplasm	GO:0008649//rRNA methyltransferase activity	GO:0031167//rRNA methylation	K03501//16S rRNA (guanine527-N7)-methyltransferase [EC:2.1.1.170]	gi|565356312|ref|XP_006345012.1|//PREDICTED: uncharacterized protein LOC102582173 [Solanum tuberosum]
gene_48787	326	1.66	0.47	-1.82045	0.107678	NA	NA	NA	K03501//16S rRNA (guanine527-N7)-methyltransferase [EC:2.1.1.170]	gi|698422057|ref|XP_009780077.1|//PREDICTED: uncharacterized protein LOC104229190 [Nicotiana sylvestris]
gene_48914	503	0.01	0.59	5.88264	0.131345	NA	NA	NA	NA	NA
gene_48914	503	0.01	0.16	4	0.50524	NA	NA	NA	NA	NA
gene_48914	503	0.42	0.14	-1.58496	0.371972	NA	NA	NA	NA	NA
gene_48918	2408	0.19	0.44	1.2115	0.107307	NA	NA	NA	K05909//laccase [EC:1.10.3.2];K18195//rhamnogalacturonan endolyase [EC:4.2.2.23];K17982//geranyllinalool synthase [EC:4.2.3.144]	gi|697176365|ref|XP_009597136.1|//PREDICTED: uncharacterized protein LOC104093129 [Nicotiana tomentosiformis]
gene_48918	2408	0.01	0.06	2.58496	0.25394	NA	NA	NA	K12619//5'-3' exoribonuclease 2 [EC:3.1.13.-];K13148//integrator complex subunit 11 [EC:3.1.27.-]	gi|21952510|gb|AAM82604.1|AF525305_2//putative AP endonuclease/reverse transcriptase [Brassica napus]
gene_48918	2408	0.26	0.16	-0.70044	0.327286	NA	NA	NA	K18195//rhamnogalacturonan endolyase [EC:4.2.2.23];K05909//laccase [EC:1.10.3.2];K17982//geranyllinalool synthase [EC:4.2.3.144]	gi|697176365|ref|XP_009597136.1|//PREDICTED: uncharacterized protein LOC104093129 [Nicotiana tomentosiformis]
gene_48930	516	0.01	0.57	5.83289	0.131345	NA	NA	NA	NA	gi|698443176|ref|XP_009764153.1|//PREDICTED: DNA-binding protein HEXBP-like [Nicotiana sylvestris]
gene_48930	516	0.01	0.32	5	0.25394	NA	NA	NA	NA	gi|113205316|gb|ABI34339.1|//Polyprotein, 3'-partial, putative [Solanum demissum]
gene_48930	516	0.41	0.27	-0.602665	0.682952	NA	NA	NA	NA	gi|698443176|ref|XP_009764153.1|//PREDICTED: DNA-binding protein HEXBP-like [Nicotiana sylvestris]
gene_48961	355	0.93	2.07	1.15433	0.243022	NA	NA	NA	K03125//transcription initiation factor TFIID subunit 1	gi|697121262|ref|XP_009614604.1|//PREDICTED: transcription initiation factor TFIID subunit 1 isoform X2 [Nicotiana tomentosiformis]
gene_48961	355	0.24	1.21	2.3339	0.128466	NA	GO:0003743//translation initiation factor activity;GO:0008270//zinc ion binding;GO:0016740//transferase activity	GO:0006413//translational initiation;GO:0009294//DNA mediated transformation	K03125//transcription initiation factor TFIID subunit 1	gi|460394185|ref|XP_004242685.1|//PREDICTED: transcription initiation factor TFIID subunit 1-A-like [Solanum lycopersicum]
gene_48961	355	1.5	0.84	-0.836501	0.383016	NA	NA	NA	K03125//transcription initiation factor TFIID subunit 1	gi|697121262|ref|XP_009614604.1|//PREDICTED: transcription initiation factor TFIID subunit 1 isoform X2 [Nicotiana tomentosiformis]
gene_4899	2577	0.01	0.1	3.32193	0.131345	NA	NA	NA	K17471//sulfate transporter 3	gi|698583885|ref|XP_009778206.1|//PREDICTED: sulfate transporter 3.1-like [Nicotiana sylvestris]
gene_4899	2577	0.42	2.66	2.66297	7.9619e-15	GO:0016021//integral component of membrane	GO:0008271//secondary active sulfate transmembrane transporter activity	GO:1902358//sulfate transmembrane transport	NA	gi|565366052|ref|XP_006349709.1|//PREDICTED: sulfate transporter 3.1-like [Solanum tuberosum]
gene_4899	2577	0.02	0.01	-1	0.497574	NA	NA	NA	K17471//sulfate transporter 3	gi|698583885|ref|XP_009778206.1|//PREDICTED: sulfate transporter 3.1-like [Nicotiana sylvestris]
gene_49069	976	1.07	1.79	0.742349	0.170253	NA	NA	NA	NA	gi|697138723|ref|XP_009623442.1|//PREDICTED: uncharacterized protein LOC104114654 isoform X1 [Nicotiana tomentosiformis]
gene_49069	976	0.65	2.09	1.68499	0.0020809	NA	NA	GO:0044763//single-organism cellular process;GO:0050789//regulation of biological process;GO:0043170//macromolecule metabolic process	NA	gi|565364320|ref|XP_006348873.1|//PREDICTED: uncharacterized protein LOC102601491 [Solanum tuberosum]
gene_49069	976	1.35	0.6	-1.16993	0.041433	NA	NA	NA	NA	gi|697138723|ref|XP_009623442.1|//PREDICTED: uncharacterized protein LOC104114654 isoform X1 [Nicotiana tomentosiformis]
gene_49084	1645	0.01	0.05	2.32193	0.512534	NA	NA	NA	NA	NA
gene_49084	540	0.01	0.6	5.90689	0.0641504	NA	NA	NA	NA	NA
gene_49084	1645	0.04	0.01	-2	0.497574	NA	NA	NA	NA	NA
gene_4938	902	0.01	0.1	3.32193	0.512534	NA	NA	NA	K02469//DNA gyrase subunit A [EC:5.99.1.3]	gi|565361932|ref|XP_006347706.1|//PREDICTED: DNA gyrase subunit A, chloroplastic/mitochondrial isoform X1 [Solanum tuberosum]
gene_4938	902	0.26	0.44	0.758992	0.518156	NA	NA	NA	NA	gi|565361936|ref|XP_006347708.1|//PREDICTED: DNA gyrase subunit A, chloroplastic/mitochondrial-like isoform X3 [Solanum tuberosum]
gene_4938	902	0.37	0.01	-5.20945	0.0307974	NA	NA	NA	K02469//DNA gyrase subunit A [EC:5.99.1.3]	gi|565361932|ref|XP_006347706.1|//PREDICTED: DNA gyrase subunit A, chloroplastic/mitochondrial isoform X1 [Solanum tuberosum]
gene_49381	909	0.1	0.3	1.58496	0.390764	NA	NA	NA	NA	NA
gene_49381	909	0.01	0.17	4.08746	0.25394	NA	NA	NA	NA	NA
gene_49381	909	0.29	0.14	-1.05063	0.44915	NA	NA	NA	NA	NA
gene_49504	2147	0.13	0.25	0.943416	0.364566	NA	NA	NA	K14638//solute carrier family 15 (peptide/histidine transporter), member 3/4	gi|697118849|ref|XP_009613364.1|//PREDICTED: protein NRT1/ PTR FAMILY 6.3-like [Nicotiana tomentosiformis]
gene_49504	2147	1.04	8.1	2.96134	4.72232e-39	GO:0016021//integral component of membrane	GO:0005215//transporter activity	GO:0006857//oligopeptide transport	K14638//solute carrier family 15 (peptide/histidine transporter), member 3/4	gi|460392810|ref|XP_004242006.1|//PREDICTED: nitrate transporter 1.1-like [Solanum lycopersicum]
gene_49504	2147	0.09	0.06	-0.584963	0.682952	NA	NA	NA	K14638//solute carrier family 15 (peptide/histidine transporter), member 3/4	gi|697118849|ref|XP_009613364.1|//PREDICTED: protein NRT1/ PTR FAMILY 6.3-like [Nicotiana tomentosiformis]
gene_49520	2103	0.18	0.47	1.38466	0.0854838	NA	NA	NA	NA	gi|697181738|ref|XP_009599864.1|//PREDICTED: uncharacterized protein LOC104095429 [Nicotiana tomentosiformis]
gene_49520	2103	0.37	0.8	1.11247	0.0536572	NA	NA	NA	NA	gi|460392851|ref|XP_004242026.1|//PREDICTED: uncharacterized protein LOC101260545 [Solanum lycopersicum]
gene_49520	2103	0.14	0.04	-1.80735	0.216482	NA	NA	NA	NA	gi|697181738|ref|XP_009599864.1|//PREDICTED: uncharacterized protein LOC104095429 [Nicotiana tomentosiformis]
gene_49542	1543	0.06	0.12	1	0.643798	NA	NA	NA	NA	gi|697171094|ref|XP_009594477.1|//PREDICTED: putative DNA-binding protein ESCAROLA [Nicotiana tomentosiformis]
gene_49542	1543	0.01	0.75	6.22882	3.3172e-05	NA	GO:0003677//DNA binding	NA	NA	gi|460400334|ref|XP_004245690.1|//PREDICTED: putative DNA-binding protein ESCAROLA-like [Solanum lycopersicum]
gene_49542	1543	0.12	0.04	-1.58496	0.371972	NA	NA	NA	NA	gi|697171094|ref|XP_009594477.1|//PREDICTED: putative DNA-binding protein ESCAROLA [Nicotiana tomentosiformis]
gene_49583	374	0.01	0.28	4.80735	0.512534	NA	NA	NA	K07305//peptide-methionine (R)-S-oxide reductase [EC:1.8.4.12];K12447//UDP-sugar pyrophosphorylase [EC:2.7.7.64];K17982//geranyllinalool synthase [EC:4.2.3.144];K11000//callose synthase [EC:2.4.1.-];K09842//abscisic-aldehyde oxidase [EC:1.2.3.14]	gi|113205327|gb|ABI34342.1|//Polyprotein, putative [Solanum demissum]
gene_49583	374	0.23	1.14	2.30933	0.128466	NA	NA	NA	NA	gi|113205327|gb|ABI34342.1|//Polyprotein, putative [Solanum demissum]
gene_49583	374	0.2	0.01	-4.32193	0.497574	NA	NA	NA	K11000//callose synthase [EC:2.4.1.-];K12447//UDP-sugar pyrophosphorylase [EC:2.7.7.64];K09842//abscisic-aldehyde oxidase [EC:1.2.3.14];K07305//peptide-methionine (R)-S-oxide reductase [EC:1.8.4.12];K17982//geranyllinalool synthase [EC:4.2.3.144]	gi|113205327|gb|ABI34342.1|//Polyprotein, putative [Solanum demissum]
gene_49591	668	0.15	0.28	0.900464	0.643798	NA	NA	NA	K12823//ATP-dependent RNA helicase DDX5/DBP2 [EC:3.6.4.13];K02184//formin 2	gi|971574020|ref|XP_015170348.1|//PREDICTED: glycine-rich cell wall structural protein 2-like [Solanum tuberosum]
gene_49591	668	2.54	9.36	1.88168	5.886e-09	NA	NA	NA	K12890//splicing factor, arginine/serine-rich 1/9	gi|460410150|ref|XP_004250494.1|//PREDICTED: uncharacterized protein LOC101253445 [Solanum lycopersicum]
gene_49591	668	0.2	0.01	-4.32193	0.248184	NA	NA	NA	K02184//formin 2;K12823//ATP-dependent RNA helicase DDX5/DBP2 [EC:3.6.4.13]	gi|971574020|ref|XP_015170348.1|//PREDICTED: glycine-rich cell wall structural protein 2-like [Solanum tuberosum]
gene_49671	454	0.01	1.55	7.27612	0.00862578	NA	NA	NA	NA	NA
gene_49671	454	0.01	0.37	5.20945	0.25394	NA	NA	NA	NA	NA
gene_49671	454	0.16	0.01	-4	0.497574	NA	NA	NA	NA	NA
gene_49711	3810	0.08	0.16	1	0.243022	NA	NA	NA	K13024//inositol-hexakisphosphate/diphosphoinositol-pentakisphosphate 1-kinase [EC:2.7.4.24];K13336//peroxin-3	gi|969998696|ref|XP_015076192.1|//PREDICTED: uncharacterized protein LOC107020370 [Solanum pennellii]
gene_49711	3810	0.1	0.2	1	0.217878	NA	GO:0003676//nucleic acid binding	GO:0015074//DNA integration	NA	gi|113205363|gb|AAT66771.2|//Putative polyprotein, identical [Solanum demissum]
gene_49711	3810	0.45	0.27	-0.736966	0.0929632	NA	NA	NA	K13024//inositol-hexakisphosphate/diphosphoinositol-pentakisphosphate 1-kinase [EC:2.7.4.24];K13336//peroxin-3	gi|969998696|ref|XP_015076192.1|//PREDICTED: uncharacterized protein LOC107020370 [Solanum pennellii]
gene_49797	669	0.15	0.71	2.24286	0.13338	NA	NA	NA	NA	gi|697125992|ref|XP_009617027.1|//PREDICTED: ABC transporter A family member 1 isoform X2 [Nicotiana tomentosiformis]
gene_49797	669	0.48	1.08	1.16993	0.186035	NA	NA	NA	NA	NA
gene_49797	669	0.41	0.2	-1.03562	0.44915	NA	NA	NA	NA	gi|697125992|ref|XP_009617027.1|//PREDICTED: ABC transporter A family member 1 isoform X2 [Nicotiana tomentosiformis]
gene_49848	1140	0.01	0.08	3	0.512534	NA	NA	NA	NA	NA
gene_49848	1140	0.01	0.07	2.80735	0.50524	NA	NA	NA	NA	NA
gene_49848	1140	0.06	0.01	-2.58496	0.497574	NA	NA	NA	NA	NA
gene_49978	322	0.7	1.96	1.48543	0.305716	NA	NA	NA	NA	NA
gene_49978	322	2.44	3.77	0.627683	0.297582	NA	NA	NA	NA	NA
gene_49978	322	2.41	1.43	-0.753018	0.327286	NA	NA	NA	NA	NA
gene_49979	1010	0.01	0.09	3.16993	0.512534	NA	NA	NA	NA	NA
gene_49979	1010	0.08	0.15	0.906891	0.63286	NA	NA	NA	NA	NA
gene_49979	1010	0.2	0.01	-4.32193	0.12379	NA	NA	NA	NA	NA
gene_50052	409	0.01	0.5	5.64386	0.259458	NA	NA	NA	K10396//kinesin family member 5;K01206//alpha-L-fucosidase [EC:3.2.1.51]	gi|697184240|ref|XP_009601145.1|//PREDICTED: acetylajmalan esterase {ECO:0000303|PubMed:16133216}-like, partial [Nicotiana tomentosiformis]
gene_50052	409	0.41	1.23	1.58496	0.184886	GO:0016023//cytoplasmic membrane-bounded vesicle	GO:0016787//hydrolase activity	GO:0008152//metabolic process	K00514//zeta-carotene desaturase [EC:1.3.5.6];K01206//alpha-L-fucosidase [EC:3.2.1.51]	gi|565356226|ref|XP_006344969.1|//PREDICTED: acetylajmalan esterase-like [Solanum tuberosum]
gene_50052	409	0.18	0.01	-4.16993	0.497574	NA	NA	NA	K01206//alpha-L-fucosidase [EC:3.2.1.51];K10396//kinesin family member 5	gi|697184240|ref|XP_009601145.1|//PREDICTED: acetylajmalan esterase {ECO:0000303|PubMed:16133216}-like, partial [Nicotiana tomentosiformis]
gene_50180	555	0.59	1.4	1.24664	0.641902	NA	NA	NA	NA	NA
gene_50180	495	0.99	2.82	1.51019	0.046052	NA	NA	NA	NA	NA
gene_50180	451	1.21	0.32	-1.91886	0.0126193	NA	NA	NA	NA	NA
gene_50482	1465	0.01	0.37	5.20945	0.0170393	NA	NA	NA	NA	gi|697153799|ref|XP_009631152.1|//PREDICTED: GDSL esterase/lipase At4g10955-like [Nicotiana tomentosiformis]
gene_50482	1465	0.32	0.63	0.97728	0.174211	NA	NA	NA	NA	gi|565400112|ref|XP_006365576.1|//PREDICTED: uncharacterized protein LOC102595311 [Solanum tuberosum]
gene_50482	1465	0.09	0.04	-1.16993	0.621362	NA	NA	NA	NA	gi|697153799|ref|XP_009631152.1|//PREDICTED: GDSL esterase/lipase At4g10955-like [Nicotiana tomentosiformis]
gene_50508	1831	0.1	0.19	0.925999	0.473814	NA	NA	NA	K16818//phospholipase A1 [EC:3.1.1.32]	gi|697104660|ref|XP_009606132.1|//PREDICTED: phospholipase A1-Ibeta2, chloroplastic-like [Nicotiana tomentosiformis]
gene_50508	1831	1.01	2.55	1.33614	6.22974e-05	NA	GO:0016787//hydrolase activity	NA	K01058//null	gi|269996964|gb|ACZ57767.1|//glycerolipase A1 [Nicotiana attenuata]
gene_50508	1831	0.42	0.28	-0.584963	0.377214	NA	NA	NA	K16818//phospholipase A1 [EC:3.1.1.32]	gi|697104660|ref|XP_009606132.1|//PREDICTED: phospholipase A1-Ibeta2, chloroplastic-like [Nicotiana tomentosiformis]
gene_50635	1006	0.19	0.73	1.9419	0.0716798	NA	NA	NA	K12741//heterogeneous nuclear ribonucleoprotein A1/A3;K10604//E3 ubiquitin-protein ligase MGRN1 [EC:2.3.2.27];K01369//legumain [EC:3.4.22.34];K12447//UDP-sugar pyrophosphorylase [EC:2.7.7.64];K11592//endoribonuclease Dicer [EC:3.1.26.-]	gi|147857834|emb|CAN82859.1|//hypothetical protein VITISV_025377 [Vitis vinifera]
gene_50635	1006	0.39	0.62	0.668794	0.435534	NA	NA	NA	NA	gi|147857834|emb|CAN82859.1|//hypothetical protein VITISV_025377 [Vitis vinifera]
gene_50635	1006	0.85	0.45	-0.917538	0.185504	NA	NA	NA	K12447//UDP-sugar pyrophosphorylase [EC:2.7.7.64];K01369//legumain [EC:3.4.22.34];K11592//endoribonuclease Dicer [EC:3.1.26.-];K10604//E3 ubiquitin-protein ligase MGRN1 [EC:2.3.2.27];K12741//heterogeneous nuclear ribonucleoprotein A1/A3	gi|147857834|emb|CAN82859.1|//hypothetical protein VITISV_025377 [Vitis vinifera]
gene_50652	2387	0.01	0.44	5.45943	0.000286766	NA	NA	NA	K04730//interleukin-1 receptor-associated kinase 1 [EC:2.7.11.1]	gi|698481626|ref|XP_009787790.1|//PREDICTED: L-type lectin-domain containing receptor kinase S.4-like [Nicotiana sylvestris]
gene_50652	2387	0.19	0.35	0.881356	0.246884	NA	GO:0030246//carbohydrate binding;GO:0005524//ATP binding;GO:0004693//cyclin-dependent protein serine/threonine kinase activity	GO:0006468//protein phosphorylation;GO:0007049//cell cycle	K04733//interleukin-1 receptor-associated kinase 4 [EC:2.7.11.1];K13417//somatic embryogenesis receptor kinase 4 [EC:2.7.10.1 2.7.11.1];K13416//brassinosteroid insensitive 1-associated receptor kinase 1 [EC:2.7.10.1 2.7.11.1]	gi|565343803|ref|XP_006339016.1|//PREDICTED: L-type lectin-domain containing receptor kinase S.4-like [Solanum tuberosum]
gene_50652	2387	0.08	0.01	-3	0.12379	NA	NA	NA	K04730//interleukin-1 receptor-associated kinase 1 [EC:2.7.11.1]	gi|698481626|ref|XP_009787790.1|//PREDICTED: L-type lectin-domain containing receptor kinase S.4-like [Nicotiana sylvestris]
gene_50668	669	0.44	0.85	0.949959	0.364566	NA	NA	NA	NA	NA
gene_50668	669	0.85	1.68	0.982926	0.140293	NA	NA	NA	NA	NA
gene_50668	669	1.43	0.81	-0.820021	0.205812	NA	NA	NA	NA	NA
gene_50704	713	0.01	0.66	6.04439	0.0336594	NA	NA	NA	NA	NA
gene_50704	713	1.58	2.8	0.825502	0.0865934	NA	NA	NA	NA	NA
gene_50704	713	0.1	0.01	-3.32193	0.497574	NA	NA	NA	NA	NA
gene_50725	1353	0.42	1.33	1.66297	0.015044	NA	NA	NA	K01142//exodeoxyribonuclease III [EC:3.1.11.2]	gi|697118486|ref|XP_009613167.1|//PREDICTED: DNA-(apurinic or apyrimidinic site) lyase [Nicotiana tomentosiformis]
gene_50725	1356	1.21	2.11	0.802236	0.056965	GO:0009507//chloroplast	GO:0004527//exonuclease activity;GO:0004519//endonuclease activity	GO:0006281//DNA repair;GO:0090305//nucleic acid phosphodiester bond hydrolysis	K01142//exodeoxyribonuclease III [EC:3.1.11.2];K10771//AP endonuclease 1 [EC:4.2.99.18]	gi|565369657|ref|XP_006351451.1|//PREDICTED: DNA-(apurinic or apyrimidinic site) lyase-like [Solanum tuberosum]
gene_50725	1326	1.05	0.73	-0.524421	0.249642	NA	NA	NA	K01142//exodeoxyribonuclease III [EC:3.1.11.2]	gi|697118486|ref|XP_009613167.1|//PREDICTED: DNA-(apurinic or apyrimidinic site) lyase [Nicotiana tomentosiformis]
gene_51021	1116	0.01	0.08	3	0.512534	NA	NA	NA	K03006//DNA-directed RNA polymerase II subunit RPB1 [EC:2.7.7.6];K20093//DNA excision repair protein ERCC-6-like [EC:3.6.4.12];K03549//KUP system potassium uptake protein;K12447//UDP-sugar pyrophosphorylase [EC:2.7.7.64];K05658//ATP-binding cassette, subfamily B (MDR/TAP), member 1 [EC:3.6.3.44]	gi|3319362|gb|AAC26250.1|//contains similarity to reverse transcriptase (Pfam: rvt.hmm, score 19.29) [Arabidopsis thaliana]
gene_51021	1116	0.42	0.77	0.874469	0.246884	NA	GO:0005488//binding	NA	NA	gi|3319362|gb|AAC26250.1|//contains similarity to reverse transcriptase (Pfam: rvt.hmm, score 19.29) [Arabidopsis thaliana]
gene_51021	1116	0.18	0.06	-1.58496	0.371972	NA	NA	NA	K03549//KUP system potassium uptake protein;K12447//UDP-sugar pyrophosphorylase [EC:2.7.7.64];K20093//DNA excision repair protein ERCC-6-like [EC:3.6.4.12];K05658//ATP-binding cassette, subfamily B (MDR/TAP), member 1 [EC:3.6.3.44];K03006//DNA-directed RNA polymerase II subunit RPB1 [EC:2.7.7.6]	gi|3319362|gb|AAC26250.1|//contains similarity to reverse transcriptase (Pfam: rvt.hmm, score 19.29) [Arabidopsis thaliana]
gene_51023	1484	0.18	0.31	0.784271	0.305716	GO:0009535//chloroplast thylakoid membrane;GO:0016021//integral component of membrane;GO:0009522//photosystem I	GO:0046872//metal ion binding;GO:0016168//chlorophyll binding	GO:0009765//photosynthesis, light harvesting;GO:0018298//protein-chromophore linkage	K08912//light-harvesting complex II chlorophyll a/b binding protein 1	gi|698466501|ref|XP_009782923.1|//PREDICTED: chlorophyll a-b binding protein 50, chloroplastic-like [Nicotiana sylvestris]
[truncated: 1,979 more rows]
